# Supplementary material for: Integrative genomic analysis of early neurogenesis reveals a temporal genetic program for differentiation and specification of preplate and Cajal-Retzius neurons
Source: PLoS Genet. 2021 Mar 24;17(3):e1009355. doi: 10.1371/journal.pgen.1009355 (PMC7990179; doi:10.1371/journal.pgen.1009355)
Supplement: S1 Table — (XLSX) [file pgen.1009355.s007.xlsx]

## Sheet: DEGs
Gene	E11.GFPneg.Repeat1	E11.GFPneg.Repeat2	E11.GFPpos.Repeat1	E11.GFPpos.Repeat2	Mean of E11.GFPneg	Mean of E11.GFPpos	Fold change	P-value	Adjusted p-value	E13.GFPneg.Repeat1	E13.GFPneg.Repeat2	E13.GFPpos.Repeat1	E13.GFPpos.Repeat2	Mean of E13.GFPneg	Mean of E13.GFPpos	Fold change	P-value	Adjusted p-value	E15.GFPneg.Repeat1	E15.GFPneg.Repeat2	E15.GFPpos.Repeat1	E15.GFPpos.Repeat2	Mean of E15.GFPneg	Mean of E15.GFPpos	Fold change	P-value	Adjusted p-value
0610007N19Rik	4.34336	5.71814	1.43055	1.54914	5.03075	1.48985	0.412858	5e-05	0.000182911	10.1299	7.26985	1.13811	0.383901	8.69988	0.761006	0.181549	5e-05	0.000270138	6.27902	5.37953	0.33046	0.367513	5.82927	0.348986	0.19753	5e-05	0.00047487
0610009L18Rik	1.03769	0.937991	2.27375	1.3907	0.987841	1.83222	1.42477	0.0315	0.0599963	2.74074	1.70244	2.87471	2.81017	2.22159	2.84244	1.19272	0.18725	0.313523	5.21212	3.64282	4.59882	3.32212	4.42747	3.96047	0.913956	0.69155	0.863169
0610010F05Rik	14.5468	15.6202	40.8119	35.3254	15.0835	38.0686	2.42911	5e-05	0.000182911	24.7662	27.559	49.7161	43.8919	26.1626	46.804	1.75992	0.00025	0.00116475	29.3463	37.2552	33.4221	36.7297	33.3008	35.0759	1.05175	0.2839	0.539101
1110002L01Rik	6.09817	6.81651	13.9678	13.2705	6.45734	13.6191	1.96037	0.02175	0.0432687	8.73889	12.0865	18.0299	16.8952	10.4127	17.4626	1.61772	0.18295	0.308545	19.4228	18.539	21.7269	23.183	18.9809	22.455	1.17387	0.65585	0.842519
1110008P14Rik	13.265	11.2227	17.6439	14.5814	12.2439	16.1126	1.29212	0.00795	0.0179287	14.545	14.9019	29.2403	23.8417	14.7234	26.541	1.75159	5e-05	0.000270138	38.325	20.4722	43.303	24.4883	29.3986	33.8957	1.14794	0.37635	0.636988
1110015O18Rik	1.60603	1.13458	2.4234	2.01483	1.37031	2.21911	1.3581	0.118	0.186019	3.43071	2.49282	0.51129	0.184804	2.96177	0.348047	0.340264	5e-05	0.000270138	0.989334	1.2997	0.171208	0.227464	1.14452	0.199336	0.559257	0.00205	0.0120719
1110032F04Rik	0.867263	0.70263	0.154425	0.0736001	0.784946	0.114013	0.624115	0.0008	0.0023217	3.3353	2.65957	0.102574	0.178166	2.99743	0.14037	0.285275	5e-05	0.000270138	2.17552	1.40606	0.409757	0.469081	1.79079	0.439419	0.515775	5e-05	0.00047487
1110035M17Rik	0.255726	0.104844	0.325908	0.404317	0.180285	0.365113	1.1566	0.259	0.356434	0.982166	0.371445	2.27873	2.24733	0.676805	2.26303	1.94598	0.01085	0.031477	0.858344	1.67979	2.67835	2.34626	1.26907	2.51231	1.54791	0.0925	0.255653
1110058L19Rik	12.8035	8.60939	18.9153	15.1593	10.7064	17.0373	1.5408	0.00555	0.0130433	26.8922	26.2965	42.6757	34.5669	26.5943	38.6213	1.43585	0.0114	0.0327473	39.1505	27.6482	40.5086	26.6786	33.3993	33.5936	1.00565	0.86345	0.946415
1190002F15Rik	12.0777	15.0431	5.65767	5.44259	13.5604	5.55013	0.449859	0.00045	0.00138205	32.5178	17.1487	3.99647	2.06564	24.8332	3.03105	0.156041	5e-05	0.000270138	11.7922	5.72467	1.63115	0.686569	8.75844	1.15886	0.22123	5e-05	0.00047487
1190002N15Rik	12.644	9.9517	10.5386	10.4346	11.2979	10.4866	0.934033	0.47575	0.580826	20.7547	21.283	13.5167	15.3228	21.0189	14.4198	0.700298	0.00185	0.00688663	6.0434	8.35212	2.62843	5.49804	7.19776	4.06323	0.617636	0.0005	0.00365054
1190005I06Rik	0.902772	0.878474	0.274637	1.48441	0.890623	0.879524	0.994129	0.54865	0.648893	1.39616	0.947437	2.08195	2.151	1.1718	2.11647	1.43497	0.0236	0.0595143	3.38652	3.06612	12.4938	7.67319	3.22632	10.0835	2.62249	0.00025	0.00198552
1500004A13Rik	6.83905	5.98175	11.7497	9.54782	6.4104	10.6488	1.57195	0.02815	0.054372	3.38086	1.8591	3.16098	1.97944	2.61998	2.57021	0.986251	0.91355	0.949548	3.1807	3.93565	3.71709	4.68855	3.55817	4.20282	1.14143	0.5747	0.791592
1500009C09Rik	9.00742	9.33297	9.50317	10.0111	9.17019	9.75713	1.05771	0.1756	0.259743	10.8767	12.1326	22.2901	24.1319	11.5046	23.211	1.93616	5e-05	0.000270138	27.0786	25.8678	43.5964	35.4191	26.4732	39.5078	1.47445	0.0093	0.0427465
1500009L16Rik	9.42955	7.60615	7.93785	5.56411	8.51785	6.75098	0.814362	0.37735	0.483164	5.04107	3.84812	6.89441	4.59099	4.44459	5.7427	1.23842	0.1764	0.300526	5.36792	3.13543	11.8755	15.2127	4.25167	13.5441	2.76942	5e-05	0.00047487
1500011B03Rik	23.5894	19.596	50.2925	40.9486	21.5927	45.6206	2.06352	5e-05	0.000182911	36.2959	31.6547	48.9456	44.5033	33.9753	46.7244	1.36452	0.02265	0.0575462	45.3853	36.4303	63.3559	56.8398	40.9078	60.0979	1.45791	0.03595	0.126879
1500011K16Rik	6.47915	6.76366	1.92071	2.09227	6.62141	2.00649	0.39448	5e-05	0.000182911	8.56614	4.9099	2.13921	1.82716	6.73802	1.98318	0.385523	5e-05	0.000270138	7.79907	4.7313	4.79781	5.02784	6.26518	4.91282	0.813857	0.24855	0.496749
1500012F01Rik	23.9544	22.945	27.8733	21.271	23.4497	24.5722	1.04591	0.425	0.53137	66.5289	43.2636	49.1504	35.3941	54.8963	42.2722	0.774153	0.53955	0.682166	48.1005	42.3702	89.1246	63.7243	45.2353	76.4244	1.67457	0.02745	0.102376
1500015O10Rik	0.064116	0	0	0	0.032058	0	0.968938	1	1	0.108921	0.246072	0.0704442	0	0.177497	0.0352221	0.879172	1	1	2.09611	1.17538	0.191093	0.145869	1.63575	0.168481	0.443321	0.0041	0.021415
1500016L03Rik	0.205179	0	7.86457	4.85192	0.10259	6.35825	6.6736	0.121	0.189645	0	0	3.97785	2.94122	0	3.45953	4.45953	5e-05	0.000270138	0.253182	0.18309	10.1829	8.28788	0.218136	9.23539	8.4025	0.0079	0.0371962
1700003E16Rik	0.483769	0.520582	1.27022	1.1716	0.502175	1.22091	1.47846	0.0008	0.0023217	0.102412	0.161511	0.737793	0.648108	0.131962	0.692951	1.49559	0.0035	0.0118581	0.411072	0.284317	2.51407	1.84318	0.347695	2.17862	2.35856	5e-05	0.00047487
1700017B05Rik	3.97187	3.82781	2.26559	1.97131	3.89984	2.11845	0.636439	0.0073	0.0166123	2.12984	1.88125	0.928695	0.837036	2.00555	0.882865	0.626464	0.00055	0.00235612	1.49491	0.780059	0.848737	0.508038	1.13748	0.678388	0.785216	0.05665	0.179165
1700025G04Rik	7.23475	5.72176	11.1927	12.2055	6.47825	11.6991	1.69814	5e-05	0.000182911	10.667	10.6991	14.7661	11.8514	10.683	13.3087	1.22474	0.0674	0.140764	8.70947	10.0481	5.83989	6.81123	9.37879	6.32556	0.705821	0.0221	0.0859931
1700047I17Rik2	1.23421	1.25799	2.54201	2.52281	1.2461	2.53241	1.57269	0.0007	0.00205938	2.24494	2.71485	4.6134	4.6127	2.47989	4.61305	1.61299	0.00065	0.00271865	4.12812	3.6419	6.68826	6.65701	3.88501	6.67263	1.57065	0.00295	0.0163384
1700052N19Rik	8.82993	8.35794	6.53578	5.25572	8.59394	5.89575	0.718761	0.042	0.0769498	7.87466	5.33361	4.1533	2.73511	6.60414	3.44421	0.584446	0.00065	0.00271865	3.93178	3.18537	2.72142	2.76402	3.55857	2.74272	0.821029	0.23815	0.483695
1700056E22Rik	1.49881	0.999001	0.478316	0.497276	1.24891	0.487796	0.661564	0.0976	0.158719	1.12564	0.6631	0.0632484	0.0456337	0.89437	0.054441	0.556618	0.01975	0.0513737	0.228637	0.0681111	0.0427786	0.0436804	0.148374	0.0432295	0.908441	1	1
1700058G18Rik	0.951954	1.11069	1.79024	1.87094	1.03132	1.83059	1.39347	0.2139	0.305443	0.674626	1.29686	3.67269	4.34574	0.985743	4.00922	2.52259	0.0191	0.0500041	3.39421	4.37316	9.07146	6.69096	3.88368	7.88121	1.81855	0.12815	0.319873
1700066J24Rik	6.97756	6.31026	15.5878	16.1979	6.64391	15.8928	2.20997	0.00605	0.0140715	9.08864	10.6138	14.7397	14.786	9.85122	14.7629	1.45263	0.1577	0.275394	12.0278	16.9705	16.988	22.2092	14.4992	19.5986	1.32901	0.4132	0.672038
1700066M21Rik	2.41425	2.11915	2.14566	2.10895	2.2667	2.1273	0.957328	0.6021	0.696357	9.11936	9.17015	9.30184	7.41317	9.14475	8.3575	0.922398	0.47325	0.624173	6.7987	7.97698	2.96003	4.98869	7.38784	3.97436	0.593044	0.0009	0.00597891
1700086L19Rik	2.06142	1.58187	4.73982	2.62399	1.82164	3.6819	1.65928	0.00475	0.0114012	2.65811	4.81416	4.22474	4.73443	3.73613	4.47959	1.15697	0.3316	0.483405	4.41797	9.29406	9.5699	20.9115	6.85602	15.2407	2.06729	0.002	0.0118541
1810032O08Rik	4.42265	5.87332	1.62665	2.18817	5.14799	1.90741	0.472905	0.0035	0.00868332	9.38219	5.34859	9.57005	4.81411	7.36539	7.19208	0.979282	0.6473	0.7722	5.37488	5.75351	4.4321	4.74747	5.56419	4.58979	0.851557	0.5408	0.769512
1810037I17Rik	25.4182	23.0935	13.285	12.6919	24.2558	12.9885	0.55387	0.0001	0.000351031	34.0128	22.5055	14.9425	10.1049	28.2592	12.5237	0.462204	5e-05	0.000270138	21.5075	15.9909	13.1053	11.9178	18.7492	12.5115	0.684157	0.04745	0.156348
1810041L15Rik	1.84224	2.01021	11.4816	17.1895	1.92623	14.3355	5.24073	5e-05	0.000182911	3.29581	3.67851	14.3839	9.66375	3.48716	12.0238	2.90247	5e-05	0.000270138	3.19464	2.47381	8.19785	3.7757	2.83422	5.98677	1.82221	5e-05	0.00047487
1810043H04Rik	14.1203	10.8451	8.08676	4.4971	12.4827	6.29193	0.540836	0.04585	0.0829735	19.2805	10.8798	11.5555	8.8568	15.0801	10.2061	0.696893	0.4523	0.60493	25.3757	11.1552	21.0096	12.4925	18.2655	16.751	0.921393	0.90525	0.962952
2010107G23Rik	4.63905	3.91071	16.0903	14.961	4.27488	15.5257	3.1329	5e-05	0.000182911	10.1829	9.3023	20.4585	18.7517	9.7426	19.6051	1.91807	5e-05	0.000270138	16.6078	14.3977	33.7791	26.8946	15.5028	30.3368	1.89889	5e-05	0.00047487
2010204K13Rik	6.55752	6.66013	2.24128	1.71604	6.60883	1.97866	0.391474	0.0064	0.0148129	7.91321	5.24301	0.681721	0.784026	6.57811	0.732873	0.228668	0.00025	0.00116475	5.71556	1.89736	2.55947	2.5162	3.80646	2.53783	0.736058	0.26905	0.521619
2210016L21Rik	17.2043	18.6874	18.4172	18.0663	17.9459	18.2417	1.01562	0.31645	0.419502	21.7946	19.2593	28.4011	23.7212	20.5269	26.0612	1.25708	0.01605	0.0431713	41.6655	31.7641	50.4132	39.1383	36.7148	44.7758	1.21373	0.21125	0.447622
2210039B01Rik	3.37868	4.2713	0.61225	1.36544	3.82499	0.988845	0.412197	0.0001	0.000351031	2.77776	1.36535	0.867925	1.16937	2.07156	1.01865	0.657207	0.0274	0.0676967	1.41827	1.2154	0.781142	1.15933	1.31683	0.970236	0.8504	0.3739	0.63402
2310008H04Rik	11.3241	11.0712	4.73922	4.31557	11.1976	4.5274	0.453152	5e-05	0.000182911	7.83199	6.18989	2.79071	2.67845	7.01094	2.73458	0.466185	5e-05	0.000270138	4.24028	2.5136	1.96092	1.6359	3.37694	1.79841	0.639353	0.00755	0.0358127
2310022B05Rik	21.9533	17.2785	21.3241	19.7031	19.6159	20.5136	1.04354	0.1384	0.212996	36.7482	39.9226	27.2433	29.5627	38.3354	28.403	0.747495	0.1689	0.290707	49.4496	46.0951	31.0756	33.8905	47.7724	32.483	0.686517	0.015	0.0630395
2310047M10Rik	3.76597	3.16245	7.70032	5.82124	3.46421	6.76078	1.73844	5e-05	0.000182911	5.43463	5.40468	5.62634	5.85061	5.41965	5.73848	1.04966	0.2096	0.341828	11.1301	6.41406	13.1483	7.55934	8.77208	10.3538	1.16186	0.34715	0.606977
2410004I01Rik	0.5862	0.290222	0.437896	0.551703	0.438211	0.4948	1.03935	0.70465	0.780239	0.796338	1.01159	2.57319	1.43872	0.903964	2.00596	1.57879	0.01135	0.0326485	1.58222	1.38543	2.6987	1.68809	1.48382	2.1934	1.28568	0.14265	0.344146
2410004N09Rik	14.1507	18.2828	7.5136	9.78195	16.2168	8.64777	0.560371	0.04635	0.0836845	26.934	16.9362	20.0381	13.9733	21.9351	17.0057	0.785072	0.53365	0.676888	37.9779	17.8496	40.1594	24.5907	27.9138	32.3751	1.1543	0.358	0.618236
2410006H16Rik	45.4363	54.9818	43.9518	38.1303	50.209	41.041	0.820969	0.9664	0.976768	86.6506	60.1993	75.1058	57.34	73.4249	66.2229	0.903231	0.7104	0.816157	112.863	79.1605	164.327	114.661	96.0118	139.494	1.44822	0.0207	0.0813898
2410066E13Rik	5.82685	5.48161	24.7505	21.8265	5.65423	23.2885	3.65008	5e-05	0.000182911	24.6307	30.9468	66.2898	71.891	27.7888	69.0904	2.43465	5e-05	0.000270138	75.3057	80.4125	125.88	125.165	77.8591	125.522	1.60441	0.00285	0.0158672
2410127L17Rik	14.6514	13.537	4.59458	4.48583	14.0942	4.54021	0.367042	5e-05	0.000182911	11.0854	8.06917	4.94202	3.92913	9.57728	4.43558	0.513891	5e-05	0.000270138	5.60173	4.90216	2.66135	3.95774	5.25195	3.30954	0.689313	0.0125	0.0543043
2510009E07Rik	16.7398	16.1673	22.2798	20.378	16.4535	21.3289	1.27933	0.02695	0.0523052	13.2769	14.5783	9.34927	8.70323	13.9276	9.02625	0.671659	0.00315	0.0108093	16.4126	18.2488	11.0237	12.7825	17.3307	11.9031	0.703907	0.01995	0.0792224
2610017I09Rik	71.1961	61.6678	32.9115	22.761	66.432	27.8362	0.427635	5e-05	0.000182911	124.376	95.946	18.8752	13.2435	110.161	16.0593	0.153465	5e-05	0.000270138	180.147	143.71	24.8112	34.7826	161.929	29.7969	0.189021	5e-05	0.00047487
2610018G03Rik	3.05206	2.50571	1.01821	1.00809	2.77888	1.01315	0.532737	5e-05	0.000182911	0.735446	0.473426	0.351445	0.15645	0.604436	0.253947	0.78155	0.03185	0.0764936	0.191773	0.116677	0.252589	0.411892	0.154225	0.33224	1.15423	1	1
2610019E17Rik	11.0336	9.19234	4.69363	3.84284	10.113	4.26823	0.474062	0.04135	0.0759685	20.3753	12.1218	7.39346	5.75761	16.2486	6.57554	0.439198	0.0121	0.0343805	14.0795	9.91388	7.00967	4.94274	11.9967	5.97621	0.536768	0.07075	0.212283
2610020H08Rik	1.92244	3.62727	0.906091	1.02158	2.77486	0.963835	0.520241	0.0002	0.000665148	2.24631	1.60791	0.67096	0.551731	1.92711	0.611345	0.55049	0.0002	0.000955192	0.839143	0.514406	0.410577	0.464066	0.676774	0.437321	0.857194	0.16785	0.385683
2610034B18Rik	10.6746	9.92102	9.45732	8.00282	10.2978	8.73007	0.861235	0.68925	0.767998	7.83417	6.58571	3.56349	3.82291	7.20994	3.6932	0.571649	0.0007	0.00290552	5.91977	4.36255	4.62103	4.39195	5.14116	4.50649	0.896653	0.57235	0.791089
2610034M16Rik	1.414	1.12498	0.0184846	0.0352976	1.26949	0.0268911	0.452477	0.0043	0.0104361	0.861243	0.387723	0.0614454	0	0.624483	0.0307227	0.634493	1	1	0.173024	0.0530802	0.0081574	0.00852041	0.113052	0.00833891	0.905922	1	1
2610035F20Rik	2.89998	4.25013	2.28147	2.16147	3.57505	2.22147	0.704138	0.1027	0.165474	0.753859	0.358116	0.563196	0.776424	0.555987	0.66981	1.07315	0.6139	0.744891	0.257471	0.165515	1.62033	1.48647	0.211493	1.5534	2.10765	0.00215	0.0125449
2610100L16Rik	6.20194	5.5069	9.5312	9.04676	5.85442	9.28898	1.50107	0.00695	0.0158948	5.7118	5.5622	7.78037	3.56678	5.637	5.67357	1.00551	0.7333	0.833657	3.52855	2.66076	2.10515	1.41787	3.09465	1.76151	0.674418	0.0768	0.224366
2610307P16Rik	1.94512	4.00024	5.58958	6.35331	2.97268	5.97145	1.75485	0.0001	0.000351031	10.5404	9.51172	6.30748	5.95708	10.0261	6.13228	0.646857	0.0045	0.0147988	6.78125	10.5149	3.71376	6.2639	8.64808	4.98883	0.620728	0.00515	0.025974
2610316D01Rik	4.52599	4.69242	1.8291	1.72738	4.60921	1.77824	0.4953	0.00205	0.00537402	7.68706	5.57253	2.08184	1.25942	6.62979	1.67063	0.350026	5e-05	0.000270138	2.23804	2.06066	1.00073	1.0664	2.14935	1.03357	0.645709	0.03945	0.136033
2610318N02Rik	19.231	21.5816	9.39915	9.33921	20.4063	9.36918	0.484399	0.0001	0.000351031	11.213	5.78466	5.19995	3.62473	8.49883	4.41234	0.56979	0.00765	0.0233593	3.29992	2.36001	2.88113	1.79802	2.82997	2.33957	0.87196	0.55385	0.779386
2700081O15Rik	41.603	43.4385	102.039	104.792	42.5207	103.415	2.39921	0.0002	0.000665148	79.5937	96.4355	95.2827	105.167	88.0146	100.225	1.13717	0.43165	0.585228	122.374	114.076	110.859	83.2547	118.225	97.0568	0.822452	0.48105	0.723475
2700094K13Rik	169.944	129.436	67.9454	54.1428	149.69	61.0441	0.411733	5e-05	0.000182911	185.538	106.019	73.2553	55.8424	145.779	64.5489	0.446583	5e-05	0.000270138	103.483	67.096	64.2181	51.4088	85.2895	57.8135	0.681583	0.0355	0.125639
2700099C18Rik	4.17854	6.46229	1.67292	1.68396	5.32041	1.67844	0.423776	0.0004	0.00124373	4.98131	3.28374	1.44749	0.457502	4.13253	0.952496	0.380416	0.0484	0.108018	1.19858	0.780138	0.0911731	0.312826	0.989359	0.202	0.604214	0.13505	0.331964
2810011L19Rik	0.422505	0.398327	1.54912	1.5235	0.410416	1.53631	1.79827	5e-05	0.000182911	0.419145	0.791031	1.01366	0.894396	0.605088	0.954028	1.2174	0.02935	0.0717102	2.08885	3.3344	2.26332	2.64577	2.71163	2.45454	0.930737	0.70675	0.87028
2810013P06Rik	5.6542	6.66578	11.0272	8.62438	6.15999	9.82579	1.51198	0.0014	0.00382245	12.6229	10.0168	12.7196	9.91516	11.3199	11.3174	0.9998	0.84675	0.910023	15.6972	13.6236	16.2635	14.054	14.6604	15.1587	1.03182	0.69485	0.865087
2810025M15Rik	60.2865	50.6953	17.9802	14.1027	55.4909	16.0415	0.301667	0.00065	0.00192765	58.484	35.5738	13.7399	10.1002	47.0289	11.92	0.269006	0.0005	0.00216483	30.4533	17.864	9.86886	7.06546	24.1587	8.46716	0.376298	0.01095	0.0489202
2810032G03Rik	0.924585	0.833548	0.763162	0.789576	0.879066	0.776369	0.945347	0.8627	0.903298	0.712734	1.28618	2.61952	3.55228	0.999457	3.0859	2.0435	0.0003	0.00136627	1.08649	1.5356	2.34723	3.08271	1.31105	2.71497	1.60748	0.01065	0.047865
2810408I11Rik	5.63168	5.12728	1.42928	1.27541	5.37948	1.35234	0.368736	0.00015	0.000510492	2.75873	2.62806	0.659257	0.474595	2.6934	0.566926	0.424251	0.00235	0.00843046	2.2151	1.36691	0.451076	0.843541	1.791	0.647308	0.590221	0.0116	0.0510905
2810417H13Rik	58.125	47.7571	13.785	12.0314	52.941	12.9082	0.257841	5e-05	0.000182911	37.9491	21.1735	6.06594	3.08235	29.5613	4.57414	0.182392	5e-05	0.000270138	12.5459	5.06643	0.846887	0.710712	8.80617	0.778799	0.181396	0.0073	0.0348602
2810459M11Rik	0.17219	0.106997	0.070413	0.0335924	0.139594	0.0520027	0.923139	1	1	4.86968	5.07175	0.32757	0.169397	4.97072	0.248483	0.209101	5e-05	0.000270138	4.92852	2.2741	0.383735	0.205432	3.60131	0.294583	0.281351	5e-05	0.00047487
2810468N07Rik	1.35603	1.44125	0.0638889	0.181907	1.39864	0.122898	0.468139	0.0021	0.005491	1.87214	1.51846	0.254021	0.0917762	1.6953	0.172899	0.435164	0.0014	0.00537566	0.999019	0.433607	0.170485	0.175714	0.716313	0.173099	0.6835	0.0114	0.0504185
2810474O19Rik	8.77281	7.96466	8.79574	9.11502	8.36873	8.95538	1.06262	0.81635	0.868042	8.33854	7.71432	6.69777	5.02621	8.02643	5.86199	0.760211	0.0506	0.111815	5.77376	4.59976	2.80911	2.28226	5.18676	2.54569	0.573109	0.00155	0.00957397
2900009J06Rik	0.805582	0.658635	2.07603	2.04561	0.732109	2.06082	1.76711	0.06105	0.106309	2.34275	2.03704	4.51809	3.35915	2.18989	3.93862	1.54821	0.05245	0.115013	7.204	6.08981	16.84	10.0181	6.64691	13.4291	1.88691	0.0086	0.0399029
2900011O08Rik	11.9544	12.584	43.1273	37.6991	12.2692	40.4132	3.121	5e-05	0.000182911	22.2819	24.5391	55.7639	56.8756	23.4105	56.3197	2.34816	5e-05	0.000270138	37.8332	46.785	84.8219	80.9329	42.3091	82.8774	1.93672	5e-05	0.00047487
2900026A02Rik	7.6635	6.37292	0.814382	0.908844	7.01821	0.861613	0.232173	5e-05	0.000182911	10.6603	10.6885	2.04522	4.07399	10.6744	3.0596	0.347736	5e-05	0.000270138	5.61442	2.84069	6.12413	6.14845	4.22755	6.13629	1.36513	0.07115	0.213133
2900079G21Rik	0.0541863	0.169625	5.42242	4.26381	0.111906	4.84312	5.25505	0.0059	0.0137611	1.74998	3.02103	10.5013	8.68678	2.38551	9.59404	3.12923	0.0001	0.000510199	9.68829	7.4004	21.5624	12.928	8.54434	17.2452	1.91162	0.13225	0.327289
2900092D14Rik	26.0585	24.6381	18.8277	18.2062	25.3483	18.517	0.740729	0.0193	0.0390082	41.2322	46.1002	12.1393	10.3516	43.6662	11.2454	0.274155	5e-05	0.000270138	22.431	29.7082	6.15855	8.73264	26.0696	7.44559	0.311996	5e-05	0.00047487
3110035E14Rik	1.3527	0.971245	17.7542	11.7884	1.16197	14.7713	7.29487	5e-05	0.000182911	13.2779	14.5182	15.0011	14.0778	13.898	14.5395	1.04305	0.69485	0.804888	25.0961	22.7137	21.4982	14.475	23.9049	17.9866	0.762364	0.27825	0.532176
3110039M20Rik	14.0129	12.9977	8.01977	6.6642	13.5053	7.34199	0.575099	0.0033	0.008224	21.3501	14.8097	27.11	23.1224	18.0799	25.1162	1.36878	0.0711	0.146879	20.1439	13.353	17.3538	13.3403	16.7484	15.347	0.921041	0.82335	0.930163
3110082I17Rik	17.5314	17.3029	3.37672	3.59423	17.4171	3.48548	0.243549	5e-05	0.000182911	8.98679	6.18001	3.51219	3.48702	7.5834	3.4996	0.524222	0.00485	0.0157886	6.47285	3.64154	4.2164	3.76544	5.0572	3.99092	0.823966	0.44435	0.699369
3632451O06Rik	6.90056	7.47975	11.3139	9.39958	7.19015	10.3567	1.38663	0.0026	0.00665558	4.94641	4.69715	11.7387	10.8527	4.82178	11.2957	2.11202	5e-05	0.000270138	5.47911	5.25031	10.8445	10.1648	5.36471	10.5046	1.80757	0.00025	0.00198552
3830406C13Rik	3.03027	2.99076	3.53623	3.17982	3.01051	3.35803	1.08665	0.5158	0.617296	5.20119	5.92594	7.85787	8.65462	5.56356	8.25624	1.41025	0.0337	0.0800638	7.90214	6.81414	10.6046	11.869	7.35814	11.2368	1.46406	0.01895	0.0760086
4632434I11Rik	5.34986	4.89082	2.01211	1.87693	5.12034	1.94452	0.481104	5e-05	0.000182911	3.77799	2.6333	1.78809	1.49043	3.20565	1.63926	0.627552	0.00045	0.00197077	0.953356	1.06261	0.768774	0.968667	1.00798	0.868721	0.930646	0.7309	0.885172
4833418N02Rik	0.368869	0.416011	0.855621	1.38993	0.39244	1.12278	1.5245	0.0041	0.0100037	2.24489	4.45228	6.40547	6.82659	3.34858	6.61603	1.75138	0.00075	0.00308855	2.87041	0.868407	2.62299	1.82378	1.86941	2.22338	1.12336	0.6554	0.842344
4833424O15Rik	0.0701581	0.155044	0.124212	0.109464	0.112601	0.116838	1.00381	1	1	0.366002	0.423071	2.70595	2.10667	0.394537	2.40631	2.44261	5e-05	0.000270138	1.39545	1.8519	3.82908	4.42152	1.62367	4.1253	1.95348	5e-05	0.00047487
4930402H24Rik	12.0435	12.4	34.8442	34.3379	12.2218	34.5911	2.69186	5e-05	0.000182911	15.3041	20.1963	25.0366	25.1704	17.7502	25.1035	1.39217	0.00705	0.021744	19.2483	26.8215	23.0383	32.2843	23.0349	27.6613	1.19249	0.223	0.463705
4930422G04Rik	3.43903	5.80625	0.783154	0.999723	4.62264	0.891439	0.336397	5e-05	0.000182911	2.4244	1.64539	0.528089	0.429091	2.0349	0.47859	0.487196	5e-05	0.000270138	0.801678	0.585817	0.222224	0.29204	0.693747	0.257132	0.742219	0.00055	0.00397465
4930428G15Rik	0	0	2.41668	2.33347	0	2.37507	3.37507	5e-05	0.000182911	0.0615818	0.208807	1.11645	0.689626	0.135194	0.903038	1.6764	0.03535	0.083353	0.0581636	0.0858021	1.79091	2.69523	0.0719829	2.24307	3.0253	0.07815	0.227062
4930470H14Rik	5.64927	9.95065	8.08928	12.633	7.79996	10.3611	1.29104	0.0234	0.0462052	8.5844	6.69909	12.321	17.3374	7.64175	14.8292	1.83171	0.00015	0.00073772	7.76809	9.00889	6.98453	5.27614	8.38849	6.13033	0.759476	0.20645	0.441305
4930503L19Rik	9.46839	11.0322	4.10925	4.39999	10.2503	4.25462	0.467065	5e-05	0.000182911	8.14295	6.10724	3.00854	2.44693	7.12509	2.72774	0.458793	5e-05	0.000270138	4.26012	2.89441	2.19164	2.66577	3.57727	2.4287	0.749073	0.05175	0.167022
4930506M07Rik	3.42192	4.19224	8.2697	8.38714	3.80708	8.32842	1.94056	5e-05	0.000182911	8.13396	15.24	34.5781	42.0575	11.687	38.3178	3.09907	5e-05	0.000270138	43.7179	62.2743	86.1593	98.214	52.9961	92.1867	1.7258	0.00045	0.00333512
4930579G24Rik	3.96992	3.20212	1.74346	1.63981	3.58602	1.69163	0.586922	0.0012	0.00333464	5.99586	4.48704	2.25926	2.15244	5.24145	2.20585	0.513639	5e-05	0.000270138	1.95498	1.36744	0.625298	0.572405	1.66121	0.598851	0.600799	0.002	0.0118541
4931428F04Rik	15.2175	16.4174	47.5603	47.3831	15.8174	47.4717	2.88223	5e-05	0.000182911	18.8348	26.0347	44.0701	45.6618	22.4348	44.8659	1.95718	5e-05	0.000270138	45.7805	52.8509	65.6112	63.7607	49.3157	64.686	1.30548	0.048	0.157631
4933404O12Rik	10.2406	3.67515	3.98459	0.762643	6.95787	2.37362	0.423934	5e-05	0.000182911	5.42599	4.48382	3.53615	2.7013	4.95491	3.11872	0.691653	0.0191	0.0500041	4.89833	3.1889	5.32349	4.32847	4.04361	4.82598	1.15512	0.33275	0.592273
4933426M11Rik	8.52241	7.88253	16.8649	18.3616	8.20247	17.6133	2.02264	5e-05	0.000182911	12.6413	12.8194	13.4271	10.975	12.7303	12.2011	0.96145	0.789	0.87107	7.35695	7.8091	6.64031	7.10776	7.58303	6.87404	0.917396	0.63185	0.828459
5031439G07Rik	22.8281	17.9731	39.7409	35.4263	20.4006	37.5836	1.80292	5e-05	0.000182911	20.5211	27.1956	44.5136	45.5079	23.8584	45.0108	1.85092	5e-05	0.000270138	30.1994	41.8491	48.1254	51.0796	36.0243	49.6025	1.36674	0.0317	0.114867
5330417C22Rik	1.79564	1.83286	4.75819	4.71938	1.81425	4.73879	2.03919	5e-05	0.000182911	1.37351	1.23147	4.26316	4.60143	1.30249	4.43229	2.35931	5e-05	0.000270138	1.23336	2.2676	11.7691	21.8867	1.75048	16.8279	6.48174	5e-05	0.00047487
5330426P16Rik	0.774864	1.1221	6.79724	8.17541	0.948482	7.48632	4.35535	5e-05	0.000182911	9.68075	8.71561	12.1882	9.31663	9.19818	10.7524	1.1524	0.24205	0.380214	7.86694	6.4929	5.54325	10.5068	7.17992	8.02502	1.10331	0.9908	0.995941
5430405H02Rik	24.3565	19.5463	9.8186	8.89712	21.9514	9.35786	0.451295	0.0041	0.0100037	28.5792	23.3671	10.3971	8.70942	25.9732	9.55326	0.391251	0.0002	0.000955192	16.9293	14.6129	6.79766	5.20804	15.7711	6.00285	0.417555	0.002	0.0118541
5730409E04Rik	1.33496	1.45571	3.34914	2.84966	1.39533	3.0994	1.71141	5e-05	0.000182911	0.986783	1.38476	1.72902	1.27718	1.18577	1.5031	1.14518	0.12965	0.236097	3.35017	3.83001	3.93723	4.22987	3.59009	4.08355	1.10751	0.5342	0.764727
5730507C01Rik	5.81642	8.17517	5.43541	5.72888	6.9958	5.58214	0.823201	0.10045	0.162479	9.07032	8.11207	5.58691	6.53463	8.5912	6.06077	0.736172	0.0096	0.0284019	3.29823	4.09047	3.42888	4.67478	3.69435	4.05183	1.07615	0.65225	0.840922
5730508B09Rik	1.36776	0.841966	2.5904	2.28814	1.10486	2.43927	1.63396	0.00485	0.0116139	4.01567	3.21978	4.16482	3.68861	3.61773	3.92672	1.06691	0.96935	0.982972	3.21342	2.84486	2.57831	2.23403	3.02914	2.40617	0.845384	0.4239	0.680791
5730559C18Rik	8.53565	7.67885	3.36829	3.47424	8.10725	3.42127	0.485467	5e-05	0.000182911	9.09999	6.67299	2.93209	2.46162	7.88649	2.69685	0.416008	5e-05	0.000270138	5.7922	3.53987	2.60755	1.55114	4.66603	2.07934	0.543474	0.0009	0.00597891
5930403L14Rik	12.1526	9.43407	1.234	1.31996	10.7933	1.27698	0.193073	5e-05	0.000182911	8.05424	6.91254	0.446031	0.316615	7.48339	0.381323	0.162827	5e-05	0.000270138	4.90236	3.03967	0.266138	0.222716	3.97101	0.244427	0.250337	5e-05	0.00047487
6030419C18Rik	7.80349	7.79802	16.6454	16.1947	7.80075	16.42	1.97938	5e-05	0.000182911	11.3967	12.9692	18.4307	19.5923	12.1829	19.0115	1.51798	5e-05	0.000270138	22.7015	12.2233	31.5596	23.4594	17.4624	27.5095	1.54419	0.0035	0.0188206
6330403A02Rik	0.191219	0.152663	0.924529	0.496988	0.171941	0.710758	1.45977	5e-05	0.000182911	0.0419244	0.16173	0.73795	0.606961	0.101827	0.672455	1.51789	5e-05	0.000270138	0.307722	0.801205	3.0666	3.22557	0.554463	3.14608	2.66721	5e-05	0.00047487
6330403K07Rik	89.8252	85.8929	173.179	136.977	87.859	155.078	1.75647	5e-05	0.000182911	166.335	150.495	189.617	178.74	158.415	184.179	1.16161	0.10045	0.193384	257.658	256.89	298.717	230.681	257.274	264.699	1.02875	0.7799	0.908185
6430548M08Rik	3.05824	2.84983	12.147	11.8991	2.95404	12.023	3.29361	5e-05	0.000182911	4.4324	7.02185	8.84238	11.52	5.72713	10.1812	1.66211	5e-05	0.000270138	10.4162	11.5273	19.0707	16.7051	10.9718	17.8879	1.57771	0.00085	0.00571521
6430573F11Rik	1.67781	2.3216	0.451869	0.580388	1.99971	0.516128	0.505426	5e-05	0.000182911	3.51784	2.0212	0.659646	0.303595	2.76952	0.481621	0.393053	5e-05	0.000270138	1.21423	1.00275	1.12181	2.53278	1.10849	1.82729	1.34091	0.1381	0.336607
6430706D22Rik	13.5016	11.0777	4.95064	4.12183	12.2896	4.53623	0.416582	0.0016	0.00431004	10.8069	10.1042	3.37226	2.89117	10.4556	3.13171	0.360674	5e-05	0.000270138	4.65283	3.13785	1.29947	1.77869	3.89534	1.53908	0.518673	0.0055	0.0274462
6530402F18Rik	0.977851	1.15818	5.8122	7.26753	1.06802	6.53986	3.64594	5e-05	0.000182911	7.26956	10.3222	15.2095	16.3564	8.79588	15.7829	1.71327	0.00115	0.00452504	15.8693	14.6422	8.86193	9.97167	15.2558	9.4168	0.640807	0.05455	0.173859
6720401G13Rik	2.81181	10.8088	1.48077	4.31888	6.8103	2.89982	0.499318	5e-05	0.000182911	3.21126	3.91978	2.19338	1.48861	3.56552	1.84099	0.622272	0.0013	0.00503635	0.768711	0.847102	0.179282	0.207646	0.807906	0.193464	0.660136	5e-05	0.00047487
6720489N17Rik	4.32225	4.90499	1.89789	1.43594	4.61362	1.66691	0.475079	5e-05	0.000182911	2.39742	1.92825	1.70096	1.47729	2.16283	1.58912	0.818609	0.11645	0.217258	1.37195	1.41478	1.65179	1.27569	1.39336	1.46374	1.0294	0.33345	0.592526
8430419L09Rik	15.3627	12.4531	20.2289	21.1341	13.9079	20.6815	1.45436	0.00015	0.000510492	21.0401	23.4665	28.4936	27.8502	22.2533	28.1719	1.25453	0.0306	0.0742155	26.0261	34.5107	33.6215	39.9759	30.2684	36.7987	1.20885	0.17405	0.395301
8430427H17Rik	13.2474	14.4635	53.0142	55.5127	13.8554	54.2634	3.72008	5e-05	0.000182911	17.1618	24.0032	32.3754	34.9559	20.5825	33.6656	1.60619	0.00025	0.00116475	29.0205	32.5238	35.0615	33.7053	30.7721	34.3834	1.11366	0.35955	0.619989
9130024F11Rik	0.923945	0.85774	0.571627	1.10817	0.890842	0.839898	0.973058	0.37595	0.481696	9.92599	13.6065	11.2699	7.88147	11.7662	9.57569	0.82841	0.3212	0.471915	43.4301	45.3336	10.199	12.4543	44.3819	11.3267	0.271621	5e-05	0.00047487
9330159F19Rik	5.3484	5.58498	30.6187	30.9167	5.46669	30.7677	4.91251	5e-05	0.000182911	12.8221	21.3115	30.1907	32.9842	17.0668	31.5875	1.80372	5e-05	0.000270138	30.4698	45.871	38.0212	50.8189	38.1704	44.4201	1.15955	0.11805	0.303268
9330182L06Rik	1.91999	1.62504	3.45147	3.20907	1.77252	3.33027	1.56186	0.00035	0.00110376	1.41783	1.28616	1.35711	1.22257	1.352	1.28984	0.973573	0.7881	0.871046	1.38167	1.7932	3.40405	5.78381	1.58743	4.59393	2.16196	5e-05	0.00047487
9430020K01Rik	2.25433	2.16625	0.399332	0.462268	2.21029	0.4308	0.445692	5e-05	0.000182911	1.21263	1.27909	0.47139	0.558293	1.24586	0.514841	0.674504	5e-05	0.000270138	1.10868	0.771806	0.882536	1.27667	0.940243	1.0796	1.07183	0.79285	0.914772
9430038I01Rik	4.55686	3.48644	0.75375	0.939363	4.02165	0.846557	0.367719	5e-05	0.000182911	3.45887	2.02023	1.15542	0.872199	2.73955	1.01381	0.538517	0.0021	0.00766723	2.41635	1.47132	1.30908	1.27051	1.94383	1.2898	0.777827	0.14815	0.35235
9430076C15Rik	1.28505	1.03825	0.0778894	0.0495292	1.16165	0.0637093	0.492082	0.0007	0.00205938	1.50365	1.3301	0.10351	0.112396	1.41688	0.107953	0.458424	5e-05	0.000270138	0.401806	0.176927	0.034417	0	0.289367	0.0172085	0.788921	1	1
9630028B13Rik	0.0560337	0.0812461	1.69542	2.86396	0.0686399	2.27969	3.06903	0.00015	0.000510492	5.54713	5.75064	2.95405	2.88841	5.64888	2.92123	0.589758	0.00025	0.00116475	3.57501	2.40846	0.708293	0.189991	2.99173	0.449142	0.363036	5e-05	0.00047487
9830001H06Rik	24.1792	21.2694	43.9185	49.685	22.7243	46.8017	2.01489	5e-05	0.000182911	20.6964	34.8734	30.407	43.2506	27.7849	36.8288	1.31419	0.0217	0.0556278	35.5347	48.447	38.9566	38.6028	41.9909	38.7797	0.925306	0.74595	0.893785
9930013L23Rik	0.768528	0.761399	1.04664	1.4269	0.764964	1.23677	1.26732	0.0031	0.00777517	3.52484	4.21368	6.16354	5.45332	3.86926	5.80843	1.39825	0.00085	0.00344389	1.12649	1.03449	1.57348	1.06387	1.08049	1.31868	1.11449	0.22525	0.466937
9930014A18Rik	3.11181	2.41301	0.409777	0.39855	2.76241	0.404164	0.373209	5e-05	0.000182911	0.933927	0.842501	1.22873	2.38277	0.888214	1.80575	1.48593	0.0146	0.0400607	2.37582	2.14029	7.1108	4.65893	2.25806	5.88486	2.11318	5e-05	0.00047487
A230070E04Rik	5.60475	6.58757	20.5478	18.303	6.09616	19.4254	2.87837	5e-05	0.000182911	4.17377	4.15997	12.4252	9.66969	4.16687	11.0474	2.33167	0.00075	0.00308855	9.3076	9.26545	8.55617	8.72597	9.28652	8.64107	0.937252	0.73375	0.886519
A330048O09Rik	2.05603	2.30609	0.784866	0.220766	2.18106	0.502816	0.472426	0.00995	0.0218456	2.94382	1.44091	0.206662	0.0743375	2.19237	0.1405	0.357259	0.0474	0.106107	0.610534	0.277592	0.0709432	0	0.444063	0.0354716	0.717054	0.2511	0.500065
A430005L14Rik	17.7788	16.8255	5.95666	4.54375	17.3022	5.25021	0.341501	5e-05	0.000182911	15.4412	9.33147	5.90363	3.39106	12.3863	4.64734	0.421874	5e-05	0.000270138	8.76518	7.00136	6.06872	4.44029	7.88327	5.2545	0.704077	0.1062	0.282087
A630089N07Rik	8.11374	10.2289	3.47977	5.41444	9.17132	4.4471	0.535536	5e-05	0.000182911	6.26159	4.86415	4.09019	4.2561	5.56287	4.17314	0.788244	0.0753	0.153535	2.91666	4.01858	2.1554	3.42762	3.46762	2.79151	0.848664	0.4218	0.6793
A730008H23Rik	14.1052	21.5834	6.12362	8.78402	17.8443	7.45382	0.448614	0.04365	0.0796433	12.0096	10.2552	4.00751	4.29635	11.1324	4.15193	0.424642	0.0275	0.0679036	4.76822	4.75493	2.75341	2.71329	4.76157	2.73335	0.647974	0.25675	0.507099
A730017C20Rik	6.80056	5.70054	17.6501	13.0203	6.25055	15.3352	2.25296	5e-05	0.000182911	6.20573	5.03289	10.6484	7.43859	5.61931	9.0435	1.5173	0.00145	0.00555236	10.0197	9.02338	14.3842	12.4534	9.52154	13.4188	1.37041	0.03765	0.131635
A730020E08Rik	0.733421	0.808995	6.13116	6.42669	0.771208	6.27893	4.10958	0.0022	0.00572543	3.23624	3.38454	5.36694	4.36267	3.31039	4.8648	1.36062	0.62035	0.750035	3.67731	3.07419	2.63124	2.60745	3.37575	2.61935	0.827137	0.76585	0.902846
A930011O12Rik	1.90843	4.37596	3.9704	5.49857	3.1422	4.73449	1.38441	0.00065	0.00192765	1.56496	4.39227	3.54902	5.67421	2.97862	4.61161	1.41044	0.00495	0.0160642	1.26292	2.63037	0.802286	2.77806	1.94664	1.79017	0.946898	0.5022	0.741384
A930024E05Rik	0.687078	0.721714	1.73595	2.58126	0.704396	2.15861	1.85321	0.00015	0.000510492	9.51199	9.10285	5.64501	4.89544	9.30742	5.27022	0.608321	0.0017	0.00640036	12.2492	9.72572	2.67349	1.99433	10.9875	2.33391	0.278116	5e-05	0.00047487
Aaas	29.0949	29.3399	12.3365	13.185	29.2174	12.7607	0.455392	5e-05	0.000182911	18.2018	13.3029	9.19582	7.41383	15.7523	8.30482	0.555434	0.00145	0.00555236	11.2468	8.05014	8.80323	7.87001	9.64847	8.33662	0.876804	0.509	0.747014
Aaed1	4.63975	2.4581	1.56823	0.628854	3.54893	1.09854	0.461327	0.0008	0.0023217	3.06363	1.64714	0.816948	0.634786	2.35539	0.725867	0.514357	0.00355	0.0120113	1.86238	0.947451	0.467472	0.520814	1.40492	0.494143	0.621287	0.01065	0.047865
Aamdc	5.98125	5.71771	4.27876	3.9	5.84948	4.08938	0.743032	0.2533	0.350259	8.05507	5.96348	10.762	14.5008	7.00927	12.6314	1.70195	0.0009	0.00362541	12.1537	9.02286	17.5114	12.4756	10.5883	14.9935	1.38014	0.08145	0.233617
Aatk	1.2377	2.11887	2.54948	3.80878	1.67829	3.17913	1.56038	5e-05	0.000182911	2.34084	3.63652	6.98801	6.55353	2.98868	6.77077	1.94821	5e-05	0.000270138	7.64736	9.38065	16.14	14.2071	8.514	15.1736	1.69997	0.0002	0.00162795
Abat	16.1242	14.9978	12.7239	10.3686	15.561	11.5463	0.757578	0.12065	0.189275	6.07349	6.8957	7.26758	8.48234	6.48459	7.87496	1.18576	0.11415	0.213952	8.24147	7.83857	13.603	29.4968	8.04002	21.5499	2.49445	5e-05	0.00047487
Abca1	1.81417	1.77561	2.04489	1.89945	1.79489	1.97217	1.06343	0.3444	0.448761	2.83294	2.20272	1.08362	0.352077	2.51783	0.717849	0.488326	5e-05	0.000270138	3.49634	4.88442	0.572596	0.509024	4.19038	0.54081	0.296859	5e-05	0.00047487
Abca3	8.1743	7.2958	17.3467	16.6749	7.73505	17.0108	2.0619	5e-05	0.000182911	8.83772	11.1011	15.9423	18.9272	9.96941	17.4348	1.68056	5e-05	0.000270138	13.9794	18.2533	25.6522	29.2283	16.1164	27.4402	1.66158	0.00105	0.0068716
Abca8a	0	0.00688804	0.00678206	0	0.00344402	0.00339103	0.999947	1	1	0.154603	0.110705	0.405944	0.333243	0.132654	0.369594	1.20919	1	1	0.107778	0.0925564	3.70818	2.56501	0.100167	3.13659	3.75997	5e-05	0.00047487
Abcb6	7.99595	8.14679	4.83746	5.77981	8.07137	5.30863	0.695445	0.0731	0.124231	9.00389	8.22867	9.32098	7.56147	8.61628	8.44122	0.981796	0.4628	0.614262	8.67333	9.84999	11.2713	14.7387	9.26166	13.005	1.36479	0.03235	0.116692
Abcb9	0.243587	0.344274	0.785149	0.983965	0.29393	0.884557	1.45646	5e-05	0.000182911	1.29727	1.09185	1.21494	0.924711	1.19456	1.06983	0.943162	0.7916	0.87325	1.83431	1.13512	0.81779	0.388683	1.48472	0.603236	0.64524	0.0029	0.0161034
Abcc4	2.04263	1.48593	0.623272	0.675	1.76428	0.649136	0.596588	5e-05	0.000182911	0.574091	0.452516	0.31027	0.353175	0.513304	0.331722	0.88001	0.1066	0.202706	0.291867	0.25896	0.360417	0.255567	0.275413	0.307992	1.02554	1	1
Abcc8	0.141993	0.196161	0.170049	0.590636	0.169077	0.380342	1.18071	0.00375	0.00922431	2.32196	5.9558	8.23412	10.7957	4.13888	9.51491	2.04615	5e-05	0.000270138	10.0053	11.8398	11.5372	9.70178	10.9225	10.6195	0.974581	0.97525	0.989418
Abcc9	0.987204	0.834164	0.066676	0.0735304	0.910684	0.0701032	0.560063	5e-05	0.000182911	1.62174	1.6212	0.0545899	0.0790898	1.62147	0.0668399	0.406962	5e-05	0.000270138	0.656263	1.70998	0.0632858	0.241389	1.18312	0.152337	0.527839	5e-05	0.00047487
Abcd2	6.23596	5.78416	12.519	12.0524	6.01006	12.2857	1.89523	5e-05	0.000182911	18.8656	16.553	9.30475	6.46132	17.7093	7.88303	0.474792	5e-05	0.000270138	10.8995	7.26763	2.28697	1.33879	9.08357	1.81288	0.278957	5e-05	0.00047487
Abce1	66.2288	57.0354	28.1482	27.4414	61.6321	27.7948	0.459745	5e-05	0.000182911	46.161	37.8871	31.7733	25.0619	42.0241	28.4176	0.683748	0.00545	0.0174567	32.1303	31.8557	23.6941	33.5329	31.993	28.6135	0.897569	0.4179	0.675483
Abcg1	1.95472	1.33489	10.3631	8.27738	1.64481	9.32024	3.90208	5e-05	0.000182911	5.05436	5.25272	5.13992	4.27746	5.15354	4.70869	0.927708	0.9468	0.969869	2.69501	2.39053	2.75589	1.86979	2.54277	2.31284	0.935099	0.7689	0.904067
Abcg4	2.16365	2.79246	2.4442	3.68331	2.47805	3.06376	1.1684	0.02455	0.0482322	1.93044	2.32279	4.04731	3.50832	2.12662	3.77781	1.52811	5e-05	0.000270138	3.78605	4.25452	8.31163	7.17233	4.02029	7.74198	1.74133	0.0004	0.00299589
Abcg5	1.08551	1.18636	0.0711965	0.0678235	1.13593	0.06951	0.500722	0.00075	0.00219143	0.0367608	0	0	0	0.0183804	0	0.981951	1	1	0	0	0.0157557	0	0	0.00787785	1.00788	1	1
Abhd11	9.04486	9.92645	9.94069	9.48499	9.48565	9.71284	1.02167	0.25585	0.352903	8.23305	9.73855	16.812	13.9808	8.9858	15.3964	1.64197	0.00015	0.00073772	14.4541	17.5872	21.8665	26.2167	16.0206	24.0416	1.47125	0.0185	0.0744847
Abhd14a	8.66868	8.77353	4.86606	4.60516	8.7211	4.73561	0.590016	0.02305	0.0455818	7.8964	7.943	8.38493	9.62346	7.9197	9.00419	1.12158	0.12855	0.234638	11.305	11.7276	15.0979	18.2432	11.5163	16.6705	1.4118	0.038	0.132284
Abhd4	23.1123	20.2624	9.45159	9.17087	21.6873	9.31123	0.454492	5e-05	0.000182911	23.6264	16.1095	6.07445	5.429	19.868	5.75173	0.323545	5e-05	0.000270138	15.1078	10.4626	4.72047	4.51956	12.7852	4.62002	0.407685	5e-05	0.00047487
Ablim1	3.61889	3.38079	2.17817	1.97251	3.49984	2.07534	0.683433	0.00525	0.0124484	2.18424	2.95781	6.10891	9.14677	2.57103	7.62784	2.41607	5e-05	0.000270138	6.33392	8.59949	27.9737	37.8649	7.46671	32.9193	4.0062	5e-05	0.00047487
Ablim2	0	0.0343794	0.218763	0.226237	0.0171897	0.2225	1.20184	1	1	0.140442	0.169901	0.797647	0.646378	0.155171	0.722012	1.4907	5e-05	0.000270138	0.636651	0.687086	1.76198	1.92906	0.661868	1.84552	1.71224	0.00035	0.00267481
Ablim3	0.249021	0.197823	1.5351	1.84751	0.223422	1.69131	2.19982	5e-05	0.000182911	0.706656	0.90613	6.92681	5.56767	0.806393	6.24724	4.012	5e-05	0.000270138	2.01597	2.99544	16.1823	22.5741	2.5057	19.3782	5.81287	5e-05	0.00047487
Abr	22.987	24.5114	54.4279	59.4152	23.7492	56.9216	2.34034	5e-05	0.000182911	29.0291	38.65	70.3509	68.4879	33.8396	69.4194	2.02125	5e-05	0.000270138	46.408	60.5404	76.9195	76.3965	53.4742	76.658	1.42559	0.01765	0.0716961
Abracl	74.2688	76.8359	64.3288	55.846	75.5524	60.0874	0.797982	0.09965	0.16148	173.559	166.098	155.94	138.973	169.828	147.457	0.869038	0.2264	0.362263	187.552	164.112	68.6855	55.286	175.832	61.9858	0.35619	5e-05	0.00047487
Abtb2	5.53094	4.64405	9.89463	9.72291	5.08749	9.80877	1.77557	5e-05	0.000182911	2.43527	2.32808	2.49934	2.62987	2.38167	2.5646	1.05409	0.16545	0.286142	2.47609	1.86994	3.66631	3.70695	2.17301	3.68663	1.47703	0.0041	0.021415
Acaa2	12.9989	11.2606	3.95319	3.88968	12.1297	3.92143	0.374831	5e-05	0.000182911	14.5329	11.6315	10.2969	10.0413	13.0822	10.1691	0.793136	0.42945	0.583253	11.6437	8.76196	14.0223	9.61273	10.2028	11.8175	1.14413	0.3894	0.650099
Acadl	18.218	14.6124	5.92331	5.97778	16.4152	5.95054	0.399108	5e-05	0.000182911	10.0545	6.78657	1.64502	1.10924	8.42053	1.37713	0.252335	5e-05	0.000270138	5.30297	2.93302	1.15404	1.29364	4.11799	1.22384	0.434514	5e-05	0.00047487
Acads	10.7351	9.59303	6.72742	6.65267	10.1641	6.69004	0.688821	0.1359	0.209707	12.9468	8.96664	4.84372	3.62997	10.9567	4.23684	0.437983	5e-05	0.000270138	10.2988	6.07559	1.71502	1.23247	8.18719	1.47375	0.26926	5e-05	0.00047487
Acap3	10.7152	11.2728	27.5202	26.9773	10.994	27.2488	2.35524	5e-05	0.000182911	15.9826	20.8293	31.4629	33.7085	18.406	32.5857	1.73069	5e-05	0.000270138	32.8948	36.0209	46.5484	42.5429	34.4579	44.5457	1.2845	0.0777	0.226064
Acat1	13.842	13.8608	20.1631	19.2947	13.8514	19.7289	1.39575	0.00875	0.0195207	36.2263	35.6166	53.9095	48.3869	35.9215	51.1482	1.41241	0.0101	0.0296784	46.4081	42.8467	58.8805	59.2624	44.6274	59.0714	1.31657	0.0427	0.144122
Acbd4	1.02581	0.928149	0.861182	0.950453	0.97698	0.905818	0.964005	0.669	0.752115	0.909022	1.04672	3.37815	3.27106	0.977871	3.32461	2.18649	5e-05	0.000270138	2.85565	2.31326	6.43157	5.25535	2.58446	5.84346	1.90921	0.00095	0.00629141
Acer3	1.91072	1.58346	0.637848	0.554427	1.74709	0.596137	0.581028	5e-05	0.000182911	0.325254	0.288422	0.797452	0.522469	0.306838	0.65996	1.27021	1	1	0.187164	0.157183	0.554624	0.509004	0.172174	0.531814	1.30682	1	1
Ache	0.158054	0.299088	1.44431	1.39326	0.228571	1.41878	1.96878	5e-05	0.000182911	0.0764692	0.086131	0.565527	0.569276	0.0813001	0.567402	1.44955	0.00465	0.0152204	0.296139	0.398001	7.18099	15.7202	0.34707	11.4506	9.24272	5e-05	0.00047487
Acly	126.739	111.778	148.715	139.88	119.258	144.298	1.20821	0.0498	0.0892342	150.571	146.899	117.791	110.12	148.735	113.956	0.767726	0.2524	0.391832	122.129	121.73	75.9335	80.3454	121.93	78.1394	0.643779	0.0085	0.0395396
Acot1	14.6183	9.34668	2.37882	1.41288	11.9825	1.89585	0.223058	5e-05	0.000182911	22.7975	16.7228	2.58131	3.36934	19.7601	2.97533	0.191488	5e-05	0.000270138	25.4469	19.2356	6.88921	7.17065	22.3412	7.02993	0.344023	5e-05	0.00047487
Acot7	34.2705	31.6645	46.2794	44.2097	32.9675	45.2445	1.36144	0.00045	0.00138205	36.5929	32.469	74.7161	59.0263	34.5309	66.8712	1.9102	5e-05	0.000270138	55.7542	64.0062	77.8525	84.8765	59.8802	81.3645	1.35289	0.0394	0.135934
Acot9	2.74655	2.32638	10.076	8.25501	2.53647	9.1655	2.87448	5e-05	0.000182911	3.50504	3.60309	12.3156	10.6002	3.55407	11.4579	2.73556	5e-05	0.000270138	5.40568	6.56298	11.584	15.0468	5.98433	13.3154	2.04965	5e-05	0.00047487
Acp6	7.4078	8.69516	0.96738	0.987469	8.05148	0.977425	0.218464	5e-05	0.000182911	6.88307	4.98796	1.22102	1.4943	5.93551	1.35766	0.33994	5e-05	0.000270138	3.93975	2.98889	1.94623	2.08081	3.46432	2.01352	0.675023	0.0377	0.131635
Acpl2	8.60889	8.9404	39.203	39.5689	8.77464	39.386	4.13171	5e-05	0.000182911	21.4125	19.6685	27.5467	19.9539	20.5405	23.7503	1.14901	0.14535	0.258208	11.6525	8.33691	8.59066	6.26763	9.9947	7.42915	0.766655	0.1387	0.337489
Acsbg1	8.10032	6.91135	0.413585	0.299169	7.50584	0.356377	0.159464	5e-05	0.000182911	4.59993	3.13745	0.0947461	0.137156	3.86869	0.115951	0.22921	5e-05	0.000270138	2.67716	1.8	0.163917	0.170708	2.23858	0.167313	0.36044	5e-05	0.00047487
Acsf2	12.156	11.8458	1.12646	1.48966	12.0009	1.30806	0.177531	5e-05	0.000182911	6.93728	4.53103	0.544375	0.29556	5.73416	0.419967	0.210861	5e-05	0.000270138	2.71315	1.32228	0.282793	0.2476	2.01771	0.265197	0.419256	5e-05	0.00047487
Acsl3	29.3058	28.3258	13.6969	14.1085	28.8158	13.9027	0.499826	5e-05	0.000182911	22.2446	15.5163	10.7394	6.65632	18.8804	8.69786	0.487809	5e-05	0.000270138	10.1522	11.1771	7.56716	11.6504	10.6646	9.60878	0.909481	0.4268	0.683212
Acsl4	10.1331	8.9213	7.32453	7.37528	9.5272	7.3499	0.793174	0.03135	0.0597535	4.1399	3.36808	3.9672	2.78433	3.75399	3.37576	0.920441	0.44125	0.594776	2.49617	3.15776	2.8145	4.8951	2.82696	3.8548	1.26858	0.1563	0.366337
Acsl5	6.84558	5.94849	1.49341	1.03289	6.39703	1.26315	0.305954	5e-05	0.000182911	3.68161	3.49254	2.38176	1.93978	3.58708	2.16077	0.68906	0.01475	0.0403488	2.4389	2.55345	1.13261	2.24694	2.49618	1.68978	0.769348	0.0496	0.161431
Acss1	21.7999	17.0873	1.59072	2.18945	19.4436	1.89009	0.141369	5e-05	0.000182911	18.1307	13.5005	2.08585	1.76024	15.8156	1.92304	0.173829	5e-05	0.000270138	7.74527	4.90027	1.3283	0.897491	6.32277	1.1129	0.288538	5e-05	0.00047487
Actg1	1606.49	1188.83	2930.42	2234.6	1397.66	2582.51	1.84713	0.00865	0.0193333	2103.73	1947.21	2631.22	2568.03	2025.47	2599.62	1.28333	0.2245	0.359911	2017.66	2131.54	2266.63	2271.5	2074.6	2269.07	1.09369	0.6815	0.857336
Actl6a	73.1274	65.8841	42.943	37.5772	69.5058	40.2601	0.585202	0.0002	0.000665148	79.3595	53.4585	43.8902	30.7121	66.409	37.3011	0.56819	0.0006	0.00253571	33.4692	23.4248	16.4049	13.6042	28.447	15.0046	0.543504	0.00065	0.00454537
Actl6b	6.71747	7.90969	50.5978	49.5042	7.31358	50.051	6.14068	5e-05	0.000182911	22.0677	28.0346	72.1964	68.562	25.0511	70.3792	2.73996	5e-05	0.000270138	56.6052	62.8644	124.256	94.0047	59.7348	109.13	1.8133	0.00025	0.00198552
Actn1	29.9504	25.3127	7.40988	8.49912	27.6316	7.9545	0.312749	5e-05	0.000182911	16.8211	15.0647	6.87084	7.2228	15.9429	7.04682	0.474938	5e-05	0.000270138	12.3641	10.1449	9.39239	8.00566	11.2545	8.69903	0.791466	0.08925	0.249755
Actr1a	82.8069	75.9811	139.843	121.449	79.394	130.646	1.63751	5e-05	0.000182911	131.164	124.279	165.458	149.781	127.722	157.619	1.23227	0.03715	0.0868147	147.881	159.475	173.029	176.014	153.678	174.522	1.13475	0.36005	0.6206
Acvr1	10.2829	8.96221	8.85945	8.8494	9.62256	8.85443	0.927689	0.7705	0.833229	12.4262	14.8268	19.9286	24.8841	13.6265	22.4063	1.60027	0.0004	0.00177157	16.2737	18.823	28.6115	25.3492	17.5483	26.9804	1.50851	0.0035	0.0188206
Acvr1b	11.5866	13.2386	23.2745	30.9977	12.4126	27.1361	2.09774	5e-05	0.000182911	16.7559	20.8225	23.6058	23.0508	18.7892	23.3283	1.22937	0.0625	0.132783	24.4135	25.4253	31.9807	27.4462	24.9194	29.7135	1.18496	0.2688	0.521452
Acvr2a	15.2311	13.8856	24.8966	25.3363	14.5584	25.1165	1.67861	0.00175	0.00466772	17.4092	15.7372	19.5487	15.5868	16.5732	17.5678	1.05659	0.95475	0.974113	11.2384	13.8491	11.6188	13.7118	12.5437	12.6653	1.00897	0.60635	0.813933
Acvr2b	25.826	24.5917	29.8639	30.3761	25.2089	30.12	1.18739	0.0125	0.0266513	14.9218	14.259	11.098	10.3012	14.5904	10.6996	0.750436	0.3981	0.553189	6.46363	7.52563	5.09947	4.58265	6.99463	4.84106	0.730623	0.1131	0.294526
Ada	4.87883	4.23283	0.855626	0.86058	4.55583	0.858103	0.334442	5e-05	0.000182911	2.99772	1.53346	1.52457	1.00834	2.26559	1.26646	0.694042	0.0622	0.13228	1.40815	1.29511	1.69217	1.12265	1.35163	1.40741	1.02372	0.79135	0.914033
Adam15	4.08695	4.57887	1.22091	2.78025	4.33291	2.00058	0.562653	0.0026	0.00665558	3.56967	3.38811	4.40839	4.39547	3.47889	4.40193	1.20609	0.021	0.054032	4.02668	3.88899	5.02445	6.35821	3.95784	5.69133	1.34965	0.0475	0.156473
Adam17	13.5106	12.6315	5.3742	5.78171	13.071	5.57796	0.467481	5e-05	0.000182911	8.24852	7.72745	3.52677	3.41103	7.98799	3.4689	0.497208	5e-05	0.000270138	4.85763	4.52252	2.62532	3.10496	4.69008	2.86514	0.679278	0.0382	0.132944
Adam19	3.25978	3.12481	7.82503	8.68621	3.1923	8.25562	2.20777	5e-05	0.000182911	2.4306	4.23725	9.47757	10.7788	3.33392	10.1282	2.56769	5e-05	0.000270138	5.148	5.72819	9.86655	8.27145	5.43809	9.069	1.56397	0.0012	0.00768373
Adam22	4.57747	4.07049	6.63193	8.37517	4.32398	7.50355	1.59722	0.0005	0.00152293	3.87036	4.66886	8.77426	10.0928	4.26961	9.43353	1.97994	5e-05	0.000270138	6.75207	9.11882	10.0328	12.2005	7.93544	11.1166	1.35602	0.10075	0.272087
Adam23	4.09918	3.68965	5.05257	5.72215	3.89441	5.38736	1.30503	0.0137	0.0288578	2.15069	1.98614	4.57859	5.11067	2.06841	4.84463	1.90477	5e-05	0.000270138	2.79979	3.28911	7.34554	9.43066	3.04445	8.3881	2.32123	0.0001	0.00088331
Adam9	11.8601	10.3227	7.05457	7.83715	11.0914	7.44586	0.698501	0.0063	0.0145967	8.95066	7.60931	7.00561	5.93246	8.27998	6.46903	0.804854	0.1251	0.229878	5.31492	5.3983	4.0774	5.60835	5.35661	4.84288	0.919181	0.534	0.764727
Adamts1	5.65507	5.94476	0.509601	0.74134	5.79992	0.625471	0.239043	5e-05	0.000182911	4.94567	5.89458	3.38865	3.30757	5.42012	3.34811	0.677263	0.00425	0.0140948	2.19258	2.08311	2.24092	1.48941	2.13784	1.86516	0.9131	0.7091	0.871805
Adamts10	3.60484	9.76721	2.32078	5.76568	6.68602	4.04323	0.656156	0.02075	0.0415281	3.58552	2.98333	2.27503	1.53615	3.28443	1.90559	0.678175	0.02325	0.0588562	2.54353	2.49162	1.46076	1.62869	2.51757	1.54472	0.723432	0.04215	0.142795
Adamts15	1.25724	1.45266	0.128254	0.177693	1.35495	0.152974	0.489596	5e-05	0.000182911	0.106327	0.0747752	0.162073	0.0617887	0.0905511	0.111931	1.0196	1	1	0.0719208	0.0598841	0.294035	0.207058	0.0659025	0.250547	1.17323	1	1
Adamts17	0.602312	0.345691	0.535638	0.692457	0.474002	0.614047	1.09501	0.114	0.180678	1.37142	3.48303	8.74297	13.6195	2.42722	11.1812	3.55426	5e-05	0.000270138	4.93516	3.09631	10.7404	5.29621	4.01574	8.0183	1.798	5e-05	0.00047487
Adamts18	1.77795	2.13046	0.228825	0.391895	1.9542	0.31036	0.443558	5e-05	0.000182911	3.6861	4.3137	10.5252	12.297	3.9999	11.4111	2.48227	5e-05	0.000270138	4.96706	4.49899	9.08423	7.05106	4.73302	8.06765	1.58165	0.0014	0.00880089
Adamts20	4.60832	6.95629	1.10698	1.58324	5.78231	1.34511	0.345769	5e-05	0.000182911	1.6422	0.877539	0.911607	0.818105	1.25987	0.864856	0.825205	0.24065	0.378694	0.274087	0.239227	0.599381	0.705112	0.256657	0.652246	1.3148	0.0063	0.0307879
Adamts3	2.88081	2.9301	0.184191	0.613833	2.90545	0.399012	0.35822	5e-05	0.000182911	5.72364	8.6808	18.1609	21.3426	7.20222	19.7518	2.53002	5e-05	0.000270138	8.20086	6.19895	21.5025	12.3626	7.19991	16.9325	2.18692	5e-05	0.00047487
Adamts9	1.40371	1.61129	0.289527	0.475118	1.5075	0.382323	0.551275	5e-05	0.000182911	1.39586	1.27705	0.13396	0.0909708	1.33645	0.112465	0.476134	5e-05	0.000270138	0.617624	0.212503	0.177589	0.406466	0.415063	0.292027	0.913053	1	1
Adap1	0.611315	0.303722	1.80348	1.4162	0.457518	1.60984	1.79061	5e-05	0.000182911	0.603752	1.02961	6.67616	4.59039	0.816681	5.63328	3.65132	5e-05	0.000270138	3.76661	4.94314	10.5502	13.338	4.35487	11.9441	2.41726	5e-05	0.00047487
Adcy1	0.908374	0.864946	2.46469	2.64264	0.88666	2.55367	1.88357	5e-05	0.000182911	0.603644	1.02744	8.79424	13.3967	0.815542	11.0955	6.66218	5e-05	0.000270138	2.93031	4.39543	32.6209	38.0897	3.66287	35.3553	7.79676	5e-05	0.00047487
Adcy2	1.50188	1.46763	1.70322	1.97597	1.48476	1.8396	1.14281	0.12515	0.195389	1.49806	1.53662	3.87193	3.05962	1.51734	3.46577	1.77401	5e-05	0.000270138	1.41422	2.222	4.46931	7.11662	1.81811	5.79296	2.41047	5e-05	0.00047487
Adcy5	2.00867	1.67267	6.30318	7.56577	1.84067	6.93447	2.79317	5e-05	0.000182911	2.09042	3.03079	8.38308	8.37948	2.5606	8.38128	2.63474	5e-05	0.000270138	7.37188	9.2216	15.8536	14.5401	8.29674	15.1968	1.74221	0.0004	0.00299589
Adcyap1	0.283872	0.097913	5.97732	5.32213	0.190892	5.64973	5.58382	5e-05	0.000182911	1.02157	0.925095	4.35459	3.4486	0.973333	3.90159	2.48392	5e-05	0.000270138	0.785445	0.875811	1.73602	3.30158	0.830628	2.5188	1.92218	0.0007	0.00482883
Adcyap1r1	3.92378	4.23253	8.91465	10.8766	4.07815	9.89563	2.14559	5e-05	0.000182911	18.482	23.4189	25.9294	26.222	20.9505	26.0757	1.23349	0.04055	0.0934213	23.3075	26.6308	17.7179	15.2554	24.9691	16.4867	0.673362	0.02315	0.0893159
Add2	27.1875	29.3548	91.1213	92.2265	28.2711	91.6739	3.16605	5e-05	0.000182911	40.6579	48.2097	77.4864	78.1679	44.4338	77.8272	1.73499	5e-05	0.000270138	67.6114	91.557	99.0855	101.965	79.5842	100.525	1.25987	0.16495	0.381148
Add3	19.5286	15.9663	2.67586	3.16027	17.7475	2.91806	0.208992	5e-05	0.000182911	11.7837	8.57883	2.65757	2.06381	10.1813	2.36069	0.300564	5e-05	0.000270138	4.53281	2.9829	4.52799	6.74069	3.75786	5.63434	1.3944	0.14265	0.344146
Adk	40.4554	31.7127	9.40502	8.46626	36.084	8.93564	0.267922	5e-05	0.000182911	31.8142	22.77	15.6491	16.1494	27.2921	15.8993	0.597313	0.0003	0.00136627	20.7656	16.7701	18.1718	24.0204	18.7678	21.0961	1.11778	0.7275	0.882959
Adora1	0.197929	0.187707	1.49532	1.34434	0.192818	1.41983	2.02867	5e-05	0.000182911	0.327124	0.790167	4.00002	6.937	0.558646	5.46851	4.15008	5e-05	0.000270138	4.88132	4.02378	23.6277	14.2693	4.45255	18.9485	3.65856	5e-05	0.00047487
Adra2a	1.48495	1.56142	2.06027	1.7719	1.52319	1.91609	1.15572	0.04815	0.0865814	0.358944	0.261421	0.583069	0.510563	0.310183	0.546816	1.18061	0.0267	0.0663195	0.487151	0.475837	2.1522	3.07396	0.481494	2.61308	2.43881	5e-05	0.00047487
Adra2c	0.0599007	0.0372194	0.0367501	0.0818078	0.0485601	0.0592789	1.01022	1	1	0.836337	1.1127	1.26994	0.766144	0.974518	1.01804	1.02204	0.51175	0.657949	2.38894	2.0038	0.768444	1.09463	2.19637	0.931537	0.604291	0.0056	0.0278038
Adrb1	0.117387	0.0324036	0.881573	0.427739	0.0748953	0.654656	1.53936	0.0021	0.005491	0.347783	0.391644	1.8098	2.20342	0.369713	2.00661	2.19506	5e-05	0.000270138	0.843291	0.585996	2.45311	1.65222	0.714643	2.05267	1.78035	0.0007	0.00482883
Adsl	18.7807	17.4175	6.54655	6.78753	18.0991	6.66704	0.401435	5e-05	0.000182911	14.8718	10.2947	8.02189	6.42251	12.5832	7.2222	0.605319	0.00095	0.00380971	9.33497	6.99523	8.70765	8.11522	8.1651	8.41144	1.02688	0.83355	0.934314
Aebp1	2.56913	2.61298	0.276729	0.400847	2.59105	0.338788	0.372812	0.00135	0.00369657	0.138308	0.122309	0.025375	0.0275625	0.130308	0.0264687	0.908131	1	1	0.178671	0.1096	0.0589617	0.0791675	0.144135	0.0690646	0.934386	1	1
Aebp2	36.7737	32.3457	10.5878	12.5827	34.5597	11.5853	0.353919	5e-05	0.000182911	25.0394	18.5288	8.81719	6.93173	21.7841	7.87446	0.389502	0.0004	0.00177157	10.5268	8.71776	4.46386	4.34646	9.62228	4.40516	0.508851	0.0533	0.171115
Afap1	7.59146	9.17328	41.6328	40.3945	8.38237	41.0136	4.47794	5e-05	0.000182911	21.5854	20.675	12.0624	8.84841	21.1302	10.4554	0.517637	5e-05	0.000270138	26.2747	32.736	13.5796	15.5178	29.5053	14.5487	0.509704	5e-05	0.00047487
Aff1	3.4382	3.57342	0.714512	0.916508	3.50581	0.81551	0.402926	5e-05	0.000182911	2.61183	2.53218	0.97492	1.27292	2.572	1.12392	0.594602	5e-05	0.000270138	1.47356	1.48515	0.422409	0.38817	1.47935	0.40529	0.566796	5e-05	0.00047487
Aff3	9.34305	8.87595	46.5821	48.1469	9.1095	47.3645	4.78406	5e-05	0.000182911	24.6088	35.5338	44.1099	49.1792	30.0713	46.6446	1.53339	0.0015	0.00572984	48.6155	54.3578	36.7809	29.2972	51.4866	33.0391	0.648528	0.0149	0.0626606
Aff4	31.8715	29.19	67.7524	61.1675	30.5308	64.46	2.07607	5e-05	0.000182911	40.8952	47.1407	53.7747	59.3782	44.0179	56.5765	1.27897	0.1417	0.253013	38.7136	52.4837	40.487	48.9845	45.5986	44.7358	0.981482	0.8116	0.924447
Agap1	15.4361	13.4107	20.6374	22.4048	14.4234	21.5211	1.46019	0.00035	0.00110376	8.94102	12.4362	20.1445	26.2344	10.6886	23.1895	2.06949	5e-05	0.000270138	22.442	26.1291	38.5124	35.2176	24.2856	36.865	1.4975	0.00925	0.0425627
Agap2	5.16868	5.53445	20.4313	22.653	5.35156	21.5421	3.54907	5e-05	0.000182911	6.65518	10.7364	28.9927	32.4971	8.69579	30.7449	3.27409	5e-05	0.000270138	33.1671	35.6589	66.8719	53.6782	34.413	60.2751	1.7303	0.00065	0.00454537
Agap3	34.5349	33.5576	53.1466	47.1877	34.0463	50.1671	1.45999	5e-05	0.000182911	36.83	40.7447	54.3444	53.8095	38.7874	54.0769	1.38428	0.00125	0.00486818	70.9363	70.5024	82.8132	67.9731	70.7194	75.3932	1.06517	0.64305	0.83548
Ager	0.827065	2.82028	0.195268	0.832566	1.82367	0.513917	0.536152	0.0027	0.00688238	1.17526	1.26262	0.451001	0.338003	1.21894	0.394502	0.628454	0.00565	0.0180192	0.300696	0.28858	0.0824855	0.0745861	0.294638	0.0785358	0.833079	1	1
Agps	12.6189	12.0535	8.37393	8.40124	12.3362	8.38758	0.703918	0.00195	0.00513518	9.54302	8.24108	7.62531	7.20064	8.89205	7.41298	0.850478	0.0799	0.160954	5.46317	5.73304	5.97867	8.08755	5.59811	7.03311	1.21749	0.2036	0.437486
Agtrap	4.41372	3.8912	0.498795	0.42125	4.15246	0.460023	0.283364	5e-05	0.000182911	1.90667	1.60948	0.216812	0.073883	1.75808	0.145347	0.415271	5e-05	0.000270138	0.817218	0.406256	0.135476	0.203371	0.611737	0.169424	0.725567	0.0004	0.00299589
Ahctf1	18.7022	16.9624	12.9258	13.322	17.8323	13.1239	0.749983	0.0258	0.0503973	10.7381	10.417	8.37587	7.32389	10.5776	7.84988	0.7644	0.0582	0.125151	6.83385	7.8089	4.56766	5.95166	7.32137	5.25966	0.752239	0.05405	0.172914
Ahcy	86.4409	67.9069	26.1963	21.022	77.1739	23.6091	0.3148	5e-05	0.000182911	54.3659	36.0861	20.5673	17.539	45.226	19.0531	0.433807	5e-05	0.000270138	33.5064	28.3615	19.5644	19.535	30.9339	19.5497	0.643506	0.0067	0.0323461
Ahdc1	4.49379	5.35823	12.7033	15.3479	4.92601	14.0256	2.53553	5e-05	0.000182911	7.66591	10.5725	13.4951	13.9119	9.1192	13.7035	1.45303	0.0005	0.00216483	16.7464	13.3847	19.8381	12.7217	15.0655	16.2799	1.07559	0.8374	0.93562
Ahnak	3.23739	2.08784	1.20787	1.16036	2.66262	1.18412	0.596327	5e-05	0.000182911	1.02305	0.780967	0.172108	0.209846	0.902008	0.190977	0.626168	5e-05	0.000270138	0.586993	0.30655	0.0757605	0.17379	0.446771	0.124775	0.777438	1	1
AI413582	3.48759	4.25955	5.78635	3.61184	3.87357	4.69909	1.16939	0.17915	0.263966	5.00744	3.07544	7.72251	5.3148	4.04144	6.51865	1.49137	0.014	0.0387787	9.81342	6.1622	21.8708	13.5888	7.98781	17.7298	2.08391	0.0021	0.0122982
AI464131	4.32011	3.78648	2.76275	3.52005	4.0533	3.1414	0.819544	0.34885	0.453314	2.10473	1.75508	0.946021	0.587202	1.9299	0.766612	0.602959	0.0003	0.00136627	1.21086	0.815903	0.82369	0.672944	1.01338	0.748317	0.868349	0.275	0.527542
AI504432	4.2356	4.84446	9.91146	9.97486	4.54003	9.94316	1.97529	5e-05	0.000182911	14.1654	13.303	7.12191	5.16519	13.7342	6.14355	0.484828	5e-05	0.000270138	6.83039	7.31157	2.21858	2.4727	7.07098	2.34564	0.414527	5e-05	0.00047487
AI506816	18.5359	24.1249	4.27567	6.2267	21.3304	5.25119	0.279941	5e-05	0.000182911	12.6087	11.2514	6.33175	5.78516	11.93	6.05846	0.545895	0.0001	0.000510199	8.9555	7.25101	5.0172	4.96819	8.10326	4.9927	0.658302	0.01285	0.0555599
AI593442	0.0996904	0.0413206	0.522122	0.336877	0.0705055	0.429499	1.33535	1	1	0.175653	0.308337	1.80386	1.35886	0.241995	1.58136	2.0784	5e-05	0.000270138	0.519772	0.540625	2.08696	3.00864	0.530199	2.5478	2.31852	5e-05	0.00047487
AI606473	4.19442	5.15205	0.0747833	0.516371	4.67324	0.295577	0.228367	5e-05	0.000182911	0	0.0217401	0.0248252	0	0.01087	0.0124126	1.00153	1	1	0	0	0	0	0	0	1	1	1
AI836003	2.41985	1.95138	11.8836	9.9419	2.18561	10.9128	3.73954	5e-05	0.000182911	1.35386	1.74544	5.40605	5.27103	1.54965	5.33854	2.48604	5e-05	0.000270138	4.36177	3.84419	12.7917	11.4417	4.10298	12.1167	2.5704	5e-05	0.00047487
AI848285	1.11447	0.645544	3.3418	2.80903	0.880007	3.07542	2.16777	5e-05	0.000182911	0.188797	0.079773	0.394874	0.131805	0.134285	0.26334	1.11378	0.11315	0.212618	0.151092	0.0983034	0.284151	0.0630917	0.124698	0.173621	1.0435	1	1
AI854517	22.6951	28.2968	19.8451	22.4191	25.496	21.1321	0.835301	0.5861	0.682072	26.9844	22.2873	15.3634	11.7868	24.6359	13.5751	0.568544	0.00065	0.00271865	13.3892	9.38773	5.87682	4.69268	11.3885	5.28475	0.507307	5e-05	0.00047487
AI854703	0.253044	0.16553	0.479097	0.426059	0.209287	0.452578	1.20119	0.0095	0.0209615	0.292972	0.456616	1.41851	1.14235	0.374794	1.28043	1.65874	5e-05	0.000270138	1.04053	1.14867	2.75973	3.08044	1.0946	2.92008	1.87152	5e-05	0.00047487
Aif1	0.130645	0.161603	0.271702	0.358897	0.146124	0.3153	1.14761	1	1	0.110981	0.18806	0.933247	0.672922	0.149521	0.803084	1.56855	0.0343	0.0811668	0.625648	0.772722	2.92255	2.87365	0.699185	2.8981	2.2941	0.0009	0.00597891
Aif1l	36.0723	31.515	5.60271	6.00516	33.7936	5.80394	0.195551	5e-05	0.000182911	34.6377	25.9671	4.91034	4.13191	30.3024	4.52112	0.17638	5e-05	0.000270138	17.808	11.8167	7.35718	8.51382	14.8124	7.9355	0.565096	0.00035	0.00267481
Aifm3	0.930814	1.14882	1.59924	1.45338	1.03982	1.52631	1.2385	0.01915	0.0387463	0.0772393	0.0521834	0.277997	0.229947	0.0647114	0.253972	1.17776	1	1	0.252604	0.0214333	0.25113	0.220151	0.137019	0.235641	1.08674	1	1
Aig1	5.75887	4.11233	6.74551	5.65163	4.9356	6.19857	1.21278	0.09975	0.161603	7.08834	7.90073	18.1361	18.262	7.49453	18.199	2.26016	5e-05	0.000270138	12.9858	12.6777	29.2701	25.416	12.8317	27.3431	2.04913	0.0001	0.00088331
Ajap1	1.81605	1.91947	7.98036	7.27019	1.86776	7.62528	3.00767	5e-05	0.000182911	0.821393	0.850158	3.47281	2.71118	0.835776	3.09199	2.22903	5e-05	0.000270138	0.600675	0.505389	2.6488	3.03226	0.553032	2.84053	2.47292	5e-05	0.00047487
Ajuba	23.1455	15.8312	1.87915	2.20713	19.4884	2.04314	0.14853	5e-05	0.000182911	15.8554	11.1774	0.679915	0.535085	13.5164	0.6075	0.110737	5e-05	0.000270138	5.96991	2.60124	0.363351	0.266396	4.28557	0.314873	0.248766	5e-05	0.00047487
Ak1	5.32758	5.34324	12.039	12.2023	5.33541	12.1206	2.071	5e-05	0.000182911	9.35985	10.675	21.0191	21.589	10.0174	21.3041	2.02443	5e-05	0.000270138	24.833	22.0065	33.9547	25.2178	23.4198	29.5862	1.25252	0.1104	0.290101
AK129341	2.58064	2.55955	1.59823	1.46438	2.57009	1.5313	0.70903	0.0043	0.0104361	1.7092	0.806795	0.552413	0.379469	1.258	0.465941	0.649222	0.00025	0.00116475	0.489072	0.695857	0.404573	0.883732	0.592464	0.644153	1.03246	0.9883	0.995188
Ak2	73.8265	63.896	25.8746	23.9057	68.8612	24.8901	0.370594	5e-05	0.000182911	61.4509	40.9475	21.0216	17.5757	51.1992	19.2986	0.388869	5e-05	0.000270138	33.1326	23.7305	15.4257	15.8542	28.4316	15.64	0.565378	0.00125	0.00795993
Ak4	8.19296	6.69565	0.500726	0.650227	7.4443	0.575476	0.186573	5e-05	0.000182911	3.04226	2.96425	1.18823	0.844289	3.00325	1.01626	0.503655	5e-05	0.000270138	2.64219	1.25305	3.09748	1.21576	1.94762	2.15662	1.0709	0.39505	0.655078
Akap12	12.2757	12.7877	12.0396	14.1576	12.5317	13.0986	1.04189	0.35365	0.458564	4.04807	3.68351	4.27466	4.2496	3.86579	4.26213	1.08145	0.1576	0.275257	3.79741	4.33764	7.198	7.43702	4.06752	7.31751	1.64134	0.00085	0.00571521
Akap13	7.49383	6.54199	5.23819	6.06565	7.01791	5.65192	0.829633	0.29635	0.397377	3.79459	2.97994	2.5152	2.56011	3.38727	2.53765	0.806346	0.16795	0.28935	2.33502	1.78008	1.52559	0.829901	2.05755	1.17775	0.712252	0.01185	0.052012
Akap2	7.55436	6.25496	4.20061	4.19029	6.90466	4.19545	0.657264	0.0021	0.005491	1.14269	0.981587	0.725371	0.583223	1.06214	0.654297	0.802224	0.0316	0.0760824	0.616088	0.688253	1.02732	1.59925	0.65217	1.31329	1.40015	0.00635	0.0309375
Akap6	5.58418	5.46635	31.5513	31.405	5.52527	31.4781	4.97729	5e-05	0.000182911	5.7437	6.07377	14.1994	13.8747	5.90874	14.0371	2.17653	5e-05	0.000270138	6.25134	8.16276	16.1726	19.9235	7.20705	18.048	2.32094	5e-05	0.00047487
Akap7	1.87359	2.12468	4.20902	3.39192	1.99914	3.80047	1.60062	0.0003	0.000960448	1.07863	1.17042	1.85349	1.60774	1.12452	1.73062	1.28528	0.0622	0.13228	3.71129	4.15517	11.1019	12.2215	3.93323	11.6617	2.56661	5e-05	0.00047487
Akap9	18.075	20.6765	43.6014	54.9449	19.3758	49.2732	2.4673	5e-05	0.000182911	26.0723	28.2771	40.4171	43.6429	27.1747	42.03	1.52726	0.0057	0.018151	34.0417	50.4146	38.5659	40.2483	42.2281	39.4071	0.93474	0.97055	0.987556
Akna	7.37035	9.2636	24.9147	33.4286	8.31697	29.1716	3.23835	5e-05	0.000182911	11.4932	10.9357	7.72436	5.17225	11.2144	6.44831	0.609795	0.01205	0.0342695	4.56997	3.11086	1.2528	0.976299	3.84042	1.11455	0.436853	5e-05	0.00047487
Akr1b3	19.0161	12.778	2.97347	4.27248	15.8971	3.62297	0.273597	0.00215	0.0056096	13.0782	10.4085	1.98015	6.36196	11.7433	4.17105	0.405785	0.1365	0.245579	14.3018	10.0237	7.57289	4.78712	12.1628	6.18001	0.545479	0.03905	0.135092
Akr1b8	3.98974	4.59677	10.1398	10.1564	4.29326	10.1481	2.1061	5e-05	0.000182911	1.26423	1.23304	0.704841	0.541075	1.24863	0.622958	0.721753	0.0825	0.165263	0.662099	0.284929	0.73961	1.12733	0.473514	0.93347	1.31215	0.0992	0.269499
Akt3	28.9494	29.6915	59.0194	59.137	29.3205	59.0782	1.98144	5e-05	0.000182911	59.9215	72.7771	111.038	119.718	66.3493	115.378	1.72798	0.0005	0.00216483	81.1906	105.651	100.055	120.635	93.4208	110.345	1.17924	0.1588	0.370359
Alas2	4.10934	8.58405	0.444648	0.261981	6.3467	0.353314	0.184207	5e-05	0.000182911	8.39343	7.23161	0.191784	0.237823	7.81252	0.214804	0.13785	5e-05	0.000270138	5.63395	22.9916	0.300236	0.436404	14.3128	0.36832	0.0893581	5e-05	0.00047487
Alcam	13.5452	12.2382	5.86578	5.89032	12.8917	5.87805	0.495119	5e-05	0.000182911	24.6087	27.8189	34.0377	30.6742	26.2138	32.3559	1.2257	0.2325	0.369575	16.6821	14.7102	20.2692	16.5777	15.6961	18.4234	1.16335	0.1295	0.322171
Aldh1a2	1.36709	1.14985	0.035581	0.101686	1.25847	0.0686335	0.473167	0.001	0.00282918	0	0	0	0.0170951	0	0.00854755	1.00855	1	1	0	0	0	0	0	0	1	1	1
Aldh1a3	1.40346	1.08142	0.183632	0.229983	1.24244	0.206808	0.538167	5e-05	0.000182911	0.011875	0.0668375	0.0152556	0	0.0393563	0.0076278	0.969473	1	1	0.032268	0.00823536	0.0506875	0.0105748	0.0202517	0.0306311	1.01017	1	1
Aldh1b1	2.81298	3.28192	9.81761	11.4004	3.04745	10.609	2.86823	5e-05	0.000182911	5.48459	8.24956	12.0178	14.6387	6.86707	13.3283	1.82129	5e-05	0.000270138	12.3844	11.3045	19.8993	13.1791	11.8445	16.5392	1.36551	0.05345	0.171424
Aldh1l1	0.155639	0.167615	0.509364	0.352265	0.161627	0.430814	1.23173	0.00735	0.0167089	1.26437	1.64584	0.0507703	0.122511	1.45511	0.0866406	0.442605	0.00015	0.00073772	1.43307	2.57604	0.0900214	0.222858	2.00455	0.15644	0.384896	5e-05	0.00047487
Aldh1l2	2.84119	3.2835	8.87746	8.4405	3.06235	8.65898	2.37769	5e-05	0.000182911	4.75995	5.73059	7.79441	7.78296	5.24527	7.78869	1.40725	0.00305	0.0104949	9.65666	14.8679	10.7997	13.1365	12.2623	11.9681	0.977818	0.8328	0.934054
Aldh4a1	5.06721	3.72659	5.41291	4.15411	4.3969	4.78351	1.07164	0.10985	0.17504	7.80431	7.37533	10.7535	11.0789	7.58982	10.9162	1.38725	0.0016	0.00606753	10.4085	7.95157	12.7299	10.0602	9.18004	11.395	1.21758	0.1772	0.399891
Aldh5a1	12.6986	9.51323	3.75611	3.16986	11.1059	3.46299	0.368662	5e-05	0.000182911	6.63113	5.31512	3.69552	3.63835	5.97312	3.66694	0.669275	0.0012	0.00469383	4.50711	4.47559	5.69706	6.73688	4.49135	6.21697	1.31424	0.06665	0.202844
Aldh7a1	17.105	17.8061	7.41853	7.71906	17.4555	7.56879	0.464294	0.00315	0.00788866	13.7597	11.8274	6.16456	5.55696	12.7935	5.86076	0.497389	0.0131	0.0367397	9.54977	8.16918	4.7096	4.40734	8.85947	4.55847	0.563769	0.06645	0.202381
Aldh9a1	11.7396	11.3471	4.00294	4.70829	11.5434	4.35562	0.426968	5e-05	0.000182911	7.59941	6.42941	5.41158	5.44635	7.01441	5.42896	0.802176	0.12565	0.230585	5.71981	3.70102	5.30191	4.97033	4.71042	5.13612	1.07455	0.8127	0.924766
Aldoc	4.96555	9.24964	0.684385	0.929742	7.10759	0.807064	0.222885	5e-05	0.000182911	122.922	84.5323	5.28591	3.65813	103.727	4.47202	0.0522503	5e-05	0.000270138	59.1715	21.7399	4.12021	2.4694	40.4557	3.29481	0.1036	5e-05	0.00047487
Alg13	9.96701	9.40762	3.45543	3.14213	9.68731	3.29878	0.402232	5e-05	0.000182911	8.56493	8.4729	7.72642	8.13843	8.51891	7.93243	0.938387	0.39915	0.554333	5.86976	4.62197	4.88539	3.57663	5.24587	4.23101	0.837516	0.70435	0.869508
Alg2	35.1681	28.5736	68.0602	58.81	31.8709	63.4351	1.96025	5e-05	0.000182911	57.7514	62.3965	91.7144	87.5048	60.074	89.6096	1.4836	0.00425	0.0140948	65.3525	65.9482	85.2444	84.1096	65.6504	84.677	1.28547	0.0797	0.230098
Alg6	2.94226	3.40736	0.857007	0.913707	3.17481	0.885357	0.451603	5e-05	0.000182911	1.87711	1.49688	1.02172	0.873032	1.687	0.947376	0.724741	0.00425	0.0140948	0.980935	0.913156	0.879773	1.14929	0.947045	1.01453	1.03466	0.8227	0.929784
Alg8	6.25988	6.559	2.26294	2.85294	6.40944	2.55794	0.48019	5e-05	0.000182911	4.08097	3.62571	2.21926	1.60538	3.85334	1.91232	0.600065	0.00165	0.00623267	2.36145	1.72288	1.75204	1.59316	2.04216	1.6726	0.878519	0.47245	0.718058
Alk	0.0787144	0.0717807	0.353316	0.294625	0.0752475	0.32397	1.23132	1	1	1.09841	0.801492	0.205081	0.0990345	0.949951	0.152058	0.590814	5e-05	0.000270138	0.966631	1.09825	0.107624	0.154083	1.03244	0.130854	0.556402	5e-05	0.00047487
Alkbh2	2.71539	3.8497	0.933225	1.16431	3.28254	1.04877	0.4784	0.0019	0.00501644	2.91283	1.76634	1.40338	1.17515	2.33959	1.28927	0.685494	0.1315	0.238738	1.90032	1.3909	1.89337	1.66793	1.64561	1.78065	1.05104	0.66385	0.847164
Alms1	9.0822	9.68174	8.15122	8.74532	9.38197	8.44827	0.910065	0.6569	0.74191	7.81537	5.64228	3.88209	2.94305	6.72882	3.41257	0.570924	5e-05	0.000270138	2.36524	2.874	1.30323	1.63596	2.61962	1.46959	0.68228	0.0045	0.0231722
Alms1-ps2	3.34177	3.10108	4.01027	3.29826	3.22142	3.65427	1.10253	0.3623	0.467817	2.64035	3.46057	1.60315	0.976867	3.05046	1.29001	0.56537	0.00595	0.0188134	2.05027	1.64664	0.944154	0.72731	1.84845	0.835732	0.644466	0.02365	0.0909423
Alpl	7.31612	6.81207	0.396392	0.513816	7.0641	0.455104	0.180442	5e-05	0.000182911	2.99814	3.13636	0.08425	0.0457288	3.06725	0.0649894	0.261845	0.00085	0.00344389	1.41502	0.602428	0.0841561	0.0145934	1.00872	0.0493748	0.522409	0.0028	0.015664
Alx4	4.88309	3.34701	1.51241	1.61307	4.11505	1.56274	0.50102	5e-05	0.000182911	0.0836667	0.0342363	0.068353	0.042435	0.0589515	0.055394	0.996641	1	1	0.0205955	0.026364	0.0259032	0	0.0234798	0.0129516	0.989713	1	1
Alyref	160.074	146.141	61.6588	66.1996	153.107	63.9292	0.421324	5e-05	0.000182911	134.623	86.3151	54.108	37.3764	110.469	45.7422	0.419329	5e-05	0.000270138	69.5372	59.9315	37.3939	41.3632	64.7344	39.3785	0.614269	0.00555	0.0276093
Alyref2	3.60595	4.28182	5.71219	6.06697	3.94388	5.88958	1.39356	0.0262	0.051051	6.04481	5.62834	5.52877	5.07455	5.83657	5.30166	0.921757	0.77215	0.860564	9.70421	7.93792	10.2915	8.24253	8.82107	9.26702	1.04541	0.7542	0.89852
Amd2	36.5496	30.0896	12.558	12.7878	33.3196	12.6729	0.398399	5e-05	0.000182911	30.0659	22.4309	11.775	9.16019	26.2484	10.4676	0.420854	5e-05	0.000270138	20.6677	21.9511	11.3405	18.5246	21.3094	14.9326	0.714163	0.10535	0.280765
Amer2	13.1743	14.8053	28.7853	29.7511	13.9898	29.2682	2.01925	5e-05	0.000182911	23.2875	23.7015	24.8274	28.5592	23.4945	26.6933	1.13059	0.17445	0.298094	32.6798	30.9202	33.2619	27.4827	31.8	30.3723	0.956473	0.6194	0.820977
Amer3	1.26577	1.596	7.83902	9.16471	1.43088	8.50187	3.90881	5e-05	0.000182911	2.75462	4.1713	8.02643	7.6509	3.46296	7.83866	1.98045	5e-05	0.000270138	7.82402	8.44531	15.3254	11.986	8.13467	13.6557	1.6044	0.00115	0.00743072
Ammecr1	4.22805	3.7072	1.38872	1.39699	3.96762	1.39285	0.48169	5e-05	0.000182911	1.88033	2.20506	0.973142	0.801651	2.0427	0.887397	0.620304	0.00025	0.00116475	1.00631	0.643021	0.468535	0.488415	0.824666	0.478475	0.810272	0.0529	0.170088
Amn1	4.81891	6.4535	15.7943	11.7515	5.63621	13.7729	2.22611	5e-05	0.000182911	11.3153	9.28425	14.7911	12.4121	10.2998	13.6016	1.2922	0.1323	0.239913	14.2239	13.6245	15.6149	14.4357	13.9242	15.0253	1.07378	0.45265	0.7048
Amot	12.0851	10.9697	20.4963	20.4008	11.5274	20.4486	1.71213	5e-05	0.000182911	8.44169	9.04667	6.81647	6.27556	8.74418	6.54601	0.774413	0.07525	0.153508	4.47052	5.17502	3.08874	2.38033	4.82277	2.73454	0.641367	0.01725	0.0703401
Amotl1	9.84457	11.263	5.71378	7.4455	10.5538	6.57964	0.656031	0.0043	0.0104361	6.9004	6.08792	3.58078	3.56161	6.49416	3.57119	0.609968	0.00065	0.00271865	4.20511	4.10937	3.79894	3.0536	4.15724	3.42627	0.858263	0.3886	0.649191
Amotl2	29.2414	26.297	34.3822	36.3339	27.7692	35.358	1.26378	0.0018	0.00478763	52.5796	58.1473	20.6435	19.4331	55.3635	20.0383	0.373261	5e-05	0.000270138	30.6062	31.6004	17.4716	16.4254	31.1033	16.9485	0.559086	0.0001	0.00088331
Amph	4.46705	3.75048	19.0679	14.3891	4.10877	16.7285	3.47021	5e-05	0.000182911	9.27231	9.68158	18.5629	17.6507	9.47695	18.1068	1.8237	5e-05	0.000270138	17.7971	21.5975	24.4416	28.7374	19.6973	26.5895	1.333	0.0415	0.141268
Amz2	26.3134	24.8985	47.2684	40.0489	25.6059	43.6587	1.67852	5e-05	0.000182911	32.3218	37.0752	55.6731	55.7863	34.6985	55.7297	1.58913	0.0002	0.000955192	51.3416	54.6172	79.4775	83.7159	52.9794	81.5967	1.53015	0.0038	0.0200534
Angpt1	4.41841	4.64194	2.80487	2.71406	4.53017	2.75947	0.679809	0.001	0.00282918	2.10927	1.5348	1.27253	0.793759	1.82204	1.03314	0.720453	0.00915	0.0273086	0.558873	0.884311	0.577134	5.45955	0.721592	3.01834	2.33408	0.0006	0.00426827
Angptl2	9.76082	8.74125	3.37378	3.6516	9.25103	3.51269	0.440218	0.0031	0.00777517	5.17782	4.18019	0.917993	0.871659	4.67901	0.894826	0.333655	0.0108	0.0313755	2.27038	1.90101	1.10995	2.55579	2.08569	1.83287	0.918065	0.8499	0.940116
Angptl4	2.36313	2.41209	0.431186	0.307763	2.38761	0.369474	0.40426	5e-05	0.000182911	1.04517	0.826771	0.543699	1.05559	0.935971	0.799644	0.929583	0.9083	0.946284	0.426633	0.771823	0.85989	0.614272	0.599228	0.737081	1.0862	0.42635	0.682663
Angptl6	1.70078	1.59612	1.34566	1.61133	1.64845	1.47849	0.935829	0.66495	0.7489	2.16172	2.12417	3.67654	3.63848	2.14295	3.65751	1.48189	0.0019	0.00703936	4.40029	3.83031	7.3605	6.71938	4.1153	7.03994	1.57174	0.0062	0.0304041
Ank1	0.771057	1.22584	0.76052	1.26738	0.998448	1.01395	1.00776	0.4603	0.566022	0.432973	0.905264	2.05716	2.76532	0.669118	2.41124	2.04374	5e-05	0.000270138	1.47094	2.24864	5.30467	5.05947	1.85979	5.18207	2.16172	5e-05	0.00047487
Ank3	6.32561	5.77829	53.902	56.4713	6.05195	55.1867	7.96753	5e-05	0.000182911	10.4631	14.9736	39.2595	47.1444	12.7183	43.2019	3.2221	5e-05	0.000270138	33.8472	36.5249	66.1346	63.8942	35.1861	65.0144	1.82431	0.00045	0.00333512
Ankfn1	1.85217	1.20486	0.0903971	0.10333	1.52852	0.0968636	0.433798	0.00015	0.000510492	0.186683	0.126157	0	0	0.15642	0	0.864738	1	1	0.119031	0.103636	0.0160053	0	0.111334	0.00800265	0.907021	1	1
Ankhd1	18.3354	22.3146	13.3104	16.9701	20.325	15.1402	0.75687	0.0462	0.0834591	12.9761	12.3416	9.63408	9.00796	12.6588	9.32102	0.755629	0.06045	0.129171	8.60973	9.53552	6.96103	7.44271	9.07263	7.20187	0.814273	0.29155	0.547703
Ankle1	2.84701	5.44192	0.626527	0.777464	4.14447	0.701995	0.33084	5e-05	0.000182911	3.15537	2.07511	0.504181	0.273575	2.61524	0.388878	0.384173	5e-05	0.000270138	1.21486	0.516848	0.0504384	0.0873042	0.865854	0.0688713	0.572859	0.0022	0.0128016
Ankra2	6.16368	7.808	12.1767	12.5022	6.98584	12.3394	1.67039	5e-05	0.000182911	9.51427	9.50251	12.7049	11.5933	9.50839	12.1491	1.2513	0.13245	0.24015	16.0251	15.4812	15.7752	18.2964	15.7531	17.0358	1.07656	0.61165	0.816408
Ankrd12	2.43431	3.16599	8.5119	10.7307	2.80015	9.6213	2.79497	5e-05	0.000182911	4.25962	5.31369	10.025	9.30567	4.78665	9.66534	1.84309	5e-05	0.000270138	12.806	9.50482	17.7757	12.0919	11.1554	14.9338	1.31084	0.00965	0.0441484
Ankrd13a	26.9369	22.9264	33.164	30.2518	24.9317	31.7079	1.26131	0.01195	0.0256682	17.2412	19.1288	18.3609	17.6695	18.185	18.0152	0.991149	0.67345	0.789822	16.1654	16.9045	13.1717	12.9261	16.5349	13.0489	0.801194	0.16005	0.372729
Ankrd13b	24.873	31.06	48.4491	60.196	27.9665	54.3225	1.90988	5e-05	0.000182911	35.6706	43.1963	60.3193	60.6202	39.4335	60.4697	1.52027	5e-05	0.000270138	63.479	63.1734	84.4061	70.814	63.3262	77.6101	1.22205	0.17505	0.396583
Ankrd13d	2.72151	3.30314	4.74823	5.36868	3.01233	5.05846	1.50996	0.00025	0.00081371	2.18717	2.39761	5.62653	4.97937	2.29239	5.30295	1.9144	5e-05	0.000270138	4.85955	5.0415	10.3861	8.21195	4.95052	9.29903	1.73078	0.00145	0.0090705
Ankrd32	6.68527	8.43045	4.30322	4.92889	7.55786	4.61606	0.656245	0.0002	0.000665148	12.7501	10.6668	15.1499	11.2592	11.7084	13.2045	1.11772	0.50135	0.649029	10.081	8.94553	8.24913	7.67397	9.51327	7.96155	0.852404	0.6922	0.863682
Ankrd34a	0.394606	0.420176	1.70837	2.14195	0.407391	1.92516	2.07843	5e-05	0.000182911	1.14517	1.79101	4.23237	4.36529	1.46809	4.29883	2.14694	5e-05	0.000270138	4.29298	2.81376	11.5026	6.63021	3.55337	9.0664	2.21076	5e-05	0.00047487
Ankrd40	20.4713	20.4628	12.3579	12.1139	20.4671	12.2359	0.616568	0.0018	0.00478763	13.6812	11.1381	6.54342	6.75033	12.4096	6.64687	0.570252	0.00845	0.0255044	9.58995	8.99696	6.51724	6.68475	9.29345	6.601	0.73843	0.08305	0.236822
Ankrd45	2.81855	2.3567	4.43067	4.67678	2.58763	4.55373	1.54802	0.00055	0.00165811	2.67594	2.9027	7.44251	7.72717	2.78932	7.58484	2.26554	5e-05	0.000270138	3.73984	3.56155	10.7239	11.1453	3.65069	10.9346	2.5662	5e-05	0.00047487
Ankrd50	10.5134	9.44977	21.0723	19.6361	9.98159	20.3542	1.94455	5e-05	0.000182911	12.5641	15.5192	11.5725	11.8182	14.0417	11.6953	0.844013	0.17405	0.297491	14.5141	19.0205	6.96851	8.47022	16.7673	7.71936	0.490754	5e-05	0.00047487
Ankrd6	6.67295	6.46139	7.88839	8.16153	6.56717	8.02496	1.19265	0.05385	0.095461	16.9553	21.4241	10.425	11.4749	19.1897	10.9499	0.591883	0.00065	0.00271865	22.583	23.4604	9.67239	9.58747	23.0217	9.62993	0.442514	5e-05	0.00047487
Anks1b	2.15075	2.56733	3.36952	3.49598	2.35904	3.43275	1.31965	0.01615	0.0333832	2.88477	2.92166	5.81804	5.05686	2.90321	5.43745	1.64927	0.0002	0.000955192	4.38337	5.93184	9.70252	8.53601	5.15761	9.11927	1.64338	0.00025	0.00198552
Anln	11.4712	14.3458	3.32066	4.09988	12.9085	3.71027	0.338661	0.00015	0.000510492	8.28786	4.5359	1.42234	0.881108	6.41188	1.15172	0.290307	0.0102	0.0298883	2.32186	1.13693	0.198554	0.343934	1.7294	0.271244	0.46576	0.26995	0.522332
Ano1	9.34193	8.62173	0.250374	0.2313	8.98183	0.240837	0.12431	5e-05	0.000182911	0.190289	0.253171	0.0111099	0.016092	0.22173	0.013601	0.829644	1	1	0.140549	0.149815	0	0.0154071	0.145182	0.00770355	0.879951	1	1
Ano10	9.85338	9.12227	20.6844	22.159	9.48783	21.4217	2.13788	5e-05	0.000182911	10.3902	10.6105	10.7182	10.9115	10.5003	10.8148	1.02735	0.4653	0.616537	11.8986	13.2244	11.095	9.35782	12.5615	10.2264	0.827815	0.3728	0.632911
Ano8	12.9228	18.8733	27.9821	34.2389	15.898	31.1105	1.90025	5e-05	0.000182911	25.1472	27.3789	32.6432	32.8107	26.263	32.727	1.23709	0.0537	0.11716	37.7934	37.4251	34.9173	27.179	37.6093	31.0481	0.830064	0.43175	0.688113
Anp32b	355.024	324.033	84.9209	82.458	339.529	83.6894	0.2487	5e-05	0.000182911	222.716	137.889	53.8601	45.5177	180.303	49.6889	0.279582	5e-05	0.000270138	88.1745	60.5398	35.0484	41.9301	74.3572	38.4892	0.524028	0.0001	0.00088331
Anp32e	182.882	158.572	105.668	95.7589	170.727	100.713	0.592297	0.0001	0.000351031	134.951	109.928	71.3921	64.9588	122.439	68.1754	0.5604	0.00015	0.00073772	85.5695	74.5271	48.0762	46.5659	80.0483	47.321	0.596201	0.00205	0.0120719
Antxr1	12.0389	10.2446	2.02369	2.30737	11.1418	2.16553	0.260714	5e-05	0.000182911	5.83138	5.52188	0.984019	1.18088	5.67663	1.08245	0.311901	5e-05	0.000270138	3.22153	2.84954	0.985232	1.21091	3.03553	1.09807	0.519899	5e-05	0.00047487
Anxa2	14.6029	13.515	8.5353	7.83501	14.0589	8.18515	0.609947	0.0053	0.0125557	6.43051	4.64042	0.787363	0.449191	5.53547	0.618277	0.247615	5e-05	0.000270138	3.258	1.92116	0.305835	1.69137	2.58958	0.998602	0.556779	0.0074	0.0352453
Anxa3	1.82077	1.2683	0.0788339	0.0749313	1.54453	0.0768826	0.423214	0.0053	0.0125557	0.351852	0.488078	0.243987	0.125998	0.419965	0.184993	0.834522	1	1	0.496524	0.206756	0.0233286	0.241242	0.35164	0.132285	0.837712	1	1
Anxa5	10.2062	11.1621	3.35067	3.14077	10.6842	3.24572	0.363374	5e-05	0.000182911	3.00619	2.21173	1.15141	1.2258	2.60896	1.1886	0.606436	0.00445	0.0146613	2.57039	2.65652	3.65667	4.07406	2.61346	3.86537	1.34646	0.09835	0.267931
Anxa7	2.59585	2.52422	1.17344	1.25833	2.56004	1.21589	0.622433	0.00075	0.00219143	1.67638	1.70179	4.73245	4.74509	1.68908	4.73877	2.1341	5e-05	0.000270138	2.92012	2.62544	7.3024	8.51895	2.77278	7.91068	2.36183	5e-05	0.00047487
Aox4	0.00942667	0.0156274	0.00769711	0.0147041	0.012527	0.0112006	0.99869	1	1	0.0717597	0.125616	0.327577	0.385536	0.0986878	0.356556	1.23471	1	1	1.31738	1.48692	2.00306	2.20767	1.40215	2.10536	1.29274	0.0474	0.156224
Ap3b2	10.3803	12.5361	40.914	40.5515	11.4582	40.7328	3.34982	5e-05	0.000182911	20.3893	23.7327	43.1416	40.21	22.061	41.6758	1.85056	5e-05	0.000270138	40.816	47.9639	56.9496	59.6388	44.3899	58.2942	1.30633	0.06115	0.189773
Ap3s1	39.5595	39.1414	107.77	82.4951	39.3505	95.1325	2.38244	5e-05	0.000182911	91.392	70.56	90.9514	63.9253	80.976	77.4383	0.956845	0.58445	0.720577	57.9123	62.108	37.0008	45.3707	60.0102	41.1857	0.691455	0.03385	0.121008
Apba1	0.986973	1.24773	10.6509	11.516	1.11735	11.0834	5.70687	5e-05	0.000182911	2.27309	2.92386	8.69906	8.72874	2.59848	8.7139	2.69945	5e-05	0.000270138	5.41019	7.26638	16.9361	18.0479	6.33828	17.492	2.51993	5e-05	0.00047487
Apba2	27.9593	28.6994	58.0153	58.8265	28.3294	58.4209	2.02599	5e-05	0.000182911	36.4611	41.5797	69.1459	68.3374	39.0204	68.7417	1.74265	5e-05	0.000270138	58.7059	57.9237	84.0565	68.4432	58.3148	76.2498	1.30237	0.07945	0.229688
Apbb1	33.7188	32.0452	84.4078	73.1259	32.882	78.7669	2.35425	5e-05	0.000182911	54.4748	54.8583	91.0423	84.0438	54.6666	87.543	1.5906	5e-05	0.000270138	74.1179	71.3002	104.658	92.7333	72.7091	98.6957	1.35256	0.0423	0.143168
Apbb2	5.52737	4.61155	18.543	18.6766	5.06946	18.6098	3.2309	5e-05	0.000182911	6.66634	8.23876	10.8334	11.309	7.45255	11.0712	1.42811	0.0065	0.0202516	10.0889	8.08747	15.722	11.8191	9.08818	13.7706	1.46414	0.0165	0.0678676
Apc	22.5765	22.6177	47.2715	53.3774	22.5971	50.3244	2.17503	5e-05	0.000182911	21.7442	26.2832	41.1905	45.9784	24.0137	43.5844	1.7824	0.00035	0.001574	32.6953	44.9704	50.0127	54.2298	38.8329	52.1213	1.3336	0.0289	0.106322
Apc2	29.7056	31.9202	118.979	129.2	30.8129	124.09	3.93204	0.0092	0.0203775	41.5158	70.4271	81.6595	100.935	55.9714	91.2973	1.62006	0.30825	0.457384	99.7026	102.044	141.475	94.5477	100.873	118.011	1.16823	0.80715	0.922261
Apcdd1	19.7974	32.5531	6.76822	12.3957	26.1752	9.58196	0.389397	5e-05	0.000182911	20.714	24.8851	24.7262	31.4868	22.7995	28.1065	1.22299	0.02425	0.0610186	10.9803	5.72523	7.82001	5.02208	8.35276	6.42105	0.79346	0.19465	0.424694
Apitd1	13.1903	14.7258	5.62826	4.60407	13.9581	5.11616	0.408888	0.0001	0.000351031	12.5367	8.70354	4.38414	3.83325	10.6201	4.10869	0.439642	0.0003	0.00136627	5.33976	3.96943	5.35276	5.68713	4.65459	5.51994	1.15303	0.43405	0.690313
Apln	2.81714	1.66524	0.199324	0.237686	2.24119	0.218505	0.375944	5e-05	0.000182911	2.38387	1.91486	0.347693	0.203763	2.14936	0.275728	0.405075	5e-05	0.000270138	0.584066	0.563043	0.0880595	0.18361	0.573554	0.135835	0.721827	0.0015	0.00933748
Aplnr	1.92292	1.36096	0.131012	0.208388	1.64194	0.1697	0.442743	5e-05	0.000182911	0.271157	0.737622	0.319292	0.136607	0.50439	0.227949	0.816244	0.06385	0.135103	0.296632	0.329068	0.0578497	0.140851	0.31285	0.0993504	0.837377	1	1
Aplp1	35.7527	36.8836	189.584	170.149	36.3182	179.867	4.84661	5e-05	0.000182911	86.6281	115.547	230.449	240.538	101.088	235.494	2.31658	5e-05	0.000270138	253.585	305.564	429.158	437.544	279.575	433.351	1.54808	0.01605	0.0664452
Apobec1	0.220969	0.290834	0.0365489	0.0858938	0.255902	0.0612214	0.844988	1	1	1.7929	1.97341	0.194167	0.0854343	1.88315	0.139801	0.395331	5e-05	0.000270138	1.40557	0.715433	0.453078	0.565852	1.0605	0.509465	0.732572	0.01055	0.047516
Apod	3.44302	2.60444	0.28718	0.210204	3.02373	0.248692	0.310332	5e-05	0.000182911	0.205039	0.102673	0.0879568	0.0212054	0.153856	0.0545811	0.913962	1	1	0.145759	0.284674	0.0391666	0.203011	0.215217	0.121089	0.922542	1	1
Apoe	15.2288	14.9621	2.75868	2.45057	15.0954	2.60462	0.223953	5e-05	0.000182911	5.84702	4.53136	1.98921	1.37014	5.18919	1.67968	0.432961	0.0003	0.00136627	12.1982	7.57911	2.61178	2.11135	9.88865	2.36157	0.308722	5e-05	0.00047487
Apold1	1.61613	1.21834	0.130994	0.159069	1.41724	0.145032	0.473695	5e-05	0.000182911	0.837749	1.52556	0.490674	0.240643	1.18165	0.365658	0.625974	0.0001	0.000510199	0.357217	0.418667	0.136763	0.109712	0.387942	0.123237	0.809283	1	1
Apool	21.8707	18.2394	12.6471	9.44281	20.0551	11.045	0.57207	0.0008	0.0023217	13.8277	7.86231	5.872	2.99316	10.845	4.43258	0.458639	0.00015	0.00073772	6.41612	3.91767	3.10886	2.7328	5.1669	2.92083	0.635787	0.0577	0.182034
App	78.1153	76.6775	143.116	147.525	77.3964	145.321	1.86642	5e-05	0.000182911	127.87	122.327	193.878	186.404	125.099	190.141	1.51581	0.0044	0.0145347	143.919	166.271	218.062	241.662	155.095	229.862	1.47898	0.0387	0.134245
Appl2	5.86873	9.28956	2.67573	4.04484	7.57914	3.36029	0.508242	5e-05	0.000182911	7.13856	6.40161	2.27564	1.20971	6.77008	1.74267	0.352979	5e-05	0.000270138	4.43054	3.42576	0.922338	1.31836	3.92815	1.12035	0.430253	5e-05	0.00047487
Aprt	65.3241	55.2292	26.8208	26.1322	60.2766	26.4765	0.448401	5e-05	0.000182911	56.3953	42.9409	51.7974	46.1057	49.6681	48.9515	0.985858	0.27255	0.41556	67.5051	51.3273	64.4887	60.7984	59.4162	62.6435	1.05342	0.51605	0.751481
Arc	2.41878	2.28959	0.873948	0.661655	2.35419	0.767802	0.527044	0.00025	0.00081371	3.4412	2.67724	1.00821	0.717015	3.05922	0.862613	0.45886	5e-05	0.000270138	1.34985	1.04166	0.409084	0.437768	1.19575	0.423426	0.648263	0.0018	0.0108656
Arfip1	11.2719	8.63756	6.07948	5.84852	9.95473	5.964	0.635707	0.00045	0.00138205	8.45944	6.74421	3.46746	2.27162	7.60182	2.86954	0.449851	5e-05	0.000270138	6.20411	6.4103	2.09839	2.60744	6.3072	2.35291	0.458851	5e-05	0.00047487
Arg2	1.72052	1.99765	9.68173	8.53434	1.85909	9.10803	3.53541	0.0008	0.0023217	4.71626	5.17736	5.19787	4.53676	4.94681	4.86731	0.986632	0.90055	0.942433	3.56942	5.15179	3.75362	3.20888	4.3606	3.48125	0.83596	0.85125	0.940278
Arglu1	54.6771	65.9134	33.4589	37.7767	60.2953	35.6178	0.5974	0.00015	0.000510492	46.7945	43.3137	38.1108	30.75	45.0541	34.4304	0.769321	0.0368	0.086109	32.9966	33.2208	24.4704	28.613	33.1087	26.5417	0.807468	0.08625	0.24312
Arhgap10	5.83563	4.13992	1.87636	1.97491	4.98778	1.92563	0.488601	5e-05	0.000182911	2.3688	1.8683	1.221	1.18266	2.11855	1.20183	0.706043	0.02425	0.0610186	1.29867	1.29955	1.06353	1.16804	1.29911	1.11579	0.920263	0.574	0.791193
Arhgap11a	26.9521	23.5172	13.8398	13.1395	25.2346	13.4896	0.55231	5e-05	0.000182911	20.0161	14.5512	5.94278	4.45843	17.2837	5.20061	0.339134	5e-05	0.000270138	6.35399	4.49582	2.15919	2.16599	5.4249	2.16259	0.492239	5e-05	0.00047487
Arhgap17	11.7883	11.7114	6.79418	8.35196	11.7499	7.57307	0.672406	0.01545	0.0321514	7.69615	7.04158	4.21173	3.38675	7.36887	3.79924	0.573464	0.0002	0.000955192	5.389	4.63168	1.90153	2.01454	5.01034	1.95803	0.492158	5e-05	0.00047487
Arhgap18	5.7997	6.68001	2.56962	2.63715	6.23986	2.60338	0.497715	5e-05	0.000182911	4.55087	3.39416	0.814686	0.4036	3.97252	0.609143	0.323607	5e-05	0.000270138	1.5914	1.26542	0.284831	0.287334	1.42841	0.286083	0.529599	5e-05	0.00047487
Arhgap19	16.4129	14.5579	7.0826	6.32504	15.4854	6.70382	0.467312	5e-05	0.000182911	11.7083	8.43164	3.79741	2.69157	10.07	3.24449	0.383424	5e-05	0.000270138	3.21232	2.40297	1.33139	1.2001	2.80764	1.26574	0.595052	0.0003	0.00233751
Arhgap20	0.752247	1.13226	1.33486	1.00796	0.942253	1.17141	1.11798	0.08655	0.143186	0.463226	0.83393	1.93429	2.06157	0.648578	1.99793	1.81849	5e-05	0.000270138	1.74841	1.94791	4.88079	7.2631	1.84816	6.07195	2.48299	5e-05	0.00047487
Arhgap23	2.3056	3.04094	8.60564	9.63842	2.67327	9.12203	2.75559	5e-05	0.000182911	2.3487	4.08671	9.65018	10.7981	3.21771	10.2241	2.6612	5e-05	0.000270138	7.66609	9.40709	20.2144	18.4507	8.53659	19.3326	2.13206	5e-05	0.00047487
Arhgap29	3.16478	3.64519	0.503265	0.645755	3.40498	0.57451	0.357438	5e-05	0.000182911	0.591385	1.26093	0.799206	2.29369	0.926157	1.54645	1.32204	0.05895	0.126418	1.60859	2.02291	5.75781	5.72225	1.81575	5.74003	2.39369	5e-05	0.00047487
Arhgap33	41.7916	44.8412	78.3959	85.2506	43.3164	81.8233	1.86891	5e-05	0.000182911	47.8247	60.8522	83.6325	86.5205	54.3385	85.0765	1.55546	0.0002	0.000955192	86.0675	92.7626	136.456	108.809	89.415	122.632	1.36739	0.0539	0.172651
Arhgap44	2.25308	2.11768	2.44471	2.71684	2.18538	2.58078	1.12413	0.33555	0.439731	1.64935	1.85757	3.17132	3.14649	1.75346	3.1589	1.51043	0.04775	0.106719	2.66117	2.55944	6.07623	7.73425	2.6103	6.90524	2.18963	0.0037	0.0197132
Arhgap5	31.942	29.4635	13.719	13.4072	30.7028	13.5631	0.459364	5e-05	0.000182911	24.4953	19.2163	9.24057	7.49317	21.8558	8.36687	0.409825	5e-05	0.000270138	9.05416	7.68794	5.31112	8.78137	8.37105	7.04624	0.858628	0.13615	0.334153
Arhgdig	0.638733	0.834911	3.66027	1.04301	0.736822	2.35164	1.92975	0.00065	0.00192765	0.948653	0.560883	4.14248	2.98985	0.754768	3.56616	2.60215	0.00015	0.00073772	2.56644	3.29946	9.72939	11.1656	2.93295	10.4475	2.91066	5e-05	0.00047487
Arhgef10	5.63753	5.20523	0.973064	1.24723	5.42138	1.11015	0.328613	5e-05	0.000182911	2.29295	2.03254	0.868076	0.82324	2.16275	0.845658	0.583562	0.0001	0.000510199	1.7094	1.13599	1.06695	1.0628	1.4227	1.06488	0.852305	0.213	0.449878
Arhgef2	21.5854	25.2354	54.2137	59.6868	23.4104	56.9502	2.374	5e-05	0.000182911	40.2763	48.913	41.3524	41.9187	44.5947	41.6356	0.9351	0.8888	0.935281	58.6339	48.5577	46.1611	35.3797	53.5958	40.7704	0.765084	0.11095	0.290828
Arhgef25	13.6439	18.5439	30.4215	37.9474	16.0939	34.1844	2.0583	5e-05	0.000182911	33.5295	32.1258	38.587	32.2451	32.8276	35.416	1.07652	0.13765	0.247046	36.7843	46.9834	25.9286	22.0906	41.8839	24.0096	0.583194	0.0012	0.00768373
Arhgef26	6.45426	5.0446	1.76133	1.60542	5.74943	1.68338	0.397571	5e-05	0.000182911	7.07082	7.83699	1.7179	2.52387	7.4539	2.12088	0.369165	5e-05	0.000270138	8.75646	7.99038	5.66405	6.14608	8.37342	5.90506	0.736664	0.0347	0.123596
Arhgef28	0.705812	0.622107	1.9218	1.84224	0.66396	1.88202	1.73203	5e-05	0.000182911	0.232477	0.240368	1.61293	1.67078	0.236423	1.64186	2.13669	5e-05	0.000270138	0.396548	0.287443	2.90235	2.47784	0.341996	2.69009	2.74971	5e-05	0.00047487
Arhgef39	6.52872	9.08767	3.56266	3.33762	7.8082	3.45014	0.505227	0.0003	0.000960448	6.16976	3.92634	1.54103	0.767548	5.04805	1.15429	0.356196	5e-05	0.000270138	2.38962	1.03419	0.320812	0.0948125	1.71191	0.207812	0.445374	0.0003	0.00233751
Arhgef4	1.44504	1.83223	1.70907	2.01943	1.63864	1.86425	1.0855	0.2064	0.29684	1.90252	2.1932	3.53223	3.07632	2.04786	3.30428	1.41223	0.00215	0.00781796	4.88183	4.43073	7.98229	8.45923	4.65628	8.22076	1.63018	0.0027	0.0152046
Arhgef40	12.9967	16.9783	4.94599	8.14792	14.9875	6.54695	0.472053	0.01725	0.0353544	9.74305	7.85573	2.92941	2.24796	8.79939	2.58868	0.366215	0.0003	0.00136627	5.86721	3.72766	4.52824	4.48042	4.79744	4.50433	0.949442	0.9296	0.971039
Arid1a	76.3749	73.4401	85.6558	91.086	74.9075	88.3709	1.17737	0.0369	0.0688016	51.2272	53.7907	51.0579	56.487	52.5089	53.7724	1.02361	0.4707	0.621593	45.2354	46.4563	44.5927	34.3966	45.8458	39.4947	0.864423	0.4127	0.671594
Arid2	26.2541	23.3912	31.1675	32.2208	24.8226	31.6942	1.2661	0.0491	0.0881226	19.6878	20.5129	16.6974	17.4283	20.1003	17.0629	0.856045	0.2225	0.357618	15.9627	15.9646	10.8768	10.0774	15.9636	10.4771	0.67657	0.0236	0.0908048
Arid3b	4.98025	4.92534	9.50158	8.83527	4.9528	9.16842	1.70818	5e-05	0.000182911	1.88439	2.34741	1.98523	1.98885	2.1159	1.98704	0.958644	0.78015	0.865715	1.0824	1.17455	1.23714	1.15947	1.12847	1.1983	1.03281	0.72395	0.880662
Arid4b	19.1961	20.3607	22.4484	24.8853	19.7784	23.6669	1.18714	0.32385	0.427265	23.5501	18.7864	19.6477	13.3688	21.1683	16.5083	0.789789	0.1142	0.213982	13.529	13.5053	8.86106	8.6875	13.5172	8.77428	0.673292	0.0311	0.113047
Arid5b	5.55024	4.17482	3.71232	4.32927	4.86253	4.02079	0.856421	0.3707	0.476164	1.60335	1.49538	1.27396	0.831995	1.54937	1.05298	0.80529	0.13425	0.242469	1.49669	2.40751	0.905745	1.11995	1.9521	1.01285	0.681836	0.0075	0.0356152
Arl10	12.8515	12.6379	32.538	29.3973	12.7447	30.9676	2.32582	5e-05	0.000182911	25.0044	24.7687	33.7788	30.8699	24.8865	32.3244	1.28732	0.0103	0.0301672	43.1178	43.8808	48.0257	46.8361	43.4993	47.4309	1.08835	0.5256	0.757918
Arl14ep	12.3529	10.7732	7.10587	6.41527	11.5631	6.76057	0.61773	0.00025	0.00081371	10.9415	8.55155	6.75762	5.49219	9.74653	6.12491	0.662996	0.00115	0.00452504	5.92583	4.9938	4.23811	5.0188	5.45981	4.62845	0.871303	0.3423	0.602212
Arl4a	7.36113	6.54318	7.12044	5.24007	6.95216	6.18025	0.902932	0.37895	0.484698	6.59701	5.1651	2.76278	1.75751	5.88105	2.26015	0.473786	5e-05	0.000270138	2.3271	3.01142	1.9978	4.55672	2.66926	3.27726	1.1657	0.7322	0.885485
Arl4c	18.5934	13.5293	25.5714	18.6114	16.0614	22.0914	1.35343	0.00805	0.0181296	14.1649	17.3293	11.6181	9.75565	15.7471	10.6869	0.697845	0.0094	0.0279352	22.518	22.843	13.6544	15.732	22.6805	14.6932	0.662706	0.0028	0.015664
Arl4d	9.94657	14.1103	1.55267	1.79822	12.0284	1.67545	0.205354	5e-05	0.000182911	11.2738	10.6949	5.30979	4.61049	10.9843	4.96014	0.497327	0.00025	0.00116475	20.7372	19.0604	5.08082	5.92279	19.8988	5.50181	0.311109	5e-05	0.00047487
Arl5b	16.4657	16.5828	24.3477	21.9874	16.5242	23.1675	1.37909	0.0164	0.0338105	17.134	16.5132	18.2261	14.6027	16.8236	16.4144	0.977042	0.63585	0.762243	7.31949	8.52693	5.27497	6.42204	7.92321	5.84851	0.767493	0.17935	0.403103
Arl6ip5	32.2794	28.783	44.7922	38.288	30.5312	41.5401	1.34914	0.0049	0.0117189	46.4149	46.3989	68.2022	58.8469	46.4069	63.5245	1.36108	0.00995	0.0292718	60.69	64.0882	75.3346	74.7964	62.3891	75.0655	1.19998	0.1959	0.426618
Arl6ip6	31.4176	24.5513	21.1311	17.3004	27.9844	19.2157	0.697469	0.0047	0.0112893	33.2217	25.0248	16.7309	12.5886	29.1232	14.6598	0.519856	5e-05	0.000270138	15.0253	12.5088	6.70893	7.38359	13.767	7.04626	0.544879	0.0005	0.00365054
Arl8a	28.7229	32.6443	98.0381	94.5083	30.6836	96.2732	3.07014	5e-05	0.000182911	63.9298	75.1934	133.088	130.356	69.5616	131.722	1.88094	5e-05	0.000270138	145.103	149.801	209.805	199.258	147.452	204.531	1.3845	0.04435	0.148396
Armc6	7.5973	6.71656	9.61162	9.15486	7.15693	9.38324	1.27293	0.1382	0.212737	9.98068	9.44635	18.84	15.6088	9.71351	17.2244	1.70107	0.0036	0.0121608	19.8638	20.1068	27.5145	29.4812	19.9853	28.4978	1.40564	0.0953	0.261747
Arpc1b	5.5801	5.05222	0.706472	0.877906	5.31616	0.792189	0.283747	5e-05	0.000182911	2.18233	1.82911	0.50451	0.286565	2.00572	0.395537	0.464294	0.00015	0.00073772	2.54265	1.94318	0.554982	0.897823	2.24291	0.726402	0.532361	0.0013	0.0082454
Arpc5	39.9977	36.1551	89.7223	65.2691	38.0764	77.4957	2.00878	5e-05	0.000182911	71.7003	67.8073	101.283	74.9612	69.7538	88.1221	1.25961	0.10355	0.198076	106.122	94.2148	89.4208	73.415	100.168	81.4179	0.814661	0.2521	0.501253
Arpp21	0.17271	0.24229	3.06937	4.44023	0.2075	3.7548	3.93772	5e-05	0.000182911	2.05526	2.9472	9.96018	7.96399	2.50123	8.96209	2.84531	5e-05	0.000270138	4.15216	7.52018	11.6775	17.1779	5.83617	14.4277	2.25678	5e-05	0.00047487
Arrb1	5.5605	5.71387	14.2753	14.014	5.63718	14.1447	2.28179	5e-05	0.000182911	6.08762	10.1226	13.7306	16.1803	8.10511	14.9555	1.75236	5e-05	0.000270138	14.1429	18.8177	21.7587	23.8288	16.4803	22.7937	1.36118	0.02305	0.0890108
Arrdc3	41.5066	27.6562	34.9348	25.4297	34.5814	30.1822	0.876364	0.3091	0.411236	64.4195	74.0111	38.114	42.2364	69.2153	40.1752	0.586414	0.00015	0.00073772	24.528	31.4294	16.7515	21.4203	27.9787	19.0859	0.693126	0.0517	0.166903
Arsa	3.02994	2.98548	3.38141	3.58897	3.00771	3.48519	1.11914	0.0646	0.111599	3.56829	3.6397	5.14759	5.13401	3.60399	5.1408	1.3338	0.00245	0.00871944	5.59444	5.36554	9.48169	10.4684	5.47999	9.97504	1.69368	0.00085	0.00571521
Arsb	4.49571	4.52187	2.33612	2.94278	4.50879	2.63945	0.660662	0.0034	0.00845101	3.8635	3.91924	4.48505	4.35833	3.89137	4.42169	1.10842	0.2753	0.418736	5.16407	5.38565	6.84551	10.4633	5.27486	8.65441	1.53858	0.01525	0.0638168
Arx	45.0467	46.1972	7.89933	5.85638	45.6219	6.87786	0.168973	5e-05	0.000182911	46.8019	30.0332	2.91325	1.84327	38.4175	2.37826	0.0857045	5e-05	0.000270138	28.4344	18.5241	0.988631	0.935848	23.4793	0.96224	0.0801593	5e-05	0.00047487
Asah1	18.4735	17.5369	9.91838	8.13503	18.0052	9.0267	0.527577	5e-05	0.000182911	16.1394	12.9305	7.6557	6.24466	14.535	6.95018	0.511761	5e-05	0.000270138	7.98078	7.69726	4.53263	6.30789	7.83902	5.42026	0.726354	0.0444	0.148446
Asap1	19.57	16.2981	18.6552	16.2835	17.934	17.4693	0.975457	0.7625	0.826934	10.5088	9.68048	6.61364	7.24403	10.0946	6.92884	0.714655	0.0178	0.0471214	8.45798	11.112	8.46167	9.96798	9.78499	9.21482	0.947133	0.8398	0.936095
Asb1	3.20068	3.23943	8.2303	7.54029	3.22005	7.8853	2.10549	5e-05	0.000182911	6.20366	7.03065	8.94603	9.16041	6.61716	9.05322	1.31981	0.01465	0.0401715	7.13238	6.97305	7.85724	7.20119	7.05272	7.52921	1.05917	0.5812	0.796862
Asb4	15.8504	15.4956	2.48808	2.90775	15.673	2.69792	0.221791	5e-05	0.000182911	0.517266	0.318879	0.395577	0.22911	0.418073	0.312343	0.925442	1	1	0.290144	0.0854146	0.326021	0.175483	0.187779	0.250752	1.05302	1	1
Ascl1	27.5599	29.4998	3.01389	3.04097	28.5298	3.02743	0.136385	5e-05	0.000182911	16.7032	9.85223	3.24462	1.83359	13.2777	2.53911	0.247876	5e-05	0.000270138	8.1172	4.80495	1.53128	1.0992	6.46108	1.31524	0.310309	5e-05	0.00047487
Asf1b	20.4468	19.9739	4.48712	4.16526	20.2103	4.32619	0.251113	5e-05	0.000182911	8.13518	5.33077	1.18339	0.679423	6.73297	0.931407	0.249762	5e-05	0.000270138	2.95004	1.31385	0.302834	0.38544	2.13194	0.344137	0.42917	0.0001	0.00088331
Asic1	4.24875	4.13711	21.6203	24.9846	4.19293	23.3025	4.67991	5e-05	0.000182911	12.2557	17.4325	34.5384	39.2045	14.8441	36.8715	2.39026	5e-05	0.000270138	22.5753	21.2202	33.884	27.6101	21.8977	30.7471	1.38647	0.02515	0.0954443
Asic2	0.97014	1.38057	2.02085	1.45502	1.17535	1.73794	1.25862	0.02015	0.0404921	0.726765	1.34966	0.986096	0.766531	1.03821	0.876313	0.920568	0.6953	0.805096	5.76764	5.39153	4.03856	3.80639	5.57958	3.92247	0.748144	0.0715	0.21388
Asic4	1.09818	0.788262	3.6273	2.07195	0.943221	2.84963	1.98105	5e-05	0.000182911	0.139426	0.139552	0.0796541	0.072063	0.139489	0.0758585	0.944159	1	1	0.619255	0.720059	0.0397659	0.110389	0.669657	0.0750775	0.643891	0.0023	0.0132985
Asphd1	0	0.221459	2.30176	4.27645	0.110729	3.28911	3.86152	0.15355	0.232407	1.26927	2.09567	5.57757	6.05072	1.68247	5.81414	2.54025	0.00075	0.00308855	4.7887	6.2199	12.9532	11.5817	5.5043	12.2675	2.0398	0.00685	0.0330078
Asphd2	12.7398	11.5224	17.3625	16.5274	12.1311	16.9449	1.3666	0.00035	0.00110376	16.6279	17.6966	22.643	21.0146	17.1623	21.8288	1.25694	0.01135	0.0326485	25.2077	21.5999	30.0777	24.5642	23.4038	27.3209	1.16051	0.27935	0.533479
Aspm	17.845	17.624	5.75004	7.14407	17.7345	6.44705	0.397505	5e-05	0.000182911	11.3083	8.3804	2.0684	1.61955	9.84435	1.84397	0.262254	5e-05	0.000270138	3.45824	2.79706	0.294634	0.340303	3.12765	0.317468	0.319181	5e-05	0.00047487
Asrgl1	15.5275	11.3721	3.89505	3.67688	13.4498	3.78597	0.331213	5e-05	0.000182911	13.3104	10.0696	4.23227	3.81092	11.69	4.02159	0.395713	5e-05	0.000270138	11.3045	8.67798	4.95224	5.16328	9.99124	5.05776	0.551144	0.00075	0.00512661
Astn1	24.4892	22.444	49.9921	47.117	23.4666	48.5545	2.0254	5e-05	0.000182911	30.0242	34.7353	38.6302	44.6631	32.3798	41.6467	1.27762	0.04435	0.10048	36.804	47.0601	49.6086	53.5384	41.932	51.5735	1.22457	0.13655	0.334555
Asxl3	3.39108	3.57304	12.7585	13.6831	3.48206	13.2208	3.17283	5e-05	0.000182911	3.88126	5.41376	8.65757	9.35728	4.64751	9.00742	1.77201	5e-05	0.000270138	5.38092	8.87724	5.83981	7.40167	7.12908	6.62074	0.937466	0.99695	0.998096
Atad2	25.3622	26.1212	4.30758	5.10127	25.7417	4.70442	0.213316	5e-05	0.000182911	14.3902	9.45921	2.43267	1.28444	11.9247	1.85855	0.22117	5e-05	0.000270138	5.5545	3.74852	0.714832	0.834274	4.65151	0.774553	0.313996	5e-05	0.00047487
Atad2b	13.0691	13.6674	11.3274	13.3966	13.3682	12.362	0.929967	0.4925	0.595908	9.87018	8.95724	7.31002	6.01732	9.41371	6.66367	0.735921	0.01935	0.0504797	7.1871	7.88276	4.5958	5.66267	7.53493	5.12924	0.718135	0.02585	0.0976071
Atad5	10.9462	12.7557	2.96069	3.95186	11.8509	3.45628	0.346766	5e-05	0.000182911	7.17785	5.22834	2.4325	1.83229	6.2031	2.13239	0.434868	5e-05	0.000270138	2.97874	2.78418	1.45128	1.48591	2.88146	1.4686	0.635997	0.0021	0.0122982
Atat1	48.564	58.4247	156.537	150.705	53.4943	153.621	2.83738	5e-05	0.000182911	74.6826	82.6017	141.905	135.58	78.6422	138.743	1.75463	5e-05	0.000270138	164.352	161.155	237.121	192.452	162.754	214.786	1.31775	0.0541	0.172987
Atcay	13.2705	13.9086	55.6141	50.883	13.5895	53.2486	3.71832	5e-05	0.000182911	27.3199	35.4765	55.6783	56.5628	31.3982	56.1206	1.76308	5e-05	0.000270138	60.9203	72.1406	83.6467	80.1561	66.5305	81.9014	1.22762	0.13485	0.331537
Atf1	17.6544	16.7087	6.01942	6.58959	17.1816	6.3045	0.401754	5e-05	0.000182911	16.6026	11.4156	7.99454	6.46447	14.0091	7.2295	0.548301	5e-05	0.000270138	7.83174	6.01968	3.08345	3.17383	6.92571	3.12864	0.520917	0.0001	0.00088331
Atf3	3.5766	2.93947	0.744252	0.452624	3.25804	0.598438	0.375393	5e-05	0.000182911	4.30866	6.51194	0.850755	0.873481	5.4103	0.862118	0.290488	5e-05	0.000270138	1.2462	3.03506	0.274772	0.988281	2.14063	0.631526	0.51949	0.0003	0.00233751
Atg13	6.87215	6.59913	11.7161	11.5348	6.73564	11.6255	1.63211	5e-05	0.000182911	9.97232	11.7198	12.2889	12.6706	10.8461	12.4797	1.13791	0.1457	0.25872	15.3631	15.7063	15.5199	15.1213	15.5347	15.3206	0.987051	0.9875	0.995188
Atg9a	8.674	9.35029	15.2414	16.0039	9.01215	15.6227	1.66025	5e-05	0.000182911	12.085	14.6351	17.413	18.3821	13.36	17.8975	1.31598	0.00225	0.00812745	16.4368	16.6714	22.2921	21.2751	16.5541	21.7836	1.29791	0.06735	0.204487
Athl1	5.57924	4.66191	1.52192	1.84286	5.12057	1.68239	0.438258	5e-05	0.000182911	4.62571	4.00605	2.91938	2.95351	4.31588	2.93644	0.740507	0.16985	0.291822	4.48163	3.80651	3.69609	3.4737	4.14407	3.58489	0.891297	0.56825	0.788172
Atic	48.2597	40.3534	18.0794	16.436	44.3066	17.2577	0.402981	5e-05	0.000182911	37.9832	33.8017	27.8835	29.1138	35.8924	28.4987	0.799585	0.22355	0.3588	30.3947	34.5411	32.5318	37.0851	32.4679	34.8085	1.06993	0.592	0.802576
Atl1	5.65476	6.85548	20.2696	19.0209	6.25512	19.6453	2.84561	0.0007	0.00205938	9.15099	9.65019	17.334	13.1	9.40059	15.217	1.55924	0.0677	0.14125	9.57047	10.6132	15.6004	15.1898	10.0918	15.3951	1.47812	0.1133	0.294867
Atoh8	3.34722	3.01259	1.70396	1.13649	3.17991	1.42023	0.579014	0.00375	0.00922431	1.95363	1.07036	0.701575	0.65506	1.51199	0.678318	0.668121	0.0207	0.0534353	0.704767	0.43964	0.361907	0.235179	0.572203	0.298543	0.825938	0.08345	0.23759
Atp10a	1.57993	1.81235	0.104568	0.24642	1.69614	0.175494	0.435991	5e-05	0.000182911	0.541724	0.495793	0.176175	0.127606	0.518759	0.151891	0.758442	0.00055	0.00235612	0.306316	0.185261	0.0491853	0.115746	0.245788	0.0824657	0.8689	1	1
Atp13a2	14.717	17.1208	30.8779	39.4139	15.9189	35.1459	2.13642	5e-05	0.000182911	25.4269	33.0063	44.4425	50.1162	29.2166	47.2794	1.59778	5e-05	0.000270138	54.9091	54.3609	82.051	73.697	54.635	77.874	1.4177	0.01945	0.0776478
Atp1a1	76.8631	58.6734	31.3894	26.9671	67.7682	29.1782	0.43884	5e-05	0.000182911	51.1032	38.5105	23.1165	18.6056	44.8068	20.861	0.477244	5e-05	0.000270138	32.7613	34.3833	37.8474	45.3117	33.5723	41.5795	1.23161	0.1472	0.351257
Atp1a2	1.6357	2.48302	0.121893	0.192189	2.05936	0.157041	0.378197	5e-05	0.000182911	5.26792	4.47039	0.324297	0.264278	4.86916	0.294287	0.220524	5e-05	0.000270138	5.13132	4.29071	0.478238	0.500443	4.71101	0.489341	0.260784	5e-05	0.00047487
Atp1a3	17.7182	16.4072	128.096	109.521	17.0627	118.808	6.63292	5e-05	0.000182911	46.2351	67.9028	151.081	167.823	57.069	159.452	2.76313	5e-05	0.000270138	111.558	123.035	271.706	220.575	117.296	246.141	2.08916	5e-05	0.00047487
Atp1b1	8.10744	6.27934	22.3929	17.5438	7.19339	19.9684	2.55918	5e-05	0.000182911	5.90709	6.05631	12.973	10.3887	5.9817	11.6808	1.8163	0.00565	0.0180192	10.4519	12.0824	27.7826	26.0969	11.2672	26.9398	2.27761	5e-05	0.00047487
Atp2b2	1.50427	1.59796	7.11797	10.0042	1.55112	8.56109	3.74781	5e-05	0.000182911	6.07077	7.53958	14.9459	13.8149	6.80518	14.3804	1.97054	5e-05	0.000270138	8.12518	10.6328	11.6459	11.5033	9.37899	11.5746	1.21154	0.17025	0.389463
Atp2b3	0.136486	0.174033	0.720357	1.00729	0.155259	0.863823	1.61334	5e-05	0.000182911	0.63055	0.789587	3.22727	3.38606	0.710068	3.30667	2.51842	5e-05	0.000270138	1.54067	1.7179	4.78254	5.36896	1.62929	5.07575	2.3108	5e-05	0.00047487
Atp2b4	4.94793	4.91636	12.9936	14.0581	4.93215	13.5259	2.44867	5e-05	0.000182911	7.03978	9.13841	14.5034	17.6588	8.0891	16.0811	1.8793	5e-05	0.000270138	12.8921	16.4952	19.4995	17.8565	14.6936	18.678	1.25388	0.05325	0.170998
Atp6ap1l	0	0	1.57922	1.46094	0	1.52008	2.52008	5e-05	0.000182911	0.038593	0	1.14523	0.827082	0.0192965	0.986156	1.94856	0.23665	0.374323	0.0357441	0.0268296	0.502651	0.654039	0.0312868	0.578345	1.53046	0.08	0.230755
Atp6v0a1	17.8916	17.809	40.8957	40.6353	17.8503	40.7655	2.21564	5e-05	0.000182911	24.1929	30.6708	55.393	55.6758	27.4319	55.5344	1.98842	5e-05	0.000270138	32.5481	37.5387	57.7075	59.2099	35.0434	58.4587	1.64964	0.0009	0.00597891
Atp6v0b	33.9641	36.7049	64.8045	63.6734	35.3345	64.239	1.79551	5e-05	0.000182911	63.9835	49.6463	108.269	76.1495	56.8149	92.2092	1.6122	0.0003	0.00136627	92.841	78.5263	125.364	112.642	85.6837	119.003	1.38438	0.04735	0.1561
Atp6v0c	136.204	117.91	193.169	162.942	127.057	178.055	1.39825	0.00015	0.000510492	176.628	174.613	258.577	243.879	175.62	251.228	1.42808	0.00325	0.011113	271.66	262.675	402.239	380.339	267.168	391.289	1.46285	0.0215	0.0840688
Atp6v0d1	42.5217	37.4933	72.0484	60.2382	40.0075	66.1433	1.63734	5e-05	0.000182911	64.6088	60.0339	91.0685	74.887	62.3214	82.9778	1.32622	0.0102	0.0298883	89.7845	89.4003	95.3901	101.638	89.5924	98.514	1.09848	0.4403	0.696605
Atp6v0e	18.5126	19.3872	27.0117	25.0325	18.9499	26.0221	1.3545	0.00485	0.0116139	46.1436	37.1343	39.3834	32.7668	41.639	36.0751	0.869512	0.5639	0.703321	53.4632	34.5517	28.0326	20.441	44.0074	24.2368	0.560725	0.0031	0.0170286
Atp6v0e2	21.4464	18.7208	30.8051	28.1979	20.0836	29.5015	1.44669	0.00025	0.00081371	33.9203	38.1142	57.6111	56.4183	36.0172	57.0147	1.56723	0.00035	0.001574	66.7074	69.5343	89.1674	93.8811	68.1209	91.5242	1.33859	0.0503	0.163168
Atp6v1e1	45.5349	43.9116	94.3065	71.1355	44.7233	82.721	1.83104	5e-05	0.000182911	70.181	62.2324	97.0672	84.2006	66.2067	90.6339	1.36346	0.009	0.0269249	87.8281	82.7512	102.221	98.4432	85.2896	100.332	1.17433	0.2157	0.453628
Atp6v1f	58.6511	45.6622	76.1572	57.4176	52.1566	66.7874	1.27524	0.0044	0.0106458	109.889	80.6107	108.494	88.7655	95.2498	98.6298	1.03512	0.22965	0.366283	131.39	99.7534	128.944	107.369	115.572	118.156	1.02217	0.63175	0.828413
Atp6v1g2	2.13459	3.55902	6.26447	6.30117	2.8468	6.28282	1.89321	5e-05	0.000182911	2.65511	3.12458	7.74295	4.94482	2.88985	6.34389	1.88796	0.0001	0.000510199	7.15834	9.86967	16.3181	18.4928	8.514	17.4054	1.93456	0.00035	0.00267481
Atp6v1h	26.346	20.9099	54.103	37.7055	23.6279	45.9042	1.90451	5e-05	0.000182911	54.0928	47.9144	74.5646	57.9277	51.0036	66.2462	1.29311	0.05485	0.119234	54.4824	56.23	54.2218	64.8274	55.3562	59.5246	1.07397	0.5644	0.785994
Atp8a1	6.42206	6.05515	4.44611	4.63192	6.2386	4.53902	0.765205	0.0254	0.0497183	6.62383	6.14014	5.96848	7.41187	6.38199	6.69017	1.04175	0.92825	0.958898	7.04533	13.4385	15.8482	19.0424	10.2419	17.4453	1.64076	0.00015	0.00126873
Atp8a2	2.33346	1.75197	11.6875	10.3907	2.04271	11.0391	3.9567	5e-05	0.000182911	3.32673	5.67209	10.5637	13.421	4.49941	11.9924	2.3625	5e-05	0.000270138	6.96938	12.6539	15.6895	19.017	9.81164	17.3532	1.69755	0.00035	0.00267481
Atp9a	18.135	17.0612	62.7304	63.5084	17.5981	63.1194	3.44763	5e-05	0.000182911	45.1067	61.3505	105.167	114.147	53.2286	109.657	2.04057	5e-05	0.000270138	91.0263	125.708	167.897	175.866	108.367	171.881	1.58074	0.00485	0.0247645
Atpif1	223.772	231.145	292.784	258.893	227.458	275.839	1.21177	0.00595	0.0138583	324.553	247.197	402.702	303.687	285.875	353.195	1.23466	0.0179	0.0473462	622.187	354.985	661.181	391.432	488.586	526.307	1.07705	0.43885	0.695259
Atr	7.13918	7.17187	3.20034	3.81748	7.15552	3.50891	0.552866	5e-05	0.000182911	4.98226	4.38081	2.85532	2.43737	4.68154	2.64635	0.641789	0.00015	0.00073772	3.10151	3.28875	1.73903	2.39826	3.19513	2.06865	0.731478	0.0235	0.0904746
Atrnl1	11.7369	9.75413	14.4905	13.2981	10.7455	13.8943	1.26808	0.03555	0.0667058	14.1069	19.1407	27.2696	29.8253	16.6238	28.5475	1.67657	0.0003	0.00136627	21.2267	32.3933	22.5099	25.6094	26.81	24.0597	0.901102	0.77025	0.904732
Atxn7	5.65877	7.28442	2.17571	2.90796	6.47159	2.54183	0.47404	5e-05	0.000182911	5.31768	4.75295	2.26269	2.37355	5.03531	2.31812	0.549784	5e-05	0.000270138	1.99635	1.84487	1.06603	1.0038	1.92061	1.03492	0.696743	0.0045	0.0231722
Atxn7l2	9.32401	9.66816	10.6346	12.9348	9.49609	11.7847	1.21804	0.0096	0.0211576	11.4979	12.8078	13.0041	11.4119	12.1529	12.208	1.00419	0.3151	0.464966	10.7839	8.36863	7.20476	5.58326	9.57626	6.39401	0.699114	0.03345	0.119746
Aurka	33.1765	33.5998	15.8706	14.0381	33.3882	14.9543	0.463949	5e-05	0.000182911	28.1423	18.2929	7.88871	4.98237	23.2176	6.43554	0.30703	5e-05	0.000270138	8.74575	5.13434	1.6414	1.48441	6.94004	1.5629	0.322782	5e-05	0.00047487
Aurkb	44.5247	39.3802	13.5413	11.3378	41.9524	12.4396	0.312894	5e-05	0.000182911	33.8261	20.0374	5.6311	2.92954	26.9318	4.28032	0.189044	5e-05	0.000270138	8.7794	3.65133	0.555526	0.518663	6.21537	0.537095	0.213031	5e-05	0.00047487
Auts2	36.1309	36.0422	71.9597	79.4112	36.0866	75.6855	2.06774	5e-05	0.000182911	57.3051	80.9795	92.2782	110.205	69.1423	101.242	1.45763	0.0059	0.0186836	73.8816	52.2826	78.5782	44.7906	63.0821	61.6844	0.978189	0.9456	0.979271
Aven	11.9549	9.37052	8.9872	7.70223	10.6627	8.34472	0.801247	0.38665	0.492083	8.66028	6.68553	3.29746	3.21153	7.67291	3.25449	0.49055	0.0004	0.00177157	4.2567	3.01728	1.73534	2.72103	3.63699	2.22818	0.696181	0.10335	0.276532
Avl9	15.2808	14.101	35.0012	31.2328	14.6909	33.117	2.17432	5e-05	0.000182911	27.9564	29.323	36.0161	34.4399	28.6397	35.228	1.22228	0.2222	0.35741	26.3074	31.4363	24.3697	29.0375	28.8718	26.7036	0.927415	0.88665	0.954204
Avpi1	4.16038	4.23303	1.2765	1.34069	4.1967	1.30859	0.444242	0.0013	0.00357513	4.30603	3.00438	1.93815	1.84956	3.65521	1.89386	0.621639	0.0603	0.128938	2.89177	1.5486	2.62106	1.72721	2.22018	2.17414	0.9857	0.98795	0.995188
AW011738	3.22521	3.95591	0.230873	0.357713	3.59056	0.294293	0.281947	5e-05	0.000182911	2.49102	2.50249	0.268409	0.20815	2.49675	0.23828	0.354122	5e-05	0.000270138	1.57119	0.55876	0.229649	0.106284	1.06498	0.167966	0.565608	0.0002	0.00162795
AW549877	17.7131	19.8058	17.1095	16.5229	18.7595	16.8162	0.901655	0.46365	0.569403	17.5607	16.7892	12.1828	10.2509	17.1749	11.2169	0.672181	0.00145	0.00555236	9.7549	11.0991	6.80643	10.2516	10.427	8.52901	0.833903	0.2257	0.467642
AW551984	3.95575	3.68766	7.60053	5.82097	3.82171	6.71075	1.59917	5e-05	0.000182911	0.926942	1.01193	0.987974	0.43202	0.969436	0.709997	0.868267	0.3991	0.554325	1.41588	1.45247	0.861124	1.82455	1.43417	1.34284	0.962477	0.41085	0.669699
Axin2	10.5027	17.8952	3.4756	6.36067	14.1989	4.91814	0.389378	5e-05	0.000182911	6.05424	3.66004	2.99674	2.50134	4.85714	2.74904	0.64008	0.0064	0.0199946	3.99845	2.35227	3.13931	1.95261	3.17536	2.54596	0.849259	0.3191	0.5788
Axl	12.2955	11.2807	1.48456	1.80987	11.7881	1.64722	0.207006	5e-05	0.000182911	7.70706	6.45197	0.531757	0.60079	7.07951	0.566273	0.193857	5e-05	0.000270138	4.0131	2.54243	0.484278	0.457484	3.27777	0.470881	0.343843	5e-05	0.00047487
B2m	17.4122	14.4119	3.456	4.10079	15.9121	3.7784	0.282544	5e-05	0.000182911	6.08803	4.43556	1.84063	1.00853	5.2618	1.42458	0.387202	5e-05	0.000270138	2.78323	2.73384	0.799835	1.06693	2.75854	0.933383	0.514398	0.00535	0.0268342
B3galnt1	5.25751	6.61375	5.67676	6.81978	5.93563	6.24827	1.04508	0.8016	0.857506	6.07796	4.36444	9.311	5.3463	5.2212	7.32865	1.33875	0.0357	0.0839733	5.85792	6.39817	13.2006	14.3828	6.12805	13.7917	2.07514	5e-05	0.00047487
B3galnt2	9.34452	8.36343	1.68814	2.17518	8.85398	1.93166	0.29751	5e-05	0.000182911	5.09955	4.76903	1.50082	1.02576	4.93429	1.26329	0.381392	5e-05	0.000270138	3.0934	2.68059	1.18319	1.42937	2.887	1.30628	0.593332	0.0172	0.0701586
B3galt1	3.26999	2.55464	5.45626	4.87683	2.91231	5.16655	1.57619	0.00025	0.00081371	3.40981	5.81525	11.9555	14.5073	4.61253	13.2314	2.53565	5e-05	0.000270138	6.00474	6.33499	17.2054	23.0104	6.16986	20.1079	2.94397	5e-05	0.00047487
B3galt2	0.544413	1.00461	2.73502	2.89237	0.774512	2.8137	2.14915	0.06665	0.114603	2.52845	3.10952	5.411	4.33082	2.81899	4.87091	1.5373	0.09975	0.19242	2.00946	2.59032	4.94499	7.4188	2.29989	6.18189	2.1764	0.0022	0.0128016
B3galtl	7.82795	6.7626	3.45901	3.06099	7.29528	3.26	0.513545	5e-05	0.000182911	8.93381	8.97972	6.55669	7.90865	8.95677	7.23267	0.826842	0.08545	0.169818	10.1761	8.56822	9.08185	12.1729	9.37216	10.6274	1.12102	0.69585	0.865864
B3gat1	7.51788	8.78972	34.0512	31.146	8.1538	32.5986	3.67045	5e-05	0.000182911	11.2849	17.0657	49.0759	54.8365	14.1753	51.9562	3.48963	5e-05	0.000270138	42.4299	47.0463	179.501	201.929	44.7381	190.715	4.19158	5e-05	0.00047487
B3gat2	0.811585	0.860968	0.813262	1.072	0.836276	0.942631	1.05792	0.82415	0.874166	2.16029	3.16271	4.36094	5.63527	2.6615	4.9981	1.63816	0.1315	0.238738	5.64194	4.13799	18.2779	11.4265	4.88997	14.8522	2.69139	0.00105	0.0068716
B3gnt5	23.67	21.5226	20.3153	18.5774	22.5963	19.4463	0.866507	0.1621	0.243022	27.2174	21.8332	13.1122	9.72456	24.5253	11.4184	0.486513	5e-05	0.000270138	13.0211	12.9812	8.10208	10.0332	13.0012	9.06764	0.719058	0.04845	0.1587
B4galnt1	2.3196	2.89237	15.4333	17.4548	2.60598	16.4441	4.83753	5e-05	0.000182911	6.80853	9.6831	23.7191	21.903	8.24582	22.8111	2.57533	5e-05	0.000270138	22.7264	26.7136	42.0525	35.009	24.72	38.5307	1.53697	0.0051	0.0257932
B4galt1	5.083	5.3134	2.49949	2.16849	5.1982	2.33399	0.537896	5e-05	0.000182911	3.7556	3.55505	1.3746	1.10158	3.65532	1.23809	0.480759	5e-05	0.000270138	2.00569	1.33231	0.54577	0.578127	1.669	0.561948	0.585219	5e-05	0.00047487
B4galt2	19.4193	17.236	17.816	17.493	18.3276	17.6545	0.965172	0.2831	0.383755	22.5827	20.5834	29.1081	25.6154	21.5831	27.3618	1.25589	0.00865	0.026008	32.0026	35.1222	39.0079	40.8567	33.5624	39.9323	1.1843	0.19735	0.428239
B4galt3	12.64	14.9726	22.0545	23.0558	13.8063	22.5552	1.59089	5e-05	0.000182911	18.8162	21.6717	27.57	23.7284	20.244	25.6492	1.25444	0.01965	0.0511666	28.039	26.2956	32.7657	25.2512	27.1673	29.0084	1.06536	0.61285	0.817119
B630019K06Rik	2.69548	2.30936	5.60275	4.02023	2.50242	4.81149	1.65928	5e-05	0.000182911	2.62767	2.3919	3.35758	3.8939	2.50978	3.62574	1.31796	0.0471	0.105662	3.76023	3.9952	8.4561	12.5715	3.87771	10.5138	2.36049	5e-05	0.00047487
B930041F14Rik	2.97369	2.4427	2.79831	2.2328	2.70819	2.51555	0.94805	0.50675	0.60932	2.01039	2.61623	3.94157	4.52273	2.31331	4.23215	1.57913	0.00035	0.001574	5.24844	5.41819	6.49633	6.38187	5.33331	6.4391	1.1746	0.30875	0.56696
Baalc	0.402428	0.45597	0.434043	0.413528	0.429199	0.423785	0.996212	1	1	0.197243	0.242337	1.72936	1.60174	0.21979	1.66555	2.18525	5e-05	0.000270138	0.603953	0.821186	3.93374	7.57154	0.712569	5.75264	3.94299	5e-05	0.00047487
Bach1	20.356	16.3081	41.2699	35.9526	18.332	38.6112	2.04899	5e-05	0.000182911	20.4583	22.9519	24.8964	22.919	21.7051	23.9077	1.09701	0.5451	0.68717	16.1585	18.9379	13.7562	12.8105	17.5482	13.2834	0.770067	0.14355	0.345403
Bach2	9.34852	9.63904	25.0003	23.4853	9.49378	24.2428	2.4055	5e-05	0.000182911	14.1652	16.8508	36.9013	45.6383	15.508	41.2698	2.56056	5e-05	0.000270138	14.6189	13.5224	33.1107	23.1813	14.0707	28.146	1.93396	5e-05	0.00047487
Bad	10.0026	9.86059	13.0468	12.8922	9.93159	12.9695	1.2779	0.0289	0.0556749	15.2958	11.0197	14.1881	12.699	13.1578	13.4436	1.02019	0.4605	0.612245	21.4192	16.7449	21.4694	16.756	19.082	19.1127	1.00153	0.9316	0.971802
Bag2	10.1286	9.75541	2.72799	2.59537	9.942	2.66168	0.334644	5e-05	0.000182911	8.08683	6.89326	4.82701	4.7565	7.49005	4.79176	0.682182	0.031	0.0749829	6.68797	4.9307	7.15583	6.35001	5.80933	6.75292	1.13857	0.4328	0.689528
Bag3	3.40998	2.63788	0.521754	0.614383	3.02393	0.568068	0.389686	5e-05	0.000182911	1.30043	0.982183	0.0407732	0.13279	1.14131	0.0867816	0.507532	0.00055	0.00235612	0.634121	0.462092	0.0678627	0.0847551	0.548107	0.0763089	0.695242	0.0023	0.0132985
Bahcc1	17.5992	16.8811	17.9157	21.1326	17.2401	19.5241	1.12522	0.0179	0.0365119	9.26239	11.3154	10.9409	10.4811	10.2889	10.711	1.03739	0.19435	0.322698	11.1951	10.9813	10.224	7.065	11.0882	8.6445	0.797844	0.12	0.306549
Bai1	8.8731	9.8392	8.16681	9.84822	9.35615	9.00751	0.966335	0.16075	0.241434	11.2243	11.7339	17.7958	19.8972	11.4791	18.8465	1.59038	5e-05	0.000270138	16.7209	13.6734	38.4955	40.8676	15.1972	39.6816	2.51165	5e-05	0.00047487
Bai2	13.182	14.2302	8.86424	10.9159	13.7061	9.89007	0.740514	0.3785	0.484263	14.0009	15.4955	24.4909	23.9453	14.7482	24.2181	1.60133	5e-05	0.000270138	25.8727	23.1133	41.1996	27.5512	24.493	34.3754	1.38765	0.03545	0.125497
Bai3	3.25532	2.8037	6.89492	6.56745	3.02951	6.73118	1.91864	5e-05	0.000182911	5.38487	5.56849	13.9905	12.9197	5.47668	13.4551	2.23187	5e-05	0.000270138	7.12326	5.59678	20.1595	16.4763	6.36002	18.3179	2.62471	5e-05	0.00047487
Baiap2	5.25314	5.39263	6.73766	8.17351	5.32289	7.45559	1.3373	0.0016	0.00431004	5.95061	7.30119	20.6297	21.8262	6.6259	21.2279	2.9148	5e-05	0.000270138	12.7718	9.41857	42.6841	37.134	11.0952	39.9091	3.38226	5e-05	0.00047487
Bak1	20.5817	18.9675	4.40112	5.62515	19.7746	5.01314	0.289446	5e-05	0.000182911	9.35583	7.08163	3.3	3.36552	8.21873	3.33276	0.469995	5e-05	0.000270138	8.07816	5.48682	4.91019	5.0953	6.78249	5.00274	0.771314	0.14325	0.344941
Bard1	6.84225	6.33296	1.09186	1.33732	6.5876	1.21459	0.291869	5e-05	0.000182911	4.03927	2.98664	0.521327	0.438291	3.51295	0.479809	0.327902	5e-05	0.000270138	1.1124	0.628383	0.148148	0.19368	0.870391	0.170914	0.626026	5e-05	0.00047487
Barhl2	1.5469	4.00038	36.1469	30.45	2.77364	33.2985	9.08896	5e-05	0.000182911	0.609946	0.464699	2.35304	1.51903	0.537323	1.93603	1.90984	5e-05	0.000270138	0.0653234	0.0497923	4.21234	4.47474	0.0575579	4.34354	5.05272	0.00225	0.0130746
Basp1	150.669	160.138	419.392	390.322	155.404	404.857	2.59494	5e-05	0.000182911	276.547	284.853	415.316	422.123	280.7	418.719	1.48995	0.0174	0.0461989	759.517	481.153	692.622	447.768	620.335	570.195	0.919303	0.48405	0.725677
Baz1a	19.4994	17.5951	8.20779	8.51233	18.5472	8.36006	0.478843	5e-05	0.000182911	11.327	10.2088	5.55726	4.74777	10.7679	5.15252	0.522822	5e-05	0.000270138	6.28066	4.07355	2.31834	1.79676	5.17711	2.05755	0.494981	5e-05	0.00047487
Baz1b	78.1787	74.324	50.3106	54.7801	76.2514	52.5453	0.693132	0.0173	0.0354405	55.5654	50.2249	27.4156	26.0385	52.8952	26.727	0.514463	0.00015	0.00073772	39.8109	44.6368	24.8295	27.7091	42.2238	26.2693	0.630885	0.0048	0.0245387
Baz2a	14.4089	15.3634	21.5215	24.4217	14.8862	22.9716	1.50896	5e-05	0.000182911	10.9015	12.3222	12.0083	11.4135	11.6119	11.7109	1.00785	0.44725	0.600478	7.95175	8.26944	6.35192	6.43725	8.11059	6.39459	0.811647	0.1803	0.404596
Baz2b	13.9526	16.3456	20.2036	22.6802	15.1491	21.4419	1.38967	0.00545	0.0128401	13.5067	11.4119	7.2119	5.14746	12.4593	6.17968	0.533436	5e-05	0.000270138	8.08136	9.62905	2.79199	4.00031	8.8552	3.39615	0.446074	5e-05	0.00047487
Bbc3	3.62698	2.81439	7.91802	6.41545	3.22069	7.16674	1.93493	5e-05	0.000182911	2.26098	2.64322	6.69627	6.432	2.4521	6.56414	2.19117	5e-05	0.000270138	9.1518	6.2922	22.5497	15.7175	7.722	19.1336	2.30837	5e-05	0.00047487
Bbs12	2.00602	3.17928	0.657545	0.924192	2.59265	0.790868	0.498481	5e-05	0.000182911	1.7321	1.31954	1.18086	0.521411	1.52582	0.851136	0.732885	0.04395	0.0997535	1.2203	0.812967	0.713452	0.708507	1.01663	0.710979	0.848434	0.2435	0.490422
BC017612	6.82103	6.36212	1.28029	1.67482	6.59157	1.47755	0.326356	5e-05	0.000182911	8.25945	6.14194	1.56241	0.845344	7.20069	1.20388	0.268743	5e-05	0.000270138	5.46504	2.69879	2.24714	1.30364	4.08192	1.77539	0.546131	0.0062	0.0304041
BC018242	12.6804	11.3499	31.6746	30.7758	12.0152	31.2252	2.47598	5e-05	0.000182911	15.5715	22.379	43.0321	43.3144	18.9752	43.1733	2.2114	5e-05	0.000270138	45.857	42.1065	79.6847	61.9086	43.9817	70.7966	1.59613	0.00325	0.017685
BC026585	4.16645	3.20724	2.25808	1.66253	3.68684	1.9603	0.63162	0.0307	0.0586492	3.0824	1.87482	1.1164	0.67751	2.47861	0.896955	0.54532	0.0034	0.0115598	2.17399	1.68479	0.539931	0.525031	1.92939	0.532481	0.52314	0.00145	0.0090705
BC027231	10.0132	9.89733	4.31156	4.24303	9.95527	4.27729	0.481713	5e-05	0.000182911	7.80487	6.68685	3.84383	3.47129	7.24586	3.65756	0.564836	0.0001	0.000510199	4.12328	3.09224	2.66671	2.73993	3.60776	2.70332	0.803714	0.18375	0.409743
BC029214	2.45374	2.73139	5.91732	4.96688	2.59257	5.4421	1.79318	0.0002	0.000665148	6.15237	6.2899	9.20233	9.80158	6.22114	9.50196	1.45434	0.0046	0.0150921	15.1114	12.7079	21.1229	15.9106	13.9096	18.5167	1.309	0.12355	0.312737
BC029722	8.12155	7.70473	14.3737	10.9517	7.91314	12.6627	1.53287	0.0144	0.0301839	9.83467	13.7713	17.581	19.3531	11.803	18.4671	1.52051	0.0668	0.13979	30.2069	23.7382	35.3243	31.4813	26.9725	33.4028	1.22988	0.56705	0.787621
BC030500	0.222345	0.262745	1.46319	1.46532	0.242545	1.46426	1.98323	0.0003	0.000960448	0.242215	0.181994	0.797126	0.375857	0.212105	0.586492	1.30887	0.02295	0.0581789	0.863903	0.691518	1.06695	1.24737	0.77771	1.15716	1.21345	0.2659	0.517637
BC030867	6.42878	6.25888	1.58298	1.71797	6.34383	1.65047	0.360912	5e-05	0.000182911	3.70877	3.00918	0.749536	0.316428	3.35898	0.532982	0.351684	5e-05	0.000270138	1.23664	0.730345	0.1525	0.129834	0.983492	0.141167	0.575332	0.0001	0.00088331
BC031181	34.9381	35.2801	69.9612	64.3149	35.1091	67.1381	1.887	5e-05	0.000182911	67.111	55.7071	84.4312	68.5144	61.4091	76.4728	1.24137	0.1242	0.228559	92.6604	73.0142	98.2166	80.2766	82.8373	89.2466	1.07645	0.4753	0.719557
BC037034	10.873	13.1824	22.0551	24.4388	12.0277	23.2469	1.86118	5e-05	0.000182911	15.447	15.9192	23.0604	23.4611	15.6831	23.2608	1.45421	0.00015	0.00073772	27.2004	24.9909	30.0592	28.239	26.0956	29.1491	1.11269	0.46195	0.710671
BC055324	13.3783	12.9883	3.49625	3.735	13.1833	3.61563	0.325427	5e-05	0.000182911	7.04818	4.79595	1.85477	1.26438	5.92206	1.55957	0.36977	5e-05	0.000270138	2.46658	2.05081	0.694736	0.998373	2.25869	0.846554	0.566655	0.01835	0.0739508
BC068157	20.7547	26.6981	42.1945	52.688	23.7264	47.4412	1.95909	5e-05	0.000182911	19.339	27.3188	27.0105	27.452	23.3289	27.2312	1.1604	0.0459	0.103394	41.9507	38.33	48.2454	30.5785	40.1403	39.4119	0.982295	0.9613	0.984534
Bcam	3.85773	4.01827	0.415959	0.396374	3.938	0.406166	0.284764	5e-05	0.000182911	0.532825	0.4452	0.287297	0.367825	0.489013	0.327561	0.891571	0.53145	0.674979	0.281463	0.119257	0.132501	0.0918653	0.20036	0.112183	0.926541	1	1
Bcan	0.206401	0.498429	0.133	0.113422	0.352415	0.123211	0.830522	1	1	6.23211	7.32131	1.24421	0.800802	6.77671	1.02251	0.260072	5e-05	0.000270138	12.768	6.41633	1.80398	1.4007	9.59216	1.60234	0.245685	5e-05	0.00047487
Bcar1	23.1444	22.988	71.7232	71.2768	23.0662	71.5	3.01252	5e-05	0.000182911	52.626	53.2954	54.4815	51.3672	52.9607	52.9243	0.999326	0.22355	0.3588	47.8356	40.1571	45.2768	33.59	43.9963	39.4334	0.898593	0.5937	0.80389
Bcar3	5.35944	4.41633	0.509426	0.712129	4.88788	0.610777	0.273575	5e-05	0.000182911	0.759903	0.413922	0.125973	0.0570012	0.586912	0.0914871	0.687805	0.00145	0.00555236	0.510834	0.33151	0.198849	0.25104	0.421172	0.224944	0.861926	0.0888	0.248987
Bcas3	4.42802	3.5677	8.80752	7.58039	3.99786	8.19396	1.83958	5e-05	0.000182911	7.2933	8.42677	9.47746	10.3334	7.86003	9.90543	1.23086	0.0346	0.0817842	10.8572	9.8299	12.1605	9.99075	10.3436	11.0756	1.06454	0.57155	0.790943
Bche	1.14616	1.37874	0.207838	0.198605	1.26245	0.203221	0.531822	5e-05	0.000182911	0.361114	0.206723	0.0243951	0.0117808	0.283919	0.0180879	0.792954	1	1	0.102821	0.0658706	0.0107792	0	0.0843458	0.0053896	0.927185	1	1
Bckdha	14.4867	13.0211	17.925	15.2525	13.7539	16.5888	1.19214	0.0121	0.0259484	30.4853	23.7501	24.0645	20.2251	27.1177	22.1448	0.82314	0.7931	0.87429	41.6084	31.9231	28.5859	24.2942	36.7657	26.44	0.726586	0.09255	0.255736
Bckdhb	20.5976	18.4437	7.50657	9.07572	19.5206	8.29115	0.452771	5e-05	0.000182911	14.5284	12.543	10.3973	7.39648	13.5357	8.89689	0.680868	0.0202	0.0523491	13.144	7.94786	9.04396	8.37315	10.5459	8.70856	0.840864	0.3149	0.573629
Bcl11a	36.5879	42.6339	102.265	116.06	39.6109	109.162	2.71263	5e-05	0.000182911	60.662	75.5266	113.931	125.076	68.0943	119.504	1.74404	0.00455	0.0149398	140.05	103.928	169.912	111.974	121.989	140.943	1.15411	0.4104	0.669478
Bcl11b	10.3736	15.5905	29.3977	41.7298	12.982	35.5637	2.61505	5e-05	0.000182911	23.4448	35.9999	72.6863	86.5705	29.7223	79.6284	2.62442	5e-05	0.000270138	54.2505	22.6399	129.775	52.4	38.4452	91.0875	2.33457	5e-05	0.00047487
Bcl2	3.20212	2.71682	2.45629	2.44949	2.95947	2.45289	0.872059	0.4237	0.529994	3.93465	4.17528	5.757	7.25318	4.05497	6.50509	1.4847	0.0184	0.0484645	4.04526	2.17963	7.20332	6.61811	3.11245	6.91071	1.9236	0.00075	0.00512661
Bcl2l1	37.4994	35.8017	78.4139	72.5246	36.6506	75.4693	2.03103	5e-05	0.000182911	40.8129	42.8152	55.0621	52.0204	41.8141	53.5412	1.27391	0.0085	0.0255999	51.4471	49.7632	65.9179	53.8033	50.6052	59.8606	1.17935	0.20995	0.446096
Bcl2l12	17.072	17.7785	2.68385	2.81837	17.4252	2.75111	0.203585	5e-05	0.000182911	9.49972	7.37355	1.05447	0.560901	8.43664	0.807685	0.19156	5e-05	0.000270138	5.83417	2.03286	0.636293	0.230105	3.93351	0.433199	0.290503	0.00145	0.0090705
Bcl6	0.523981	0.410001	0.142856	0.170376	0.466991	0.156616	0.788427	0.0068	0.0155947	1.14538	1.96873	2.07282	1.83288	1.55706	1.95285	1.15479	0.1898	0.316611	3.0242	3.78387	1.38822	1.0858	3.40403	1.23701	0.507946	5e-05	0.00047487
Bcl6b	0.529036	0.576753	0.25046	0.249863	0.552894	0.250161	0.805052	0.0285	0.0549522	0.471186	0.464103	0.665846	0.799813	0.467645	0.73283	1.18069	0.07435	0.152017	1.21624	1.24171	2.26249	2.65392	1.22897	2.4582	1.55148	0.00525	0.0264053
Bcl7a	39.5943	41.7455	63.503	66.4742	40.6699	64.9886	1.5836	5e-05	0.000182911	86.1142	99.0612	114.597	110.704	92.5877	112.65	1.21437	0.1054	0.200911	131.285	102.415	101.333	73.2743	116.85	87.3037	0.749289	0.09175	0.254296
Bcl9l	13.7932	13.6667	19.2037	21.452	13.73	20.3279	1.44792	5e-05	0.000182911	13.0463	17.2027	22.6933	29.3475	15.1245	26.0204	1.67574	5e-05	0.000270138	26.809	23.0576	44.7159	26.9689	24.9333	35.8424	1.42066	0.02985	0.109282
Bcor	25.111	22.4743	32.7149	31.3293	23.7926	32.0221	1.33193	0.00275	0.00699641	20.3501	20.0386	14.3546	10.4812	20.1944	12.4179	0.633089	0.0091	0.0272047	13.7606	13.7218	6.9366	6.34479	13.7412	6.6407	0.518322	5e-05	0.00047487
Bcr	20.9653	18.9308	39.1498	39.142	19.948	39.1459	1.91645	5e-05	0.000182911	19.388	27.1345	29.426	38.0071	23.2613	33.7165	1.43095	0.00255	0.00902164	36.2691	41.2151	42.8842	41.1447	38.7421	42.0144	1.08234	0.59345	0.803722
Bdh1	12.1417	10.9511	36.7756	33.5203	11.5464	35.148	2.88114	5e-05	0.000182911	31.8131	40.8874	68.971	70.7885	36.3503	69.8798	1.8977	5e-05	0.000270138	60.0006	61.607	77.9965	67.7853	60.8038	72.8909	1.19557	0.1874	0.414908
Bean1	0.0754505	0.0999789	0.246921	0.23551	0.0877147	0.241215	1.14112	1	1	0.0255301	0.0575205	0.525144	0.510654	0.0415253	0.517899	1.45738	0.0017	0.00640036	0.590372	1.05394	2.03759	1.92169	0.822156	1.97964	1.63523	0.001	0.00657813
Begain	2.3389	3.04627	5.77453	7.4848	2.69258	6.62967	2.06621	5e-05	0.000182911	2.96181	3.06271	9.40086	8.57555	3.01226	8.98821	2.48942	5e-05	0.000270138	8.2344	7.35896	19.6097	18.6278	7.79668	19.1187	2.28708	5e-05	0.00047487
Bend4	7.25556	5.34012	4.41661	3.82243	6.29784	4.11952	0.701512	0.00835	0.0187069	2.80664	3.01912	0.751921	0.810252	2.91288	0.781087	0.455186	5e-05	0.000270138	2.44786	2.9758	0.933294	1.81454	2.71183	1.37392	0.639554	0.00025	0.00198552
Bend5	7.67226	8.79606	17.9047	17.2135	8.23416	17.5591	2.00983	5e-05	0.000182911	13.4371	12.2654	16.2262	13.8567	12.8513	15.0414	1.15812	0.1846	0.310619	16.3684	15.7323	12.2926	9.09741	16.0504	10.695	0.68591	0.03335	0.119455
Bend6	1.22046	1.08143	1.08826	1.30432	1.15095	1.19629	1.02108	0.965	0.976096	3.77044	5.36936	24.1268	21.2697	4.5699	22.6983	4.2547	5e-05	0.000270138	12.2131	15.5721	39.5082	38.7725	13.8926	39.1403	2.69532	5e-05	0.00047487
Beta-s	52.7783	140.36	2.58785	2.11057	96.5691	2.34921	0.0343265	5e-05	0.000182911	711.033	586.894	14.6069	10.8982	648.963	12.7525	0.021159	5e-05	0.000270138	563.71	2082.73	16.7799	44.6661	1323.22	30.723	0.023956	5e-05	0.00047487
Bex1	96.894	90.1022	53.7517	50.7579	93.4981	52.2548	0.563554	0.0046	0.0110732	83.8901	58.5037	81.77	73.4335	71.1969	77.6017	1.08871	0.04205	0.0960662	86.2712	66.5963	135.15	100.762	76.4338	117.956	1.53623	0.00455	0.0233919
Bex4	85.9741	85.3218	41.9629	36.4188	85.6479	39.1908	0.463841	5e-05	0.000182911	76.2358	54.9164	65.5105	57.4403	65.5761	61.4754	0.938406	0.9396	0.965198	68.0344	64.1672	91.8825	79.6843	66.1008	85.7834	1.29333	0.10035	0.271351
Bgn	11.9542	11.831	2.08011	2.22187	11.8926	2.15099	0.244403	5e-05	0.000182911	3.0498	2.81016	0.445619	0.177356	2.92998	0.311487	0.333714	5e-05	0.000270138	2.8695	2.59704	0.163284	0.833555	2.73327	0.49842	0.401369	5e-05	0.00047487
Bhlhe22	0.405406	0.46026	14.3095	15.4912	0.432833	14.9003	11.0971	5e-05	0.000182911	24.2549	26.7903	56.2551	53.7849	25.5226	55.02	2.11216	5e-05	0.000270138	50.0839	56.6173	49.3885	48.5638	53.3506	48.9761	0.919514	0.44405	0.699298
Bhlhe40	4.97735	3.44682	0.403436	0.469036	4.21209	0.436236	0.275559	5e-05	0.000182911	7.2111	5.8868	0.552926	0.509443	6.54895	0.531184	0.202834	5e-05	0.000270138	1.67881	1.66414	0.389907	0.836137	1.67148	0.613022	0.603795	0.0002	0.00162795
Bicc1	3.07916	3.02515	0.531699	0.966091	3.05215	0.748895	0.431596	5e-05	0.000182911	0.995119	0.619114	0.117771	0.0974368	0.807117	0.107604	0.612912	0.0004	0.00177157	0.427385	0.23612	0.0783053	0.0466435	0.331753	0.0624744	0.797802	1	1
Bicd1	4.10635	4.59181	12.5113	12.0237	4.34908	12.2675	2.48033	5e-05	0.000182911	8.00991	7.04658	10.735	8.9057	7.52825	9.82035	1.26877	0.06415	0.135601	6.11733	7.11746	6.72719	7.98814	6.6174	7.35766	1.09718	0.3686	0.629131
Bid	5.36764	4.79236	3.7345	3.80185	5.08	3.76817	0.784239	0.27685	0.376667	5.93449	6.58516	9.56758	7.71224	6.25983	8.63991	1.32784	0.0108	0.0313755	8.32789	7.92817	8.27543	9.67818	8.12803	8.97681	1.09299	0.5644	0.785994
Bin1	17.1757	17.7536	18.7247	21.7707	17.4646	20.2477	1.15072	0.04555	0.0825205	12.7847	14.9975	29.1149	27.6623	13.8911	28.3886	1.97357	5e-05	0.000270138	25.8879	25.2734	50.8253	59.7913	25.5806	55.3083	2.11839	5e-05	0.00047487
Birc5	81.7807	79.0617	26.498	23.8559	80.4212	25.177	0.3215	5e-05	0.000182911	53.8368	33.9455	9.22173	5.867	43.8912	7.54436	0.190335	5e-05	0.000270138	14.8524	7.12935	0.807451	1.48089	10.9909	1.14417	0.178817	5e-05	0.00047487
Blm	17.5059	19.2944	6.58933	6.98127	18.4002	6.7853	0.401301	5e-05	0.000182911	9.53166	7.49517	2.93199	2.22797	8.51342	2.57998	0.376309	5e-05	0.000270138	4.25841	3.60999	1.37062	1.66339	3.9342	1.517	0.510114	0.0001	0.00088331
Bloc1s3	4.02119	4.07466	5.05555	5.02388	4.04793	5.03972	1.19647	0.04735	0.0853276	7.76181	6.21313	7.6934	6.66409	6.98747	7.17875	1.02395	0.62865	0.756283	9.38437	9.60259	9.56219	9.88983	9.49348	9.72601	1.02216	0.96815	0.987443
Blvra	1.73955	3.32799	2.04297	3.15486	2.53377	2.59891	1.01843	0.74075	0.808761	3.6499	3.59198	5.51083	6.223	3.62094	5.86691	1.48604	0.01445	0.0397533	5.53932	5.07488	7.65439	9.836	5.3071	8.7452	1.54512	0.03225	0.11643
Blvrb	4.706	6.77709	0.882498	0.936534	5.74155	0.909516	0.283246	5e-05	0.000182911	4.44846	2.92634	1.23858	1.99615	3.6874	1.61736	0.558383	0.0683	0.142336	3.33547	3.88172	3.41235	3.06705	3.6086	3.2397	0.919955	0.8184	0.927719
Bmf	3.57103	3.01866	5.93247	6.89216	3.29485	6.41232	1.72586	5e-05	0.000182911	4.39364	3.87258	2.76564	1.90719	4.13311	2.33642	0.649979	0.00645	0.0201308	3.10841	2.93306	0.687196	0.573016	3.02074	0.630106	0.405425	5e-05	0.00047487
Bmp3	0.292886	0.127704	0.264846	0.228583	0.210295	0.246715	1.03009	1	1	0.586999	0.587413	4.35788	4.9627	0.587206	4.66029	3.5662	5e-05	0.000270138	0.378453	0.253325	4.62478	2.28855	0.315889	3.45667	3.38681	5e-05	0.00047487
Bmp4	2.79293	3.75657	0.777722	0.935186	3.27475	0.856454	0.434284	5e-05	0.000182911	0.0633523	0	0	0	0.0316762	0	0.969296	1	1	0.077098	0.0293147	0.090666	0.0188158	0.0532063	0.0547409	1.00146	1	1
Bmp5	2.56101	2.9501	2.20836	2.54087	2.75556	2.37461	0.898566	0.3713	0.476704	0.45638	0.238608	1.65538	1.19801	0.347494	1.4267	1.80089	5e-05	0.000270138	0.11854	0.056541	1.95347	5.50253	0.0875405	3.728	4.34742	0.00025	0.00198552
Bmp6	2.71705	2.53533	0.3157	0.332505	2.62619	0.324103	0.36515	5e-05	0.000182911	0.223141	0.0193303	0.0220698	0.0479123	0.121236	0.0349911	0.923081	1	1	0.0468462	0.0357286	0.235236	0.229353	0.0412874	0.232294	1.18343	1	1
Bmp7	10.8852	11.9009	6.19212	6.86329	11.3931	6.52771	0.607413	0.0162	0.0334657	1.35058	0.531323	1.57223	1.2171	0.940952	1.39467	1.23376	0.03365	0.0800056	0.685026	0.416646	2.00692	3.78213	0.550836	2.89452	2.51124	5e-05	0.00047487
Bmper	6.003	4.99516	1.10398	1.06355	5.49908	1.08377	0.320625	5e-05	0.000182911	7.96719	5.56159	0.489236	0.334571	6.76439	0.411903	0.181843	5e-05	0.000270138	4.22186	3.24288	0.866415	1.00809	3.73237	0.937253	0.409362	5e-05	0.00047487
Bmpr1a	43.4818	36.3556	17.9032	15.6355	39.9187	16.7693	0.43426	5e-05	0.000182911	36.0115	25.9174	15.3017	11.6729	30.9644	13.4873	0.453232	5e-05	0.000270138	14.7672	13.5034	6.52061	8.0325	14.1353	7.27656	0.546838	0.00015	0.00126873
Bmpr1b	5.02861	4.05224	0.951178	1.14096	4.54042	1.04607	0.369298	5e-05	0.000182911	4.69026	3.16004	0.932192	0.654522	3.92515	0.793357	0.364122	5e-05	0.000270138	1.11669	1.39199	0.365848	0.41558	1.25434	0.390714	0.616905	0.00025	0.00198552
Bmyc	15.1834	13.0267	13.3317	11.5443	14.1051	12.438	0.889636	0.6177	0.70946	11.6172	11.0159	15.7917	12.6908	11.3165	14.2413	1.23746	0.04055	0.0934212	27.9878	19.7187	39.5827	22.9383	23.8532	31.2605	1.29804	0.14755	0.351644
Boc	20.6532	22.2561	8.36579	10.2451	21.4547	9.30545	0.458945	5e-05	0.000182911	32.899	21.5146	10.2119	4.96932	27.2068	7.59061	0.304558	5e-05	0.000270138	7.34877	5.8256	1.30322	1.4738	6.58718	1.38851	0.314808	5e-05	0.00047487
Bok	11.9351	12.231	9.62354	9.13866	12.0831	9.3811	0.793477	0.7805	0.84103	23.8795	18.1783	34.8384	26.0068	21.0289	30.4226	1.42643	0.00075	0.00308855	32.884	25.3411	27.6473	22.9015	29.1125	25.2744	0.87254	0.5754	0.791889
Bola3	30.1333	27.8039	8.54143	9.59319	28.9686	9.06731	0.335929	5e-05	0.000182911	22.8278	9.85624	5.66977	3.96143	16.342	4.8156	0.335347	0.00015	0.00073772	21.6065	7.94854	8.71753	6.6845	14.7775	7.70101	0.551482	0.01925	0.0770181
Bora	12.7338	10.9332	3.31584	2.69097	11.8335	3.0034	0.31195	5e-05	0.000182911	8.29829	5.85655	1.67759	1.33189	7.07742	1.50474	0.310092	5e-05	0.000270138	2.52392	1.78528	0.543501	0.532646	2.1546	0.538073	0.487565	5e-05	0.00047487
Bpgm	23.574	25.6025	30.6438	25.2475	24.5882	27.9457	1.13121	0.15035	0.228292	20.7327	16.2247	7.22879	5.19181	18.4787	6.2103	0.370163	5e-05	0.000270138	14.562	18.4019	7.3298	6.68754	16.482	7.00867	0.458111	5e-05	0.00047487
Brca1	14.1605	14.1889	4.15295	4.46976	14.1747	4.31135	0.350014	5e-05	0.000182911	8.23724	6.10563	1.97044	1.40544	7.17143	1.68794	0.328943	5e-05	0.000270138	2.8261	1.39565	0.32643	0.236538	2.11088	0.281484	0.411937	5e-05	0.00047487
Brca2	8.23602	7.50842	2.08586	2.32063	7.87222	2.20324	0.361042	5e-05	0.000182911	4.08273	2.71101	0.940823	0.794721	3.39687	0.867772	0.424796	5e-05	0.000270138	1.39574	1.08764	0.593036	0.73549	1.24169	0.664263	0.742414	0.00245	0.0140638
Brd1	27.3015	26.4603	30.7938	34.4613	26.8809	32.6275	1.20611	0.0444	0.0807124	27.0764	27.0346	23.2634	23.8656	27.0555	23.5645	0.875568	0.4681	0.619006	22.4164	22.6069	18.198	15.8097	22.5116	17.0038	0.765742	0.07155	0.213979
Brip1	3.16325	3.74269	0.720149	0.829059	3.45297	0.774604	0.398521	5e-05	0.000182911	1.83799	1.32349	0.312099	0.278671	1.58074	0.295385	0.501943	5e-05	0.000270138	0.596268	0.39982	0.163508	0.135924	0.498044	0.149716	0.767478	1	1
Brox	13.7806	14.424	30.4552	26.5006	14.1023	28.4779	1.95188	5e-05	0.000182911	27.6965	29.5085	40.1681	35.2376	28.6025	37.7028	1.30742	0.06275	0.133112	36.2866	39.7421	37.5687	45.2219	38.0144	41.3953	1.08666	0.4647	0.712383
Brsk1	20.0889	19.6324	74.6841	63.5993	19.8606	69.1417	3.36239	5e-05	0.000182911	44.8017	55.014	75.8071	82.8303	49.9079	79.3187	1.57773	0.0009	0.00362541	89.8625	93.0372	123.192	106.6	91.4498	114.896	1.25361	0.3155	0.574066
Brsk2	15.9917	19.8495	48.4899	51.9675	17.9206	50.2287	2.70756	5e-05	0.000182911	26.34	32.1216	39.7339	38.2857	29.2308	39.0098	1.32348	0.01115	0.0321986	38.2446	43.4798	39.33	38.4865	40.8622	38.9083	0.953324	0.64095	0.834281
Brwd3	7.97261	7.22646	10.9361	11.4306	7.59954	11.1834	1.41675	0.00385	0.00944754	6.91938	6.59664	6.38837	6.37088	6.75801	6.37962	0.951227	0.6886	0.800339	5.52198	5.41838	3.4389	3.599	5.47018	3.51895	0.698427	0.02985	0.109282
Bsdc1	13.9509	13.6237	20.0564	21.7403	13.7873	20.8984	1.48089	5e-05	0.000182911	19.7573	19.4834	16.6663	15.4514	19.6203	16.0588	0.827282	0.7198	0.822666	27.343	27.3589	19.1363	18.5877	27.351	18.862	0.700576	0.03765	0.131635
Bsn	2.67318	2.92527	9.96089	12.8684	2.79922	11.4146	3.26768	5e-05	0.000182911	2.79277	4.60172	10.3651	14.9566	3.69725	12.6608	2.90827	5e-05	0.000270138	8.66431	12.2872	19.0015	17.1812	10.4758	18.0913	1.66362	0.00095	0.00629141
Bsx	0.130645	0.107735	1.73889	1.99957	0.11919	1.86923	2.56367	0.02585	0.0504578	0	0	0	0	0	0	1	1	1	0	0	0	0	0	0	1	1	1
Btaf1	13.8359	12.8259	7.46267	8.60093	13.3309	8.0318	0.630233	0.0001	0.000351031	8.82933	7.85475	6.32957	5.69381	8.34204	6.01169	0.750552	0.0203	0.0525431	5.78261	6.28435	4.50728	5.2843	6.03348	4.89579	0.838247	0.33625	0.595286
Btbd17	7.08776	7.20041	11.9071	11.9542	7.14408	11.9306	1.58774	5e-05	0.000182911	10.9522	7.13164	3.31407	3.35711	9.04192	3.33559	0.431749	5e-05	0.000270138	11.0803	5.97774	4.46538	2.18095	8.52902	3.32316	0.453684	0.00015	0.00126873
Btbd3	6.96999	6.70609	10.3167	9.48905	6.83804	9.90287	1.39102	0.0032	0.00799579	6.89959	6.73321	15.82	9.53928	6.8164	12.6796	1.75012	5e-05	0.000270138	3.90658	4.05428	5.14295	7.15187	3.98043	6.14741	1.4351	0.03015	0.110222
Btbd7	18.746	17.7505	18.3557	19.2866	18.2482	18.8211	1.02976	0.48175	0.586426	15.9781	15.6265	10.9787	10.5003	15.8023	10.7395	0.698684	0.0225	0.0572346	10.7996	13.0884	6.63921	6.94412	11.944	6.79167	0.601952	0.0027	0.0152046
Btbd9	10.1728	7.91353	19.9582	16.0722	9.04317	18.0152	1.89335	5e-05	0.000182911	10.8026	14.6237	18.2941	21.4069	12.7132	19.8505	1.52047	0.0001	0.000510199	16.6311	17.7552	25.0559	21.5696	17.1931	23.3128	1.33637	0.03605	0.127127
Btg2	16.5968	16.3933	15.1843	12.4793	16.495	13.8318	0.847771	0.57575	0.672561	28.8929	29.1608	9.4804	6.86302	29.0268	8.17171	0.30545	5e-05	0.000270138	13.6189	9.61324	3.54583	3.14456	11.6161	3.34519	0.344417	5e-05	0.00047487
Bub1	29.5638	27.637	10.6765	8.651	28.6004	9.66375	0.360257	5e-05	0.000182911	21.3188	13.787	4.44093	2.55752	17.5529	3.49923	0.242508	5e-05	0.000270138	4.62992	3.20131	0.344745	0.499678	3.91561	0.422212	0.289325	5e-05	0.00047487
Bub1b	65.5592	54.6351	19.8301	18.0778	60.0971	18.9539	0.326594	5e-05	0.000182911	39.8522	31.673	7.50185	4.97323	35.7626	6.23754	0.196872	5e-05	0.000270138	12.7736	7.73518	0.878789	0.887901	10.2544	0.883345	0.167343	5e-05	0.00047487
Bzrap1	2.25917	5.20162	5.57245	9.62089	3.7304	7.59667	1.81733	5e-05	0.000182911	1.66386	2.39773	3.8421	3.64282	2.03079	3.74246	1.56476	5e-05	0.000270138	2.43315	3.65889	5.01157	3.83526	3.04602	4.42342	1.34043	0.0387	0.134245
Bzw2	92.9203	84.1164	129.568	108.491	88.5183	119.029	1.34084	0.0055	0.0129418	142.262	149.381	224.749	185.756	145.821	205.252	1.40478	0.00955	0.0283073	219.063	241.557	174.417	169.98	230.31	172.198	0.748772	0.12685	0.317873
C130060K24Rik	1.36922	1.12071	0.066699	0.101782	1.24497	0.0842405	0.482965	5e-05	0.000182911	0.0413832	0	0.0177269	0	0.0206916	0.00886345	0.988412	1	1	0	0	0	0	0	0	1	1	1
C1galt1	5.90291	5.72057	4.05566	3.6179	5.81174	3.83678	0.710065	0.015	0.0312983	5.20162	3.47902	3.13663	2.51497	4.34032	2.8258	0.716399	0.01385	0.0384396	2.48346	2.49606	1.8485	2.28102	2.48976	2.06476	0.878215	0.5085	0.746623
C1ql1	2.33758	2.52879	3.33324	3.19416	2.43318	3.2637	1.24191	0.05005	0.0896459	0.864978	0.487803	0.371844	0.470067	0.676391	0.420955	0.847628	0.40105	0.556135	0.899331	0.300593	2.12451	1.44637	0.599962	1.78544	1.74094	0.0063	0.0307879
C1ql3	0.0454534	0.100416	0.954392	1.7973	0.0729347	1.37585	2.21434	0.01235	0.0263993	1.00003	1.05363	2.68513	2.20624	1.02683	2.44569	1.70004	0.00115	0.00452504	0.395141	0.42682	0.678993	0.559468	0.410981	0.619231	1.14759	1	1
C1qtnf4	2.78997	2.65402	7.49846	7.56602	2.722	7.53224	2.29238	5e-05	0.000182911	4.60056	4.56639	11.0243	10.1691	4.58347	10.5967	2.07697	5e-05	0.000270138	30.7164	18.7962	43.4031	32.2088	24.7563	37.806	1.50666	0.00285	0.0158672
C1qtnf6	4.29504	3.23806	0.74668	0.861427	3.76655	0.804053	0.378482	5e-05	0.000182911	1.7708	1.78059	0.678658	0.403535	1.7757	0.541096	0.555211	0.00015	0.00073772	1.13138	0.913557	1.03719	1.1679	1.02247	1.10255	1.03959	0.77305	0.905084
C230004F18Rik	1.05431	0.380357	0.822403	0.465512	0.717333	0.643957	0.957273	0.85585	0.89809	0.895665	0.758893	3.18674	2.29771	0.827279	2.74222	2.04798	0.0012	0.00469383	1.52593	0.662626	3.63736	3.24892	1.09428	3.44314	2.12156	0.0043	0.0223135
C2cd2l	5.54671	5.65162	13.9045	13.3789	5.59917	13.6417	2.21872	5e-05	0.000182911	6.83569	8.61469	13.2319	12.7308	7.72519	12.9814	1.60241	5e-05	0.000270138	11.0005	11.9793	14.725	13.6797	11.4899	14.2023	1.21717	0.19035	0.418823
C330027C09Rik	29.6891	29.3603	12.5931	10.7958	29.5247	11.6944	0.415875	5e-05	0.000182911	26.7789	18.3132	7.00012	4.53489	22.5461	5.7675	0.287416	5e-05	0.000270138	6.03211	5.14155	1.40892	2.22474	5.58683	1.81683	0.427646	5e-05	0.00047487
C630043F03Rik	6.36547	7.97538	3.61766	3.91359	7.17042	3.76562	0.583277	0.0002	0.000665148	4.39558	3.09338	7.16057	5.09745	3.74448	6.12901	1.50259	0.0096	0.0284019	3.63211	3.73751	1.50158	2.16146	3.68481	1.83152	0.604404	0.0017	0.010365
C77370	1.23934	1.27597	4.58375	4.09407	1.25765	4.33891	2.3648	5e-05	0.000182911	3.37162	4.48243	8.61941	8.70036	3.92702	8.65988	1.96059	5e-05	0.000270138	6.73314	11.3489	11.8135	14.2212	9.04102	13.0174	1.39601	0.00155	0.00957397
Cabp1	0.543271	0.710648	8.00552	12.1604	0.62696	10.083	6.81207	5e-05	0.000182911	19.8522	25.3844	49.6889	46.226	22.6183	47.9575	2.07286	5e-05	0.000270138	25.2109	17.2711	26.7698	17.6385	21.241	22.2041	1.04331	0.65905	0.844567
Cabp7	0	0	3.08551	2.34498	0	2.71524	3.71524	5e-05	0.000182911	0.895022	1.26583	3.09723	3.06522	1.08043	3.08122	1.96173	0.00285	0.00994846	1.06857	0.416173	7.02665	5.9338	0.742371	6.48022	4.29313	5e-05	0.00047487
Cachd1	40.122	41.481	17.2977	19.2759	40.8015	18.2868	0.46139	5e-05	0.000182911	29.5364	25.4836	15.6647	17.085	27.51	16.3748	0.60943	0.0052	0.0167499	15.5003	12.7763	14.8648	13.0593	14.1383	13.962	0.988357	0.91545	0.966329
Cacna1a	1.14114	1.94902	2.70002	4.67913	1.54508	3.68958	1.8426	5e-05	0.000182911	1.116	1.22828	5.08905	5.15598	1.17214	5.12251	2.81866	5e-05	0.000270138	1.86497	2.20488	6.43612	8.52687	2.03492	7.48149	2.79463	5e-05	0.00047487
Cacna1b	1.98739	3.31527	11.1031	16.7554	2.65133	13.9292	4.08872	5e-05	0.000182911	3.2631	6.31853	14.1733	18.2168	4.79082	16.195	2.96937	5e-05	0.000270138	9.91604	17.1709	23.2394	31.7259	13.5435	27.4826	1.95845	5e-05	0.00047487
Cacna1c	1.22795	2.05559	1.94231	3.06062	1.64177	2.50147	1.32542	0.01425	0.0299309	1.76871	2.70059	7.06141	8.88531	2.23465	7.97336	2.77414	5e-05	0.000270138	5.91063	8.88138	11.8255	13.3725	7.396	12.599	1.6197	0.003	0.0165721
Cacna1d	0.275922	0.400464	0.629337	1.02232	0.338193	0.825828	1.3644	0.09565	0.156026	0.531359	0.964072	2.75239	3.51279	0.747715	3.13259	2.36457	0.00405	0.0134957	2.24581	3.00374	5.24215	5.44794	2.62478	5.34504	1.75047	0.00115	0.00743072
Cacna1e	0.566302	0.816662	1.94893	2.92942	0.691482	2.43918	2.03323	5e-05	0.000182911	0.731887	1.36185	12.8827	17.7171	1.04687	15.2999	7.96334	5e-05	0.000270138	4.29705	3.86499	26.9329	21.5614	4.08102	24.2472	4.96891	5e-05	0.00047487
Cacna1g	6.33728	8.56449	2.82014	5.2766	7.45089	4.04837	0.597378	0.00255	0.00653767	2.05629	1.87649	4.04415	4.4388	1.96639	4.24148	1.76695	5e-05	0.000270138	4.38224	2.20692	8.31406	4.63304	3.29458	6.47355	1.74023	0.0001	0.00088331
Cacna1h	4.10894	5.17827	19.1378	23.3653	4.6436	21.2516	3.94279	5e-05	0.000182911	5.51785	8.40335	18.7761	21.2472	6.9606	20.0116	2.63946	5e-05	0.000270138	12.8639	14.7726	27.551	22.491	13.8183	25.021	1.75601	0.0002	0.00162795
Cacna2d1	2.27942	2.65801	36.1046	44.8281	2.46871	40.4663	11.9544	5e-05	0.000182911	11.0632	12.1851	29.3628	21.5906	11.6242	25.4767	2.09731	5e-05	0.000270138	11.3514	18.2346	20.6083	33.8665	14.793	27.2374	1.78797	0.00015	0.00126873
Cacna2d2	4.44087	6.34214	16.3846	23.8007	5.39151	20.0926	3.30011	5e-05	0.000182911	1.09492	0.997848	11.2366	10.5873	1.04638	10.9119	5.82097	5e-05	0.000270138	2.21841	1.97965	31.128	51.6187	2.09903	41.3734	13.6731	5e-05	0.00047487
Cacna2d3	1.37552	1.67242	3.02648	3.10932	1.52397	3.0679	1.61171	0.0002	0.000665148	0.967983	1.05283	6.92925	8.15306	1.01041	7.54115	4.24847	5e-05	0.000270138	3.07109	4.03499	20.9706	28.7928	3.55304	24.8817	5.68449	5e-05	0.00047487
Cacnb1	6.2793	9.31306	27.7126	30.23	7.79618	28.9713	3.40731	5e-05	0.000182911	10.3468	14.4743	25.7349	25.46	12.4106	25.5974	1.98332	5e-05	0.000270138	21.0799	20.8845	28.5717	25.3298	20.9822	26.9507	1.27152	0.10625	0.282161
Cacnb2	1.89613	2.15808	0.452651	0.679111	2.02711	0.565881	0.517287	5e-05	0.000182911	1.16095	0.868465	0.620288	0.360829	1.01471	0.490559	0.739839	0.0061	0.0191767	0.348949	0.330908	0.521042	0.289281	0.339929	0.405162	1.04868	1	1
Cacnb3	23.1651	27.8342	74.8337	72.24	25.4996	73.5369	2.81275	5e-05	0.000182911	39.0614	47.7431	74.9259	74.5174	43.4023	74.7216	1.70536	5e-05	0.000270138	76.2013	83.4692	110.906	92.3535	79.8353	101.63	1.26962	0.1059	0.281701
Cacnb4	0.865203	1.07247	2.86174	2.99018	0.968836	2.92596	1.99405	5e-05	0.000182911	1.71004	1.89456	3.46738	3.11777	1.8023	3.29257	1.5318	0.00045	0.00197077	2.79251	3.73623	3.54362	4.31297	3.26437	3.92829	1.15569	0.0962	0.263708
Cacng2	0.517645	0.594766	4.1822	3.6756	0.556206	3.9289	3.16726	5e-05	0.000182911	1.37077	1.9252	2.96028	2.02449	1.64799	2.49239	1.31888	0.037	0.0865125	7.68153	5.68539	5.37613	4.05272	6.68346	4.71443	0.743731	0.05265	0.169327
Cacng3	0.336335	0.445064	1.0243	0.789109	0.390699	0.906705	1.37104	0.00795	0.0179287	0.45602	1.67059	0.14685	0.291927	1.0633	0.219388	0.590988	0.0025	0.00886723	4.05705	3.99872	0.319651	0.152437	4.02789	0.236044	0.245838	5e-05	0.00047487
Cacng4	50.4409	45.4482	64.4379	61.8475	47.9445	63.1427	1.31052	0.00395	0.00967149	30.7495	30.2275	61.2073	60.3756	30.4885	60.7914	1.96235	5e-05	0.000270138	66.3073	68.184	134.34	109.343	67.2456	121.841	1.79999	0.00015	0.00126873
Cacng5	0.503793	0.289007	1.78574	1.76359	0.3964	1.77466	1.98701	5e-05	0.000182911	0.120217	0.246033	0.560618	0.81286	0.183125	0.686739	1.42566	0.0005	0.00216483	0.96327	1.21803	4.33161	14.5317	1.09065	9.43165	4.98967	5e-05	0.00047487
Cacng7	44.5773	50.899	42.5153	52.0157	47.7381	47.2655	0.990302	0.3308	0.43475	60.9921	52.0973	82.7357	73.973	56.5447	78.3543	1.379	0.0037	0.0124684	70.1988	70.3201	112.864	91.7075	70.2595	102.286	1.44943	0.01235	0.0537993
Cacng8	2.71724	2.99525	6.09677	6.67345	2.85624	6.38511	1.9151	5e-05	0.000182911	2.97514	3.67918	10.2664	14.2718	3.32716	12.2691	3.06647	5e-05	0.000270138	8.66276	7.02354	18.0346	14.1188	7.84315	16.0767	1.93107	0.0002	0.00162795
Cad	50.7945	35.1459	8.4147	9.3186	42.9702	8.86665	0.224394	5e-05	0.000182911	21.1956	20.4972	9.89289	10.4681	20.8464	10.1805	0.511777	0.0001	0.000510199	16.763	13.2156	12.2695	11.3088	14.9893	11.7891	0.799857	0.1895	0.418072
Cadm1	36.8997	32.502	30.9385	27.5696	34.7009	29.254	0.847432	0.22345	0.317069	36.2197	34.339	63.2464	64.5138	35.2794	63.8801	1.78835	0.00065	0.00271865	44.7342	34.846	88.3561	72.8579	39.7901	80.607	2.00066	5e-05	0.00047487
Cadm2	0.994075	0.786085	1.52996	1.23029	0.89008	1.38013	1.25927	0.01875	0.0380413	2.69315	3.18103	6.36342	5.44634	2.93709	5.90488	1.7538	5e-05	0.000270138	3.87036	7.49427	8.55415	11.4469	5.68232	10.0005	1.64621	5e-05	0.00047487
Cadm3	8.16404	8.45034	45.765	48.2658	8.30719	47.0154	5.15896	5e-05	0.000182911	19.4704	26.054	47.4426	51.5695	22.7622	49.5061	2.12548	5e-05	0.000270138	45.8262	51.8622	89.8349	97.8333	48.8442	93.8341	1.90261	0.0001	0.00088331
Cadm4	42.1128	38.6743	97.4402	84.7147	40.3935	91.0774	2.22444	5e-05	0.000182911	94.8916	102.035	129.509	130.111	98.4633	129.81	1.31516	0.0069	0.0213285	203.244	198.097	221.028	187.46	200.671	204.244	1.01772	0.874	0.949267
Cadps	7.11976	8.23358	25.5596	24.3071	7.67667	24.9334	2.98886	5e-05	0.000182911	14.1336	14.1195	31.3072	27.8331	14.1265	29.5702	2.02096	5e-05	0.000270138	25.7628	22.4155	34.6857	31.2074	24.0892	32.9466	1.35304	0.04255	0.14373
Cadps2	4.24698	3.41486	1.38016	1.02974	3.83092	1.20495	0.456424	5e-05	0.000182911	6.50322	4.15585	0.405103	0.224296	5.32953	0.3147	0.207709	5e-05	0.000270138	2.10952	1.36181	0.324629	0.387133	1.73567	0.355881	0.495631	5e-05	0.00047487
Calb1	2.75892	3.414	2.57495	1.91718	3.08646	2.24607	0.794346	0.11825	0.186324	1.72269	1.28237	0.420834	0.264885	1.50253	0.342859	0.536601	5e-05	0.000270138	1.27916	1.02707	0.645125	1.21729	1.15311	0.931207	0.896937	0.17265	0.393101
Calb2	0.253371	0.149643	65.8689	51.1667	0.201507	58.5178	49.536	5e-05	0.000182911	0.46018	0.138349	16.2869	13.2282	0.299264	14.7576	12.1281	5e-05	0.000270138	2.28628	2.02466	40.7893	56.452	2.15547	48.6206	15.7253	5e-05	0.00047487
Calcoco1	10.3948	14.4304	25.4015	30.1079	12.4126	27.7547	2.14386	5e-05	0.000182911	30.1541	32.7294	31.8182	34.4588	31.4417	33.1385	1.0523	0.125	0.229795	49.9224	54.2898	44.0461	38.7257	52.1061	41.3859	0.798136	0.18995	0.418448
Cald1	20.452	20.193	19.844	19.4387	20.3225	19.6413	0.968055	0.88205	0.917197	13.7522	11.9184	6.17587	4.59204	12.8353	5.38396	0.461425	5e-05	0.000270138	11.2975	9.73492	2.87434	2.56907	10.5162	2.72171	0.323171	5e-05	0.00047487
Calm3	181.011	171.277	313.045	301.032	176.144	307.038	1.73892	5e-05	0.000182911	191.583	183.695	286.126	270.851	187.639	278.488	1.48161	0.00125	0.00486818	327.405	270.313	475.636	369.936	298.859	422.786	1.41328	0.05255	0.169091
Caln1	0.208172	0.322573	0.177593	0.221858	0.265373	0.199726	0.94812	1	1	0.0480563	0.126267	0.988448	1.01343	0.0871616	1.00094	1.84052	0.0005	0.00216483	0.422212	0.889061	7.65057	5.52187	0.655636	6.58622	4.58206	5e-05	0.00047487
Caly	2.20596	1.80114	15.6819	13.4549	2.00355	14.5684	5.18333	5e-05	0.000182911	3.56578	3.55749	17.2545	15.8809	3.56163	16.5677	3.85118	5e-05	0.000270138	9.88718	7.84936	48.621	33.8075	8.86827	41.2142	4.27778	5e-05	0.00047487
Camk1d	1.02298	0.934603	1.87094	1.71708	0.978792	1.79401	1.41198	0.00025	0.00081371	1.63095	1.90938	4.8863	5.02026	1.77016	4.95328	2.14907	5e-05	0.000270138	3.86253	4.65533	6.55431	6.95496	4.25893	6.75464	1.47457	0.00295	0.0163384
Camk2a	7.1663	8.80506	8.57402	8.77859	7.98568	8.6763	1.07686	0.11915	0.187409	2.45525	2.2837	3.63403	2.85875	2.36947	3.24639	1.26025	0.0137	0.0381075	1.29035	1.02603	3.69115	2.91308	1.15819	3.30212	1.99339	5e-05	0.00047487
Camk2b	0.571167	0.670629	4.95654	3.88312	0.620898	4.41983	3.34372	5e-05	0.000182911	1.85001	3.94715	28.3109	28.3705	2.89858	28.3407	7.526	5e-05	0.000270138	28.3564	39.4075	104.656	101.62	33.882	103.138	2.98544	5e-05	0.00047487
Camk2d	3.55862	3.31505	2.14705	2.09992	3.43683	2.12349	0.703989	0.004	0.0097831	3.10496	2.63333	1.22415	0.712927	2.86915	0.968538	0.508779	5e-05	0.000270138	2.45018	1.57112	0.54064	0.943168	2.01065	0.741904	0.578581	5e-05	0.00047487
Camk2n1	1.14516	0.534431	9.11456	5.38163	0.839796	7.2481	4.48316	5e-05	0.000182911	2.26072	3.18403	10.6431	9.45665	2.72237	10.0499	2.9685	5e-05	0.000270138	7.99427	4.61049	22.645	12.7926	6.30238	17.7188	2.56338	5e-05	0.00047487
Camk2n2	7.48164	6.93087	8.31053	7.81889	7.20625	8.06471	1.10461	0.0848	0.140659	7.80758	9.08046	14.202	15.7151	8.44402	14.9586	1.6898	0.00385	0.0129288	28.4801	24.4893	30.9773	24.586	26.4847	27.7816	1.04719	0.78815	0.912543
Camk4	0.375286	0.465313	0.387616	0.477854	0.420299	0.432735	1.00876	1	1	1.0084	1.81283	5.27141	6.62593	1.41061	5.94867	2.88253	5e-05	0.000270138	3.65847	3.78124	5.8037	6.28261	3.71985	6.04315	1.49224	0.0012	0.00768373
Camkk1	2.01706	1.47665	3.35522	3.65454	1.74686	3.50488	1.64001	5e-05	0.000182911	1.83524	2.89485	6.14184	6.0559	2.36504	6.09887	2.10959	5e-05	0.000270138	4.8697	5.75563	7.82269	8.83757	5.31266	8.33013	1.478	0.0116	0.0510905
Camkk2	4.97626	4.93519	8.5778	9.35255	4.95573	8.96518	1.67321	5e-05	0.000182911	6.32885	8.76199	15.5908	16.1228	7.54542	15.8568	1.97261	5e-05	0.000270138	13.8911	13.2818	25.9696	21.6778	13.5864	23.8237	1.70183	0.0009	0.00597891
Camkv	5.07316	5.45026	1.64749	2.07876	5.26171	1.86312	0.457243	5e-05	0.000182911	3.31375	4.31977	24.6353	24.5351	3.81676	24.5852	5.3117	5e-05	0.000270138	11.6806	15.205	60.8863	58.9165	13.4428	59.9014	4.21673	5e-05	0.00047487
Camsap2	22.1863	21.262	44.8583	43.3453	21.7242	44.1018	1.98475	5e-05	0.000182911	22.9324	28.4702	33.9228	37.3261	25.7013	35.6245	1.37164	0.0379	0.0882225	28.034	33.3215	32.4537	36.5565	30.6777	34.5051	1.12082	0.36475	0.625153
Camsap3	8.9616	9.77481	21.0203	23.6942	9.3682	22.3573	2.25278	5e-05	0.000182911	8.89934	11.7725	17.8944	21.0613	10.3359	19.4779	1.80646	5e-05	0.000270138	19.7995	20.6046	33.0546	27.9069	20.202	30.4808	1.4848	0.00735	0.0350334
Cap2	3.70279	3.90793	0.881543	1.12521	3.80536	1.00338	0.416905	5e-05	0.000182911	3.29765	2.80864	2.31559	3.23059	3.05315	2.77309	0.930904	0.4504	0.603095	3.72098	4.99275	4.41735	5.08002	4.35686	4.74869	1.07314	0.54375	0.771655
Capn5	3.31011	2.92926	2.7039	3.07341	3.11969	2.88865	0.94392	0.67485	0.756714	2.49294	3.18173	7.80577	8.66834	2.83733	8.23705	2.40715	5e-05	0.000270138	5.11766	6.38764	15.1709	14.7732	5.75265	14.972	2.3653	5e-05	0.00047487
Capn6	5.37227	4.01848	2.08116	2.45656	4.69538	2.26886	0.57395	5e-05	0.000182911	0.306048	0.408295	0.465945	0.379533	0.357171	0.422739	1.04831	1	1	0.123149	0.188654	0.0773868	0.161499	0.155901	0.119443	0.968459	1	1
Caprin2	3.76348	5.33003	1.08021	1.88479	4.54676	1.4825	0.447559	5e-05	0.000182911	1.55823	1.24559	0.710728	0.598613	1.40191	0.654671	0.688898	0.003	0.010374	0.674691	0.720388	0.472157	0.794331	0.697539	0.633244	0.962124	0.5989	0.808663
Car10	0.100237	0.142368	1.37021	0.994514	0.121302	1.18236	1.94627	5e-05	0.000182911	0.0726982	0.0818369	1.01181	1.14952	0.0772676	1.08066	1.93143	0.00025	0.00116475	0.252467	0.201671	5.76225	18.6989	0.227069	12.2306	10.7823	5e-05	0.00047487
Car11	0.934349	1.48575	3.04903	3.73891	1.21005	3.39397	1.98818	5e-05	0.000182911	1.462	2.1633	8.43784	6.7792	1.81265	7.60852	3.06064	5e-05	0.000270138	6.80828	5.39546	18.2063	13.6584	6.10187	15.9323	2.38421	5e-05	0.00047487
Car13	1.34446	1.23688	0.17494	0.199999	1.29067	0.18747	0.518394	5e-05	0.000182911	0.433609	0.447657	0.0232334	0.0336227	0.440633	0.028428	0.713872	1	1	0.082243	0.0125366	0	0	0.0473898	0	0.954754	1	1
Car14	17.8853	16.868	2.70501	2.449	17.3767	2.57701	0.194649	0.00115	0.0032125	17.0111	14.6556	2.39214	1.8778	15.8333	2.13497	0.186236	0.00395	0.0132151	5.28002	2.58006	1.00613	0.614993	3.93004	0.810562	0.367251	0.3314	0.590859
Car2	5.64901	8.23248	0.669623	0.439316	6.94074	0.554469	0.195759	5e-05	0.000182911	2.26155	1.82402	0.214489	0.110799	2.04278	0.162644	0.382099	5e-05	0.000270138	1.63326	1.88412	0.0614294	0.106073	1.75869	0.0837512	0.39285	0.0008	0.00541901
Carhsp1	56.923	50.7417	120.403	90.6778	53.8323	105.54	1.94302	5e-05	0.000182911	39.5746	33.9708	40.4344	32.7615	36.7727	36.5979	0.995374	0.5961	0.730636	39.2227	40.6849	61.1536	58.1106	39.9538	59.6321	1.4805	0.00905	0.0417629
Casc5	14.6416	14.1748	4.65765	4.61758	14.4082	4.63762	0.365884	5e-05	0.000182911	9.36624	5.97359	1.86965	1.10253	7.66991	1.48609	0.286749	5e-05	0.000270138	2.127	1.4603	0.230393	0.166112	1.79365	0.198252	0.42892	5e-05	0.00047487
Cask	10.2243	9.03412	22.7616	20.9226	9.62921	21.8421	2.14899	5e-05	0.000182911	13.5614	15.5548	25.9364	26.3094	14.5581	26.1229	1.74333	5e-05	0.000270138	17.051	20.488	27.2686	28.1481	18.7695	27.7083	1.45215	0.0059	0.0290782
Caskin1	2.13995	3.97922	3.78145	6.05174	3.05959	4.9166	1.45744	0.08395	0.139423	1.91171	2.40915	4.79306	3.88078	2.16043	4.33692	1.68867	0.0275	0.0679036	4.4013	4.74393	11.184	9.39976	4.57261	10.2919	2.02632	0.00735	0.0350334
Caskin2	13.2083	13.2395	3.05408	3.77793	13.2239	3.41601	0.310464	5e-05	0.000182911	9.51498	8.08535	1.74991	1.4551	8.80016	1.60251	0.265557	5e-05	0.000270138	5.26573	2.43801	1.5121	0.793959	3.85187	1.15303	0.443753	5e-05	0.00047487
Casp6	14.1694	13.5081	11.7872	11.695	13.8387	11.7411	0.858637	0.3587	0.46389	14.2062	11.265	9.15186	7.42755	12.7356	8.2897	0.676323	0.01205	0.0342695	7.55601	5.89594	4.26274	2.79052	6.72598	3.52663	0.585898	0.01085	0.0485245
Casp7	5.31619	4.88526	4.57937	3.9725	5.10072	4.27593	0.864805	0.5737	0.67111	4.25343	2.68335	1.31628	0.640459	3.46839	0.97837	0.442748	5e-05	0.000270138	2.36119	1.67773	1.81461	0.927608	2.01946	1.37111	0.785276	0.2365	0.481724
Casp8	1.63548	2.0862	0.315413	0.348023	1.86084	0.331718	0.465499	5e-05	0.000182911	1.28887	0.591283	0.242547	0.0592153	0.940076	0.150881	0.593214	0.0006	0.00253571	0.448278	0.320136	0.108946	0	0.384207	0.054473	0.761789	1	1
Casp8ap2	20.9614	18.9153	9.37363	9.67233	19.9383	9.52298	0.50257	5e-05	0.000182911	10.7348	10.7102	5.69696	6.15288	10.7225	5.92492	0.590737	5e-05	0.000270138	6.16669	7.18656	4.67314	5.20466	6.67662	4.9389	0.773634	0.2077	0.443226
Casq1	0.10683	0.574665	0.0438651	0.104353	0.340747	0.074109	0.801127	1	1	2.42034	2.4211	0.203767	0.168435	2.42072	0.186101	0.34674	0.00015	0.00073772	1.65374	1.2719	0.0972098	0.0806258	1.46282	0.0889178	0.442143	0.00045	0.00333512
Cast	2.34837	2.86959	0.654328	0.520013	2.60898	0.587171	0.439784	5e-05	0.000182911	0.958468	0.777607	0.163028	0.0786721	0.868038	0.12085	0.600015	0.0004	0.00177157	0.370921	0.244425	0.036149	0.276177	0.307673	0.156163	0.884138	1	1
Casz1	2.10352	2.09758	0.514529	0.572313	2.10055	0.543421	0.497789	5e-05	0.000182911	0.297758	0.282204	0.0818072	0.157866	0.289981	0.119837	0.868103	1	1	0.148104	0.125154	1.0392	1.21424	0.136629	1.12672	1.87108	5e-05	0.00047487
Cav1	1.54177	2.18653	0.31575	0.255805	1.86415	0.285778	0.448921	5e-05	0.000182911	8.36851	4.4194	0.545276	0.440152	6.39396	0.492714	0.201883	5e-05	0.000270138	2.33599	1.04124	4.07522	2.92252	1.68861	3.49887	1.6733	0.0037	0.0197132
Cav2	0.315494	0.375566	1.74479	1.66285	0.34553	1.70382	2.00948	0.0001	0.000351031	1.68585	0.958636	0.364817	0.1553	1.32224	0.260059	0.542604	5e-05	0.000270138	0.850025	0.47481	0.728927	0.921834	0.662417	0.82538	1.09803	0.74105	0.891539
Cbfa2t2	16.2307	16.0706	34.1619	35.8731	16.1506	35.0175	2.10007	5e-05	0.000182911	33.183	30.9121	19.8711	17.6866	32.0476	18.7788	0.598497	0.00085	0.00344389	24.4343	22.077	12.0196	10.7554	23.2556	11.3875	0.510706	5e-05	0.00047487
Cbfa2t3	3.2255	3.952	14.553	13.8825	3.58875	14.2178	3.31632	5e-05	0.000182911	4.98939	6.11635	6.10923	4.42745	5.55287	5.26834	0.956579	0.6737	0.789894	8.15942	6.51919	2.23558	1.42834	7.33931	1.83196	0.339592	5e-05	0.00047487
Cbl	18.4538	15.8693	20.7988	21.6494	17.1615	21.2241	1.22369	0.0327	0.0620063	14.1434	14.2584	10.6447	10.8617	14.2009	10.7532	0.773191	0.1021	0.19593	8.06862	12.6788	6.49597	9.66405	10.3737	8.08001	0.798333	0.18425	0.410284
Cbln1	5.07801	3.87453	28.8086	22.827	4.47627	25.8178	4.89709	5e-05	0.000182911	5.02726	6.04194	15.3047	11.901	5.5346	13.6029	2.2347	5e-05	0.000270138	10.2995	8.64063	15.8456	10.207	9.47006	13.0263	1.33966	0.08265	0.235839
Cbln2	1.43216	1.64886	38.0402	36.2502	1.54051	37.1452	15.0148	5e-05	0.000182911	8.92376	6.76476	9.99074	3.9669	7.84426	6.97882	0.902147	0.89325	0.937606	2.17498	3.4053	0.389919	1.09715	2.79014	0.743534	0.460018	5e-05	0.00047487
Cbln4	0.0863008	0.0714825	2.40208	2.76208	0.0788916	2.58208	3.32015	0.0002	0.000665148	0.511275	0.148028	0.488142	0.190253	0.329651	0.339197	1.00718	1	1	0.185658	0.131731	0.0749522	0.091074	0.158694	0.0830131	0.934684	1	1
Cbx2	43.4469	38.7156	24.7756	26.4013	41.0812	25.5885	0.631836	0.01565	0.0324912	23.3346	21.7687	11.724	9.72756	22.5516	10.7258	0.497875	5e-05	0.000270138	9.69802	6.96983	4.33302	2.96422	8.33393	3.64862	0.498035	5e-05	0.00047487
Ccbe1	0.259862	0.276012	0.298255	0.348292	0.267937	0.323273	1.04364	1	1	0.0892838	0.224114	1.29597	1.51345	0.156699	1.40471	2.07894	5e-05	0.000270138	1.0346	2.15665	4.03867	7.52651	1.59563	5.78259	2.61309	5e-05	0.00047487
Ccdc102a	6.04645	4.98876	0.558479	0.947748	5.5176	0.753113	0.268981	5e-05	0.000182911	3.65895	2.74049	0.13907	0.150944	3.19972	0.145007	0.272639	5e-05	0.000270138	2.23165	0.812954	0.15447	0.321136	1.5223	0.237803	0.490743	0.00015	0.00126873
Ccdc106	0.892794	1.47797	1.46542	1.53068	1.18538	1.49805	1.14307	0.0819	0.136617	1.57509	1.51413	3.89077	3.30318	1.54461	3.59698	1.80655	5e-05	0.000270138	5.11746	5.59738	11.3782	11.1898	5.35742	11.284	1.93223	5e-05	0.00047487
Ccdc136	10.1063	10.7744	9.60627	11.8977	10.4404	10.752	1.02724	0.19885	0.287946	23.6332	23.1833	12.2345	13.598	23.4082	12.9162	0.570145	0.00405	0.0134957	20.4443	18.2856	11.7507	10.651	19.365	11.2009	0.59911	0.0028	0.015664
Ccdc138	3.99534	4.25853	1.78259	1.99229	4.12693	1.88744	0.56319	5e-05	0.000182911	3.26485	1.96088	1.89428	1.83818	2.61287	1.86623	0.79334	0.07735	0.156773	1.35514	1.4869	1.96418	1.99848	1.42102	1.98133	1.23144	0.11255	0.293574
Ccdc14	3.18695	4.25251	1.85195	2.24382	3.71973	2.04788	0.645775	0.0006	0.00179379	2.25804	1.84033	1.16245	1.02282	2.04919	1.09264	0.686293	0.00225	0.00812745	0.95923	1.13375	0.879556	0.883947	1.04649	0.881752	0.919502	0.69165	0.863209
Ccdc177	6.12508	5.56455	10.3042	10.8836	5.84481	10.5939	1.69382	5e-05	0.000182911	9.23928	10.1229	7.74663	8.14553	9.68109	7.94608	0.837562	0.489	0.637844	15.7654	14.4697	11.733	9.67794	15.1175	10.7055	0.726256	0.0274	0.102219
Ccdc18	2.1291	2.75994	0.766411	0.810654	2.44452	0.788532	0.51924	5e-05	0.000182911	1.74972	1.10462	0.350695	0.142866	1.42717	0.246781	0.513677	5e-05	0.000270138	0.516552	0.420138	0.0581691	0.159582	0.468345	0.108876	0.755187	1	1
Ccdc23	39.9748	31.0091	49.1831	36.7028	35.492	42.943	1.20418	0.01685	0.0346629	61.6587	56.9322	98.6653	79.1898	59.2955	88.9275	1.49145	0.0002	0.000955192	106.371	85.2702	124.78	96.5446	95.8206	110.662	1.15329	0.40625	0.665517
Ccdc28b	19.335	19.7399	37.7653	31.8226	19.5374	34.794	1.74286	5e-05	0.000182911	27.2457	23.1889	33.9026	30.5485	25.2173	32.2255	1.26731	0.00615	0.0193097	39.8738	35.4261	50.5469	37.8543	37.6499	44.2006	1.16949	0.2747	0.527283
Ccdc3	1.67844	1.51099	0.149401	0.170916	1.59472	0.160159	0.447124	5e-05	0.000182911	0.833846	0.573785	0.238186	0.100561	0.703816	0.169374	0.686326	0.00195	0.00719489	0.505001	0.428492	0.237815	0.137538	0.466747	0.187676	0.809735	0.03015	0.110222
Ccdc32	5.78252	6.33628	8.92593	7.78237	6.0594	8.35415	1.32506	0.00955	0.0210614	12.1758	10.576	16.2819	14.0978	11.3759	15.1898	1.30818	0.02845	0.0699331	15.9351	13.0483	20.8141	19.275	14.4917	20.0446	1.35844	0.0782	0.227104
Ccdc40	4.8853	4.71259	5.73364	6.04191	4.79894	5.88778	1.18776	0.0213	0.0425136	2.54773	2.51761	1.91148	1.91746	2.53267	1.91447	0.825005	0.40885	0.56338	1.88332	2.27955	2.05435	1.88547	2.08143	1.96991	0.963807	0.86005	0.944626
Ccdc41	12.5966	14.6248	8.96366	9.80669	13.6107	9.38518	0.710792	0.003	0.00755431	11.069	8.16473	8.72365	6.63194	9.61687	7.67779	0.817359	0.1754	0.299351	6.29386	5.20036	4.06589	4.23702	5.74711	4.15146	0.763505	0.11815	0.303464
Ccdc50	22.0298	23.7264	33.8748	31.5362	22.8781	32.7055	1.41157	0.0063	0.0145967	31.889	29.1705	25.5369	22.4716	30.5297	24.0042	0.793037	0.0587	0.125946	26.2525	30.7043	14.4828	19.0934	28.4784	16.7881	0.603428	0.0017	0.010365
Ccdc64	1.89305	2.75273	6.77435	7.48147	2.32289	7.12791	2.44604	5e-05	0.000182911	3.11512	2.91622	6.24933	5.26609	3.01567	5.75771	1.68283	5e-05	0.000270138	2.86842	4.07062	4.03659	4.63329	3.46952	4.33494	1.19363	0.2967	0.554005
Ccdc8	15.6072	16.7472	8.49758	9.9912	16.1772	9.24439	0.596395	0.01535	0.0319683	13.3994	9.48831	2.57119	2.0309	11.4439	2.30104	0.265275	5e-05	0.000270138	4.55794	2.23648	0.542647	0.327081	3.39721	0.434864	0.326312	5e-05	0.00047487
Ccdc80	1.2248	1.26321	0.585849	0.559149	1.24401	0.572499	0.700756	0.00425	0.0103299	1.85202	1.62553	0.637215	0.205059	1.73877	0.421137	0.518895	5e-05	0.000270138	5.98689	3.47063	0.573763	0.657699	4.72876	0.615731	0.282039	5e-05	0.00047487
Ccdc85a	0.742282	0.634167	4.15547	4.1504	0.688225	4.15294	3.05228	5e-05	0.000182911	0.311761	0.462462	1.99855	2.73791	0.387111	2.36823	2.42823	5e-05	0.000270138	0.975964	0.884569	4.87561	3.80624	0.930266	4.34093	2.76694	5e-05	0.00047487
Ccdc88c	16.5376	17.7415	37.9022	47.7775	17.1395	42.8398	2.41681	5e-05	0.000182911	15.6105	18.9778	19.2905	20.0629	17.2941	19.6767	1.13024	0.04135	0.094916	14.739	14.5673	11.759	7.27648	14.6532	9.51774	0.671925	0.0067	0.0323461
Ccdc92	6.84004	6.94374	12.5732	12.2156	6.89189	12.3944	1.69724	5e-05	0.000182911	6.69467	6.60539	11.6454	11.3779	6.65003	11.5116	1.6355	5e-05	0.000270138	10.9676	10.1102	18.8925	15.6741	10.5389	17.2833	1.58449	0.00505	0.0256013
Ccdc96	1.9116	2.00194	2.31173	2.98311	1.95677	2.64742	1.23358	0.0454	0.0823049	1.32534	0.960843	0.807948	0.543207	1.14309	0.675578	0.781851	0.05775	0.124397	0.945616	0.6932	1.31307	0.930139	0.819408	1.1216	1.1661	0.20255	0.435597
Cchcr1	4.81444	7.4764	1.4038	2.12135	6.14542	1.76258	0.386622	5e-05	0.000182911	4.46082	3.23275	1.90472	1.55089	3.84679	1.72781	0.562807	0.00395	0.0132151	3.54758	2.59133	1.78289	1.58105	3.06946	1.68197	0.659049	0.02425	0.0928019
Cck	0	0.295935	17.2724	11.6778	0.147968	14.4751	13.4804	0.0402	0.074112	1.37754	1.90527	11.7226	12.2248	1.64141	11.9737	4.91167	5e-05	0.000270138	17.8652	7.58106	34.3246	25.9307	12.7231	30.1276	2.26826	5e-05	0.00047487
Cckar	1.08522	0.721884	5.84037	5.44172	0.903552	5.64105	3.48876	5e-05	0.000182911	4.64767	4.62168	4.13083	3.53384	4.63467	3.83234	0.857607	0.51325	0.659065	0.681761	0.183389	0.0594723	0.0619655	0.432575	0.0607189	0.740428	0.0027	0.0152046
Ccl27a	8.18435	10.6236	17.9737	20.9769	9.40398	19.4753	1.96803	0.0017	0.00454623	18.4553	17.0351	30.4125	18.6931	17.7452	24.5528	1.36316	0.02435	0.0612089	35.6135	31.8584	33.9165	25.8613	33.736	29.8889	0.889249	0.57225	0.791089
Ccna1	2.31886	2.24214	0.671846	0.612947	2.2805	0.642397	0.500654	0.0001	0.000351031	0.968596	1.12293	0.427711	0.206139	1.04576	0.316925	0.643733	0.0083	0.0250939	0.482551	0.595813	0.143175	0.444018	0.539182	0.293596	0.840444	0.125	0.315094
Ccna2	114.909	99.1494	34.4311	30.1365	107.029	32.2838	0.3081	5e-05	0.000182911	80.7028	55.8783	14.7266	9.60435	68.2905	12.1655	0.190004	5e-05	0.000270138	23.8258	13.0825	2.0268	2.42184	18.4541	2.22432	0.165739	5e-05	0.00047487
Ccnb1	105.196	85.8575	40.989	31.3638	95.5268	36.1764	0.385141	5e-05	0.000182911	73.304	47.7987	17.3777	9.97281	60.5513	13.6753	0.238423	5e-05	0.000270138	18.0284	9.25265	1.42838	1.2773	13.6405	1.35284	0.160707	5e-05	0.00047487
Ccnb2	46.8325	44.0984	16.452	14.9568	45.4654	15.7044	0.359502	5e-05	0.000182911	34.978	24.3357	6.35318	2.99184	29.6568	4.67251	0.185032	5e-05	0.000270138	12.5248	6.53829	1.19124	1.13058	9.53154	1.16091	0.205185	5e-05	0.00047487
Ccnd1	182.327	133.246	30.7223	23.9635	157.786	27.3429	0.178497	5e-05	0.000182911	28.8504	19.3363	4.23651	2.48753	24.0934	3.36202	0.173832	5e-05	0.000270138	9.99578	5.93789	2.34458	1.87329	7.96683	2.10893	0.346715	5e-05	0.00047487
Ccnd2	180.951	179.02	41.301	45.5089	179.986	43.4049	0.245351	5e-05	0.000182911	179.498	110.982	23.1974	16.409	145.24	19.8032	0.142254	5e-05	0.000270138	62.738	38.6369	10.5237	6.73318	50.6874	8.62844	0.186282	5e-05	0.00047487
Ccnd3	42.1063	35.9919	6.81082	7.67185	39.0491	7.24134	0.205781	5e-05	0.000182911	15.0689	10.4734	5.42473	5.34443	12.7712	5.38458	0.46362	0.0137	0.0381075	13.4241	8.10912	10.3425	10.3026	10.7666	10.3225	0.962261	0.92815	0.970532
Ccndbp1	10.5686	13.1797	21.0841	21.1058	11.8742	21.095	1.71623	5e-05	0.000182911	22.0434	20.4665	31.2289	25.8864	21.255	28.5576	1.32814	0.01535	0.0416273	26.2962	26.8673	28.1998	28.4903	26.5817	28.3451	1.06393	0.62555	0.824095
Ccne1	21.3962	17.7933	4.91361	4.65708	19.5948	4.78535	0.280914	5e-05	0.000182911	10.0306	4.98181	2.91429	1.38529	7.5062	2.14979	0.370293	5e-05	0.000270138	2.22566	1.45237	1.27844	1.38388	1.83902	1.33116	0.821116	0.22945	0.472548
Ccne2	4.92545	5.33654	0.80903	0.883762	5.131	0.846396	0.301158	0.0123	0.026322	2.42822	1.54969	0.519579	0.338706	1.98896	0.429142	0.478141	0.23375	0.370904	0.979075	0.383621	0.115378	0.180365	0.681348	0.147871	0.682709	1	1
Ccnf	19.2773	23.1147	7.08154	8.35035	21.196	7.71594	0.392681	5e-05	0.000182911	8.52983	5.26609	2.34021	1.30411	6.89796	1.82216	0.357328	5e-05	0.000270138	2.49481	1.15415	0.985091	0.676796	1.82448	0.830943	0.648241	0.0044	0.0227215
Ccng1	9.30579	9.29561	17.5757	14.4159	9.3007	15.9958	1.64997	5e-05	0.000182911	6.89087	6.22102	8.74817	6.94684	6.55595	7.8475	1.17093	0.3229	0.473803	6.73201	7.40862	12.2761	16.607	7.07031	14.4415	1.91338	5e-05	0.00047487
Ccng2	18.3863	19.8214	42.5163	36.8902	19.1039	39.7032	2.02465	5e-05	0.000182911	46.4431	37.3253	44.5692	33.3007	41.8842	38.935	0.931228	0.60015	0.733595	35.7174	37.5237	29.6394	25.8266	36.6206	27.733	0.763758	0.14465	0.347067
Ccni	111.098	94.6622	190.035	148.423	102.88	169.229	1.63871	5e-05	0.000182911	201.918	182.908	221.998	214.805	192.413	218.401	1.13437	0.58675	0.721924	219.976	239.534	200.697	221.913	229.755	211.305	0.920045	0.6307	0.827868
Ccnj	13.7033	14.4542	13.231	13.6474	14.0787	13.4392	0.957586	0.90245	0.931265	11.4986	10.4107	9.80091	8.09386	10.9547	8.94739	0.832093	0.1792	0.303977	6.07658	6.00554	4.22255	3.72489	6.04106	3.97372	0.706388	0.0452	0.15049
Ccnjl	7.70429	8.36496	5.88388	6.7262	8.03463	6.30504	0.80856	0.39465	0.499918	4.06977	3.33892	2.10021	1.689	3.70434	1.89461	0.615305	0.00215	0.00781796	3.46262	2.31947	2.4849	1.42839	2.89105	1.95664	0.759859	0.12025	0.307126
Ccnl1	27.4358	27.8004	21.2004	22.132	27.6181	21.6662	0.792023	0.13445	0.20788	29.408	27.9441	24.0392	18.8974	28.6761	21.4683	0.757119	0.0787	0.158919	12.6122	15.3911	7.43913	9.87932	14.0016	8.65922	0.643878	0.0085	0.0395396
Ccnl2	16.4311	31.8309	16.3951	25.208	24.131	20.8015	0.867516	0.3108	0.413001	26.7014	25.4964	23.3439	19.3649	26.0989	21.3544	0.824919	0.229	0.365585	16.391	16.0724	10.4048	9.97829	16.2317	10.1915	0.649474	0.00995	0.045342
Ccno	1.36048	2.2518	13.2753	15.4885	1.80614	14.3819	5.48152	5e-05	0.000182911	0.271119	0.763651	2.47137	1.13559	0.517385	1.80348	1.84757	0.0001	0.000510199	1.05299	1.34881	0.796163	0.845567	1.2009	0.820865	0.827327	0.21545	0.453506
Ccpg1	9.45775	8.98404	18.936	17.9362	9.2209	18.4361	1.9016	5e-05	0.000182911	16.13	17.7185	20.8947	21.6944	16.9243	21.2946	1.24382	0.11115	0.209675	18.0734	22.5989	21.6876	25.5631	20.3361	23.6254	1.15416	0.3181	0.577397
Ccser1	2.01713	2.29148	23.3527	22.4528	2.1543	22.9028	7.57782	5e-05	0.000182911	12.2716	14.9453	30.0071	28.8786	13.6084	29.4428	2.08392	5e-05	0.000270138	8.7423	8.49471	8.66209	7.53113	8.61851	8.09661	0.945741	0.93095	0.971469
Ccser2	7.21725	7.10586	16.058	16.9901	7.16155	16.524	2.14715	5e-05	0.000182911	9.52525	11.1244	19.2327	20.1695	10.3248	19.7011	1.82794	5e-05	0.000270138	10.7105	13.1297	16.9497	20.5362	11.9201	18.743	1.52808	0.0021	0.0122982
Cd109	1.62813	1.38265	0.207415	0.173409	1.50539	0.190412	0.47514	5e-05	0.000182911	1.06797	0.770903	0.13795	0.0499621	0.919436	0.093956	0.569936	5e-05	0.000270138	0.654278	0.251422	0.108595	0.12557	0.45285	0.117083	0.76889	1	1
Cd164	48.0863	41.5683	22.914	21.2513	44.8273	22.0827	0.503688	5e-05	0.000182911	49.7049	43.2366	16.6243	12.9733	46.4708	14.7988	0.332811	5e-05	0.000270138	25.7359	22.8823	5.19689	6.75035	24.3091	5.97362	0.275538	5e-05	0.00047487
Cd1d1	4.9244	6.14646	5.65356	5.42178	5.53543	5.53767	1.00034	0.7765	0.837876	12.7662	11.1643	11.8034	8.34374	11.9652	10.0736	0.854096	0.4857	0.634792	9.6273	11.9658	4.29906	4.70238	10.7965	4.50072	0.466299	0.0001	0.00088331
Cd200	4.65336	4.97617	28.9042	25.3237	4.81477	27.1139	4.83492	5e-05	0.000182911	8.12611	9.90776	39.6386	36.5893	9.01694	38.114	3.90478	5e-05	0.000270138	23.7627	41.6634	91.86	169.39	32.7131	130.625	3.90427	5e-05	0.00047487
Cd248	7.17459	6.42902	3.1405	3.70482	6.8018	3.42266	0.566877	0.00245	0.00630441	2.23316	2.33378	0.495682	0.433472	2.28347	0.464577	0.446045	5e-05	0.000270138	1.25582	1.44898	0.275031	0.271899	1.3524	0.273465	0.541347	0.0001	0.00088331
Cd24a	229.468	229.616	707.158	562.33	229.542	634.744	2.75761	5e-05	0.000182911	380.199	434.932	582.774	559.766	407.565	571.27	1.40068	0.06375	0.134914	654.604	819.374	503.134	577.747	736.989	540.441	0.73367	0.23395	0.478901
Cd274	0.10454	0.119107	0.341849	0.397637	0.111824	0.369743	1.23198	1	1	0.276397	0.298671	0.539655	0.709505	0.287534	0.62458	1.26178	0.0108	0.0313755	0.190139	0.145668	4.25446	11.4791	0.167904	7.86678	7.59205	5e-05	0.00047487
Cd34	3.11077	1.56097	0.340462	0.609092	2.33587	0.474777	0.442097	5e-05	0.000182911	0.445277	0.886553	0.963724	0.189645	0.665915	0.576685	0.946438	0.76165	0.853255	0.465354	0.418961	0.201223	0.159597	0.442157	0.18041	0.818503	1	1
Cd47	7.3313	6.06754	9.08252	7.74694	6.69942	8.41473	1.22278	0.1015	0.163938	12.7052	14.2143	20.4432	25.008	13.4597	22.7256	1.6408	0.00165	0.00623267	15.7032	16.4729	20.8647	31.6202	16.088	26.2425	1.59424	0.0144	0.0608992
Cd59a	2.08794	3.55294	4.37459	5.38627	2.82044	4.88043	1.5392	0.0031	0.00777517	0.584753	0.614251	2.12763	1.50361	0.599502	1.81562	1.76031	0.00065	0.00271865	0.82933	0.441336	1.62717	1.58612	0.635333	1.60665	1.59395	0.0097	0.0443612
Cd63	41.462	36.5513	21.8972	16.6842	39.0067	19.2907	0.507183	5e-05	0.000182911	44.6785	30.0849	19.7973	14.003	37.3817	16.9002	0.466372	5e-05	0.000270138	38.0253	28.1068	29.0187	23.764	33.066	26.3913	0.804066	0.24435	0.491637
Cd68	1.97201	2.84862	0.862747	0.987697	2.41032	0.925222	0.564529	0.00885	0.0197107	1.0229	1.62708	1.20128	0.866924	1.32499	1.0341	0.874886	0.76945	0.858775	0.346817	0.517545	0.0811539	0.331932	0.432181	0.206543	0.842451	1	1
Cd81	67.3997	61.5062	32.4473	31.4633	64.453	31.9553	0.503496	5e-05	0.000182911	62.3916	56.7223	42.8808	37.2714	59.557	40.0761	0.678305	0.036	0.0845838	70.843	70.4593	66.177	86.7734	70.6512	76.4752	1.08128	0.5981	0.808046
Cd82	2.9433	3.37185	1.00029	1.06438	3.15758	1.03234	0.488827	0.0001	0.000351031	2.00075	2.07472	2.89017	2.2812	2.03774	2.58568	1.18038	0.10085	0.194005	3.55055	2.63414	8.08972	4.79373	3.09234	6.44172	1.81845	0.00115	0.00743072
Cd9	8.77658	10.6179	3.4405	3.57654	9.69724	3.50852	0.421466	5e-05	0.000182911	18.2296	15.7231	11.0238	7.21871	16.9764	9.12125	0.563032	0.00085	0.00344389	23.0627	19.3782	14.372	13.9898	21.2204	14.1809	0.683195	0.03965	0.136538
Cdc14a	6.99954	8.64541	1.68005	2.24284	7.82247	1.96145	0.335671	5e-05	0.000182911	5.17521	4.2458	1.4704	1.03186	4.71051	1.25113	0.394209	5e-05	0.000270138	2.13347	1.17206	0.491648	0.245008	1.65277	0.368328	0.515812	5e-05	0.00047487
Cdc14b	1.83398	2.58652	1.02216	1.50712	2.21025	1.26464	0.70544	0.0011	0.00308711	0.992148	1.12723	0.806749	0.807253	1.05969	0.807001	0.877317	0.19925	0.328487	0.515676	0.303074	0.480457	0.408732	0.409375	0.444595	1.02499	1	1
Cdc20	91.118	78.9213	38.3362	30.7576	85.0196	34.5469	0.413242	5e-05	0.000182911	80.0968	55.115	17.5929	11.255	67.6059	14.4239	0.22482	5e-05	0.000270138	29.118	14.3334	3.76149	2.83216	21.7257	3.29683	0.189073	5e-05	0.00047487
Cdc25a	23.0723	19.4547	13.2784	13.0822	21.2635	13.1803	0.63693	0.0023	0.00595418	14.5961	14.3696	8.30597	7.64385	14.4828	7.97491	0.579668	0.00015	0.00073772	12.5696	9.9833	6.50162	6.71593	11.2765	6.60877	0.619786	0.00125	0.00795993
Cdc25c	17.0062	18.0299	10.0173	8.49066	17.518	9.25398	0.553729	0.0002	0.000665148	18.1225	12.0098	4.19901	2.42984	15.0662	3.31442	0.268541	5e-05	0.000270138	5.72187	3.5337	0.392466	0.348935	4.62779	0.3707	0.243559	5e-05	0.00047487
Cdc42ep2	0.966957	0.59974	2.55904	2.02581	0.783349	2.29243	1.8462	5e-05	0.000182911	0.936529	0.989743	2.37529	2.64353	0.963136	2.50941	1.78766	0.0004	0.00177157	2.74324	2.33779	10.1549	6.65283	2.54052	8.40386	2.65607	5e-05	0.00047487
Cdc42ep3	2.32893	3.10094	12.8621	13.6277	2.71494	13.2449	3.8345	5e-05	0.000182911	13.7631	12.317	9.84713	5.66648	13.0401	7.7568	0.623702	0.0023	0.00828185	12.5262	11.3238	4.08748	5.00463	11.925	4.54605	0.429095	5e-05	0.00047487
Cdc42ep5	2.72154	3.01036	0.60763	0.833708	2.86595	0.720669	0.445083	0.00165	0.00442499	0.112786	0.0637107	0	0	0.0882484	0	0.918908	1	1	0.26513	0.0392676	0.0495301	0	0.152199	0.0247651	0.8894	1	1
Cdc45	30.4197	29.775	8.08771	6.50085	30.0973	7.29428	0.26672	5e-05	0.000182911	20.4333	12.7943	4.17776	2.32279	16.6138	3.25027	0.241304	5e-05	0.000270138	6.25531	4.22288	2.15295	1.87709	5.23909	2.01502	0.483246	0.00045	0.00333512
Cdc6	13.0588	11.6408	1.0768	1.18216	12.3498	1.12948	0.159514	5e-05	0.000182911	6.84904	4.05161	0.868174	0.367446	5.45033	0.61781	0.250811	5e-05	0.000270138	1.92776	0.791418	0.164589	0.093815	1.35959	0.129202	0.478559	5e-05	0.00047487
Cdc7	13.5728	17.5053	6.17827	7.41954	15.539	6.79891	0.471545	5e-05	0.000182911	11.7618	8.6485	7.7875	5.6584	10.2051	6.72295	0.689232	0.0138	0.0383177	5.1143	5.27645	5.35938	6.11319	5.19538	5.73628	1.08731	0.51625	0.7516
Cdc73	33.6977	29.9779	20.0212	16.8271	31.8378	18.4242	0.591518	0.0001	0.000351031	29.9459	23.9052	15.6528	13.6519	26.9256	14.6524	0.560503	0.00035	0.001574	14.9573	15.6842	8.63608	12.0743	15.3208	10.3552	0.695752	0.05055	0.163812
Cdca2	20.4642	22.938	7.00105	7.51207	21.7011	7.25656	0.363707	5e-05	0.000182911	12.4467	9.69354	2.4515	1.51096	11.0701	1.98123	0.246993	5e-05	0.000270138	3.14627	1.79595	0.291131	0.374241	2.47111	0.332686	0.383937	5e-05	0.00047487
Cdca3	73.6924	64.0617	20.292	18.4369	68.877	19.3645	0.291433	5e-05	0.000182911	47.2278	31.0837	8.76737	5.13538	39.1557	6.95137	0.198013	5e-05	0.000270138	14.4765	5.94969	1.29134	1.04599	10.2131	1.16867	0.193405	5e-05	0.00047487
Cdca4	37.2595	29.2481	21.5295	17.7566	33.2538	19.643	0.60265	0.0018	0.00478763	34.0371	28.2431	20.7497	15.4132	31.1401	18.0815	0.593696	0.00055	0.00235612	14.8206	12.5019	7.17473	6.67007	13.6613	6.9224	0.540363	0.00015	0.00126873
Cdca5	27.417	21.6928	5.7247	5.03849	24.5549	5.38159	0.249721	5e-05	0.000182911	20.8891	12.8551	3.11365	1.88021	16.8721	2.49693	0.195664	5e-05	0.000270138	5.0091	2.17273	0.610395	0.415393	3.59091	0.512894	0.329541	5e-05	0.00047487
Cdca7	77.4788	71.4166	5.62447	7.64205	74.4477	6.63326	0.101173	5e-05	0.000182911	62.9052	40.937	5.23596	2.36803	51.9211	3.80199	0.0907388	5e-05	0.000270138	21.0998	11.3625	1.68418	1.15701	16.2311	1.4206	0.140478	5e-05	0.00047487
Cdca7l	14.5616	12.9223	0.792022	1.00184	13.7419	0.896931	0.128676	5e-05	0.000182911	7.42979	4.60852	0.566574	0.278251	6.01915	0.422413	0.202647	5e-05	0.000270138	2.21703	0.786265	0.296356	0.210312	1.50165	0.253334	0.501003	0.00015	0.00126873
Cdca8	101.04	89.3048	35.0118	28.5844	95.1724	31.7981	0.341034	5e-05	0.000182911	68.5008	45.2214	13.25	8.93802	56.8611	11.094	0.209018	5e-05	0.000270138	21.713	12.2099	4.68432	3.78194	16.9614	4.23313	0.291353	5e-05	0.00047487
Cdh10	1.27516	1.6022	3.23147	3.53186	1.43868	3.38166	1.79674	5e-05	0.000182911	4.0075	4.8582	6.77816	4.9405	4.43285	5.85933	1.26257	0.0434	0.0987193	4.38156	6.06824	4.34218	3.39978	5.2249	3.87098	0.782499	0.47605	0.719689
Cdh11	20.3734	19.1019	14.4227	18.0672	19.7376	16.2449	0.831577	0.0796	0.133383	5.06624	4.95584	18.837	13.6323	5.01104	16.2346	2.86717	5e-05	0.000270138	5.7354	4.9506	14.6827	10.3792	5.343	12.531	2.13321	5e-05	0.00047487
Cdh12	0.0579182	0.0274361	0.911707	0.806533	0.0426771	0.85912	1.78303	0.0001	0.000351031	0.49684	0.732296	2.28165	1.19071	0.614568	1.73618	1.69468	5e-05	0.000270138	1.21209	4.71015	0.911206	1.21479	2.96112	1.063	0.520812	0.0038	0.0200534
Cdh13	1.71455	1.89872	5.97356	7.11363	1.80663	6.54359	2.68777	5e-05	0.000182911	13.0821	29.7129	107.659	125.258	21.3975	116.459	5.24427	5e-05	0.000270138	44.2738	37.7838	183.066	146.752	41.0288	164.909	3.94751	5e-05	0.00047487
Cdh18	0.123417	0.0876189	1.03934	1.25249	0.105518	1.14592	1.94109	0.00035	0.00110376	0.0895329	0.0504054	0.287693	0.347053	0.0699691	0.317373	1.23123	1	1	0.0677505	0.175975	1.27633	1.98032	0.121863	1.62833	2.34282	5e-05	0.00047487
Cdh22	6.80609	6.98069	3.28657	2.83642	6.89339	3.06149	0.514544	5e-05	0.000182911	1.76233	1.41514	2.16287	1.33634	1.58874	1.74961	1.06214	0.1851	0.311127	0.995864	0.630518	1.7146	0.809644	0.813191	1.26212	1.24759	0.1013	0.273341
Cdh4	19.288	15.8024	16.2644	17.5709	17.5452	16.9176	0.966161	0.5812	0.677557	15.1775	18.437	13.4749	14.9988	16.8072	14.2369	0.855654	0.59705	0.7313	17.8457	28.0897	29.1478	49.0567	22.9677	39.1022	1.67318	0.00155	0.00957397
Cdh5	2.29118	1.55439	0.17462	0.185227	1.92278	0.179923	0.403698	5e-05	0.000182911	0.441892	0.847768	0.722304	0.20548	0.64483	0.463892	0.889996	0.51595	0.661655	0.354234	0.383004	0.0171274	0.0536542	0.368619	0.0353908	0.756522	1	1
Cdh6	10.3804	9.19263	6.07009	6.53516	9.78651	6.30262	0.677014	0.00915	0.0202735	7.03823	5.37721	2.60787	2.75858	6.20772	2.68323	0.511011	5e-05	0.000270138	3.57309	3.68098	3.23164	2.87736	3.62703	3.0545	0.876263	0.5352	0.7653
Cdh7	1.2676	1.21545	3.66914	4.16785	1.24152	3.9185	2.19426	5e-05	0.000182911	0.879744	0.501948	4.56734	2.79109	0.690846	3.67922	2.76738	5e-05	0.000270138	0.447609	0.426246	3.26167	5.02252	0.436928	4.1421	3.57853	5e-05	0.00047487
Cdh8	8.51943	6.81103	5.57064	6.64278	7.66523	6.10671	0.820141	0.13225	0.204812	26.329	23.7434	11.7242	9.32318	25.0362	10.5237	0.442603	5e-05	0.000270138	24.3145	35.2954	8.01018	19.7205	29.805	13.8653	0.482563	5e-05	0.00047487
Cdhr1	0.0985958	0.0635552	5.83515	3.3926	0.0810755	4.61388	5.19286	5e-05	0.000182911	0.0648701	0.0417189	0.844929	0.224069	0.0532945	0.534499	1.45686	0.00045	0.00197077	0.0418795	0.00642531	0.0631863	0.0330047	0.0241524	0.0480955	1.02338	1	1
Cdk1	36.7357	30.8203	13.0052	10.4932	33.778	11.7492	0.366588	5e-05	0.000182911	32.874	19.3664	5.39348	3.10728	26.1202	4.25038	0.193597	5e-05	0.000270138	8.84827	4.11905	0.598012	0.711948	6.48366	0.65498	0.221146	5e-05	0.00047487
Cdk12	17.3901	17.878	14.3428	16.2576	17.634	15.3002	0.874753	0.3834	0.489072	11.4011	10.7012	9.38566	9.1049	11.0511	9.24528	0.85015	0.24615	0.384793	6.89892	7.63333	4.59178	5.49682	7.26612	5.0443	0.731213	0.0468	0.154646
Cdk14	13.3104	11.4364	26.8208	24.3072	12.3734	25.564	1.98633	5e-05	0.000182911	12.9382	12.8603	9.99585	7.14947	12.8993	8.57266	0.688718	0.01105	0.0319613	12.4846	13.1017	17.7731	18.4863	12.7932	18.1297	1.3869	0.01275	0.0552211
Cdk19	7.14886	7.39332	12.7996	12.6229	7.27109	12.7112	1.65773	5e-05	0.000182911	16.0553	17.8036	18.4802	17.5195	16.9294	17.9998	1.0597	0.6806	0.795089	20.8984	29.953	21.4897	22.5415	25.4257	22.0156	0.870955	0.7321	0.885485
Cdk2	33.1226	31.7478	5.22032	5.45384	32.4352	5.33708	0.189533	5e-05	0.000182911	24.3038	16.6892	2.81538	1.78623	20.4965	2.3008	0.153551	5e-05	0.000270138	7.60931	3.91403	1.12357	0.593644	5.76167	0.858607	0.274874	5e-05	0.00047487
Cdk20	2.74716	2.68252	3.00124	2.9628	2.71484	2.98202	1.07192	0.1898	0.277137	2.90856	3.43446	4.70171	4.07186	3.17151	4.38678	1.29133	0.0181	0.0477545	5.36152	6.07374	7.92299	7.94154	5.71763	7.93227	1.32968	0.07465	0.220204
Cdk4	534.839	504.066	421.296	376.733	519.452	399.014	0.76859	0.34725	0.451765	535.601	390.405	329.559	250.126	463.003	289.842	0.626812	0.03325	0.0792948	404.405	318.774	212.416	182.423	361.589	197.419	0.547229	0.0004	0.00299589
Cdk5r1	22.9103	20.4355	109.44	91.5365	21.6729	100.488	4.47619	5e-05	0.000182911	53.0393	76.0248	130.792	141.09	64.532	135.941	2.08968	5e-05	0.000270138	158.554	145.608	200.708	178.23	152.081	189.469	1.24424	0.30965	0.567551
Cdk5r2	2.23886	2.49221	9.51806	10.6826	2.36553	10.1003	3.29824	5e-05	0.000182911	2.01619	2.78228	6.05989	5.99378	2.39924	6.02684	2.06718	5e-05	0.000270138	8.67395	9.41202	16.288	14.7714	9.04298	15.5297	1.6459	0.00335	0.0181518
Cdk6	5.13351	4.34919	0.469128	0.339175	4.74135	0.404151	0.244568	5e-05	0.000182911	7.50435	6.54989	0.730596	0.622019	7.02712	0.676307	0.208831	5e-05	0.000270138	6.68766	6.87642	0.51522	0.75928	6.78204	0.63725	0.210388	5e-05	0.00047487
Cdk8	32.5456	27.7472	23.0091	22.5051	30.1464	22.7571	0.762756	0.0419	0.0768408	17.5911	15.2235	15.3142	12.1488	16.4073	13.7315	0.846283	0.234	0.371207	9.81458	10.4937	8.43978	10.9937	10.1541	9.71674	0.960786	0.81195	0.924598
Cdkl2	0.0555989	0.0690244	0.534026	0.369903	0.0623117	0.451964	1.3668	0.0007	0.00205938	0.131693	0.35911	1.50079	1.57311	0.245401	1.53695	2.03705	5e-05	0.000270138	0.517642	0.829601	2.8563	3.03884	0.673621	2.94757	2.3587	5e-05	0.00047487
Cdkn1a	1.69534	1.1687	36.4097	29.0145	1.43202	32.7121	13.8618	5e-05	0.000182911	1.06169	1.4472	9.07955	3.68394	1.25445	6.38174	3.27431	5e-05	0.000270138	1.84109	1.01466	9.59234	5.50705	1.42788	7.54969	3.52147	5e-05	0.00047487
Cdkn1c	57.7809	55.7528	107.982	93.5785	56.7668	100.78	1.76191	5e-05	0.000182911	39.991	36.454	73.769	67.7078	38.2225	70.7384	1.82901	5e-05	0.000270138	58.6648	39.0284	56.4528	43.5015	48.8466	49.9772	1.02268	0.7023	0.869018
Cdkn2aip	11.6179	11.2645	16.2004	13.0022	11.4412	14.6013	1.254	0.0486	0.0873196	16.5215	15.169	14.2282	10.0226	15.8453	12.1254	0.779175	0.07115	0.146958	11.8368	11.3694	7.15893	7.59243	11.6031	7.37568	0.664573	0.01675	0.0686965
Cdkn2c	5.04241	4.28574	1.70108	1.41907	4.66408	1.56008	0.451985	0.0004	0.00124373	7.51772	6.04589	1.50115	0.541917	6.78181	1.02153	0.259777	5e-05	0.000270138	4.24204	2.7438	0.397452	0.481692	3.49292	0.439572	0.320409	5e-05	0.00047487
Cdkn3	6.66729	7.0076	2.04784	2.7705	6.83744	2.40917	0.434985	0.00025	0.00081371	4.69138	3.60963	1.18197	0.547387	4.1505	0.864679	0.362038	0.0003	0.00136627	2.46925	1.58926	0.402888	0.34927	2.02926	0.376079	0.454263	0.0025	0.0142737
Cdo1	8.48398	7.21086	18.0232	15.0795	7.84742	16.5513	1.98378	5e-05	0.000182911	13.6682	12.2998	8.71144	7.85851	12.984	8.28497	0.663971	0.0049	0.0159225	15.0305	11.5853	11.8402	10.8667	13.3079	11.3535	0.863401	0.3691	0.629647
Cdon	24.3522	26.2914	7.86095	11.6081	25.3218	9.73452	0.407819	5e-05	0.000182911	63.288	50.2596	11.8658	9.46928	56.7738	10.6675	0.201952	5e-05	0.000270138	20.8871	15.4018	4.18679	4.51871	18.1444	4.35275	0.279598	5e-05	0.00047487
Cdr1	0.381606	1.00056	0.278051	0.877505	0.691083	0.577778	0.932999	0.51405	0.615868	0.574337	0.68727	2.23875	3.2232	0.630803	2.73097	2.28781	5e-05	0.000270138	3.92128	0.797052	9.50534	2.2704	2.35917	5.88787	2.05047	5e-05	0.00047487
Cdr2	13.2706	12.8588	17.0336	15.0153	13.0647	16.0245	1.21044	0.036	0.0673599	5.2247	5.27677	7.26261	5.46865	5.25073	6.36563	1.17836	0.07845	0.158439	3.19129	3.77209	3.87177	6.15187	3.48169	5.01182	1.34142	0.1001	0.270905
Cds1	0.241752	0.310523	0.503803	0.537523	0.276137	0.520663	1.19161	0.0163	0.0336409	0.184069	0.391333	1.61545	1.53117	0.287701	1.57331	1.99838	5e-05	0.000270138	0.721491	0.879255	2.63368	2.85001	0.800373	2.74185	2.07837	5e-05	0.00047487
Cdt1	45.293	38.2985	5.84625	6.58715	41.7957	6.2167	0.168631	5e-05	0.000182911	28.9042	17.672	3.64896	2.3566	23.2881	3.00278	0.164804	5e-05	0.000270138	8.7961	4.1755	1.79616	1.28923	6.4858	1.54269	0.339669	5e-05	0.00047487
Cdv3	113.614	85.0835	64.181	55.9571	99.3487	60.069	0.608568	0.0005	0.00152293	63.7759	56.2331	45.9008	41.049	60.0045	43.4749	0.729043	0.05705	0.123164	39.1373	39.3589	31.7403	41.4089	39.2481	36.5746	0.933575	0.6375	0.832594
Cdyl	7.2178	6.45528	3.62844	3.32047	6.83654	3.47445	0.570973	5e-05	0.000182911	5.12207	3.04084	1.89148	1.62134	4.08146	1.75641	0.542445	5e-05	0.000270138	2.02802	1.33195	1.45275	1.45151	1.67999	1.45213	0.914979	0.39495	0.654998
Cdyl2	1.37066	1.1602	2.67342	2.64914	1.26543	2.66128	1.61615	5e-05	0.000182911	1.05276	0.901885	1.72896	1.3783	0.977322	1.55363	1.29146	0.0078	0.0237768	0.639282	0.56563	0.902969	0.88551	0.602456	0.894239	1.18209	0.10195	0.274398
Cecr2	9.22289	7.61475	14.9661	14.3089	8.41882	14.6375	1.66024	5e-05	0.000182911	8.17022	9.26748	12.913	11.843	8.71885	12.378	1.3765	0.0063	0.0197165	4.35607	4.42603	2.84047	2.06919	4.39105	2.45483	0.640845	0.00835	0.0389555
Cecr6	2.62043	2.87472	10.3843	10.3541	2.74757	10.3692	3.03375	5e-05	0.000182911	3.74026	4.93353	6.64355	5.96338	4.3369	6.30347	1.36849	0.00205	0.00749994	6.52678	6.95425	7.00958	5.05664	6.74052	6.03311	0.90861	0.57385	0.791193
Celf2	32.8039	29.068	82.4718	76.2289	30.9359	79.3504	2.51598	5e-05	0.000182911	62.9189	80.3411	101.409	104.41	71.63	102.909	1.43067	0.07425	0.151862	115.198	122.095	121.851	115.397	118.647	118.624	0.999812	0.69845	0.867065
Celf3	37.5011	54.3237	159.004	174.646	45.9124	166.825	3.57741	5e-05	0.000182911	56.3908	63.8805	111.932	97.4664	60.1356	104.699	1.72893	5e-05	0.000270138	96.7206	100.005	114.5	90.0315	98.3628	102.266	1.03928	0.7046	0.869586
Celf4	10.7617	14.5931	51.8871	54.7428	12.6774	53.315	3.97115	5e-05	0.000182911	14.2955	18.4927	46.6084	41.231	16.3941	43.9197	2.58247	5e-05	0.000270138	46.9181	32.7395	104.357	75.344	39.8288	89.8505	2.22516	5e-05	0.00047487
Celf5	9.31459	14.2569	46.3633	53.3295	11.7857	49.8464	3.9768	5e-05	0.000182911	14.4877	20.6774	43.7935	46.226	17.5826	45.0097	2.47597	5e-05	0.000270138	49.1783	45.2077	81.3335	58.6366	47.193	69.9851	1.47293	0.0199	0.0791223
Celf6	1.92363	1.34706	9.43498	8.19083	1.63535	8.81291	3.72358	5e-05	0.000182911	1.13964	1.51649	5.63078	6.00324	1.32807	5.81701	2.92819	5e-05	0.000270138	3.88368	4.54828	12.1141	11.4159	4.21598	11.765	2.44729	5e-05	0.00047487
Celsr1	17.9774	16.2348	14.1456	15.4825	17.1061	14.814	0.87341	0.94045	0.957975	46.8313	44.7606	12.8637	13.878	45.7959	13.3709	0.307096	5e-05	0.000270138	40.643	32.3411	4.95073	3.28522	36.492	4.11798	0.136508	5e-05	0.00047487
Celsr2	31.7546	30.906	57.3861	66.9069	31.3303	62.1465	1.95317	5e-05	0.000182911	28.573	34.9181	39.9223	51.2374	31.7456	45.5799	1.42248	0.00285	0.00994846	43.249	39.9843	51.7133	37.1884	41.6166	44.4509	1.0665	0.6728	0.852699
Celsr3	6.86374	8.97636	31.2383	38.7433	7.92005	34.9908	4.03482	5e-05	0.000182911	10.7296	16.7694	23.8127	26.7568	13.7495	25.2847	1.78208	5e-05	0.000270138	22.7541	29.6947	29.4314	24.9463	26.2244	27.1888	1.03543	0.72385	0.880647
Cend1	5.94459	6.21064	18.7463	19.644	6.07761	19.1952	2.85338	5e-05	0.000182911	10.0726	11.966	21.025	19.5284	11.0193	20.2767	1.77021	5e-05	0.000270138	22.4107	19.7393	36.9169	35.4701	21.075	36.1935	1.68487	0.0013	0.0082454
Cenpa	57.4286	48.2164	21.0474	18.7791	52.8225	19.9133	0.38856	5e-05	0.000182911	53.1	31.8847	11.5081	5.93513	42.4924	8.72161	0.223525	5e-05	0.000270138	19.4298	9.29333	1.69431	1.33164	14.3616	1.51297	0.163588	5e-05	0.00047487
Cenpe	26.8477	26.0923	12.9748	12.9192	26.47	12.947	0.507718	5e-05	0.000182911	15.2382	10.4856	4.50031	2.46036	12.8619	3.48034	0.323212	5e-05	0.000270138	3.61813	2.4236	0.289159	0.400779	3.02087	0.344969	0.334497	5e-05	0.00047487
Cenpf	38.879	30.651	14.4964	13.3993	34.765	13.9479	0.417946	5e-05	0.000182911	21.2258	14.3719	5.0489	3.71341	17.7989	4.38115	0.286249	5e-05	0.000270138	5.74628	3.64098	1.59392	3.20768	4.69363	2.4008	0.597299	5e-05	0.00047487
Cenph	21.5201	21.7075	6.71135	6.33044	21.6138	6.5209	0.33258	5e-05	0.000182911	19.265	11.2535	4.95992	2.73782	15.2592	3.84887	0.298222	5e-05	0.000270138	7.07632	2.67298	1.32114	1.06775	4.87465	1.19444	0.373545	5e-05	0.00047487
Cenpi	6.27385	7.1782	1.50739	1.65192	6.72602	1.57966	0.333892	5e-05	0.000182911	5.72129	3.23496	1.07619	0.39554	4.47813	0.735865	0.316872	5e-05	0.000270138	1.83397	0.777535	0.187126	0.229512	1.30575	0.208319	0.524045	5e-05	0.00047487
Cenpk	11.0886	12.34	2.97831	2.43833	11.7143	2.70832	0.291665	5e-05	0.000182911	8.68163	5.11836	1.5636	1.2013	6.89999	1.38245	0.301576	0.00015	0.00073772	2.32592	1.49241	0.837281	0.623437	1.90917	0.730359	0.594796	0.12415	0.313944
Cenpl	8.09942	7.52125	3.48218	3.21461	7.81034	3.3484	0.493556	5e-05	0.000182911	9.96488	5.8281	2.14307	1.49536	7.89649	1.81922	0.316891	5e-05	0.000270138	3.06551	2.23164	1.27614	1.08146	2.64858	1.1788	0.597165	0.00925	0.0425627
Cenpm	25.5906	20.9265	3.52804	4.54162	23.2585	4.03483	0.207549	5e-05	0.000182911	15.5135	10.8017	1.91321	1.50408	13.1576	1.70864	0.191321	5e-05	0.000270138	9.60434	3.25319	1.7585	0.836818	6.42877	1.29766	0.309292	5e-05	0.00047487
Cenpn	21.9695	19.5931	6.04086	6.39204	20.7813	6.21645	0.331314	5e-05	0.000182911	12.9858	8.18656	2.88946	1.57281	10.5862	2.23114	0.278878	5e-05	0.000270138	4.24053	2.36287	0.560679	0.666819	3.3017	0.613749	0.375142	5e-05	0.00047487
Cenpp	13.7486	10.3237	4.38243	2.60219	12.0361	3.49231	0.344604	0.00015	0.000510492	12.988	6.5591	1.42132	1.19011	9.77355	1.30571	0.214016	5e-05	0.000270138	3.44104	1.7761	1.03577	0.82494	2.60857	0.930355	0.534936	0.023	0.0888985
Cenpq	20.81	19.6698	5.67448	5.36084	20.2399	5.51766	0.306859	5e-05	0.000182911	15.8434	11.3135	3.72237	2.20892	13.5785	2.96564	0.272021	5e-05	0.000270138	6.29366	3.78135	1.31334	1.65374	5.03751	1.48354	0.411352	5e-05	0.00047487
Cenpv	36.6938	38.0529	21.3811	24.0158	37.3734	22.6985	0.617576	0.019	0.0384897	51.3766	41.9665	47.205	42.0528	46.6716	44.6289	0.957152	0.5218	0.666702	44.0681	49.8761	43.6562	51.594	46.9721	47.6251	1.01361	0.77555	0.906381
Cenpw	12.5756	11.103	5.90357	5.34299	11.8393	5.62328	0.51586	5e-05	0.000182911	7.22942	4.38306	3.82155	2.38697	5.80624	3.10426	0.603014	0.00085	0.00344389	2.91036	1.94053	3.75283	3.00399	2.42544	3.37841	1.2782	0.1002	0.271061
Cep110	13.0704	15.6132	4.52458	6.81537	14.3418	5.66997	0.434758	5e-05	0.000182911	7.98078	5.87992	2.37986	1.73335	6.93035	2.0566	0.385431	5e-05	0.000270138	2.72562	2.78964	0.645666	0.717519	2.75763	0.681593	0.447514	5e-05	0.00047487
Cep112	4.29437	5.00597	4.0672	3.38578	4.65017	3.72649	0.836522	0.3943	0.499665	2.91447	2.68184	3.80044	3.3994	2.79815	3.59992	1.21109	0.0793	0.159899	2.11558	1.35545	4.49643	5.61397	1.73551	5.0552	2.21355	5e-05	0.00047487
Cep120	15.7301	15.52	34.6799	30.2025	15.625	32.4412	2.01149	5e-05	0.000182911	15.1929	16.1345	17.8592	16.2568	15.6637	17.058	1.08367	0.3738	0.529255	16.733	20.57	13.8674	16.2882	18.6515	15.0778	0.818146	0.2728	0.525773
Cep128	7.09779	7.24264	3.10936	3.13729	7.17021	3.12332	0.504678	5e-05	0.000182911	6.64776	5.21354	2.50228	2.21159	5.93065	2.35694	0.484361	5e-05	0.000270138	2.68477	2.49044	1.89209	1.97041	2.5876	1.93125	0.817049	0.19075	0.419413
Cep135	6.29073	7.44636	2.03264	2.27114	6.86855	2.15189	0.400568	5e-05	0.000182911	4.07788	3.09825	1.52849	1.37002	3.58806	1.44925	0.533832	5e-05	0.000270138	1.21553	1.06266	0.532133	0.688982	1.13909	0.610557	0.752915	0.01065	0.047865
Cep152	3.6373	5.23323	2.55962	3.26499	4.43527	2.9123	0.7198	0.01635	0.0337231	2.74123	2.09992	1.04422	0.927992	2.42057	0.986106	0.580635	5e-05	0.000270138	1.11608	1.25573	0.605002	0.559879	1.1859	0.582441	0.723929	0.00695	0.033414
Cep170	30.1411	33.0779	75.633	82.3325	31.6095	78.9827	2.45274	5e-05	0.000182911	40.2897	47.4696	58.904	58.5838	43.8796	58.7439	1.3312	0.04995	0.110593	69.7996	81.525	78.0956	82.2558	75.6623	80.1757	1.05887	0.40975	0.668931
Cep170b	10.6475	11.036	17.1001	20.0489	10.8417	18.5745	1.65301	5e-05	0.000182911	7.94594	11.947	14.7814	18.5627	9.94647	16.672	1.61441	5e-05	0.000270138	15.4856	18.5389	24.5429	24.0937	17.0123	24.3183	1.40562	0.0166	0.068169
Cep192	12.0355	12.4355	3.59753	5.00952	12.2355	4.30352	0.400705	5e-05	0.000182911	7.17555	5.04889	2.01868	1.64194	6.11222	1.83031	0.39795	5e-05	0.000270138	2.93759	2.84607	1.00891	1.23706	2.89183	1.12298	0.545498	5e-05	0.00047487
Cep290	4.85853	6.00456	2.72939	3.63026	5.43154	3.17983	0.649894	5e-05	0.000182911	3.95704	2.53059	1.90342	1.50599	3.24382	1.7047	0.637329	0.0002	0.000955192	1.66097	1.66714	1.22338	1.21174	1.66406	1.21756	0.8324	0.4048	0.664508
Cep55	14.2361	16.8672	5.95999	6.04449	15.5517	6.00224	0.423054	5e-05	0.000182911	11.0834	8.30079	2.44054	1.43386	9.6921	1.9372	0.274708	5e-05	0.000270138	3.00899	2.03117	0.297426	0.293733	2.52008	0.295579	0.368054	5e-05	0.00047487
Cep57	26.6772	27.8536	13.3966	12.5171	27.2654	12.9568	0.493779	5e-05	0.000182911	26.5066	19.4823	13.8069	10.7705	22.9945	12.2887	0.553824	5e-05	0.000270138	12.1453	10.5295	8.10493	7.7244	11.3374	7.91467	0.722572	0.0877	0.246554
Cep63	9.43314	9.39038	10.549	7.96741	9.41176	9.25821	0.985252	0.78445	0.843849	10.767	7.91115	6.8807	4.66885	9.33907	5.77477	0.655259	0.01475	0.0403488	5.63556	5.4226	3.27849	3.12896	5.52908	3.20372	0.643846	0.0162	0.0669793
Cep72	3.92707	4.6424	2.41853	2.71682	4.28474	2.56767	0.675091	0.00545	0.0128401	3.10104	2.26887	2.17661	1.52449	2.68495	1.85055	0.773564	0.0687	0.143004	1.54384	1.38242	1.22849	1.29193	1.46313	1.26021	0.917617	0.5471	0.77433
Cep76	12.7734	10.1024	6.10358	5.01036	11.4379	5.55697	0.527177	5e-05	0.000182911	11.3997	8.32348	3.52774	2.9756	9.86159	3.25167	0.391441	5e-05	0.000270138	4.29512	3.41852	1.54433	1.49614	3.85682	1.52024	0.518906	0.0001	0.00088331
Cep85l	2.9166	4.01116	3.58237	6.32483	3.46388	4.9536	1.33373	0.0437	0.0797235	7.14665	8.76771	10.3221	11.4686	7.95718	10.8954	1.32802	0.0269	0.0667239	3.29406	4.04866	2.71151	2.90449	3.67136	2.808	0.81518	0.3459	0.605456
Cep89	15.5123	18.9643	7.49335	8.62147	17.2383	8.05741	0.496615	5e-05	0.000182911	10.6934	8.99052	5.99748	4.66867	9.84196	5.33308	0.584126	0.00285	0.00994846	5.81399	6.06181	4.7891	5.24089	5.9379	5.01499	0.866976	0.4756	0.719557
Cercam	5.6174	5.3025	1.21193	1.28079	5.45995	1.24636	0.347736	5e-05	0.000182911	2.65643	2.56622	1.70721	1.39012	2.61132	1.54866	0.705742	0.0617	0.13135	1.76827	0.973746	1.83338	1.45188	1.37101	1.64263	1.11456	0.47455	0.719297
Cers6	6.51843	5.94096	15.932	14.5888	6.2297	15.2604	2.24911	5e-05	0.000182911	8.51138	9.59131	12.7119	13.1391	9.05134	12.9255	1.38544	0.0192	0.0502345	11.3774	12.0792	13.8039	15.4296	11.7283	14.6167	1.22693	0.12665	0.317684
Cgn	2.4455	2.59744	1.03253	1.55918	2.52147	1.29585	0.651959	0.0047	0.0112893	0.755021	0.566427	1.1309	0.936091	0.660724	1.0335	1.22446	0.0072	0.0221631	0.575118	0.681537	1.11843	1.0783	0.628328	1.09837	1.28866	0.02255	0.0874507
Cgnl1	2.73419	2.52889	0.717396	0.824883	2.63154	0.771139	0.48771	5e-05	0.000182911	0.156857	0.143802	0.09693	0.0486119	0.15033	0.072771	0.932577	1	1	0.125661	0.181202	0.0148219	0.0465437	0.153431	0.0306828	0.89358	1	1
Cgref1	2.40075	2.27933	2.30412	2.19577	2.34004	2.24994	0.973026	0.55245	0.65211	1.56816	0.865389	2.10776	1.7402	1.21677	1.92398	1.31902	0.01985	0.0515697	0.799844	0.695473	2.30968	3.98143	0.747659	3.14555	2.37206	5e-05	0.00047487
Cgrrf1	5.54232	5.86145	3.4062	3.0899	5.70188	3.24805	0.633859	0.0143	0.0300122	4.73809	2.88447	0.970172	0.45547	3.81128	0.712821	0.356001	5e-05	0.000270138	2.40113	1.30698	0.652611	0.804932	1.85406	0.728772	0.605725	0.0054	0.0270106
Chac1	2.99605	0.350169	2.14364	1.12048	1.67311	1.63206	0.984644	0.5522	0.651873	3.7252	1.86612	2.62988	1.43879	2.79566	2.03434	0.799422	0.45685	0.609004	0.962246	0.383281	1.832	2.73018	0.672763	2.28109	1.96148	0.0002	0.00162795
Chaf1a	55.162	50.8734	11.533	12.9771	53.0177	12.2551	0.245383	5e-05	0.000182911	27.7998	19.5696	5.98407	5.46945	23.6847	5.72676	0.272507	5e-05	0.000270138	10.1127	6.56231	5.54295	4.33293	8.33751	4.93794	0.635924	0.01375	0.0586363
Chaf1b	35.5291	33.2719	6.55866	6.9151	34.4005	6.73688	0.218553	5e-05	0.000182911	25.1377	16.1903	6.68558	4.40364	20.664	5.54461	0.302096	5e-05	0.000270138	9.83543	5.78575	3.34336	3.68395	7.81059	3.51365	0.512299	0.00015	0.00126873
Chd1	17.9804	16.6991	10.2282	11.6881	17.3397	10.9581	0.652035	0.0003	0.000960448	11.0736	10.3598	7.64341	6.9367	10.7167	7.29005	0.707542	0.00615	0.0193097	6.41759	6.20753	3.01997	4.05876	6.31256	3.53937	0.620763	0.00065	0.00454537
Chd1l	8.25468	7.30458	0.790061	0.653079	7.77963	0.72157	0.196087	5e-05	0.000182911	5.46047	3.52608	0.804934	0.785352	4.49327	0.795143	0.326789	5e-05	0.000270138	2.05039	1.16174	0.75644	0.897431	1.60607	0.826936	0.701032	0.0192	0.0768422
Chd3	70.9678	72.182	91.6596	105.048	71.5749	98.3538	1.36898	0.00235	0.00607179	82.5508	123.04	143.625	195.036	102.795	169.331	1.64102	0.0013	0.00503635	176.437	179.713	251.872	196.117	178.075	223.994	1.25643	0.2469	0.494692
Chd4	174.754	145.823	220.089	216.672	160.288	218.381	1.36017	0.01205	0.0258579	127.725	144.998	118.155	131.241	136.362	124.698	0.915089	0.9698	0.98319	135.912	120.805	105.038	79.6352	128.358	92.3366	0.721534	0.0921	0.254823
Chd5	0.939995	1.2559	6.93777	8.56184	1.09795	7.74981	4.17065	5e-05	0.000182911	1.69973	2.67241	4.42661	3.52353	2.18607	3.97507	1.56151	5e-05	0.000270138	5.7223	9.34579	7.46468	9.02133	7.53404	8.24301	1.08307	0.47315	0.71818
Chd6	11.8966	15.7192	13.1123	19.2861	13.8079	16.1992	1.16149	0.14865	0.226021	12.1018	12.2677	8.11051	6.50284	12.1847	7.30668	0.630021	0.002	0.00734914	10.9806	13.7367	6.4508	6.7309	12.3587	6.59085	0.568235	0.00035	0.00267481
Chd7	28.9215	29.9857	35.0933	43.661	29.4536	39.3772	1.32586	0.0052	0.0123474	17.7191	15.1623	10.101	7.95449	16.4407	9.02774	0.574962	0.0004	0.00177157	8.65813	5.48141	3.80265	3.03031	7.06977	3.41648	0.547287	5e-05	0.00047487
Chek1	16.9977	16.2481	2.67666	2.97065	16.6229	2.82366	0.216971	5e-05	0.000182911	10.0675	6.56958	1.19105	0.685436	8.31854	0.938243	0.207999	5e-05	0.000270138	2.55158	1.7228	0.487059	0.508063	2.13719	0.497561	0.477357	5e-05	0.00047487
Chek2	7.13242	8.42311	2.17052	2.05053	7.77776	2.11052	0.354364	5e-05	0.000182911	6.40903	4.48545	1.50077	0.706691	5.44724	1.10373	0.326299	5e-05	0.000270138	2.37871	0.912614	0.190554	0.280529	1.64566	0.235541	0.467007	5e-05	0.00047487
Chfr	16.3922	18.2574	36.3664	32.3543	17.3248	34.3603	1.92964	5e-05	0.000182911	25.1932	23.9208	32.5182	26.0788	24.557	29.2985	1.18553	0.1242	0.228559	22.535	24.1532	18.6424	19.3449	23.3441	18.9936	0.821293	0.24295	0.489624
Chga	7.25681	8.73345	37.7411	40.2355	7.99513	38.9883	4.44555	5e-05	0.000182911	26.8133	40.3807	53.1919	55.5511	33.597	54.3715	1.60047	5e-05	0.000270138	68.7322	65.6539	52.6095	43.7534	67.193	48.1814	0.721209	0.08135	0.233435
Chgb	2.78001	3.90118	22.3123	21.0111	3.34059	21.6617	5.22087	5e-05	0.000182911	7.31347	9.77033	25.2918	26.2531	8.5419	25.7724	2.80578	5e-05	0.000270138	14.4259	18.7548	29.7657	31.3683	16.5904	30.567	1.79456	0.0001	0.00088331
Chl1	1.9922	2.38381	17.338	17.2661	2.188	17.3021	5.74091	5e-05	0.000182911	10.3951	20.6155	26.9256	35.0463	15.5053	30.9859	1.93792	5e-05	0.000270138	40.5177	48.485	73.3345	88.1087	44.5014	80.7216	1.79603	0.00015	0.00126873
Chml	3.9337	3.71533	2.62018	2.50372	3.82451	2.56195	0.738302	0.0063	0.0145967	2.05911	1.39737	0.93331	1.00512	1.72824	0.969215	0.72179	0.0002	0.000955192	0.806525	0.744871	0.558397	1.18575	0.775698	0.872073	1.05427	0.8079	0.922787
Chmp1b	14.7821	14.7761	27.9395	23.9551	14.7791	25.9473	1.70778	0.00035	0.00110376	21.7014	22.1077	18.7041	17.7199	21.9046	18.212	0.838785	0.2316	0.368657	13.7595	14.1179	7.69893	8.64935	13.9387	8.17414	0.614119	0.16865	0.387033
Chmp2b	16.6735	13.03	5.42425	4.45721	14.8517	4.94073	0.374768	5e-05	0.000182911	15.7171	12.5003	7.37722	5.93794	14.1087	6.65758	0.506832	5e-05	0.000270138	11.263	12.0984	13.5529	16.9717	11.6807	15.2623	1.28244	0.14215	0.343395
Chmp7	26.8271	24.9616	45.4129	39.1339	25.8943	42.2734	1.60901	5e-05	0.000182911	40.1706	44.4129	51.6919	49.6172	42.2918	50.6546	1.19317	0.0439	0.099676	58.5915	57.5095	62.5081	54.8293	58.0505	58.6687	1.01047	0.83885	0.93582
Chn1	16.8753	16.3696	42.6826	36.6192	16.6225	39.6509	2.30677	5e-05	0.000182911	22.3571	22.2447	26.1557	22.1707	22.3009	24.1632	1.07992	0.5115	0.65783	24.5307	32.0994	18.8289	26.2151	28.315	22.522	0.802386	0.15735	0.367784
Chn2	4.82396	5.06633	22.8943	20.6782	4.94515	21.7862	3.83275	5e-05	0.000182911	14.2004	11.5256	12.3782	10.2891	12.863	11.3337	0.889681	0.3936	0.549055	10.5527	11.3633	11.0838	12.0103	10.958	11.5471	1.04926	0.70385	0.869204
Chodl	0.230872	0.541719	0.488574	0.706028	0.386296	0.597301	1.15221	0.1747	0.258585	1.74254	1.28372	0.439662	0.303035	1.51313	0.371349	0.545674	5e-05	0.000270138	1.61371	2.80203	0.139413	0.406172	2.20787	0.272792	0.396772	5e-05	0.00047487
Chpf	10.8189	8.90933	12.357	10.3078	9.86411	11.3324	1.13515	0.0082	0.0184174	11.1821	12.6348	15.9345	17.2611	11.9085	16.5978	1.36328	0.0002	0.000955192	19.5592	18.055	23.7867	21.9108	18.8071	22.8487	1.20405	0.1183	0.303788
Chpt1	5.84889	5.32814	1.29076	1.53484	5.58852	1.4128	0.366213	5e-05	0.000182911	5.1056	3.31404	1.36937	0.610264	4.20982	0.989817	0.381936	5e-05	0.000270138	2.07256	1.40801	0.967362	1.10922	1.74029	1.03829	0.743824	0.08035	0.231438
Chrdl1	2.94915	2.2956	0.419512	0.283237	2.62237	0.351374	0.373063	5e-05	0.000182911	0.49346	0.369573	0.309457	0.0988128	0.431517	0.204135	0.84116	1	1	0.147489	0.146376	0.330077	0.982102	0.146932	0.656089	1.44393	0.00125	0.00795993
Chrm3	0.0907544	0.0751862	0.284598	0.354136	0.0829703	0.319367	1.21829	1	1	0.217589	0.48991	1.72678	1.72631	0.353749	1.72654	2.01407	5e-05	0.000270138	0.626513	0.727926	1.27916	0.62692	0.677219	0.95304	1.16445	0.12745	0.318875
Chrna3	0.906083	0.954197	17.703	16.8997	0.93014	17.3013	9.48188	5e-05	0.000182911	0.389866	0.365756	1.46944	0.652765	0.377811	1.0611	1.49593	0.0003	0.00136627	0.294547	0.144214	0.732729	0.335629	0.219381	0.534179	1.25816	0.01205	0.0527084
Chrna4	5.04094	4.58254	25.3735	22.7398	4.81174	24.0567	4.31139	5e-05	0.000182911	0.99646	0.899171	1.23343	0.826465	0.947816	1.02995	1.04217	0.3078	0.456933	0.44615	0.504147	1.46874	1.11899	0.475148	1.29387	1.55501	0.00035	0.00267481
Chrna7	2.43784	1.80254	1.96113	1.53462	2.12019	1.74788	0.880676	0.75835	0.823644	5.11053	8.01418	13.3284	15.5362	6.56236	14.4323	2.04067	5e-05	0.000270138	7.78554	8.06726	16.3719	11.3027	7.9264	13.8373	1.66218	0.0015	0.00933748
Chrnb2	6.37964	7.18791	32.6925	32.7619	6.78378	32.7272	4.33301	5e-05	0.000182911	11.0117	19.2807	26.4537	30.567	15.1462	28.5103	1.8277	0.00095	0.00380971	22.5833	26.4324	25.4217	25.1815	24.5079	25.3016	1.03112	0.761	0.901318
Chrnb4	0.669782	0.520984	5.61073	4.2237	0.595383	4.91721	3.70896	5e-05	0.000182911	0.32383	0.403578	0.534855	0.376491	0.363704	0.455673	1.06744	1	1	0.219931	0.128327	0.513306	0.288368	0.174129	0.400837	1.19309	1	1
Chst1	1.71652	2.18489	2.3821	2.8635	1.9507	2.6228	1.22777	0.01955	0.0394714	3.15036	6.66411	9.63214	10.9125	4.90724	10.2723	1.90822	5e-05	0.000270138	6.72331	5.17724	20.0572	10.9925	5.95028	15.5249	2.37758	5e-05	0.00047487
Chst10	8.16586	7.37643	21.9295	21.2074	7.77114	21.5684	2.57303	5e-05	0.000182911	10.8531	11.8374	23.6602	24.27	11.3453	23.9651	2.02224	5e-05	0.000270138	15.9511	19.3331	25.5029	30.5144	17.6421	28.0086	1.55608	0.0052	0.0262055
Chst11	8.1302	6.18562	10.0064	8.59658	7.15791	9.30149	1.26276	0.0138	0.0290454	5.9317	6.15939	5.48362	4.31121	6.04554	4.89741	0.837042	0.3229	0.473803	9.07052	9.16622	4.89047	4.02583	9.11837	4.45815	0.53943	0.0002	0.00162795
Chst12	2.31032	3.00744	2.89358	3.32515	2.65888	3.10936	1.12312	0.08335	0.1386	2.60132	1.98994	3.65547	3.37672	2.29563	3.51609	1.37033	0.00675	0.0209163	5.19612	4.00965	10.1821	7.57131	4.60288	8.8767	1.76279	0.0014	0.00880089
Chst14	4.43529	3.43594	1.57612	1.3711	3.93561	1.47361	0.501176	0.0001	0.000351031	2.10877	1.69671	0.981723	0.93451	1.90274	0.958117	0.674575	0.01795	0.0474485	1.28205	1.33809	0.706598	0.73363	1.31007	0.720114	0.744616	0.05845	0.183673
Chst15	5.16492	4.50051	8.16806	9.11913	4.83272	8.64359	1.65336	5e-05	0.000182911	11.1708	13.8779	16.4958	17.662	12.5244	17.0789	1.33677	0.0087	0.0261458	12.8625	12.1044	13.2134	9.02155	12.4834	11.1175	0.898692	0.70915	0.871805
Chst2	11.8835	10.9637	5.40468	5.53642	11.4236	5.47055	0.520827	5e-05	0.000182911	3.32052	3.12648	5.28102	6.19221	3.2235	5.73661	1.59503	0.0006	0.00253571	6.80011	6.29346	20.9205	23.0419	6.54678	21.9812	3.04516	5e-05	0.00047487
Chst3	4.0201	4.07131	0.366577	0.421526	4.0457	0.394051	0.276285	5e-05	0.000182911	3.34187	2.1011	0.231419	0.107764	2.72148	0.169592	0.314281	5e-05	0.000270138	1.05094	0.517745	0.0602601	0.0573215	0.784343	0.0587908	0.593379	5e-05	0.00047487
Chst8	1.89679	2.44886	26.3413	25.0847	2.17283	25.713	8.41931	5e-05	0.000182911	2.46899	3.48052	16.6056	15.2455	2.97476	15.9255	4.25826	5e-05	0.000270138	4.61833	1.61726	14.8636	8.55142	3.1178	11.7075	3.086	5e-05	0.00047487
Chtf18	13.7475	14.4473	3.27317	3.70102	14.0974	3.4871	0.29721	5e-05	0.000182911	8.5878	5.47418	1.74674	1.45905	7.03099	1.60289	0.324106	5e-05	0.000270138	3.7924	1.84039	1.20605	0.884707	2.81639	1.04538	0.535945	0.0002	0.00162795
Chuk	12.657	12.2339	8.65494	10.3631	12.4454	9.50902	0.781604	0.01895	0.0384001	13.8179	12.5267	9.9825	8.12033	13.1723	9.05142	0.70923	0.0089	0.0266703	8.73657	8.38104	4.04142	4.5764	8.5588	4.30891	0.555395	0.0006	0.00426827
Churc1	12.3017	12.3152	14.6089	10.631	12.3085	12.6199	1.02341	0.5487	0.648894	19.772	19.0401	29.4334	22.9809	19.4061	26.2071	1.33329	0.0314	0.0757315	31.0911	19.5249	42.1766	30.9866	25.308	36.5816	1.42852	0.0557	0.176818
Cib2	4.8246	3.97258	9.43971	5.6587	4.39859	7.5492	1.5836	0.00505	0.0120343	19.5446	16.2833	35.2627	26.2369	17.9139	30.7498	1.67864	5e-05	0.000270138	20.7698	28.5121	37.1536	33.5016	24.641	35.3276	1.41678	0.0396	0.136439
Cilp	0.18195	0.207336	1.23576	1.35728	0.194643	1.29652	1.92235	5e-05	0.000182911	0.0962005	0.108272	0.222377	0.12525	0.102236	0.173814	1.06494	1	1	0	0.0533615	0.123013	0.0856556	0.0266807	0.104334	1.07564	1	1
Cilp2	0.15288	0.224151	0.326732	0.174313	0.188516	0.250522	1.05217	1	1	0.248718	0.257539	0.447195	0.666162	0.253128	0.556678	1.24223	0.00185	0.00688663	1.31355	1.08993	1.81532	1.41734	1.20174	1.61633	1.1883	0.1531	0.360759
Cirh1a	21.8137	18.9292	10.1073	11.1133	20.3714	10.6103	0.543262	5e-05	0.000182911	12.4355	11.2548	10.5904	7.81771	11.8452	9.20406	0.79439	0.1854	0.311422	8.96616	7.44791	8.53478	8.53959	8.20703	8.53718	1.03586	0.78185	0.908962
Cish	1.5068	1.89006	4.1381	3.99459	1.69843	4.06635	1.87752	5e-05	0.000182911	3.82742	4.33286	5.44502	5.93619	4.08014	5.6906	1.31701	0.00805	0.0244203	6.95882	5.32569	12.7168	8.95527	6.14225	10.836	1.65718	0.0024	0.0138203
Cit	8.62752	9.3553	2.66611	3.37123	8.99141	3.01867	0.402213	5e-05	0.000182911	4.32177	3.18623	1.31367	0.882921	3.754	1.0983	0.441375	5e-05	0.000270138	1.49124	0.926236	1.56676	2.30322	1.20874	1.93499	1.32881	0.0123	0.0536731
Cited1	3.21355	2.08726	1.98364	1.86796	2.65041	1.9258	0.8015	0.58745	0.683343	1.45491	1.24352	0.168851	0.610048	1.34922	0.38945	0.591453	0.0148	0.0404503	1.04862	0.816616	0.574754	0.577946	0.932618	0.57635	0.815655	0.3292	0.588665
Cited2	33.1754	29.6353	57.4718	35.7991	31.4053	46.6354	1.46999	0.0002	0.000665148	68.567	55.9915	48.5741	39.4813	62.2792	44.0277	0.711571	0.0147	0.0402559	81.1316	54.4151	29.1499	23.1824	67.7733	26.1661	0.39501	5e-05	0.00047487
Ckap2	26.6667	26.8329	8.22849	8.35414	26.7498	8.29132	0.334825	5e-05	0.000182911	21.7969	16.6595	3.98249	2.52935	19.2282	3.25592	0.210395	5e-05	0.000270138	9.09206	4.77006	1.43387	1.32342	6.93106	1.37864	0.299915	5e-05	0.00047487
Ckap2l	38.6698	38.1645	15.2804	15.4238	38.4171	15.3521	0.414847	5e-05	0.000182911	28.5321	22.7147	6.3982	4.43937	25.6234	5.41878	0.241096	5e-05	0.000270138	11.0453	6.3691	1.20432	1.46284	8.7072	1.33358	0.240397	5e-05	0.00047487
Ckmt1	0.835258	0.797185	9.48809	6.10412	0.816222	7.7961	4.84308	5e-05	0.000182911	0.9527	1.56465	9.92058	8.59151	1.25867	9.25605	4.54074	5e-05	0.000270138	4.86937	5.7845	20.6014	19.7252	5.32693	20.1633	3.34495	5e-05	0.00047487
Cks1b	117.061	92.4566	45.7517	37.4649	104.759	41.6083	0.402882	5e-05	0.000182911	84.2049	50.9019	26.7419	16.76	67.5534	21.7509	0.331872	5e-05	0.000270138	38.3302	19.2366	13.4482	11.6116	28.7834	12.5299	0.454277	0.0002	0.00162795
Cks2	127.717	111.944	44.0787	34.13	119.831	39.1043	0.331906	5e-05	0.000182911	99.6503	67.2439	20.2354	11.4679	83.4471	15.8516	0.199553	5e-05	0.000270138	34.0497	17.0225	4.9562	4.51132	25.5361	4.73376	0.216074	5e-05	0.00047487
Clasp2	21.9827	20.8176	47.5087	45.2847	21.4002	46.3967	2.11591	5e-05	0.000182911	32.4004	39.9179	66.1503	64.7697	36.1591	65.46	1.78852	5e-05	0.000270138	46.42	53.4779	59.8702	71.161	49.949	65.5156	1.30553	0.07475	0.220397
Clcc1	12.9869	13.6418	6.17806	6.297	13.3143	6.23753	0.505614	0.01715	0.0351711	13.021	9.49368	6.23357	4.30722	11.2573	5.27039	0.511562	0.0153	0.0415366	5.73036	4.78502	3.90842	3.44965	5.25769	3.67903	0.747726	0.2998	0.557601
Clcn2	2.30827	4.25758	5.27723	7.62121	3.28293	6.44922	1.73928	0.00015	0.000510492	2.86871	3.08001	3.28805	2.49363	2.97436	2.89084	0.978985	0.6868	0.799209	3.26571	3.30532	2.66421	2.67238	3.28552	2.6683	0.855975	0.6081	0.814892
Clcn4-2	13.4871	13.6815	31.1759	29.132	13.5843	30.1539	2.13613	5e-05	0.000182911	28.23	34.1069	49.9708	47.6794	31.1684	48.8251	1.54888	0.0022	0.00797206	45.2207	51.9931	60.7686	62.5917	48.6069	61.6801	1.26354	0.1024	0.275142
Clcn5	8.87354	6.88588	10.6282	10.7805	7.87971	10.7043	1.3181	0.01905	0.0385733	4.62541	3.91587	6.36568	4.9065	4.27064	5.63609	1.25907	0.05795	0.124742	2.54386	2.44796	2.56288	3.04275	2.49591	2.80281	1.08779	0.5668	0.787445
Cldn1	1.25499	1.21099	0.0845383	0.103699	1.23299	0.0941186	0.489979	5e-05	0.000182911	0.212387	0.0562571	0.0642062	0.0581035	0.134322	0.0611548	0.935497	1	1	0.0226437	0.190623	0.0320086	0.0556291	0.106633	0.0438188	0.943238	1	1
Cldn11	3.60979	2.98736	0.614845	0.501492	3.29858	0.558168	0.362485	5e-05	0.000182911	0.226469	0.102062	0.0291443	0	0.164266	0.0145722	0.871427	1	1	0.0620904	0.0157211	0	0	0.0389058	0	0.962551	1	1
Cldn12	16.9452	14.4876	6.21917	6.64952	15.7164	6.43435	0.444734	5e-05	0.000182911	19.6815	13.0939	3.38001	1.86719	16.3877	2.6236	0.2084	5e-05	0.000270138	4.52605	3.2836	1.26214	2.20452	3.90483	1.73333	0.557274	5e-05	0.00047487
Cldn3	0.878469	0.898842	1.41557	0.458441	0.888656	0.937006	1.0256	0.51055	0.612559	1.31243	3.40049	0.823348	1.45394	2.35646	1.13864	0.637172	0.04735	0.10609	17.6283	10.4525	4.85657	2.49896	14.0404	3.67776	0.311013	5e-05	0.00047487
Cldn5	2.27147	0.878463	0	0.14331	1.57497	0.071655	0.416182	0.0137	0.0288578	0.807386	1.08533	0.600244	0.318122	0.946358	0.459183	0.749699	0.06605	0.138729	1.3718	1.72586	0.268338	0.35991	1.54883	0.314124	0.515579	0.00065	0.00454537
Cldn9	1.64914	1.12648	0.590616	0.196314	1.38781	0.393465	0.583574	0.00345	0.00857048	1.12426	0.376815	0.078303	0	0.750537	0.0391515	0.593619	0.1033	0.197809	0.223592	0.10554	0	0	0.164566	0	0.858689	1	1
Clec2l	0.725081	1.04918	1.79201	1.70169	0.887131	1.74685	1.45557	0.0047	0.0112893	0.921844	0.935366	7.28552	7.09694	0.928605	7.19123	4.24723	5e-05	0.000270138	4.97592	3.99183	19.8574	17.5601	4.48388	18.7087	3.59395	5e-05	0.00047487
Clgn	1.29328	0.67817	2.68595	2.33994	0.985725	2.51295	1.7691	0.0003	0.000960448	0.456213	0.801557	2.39368	2.71687	0.628885	2.55527	2.18264	5e-05	0.000270138	0.581572	0.45586	2.95621	4.01542	0.518716	3.48582	2.95369	5e-05	0.00047487
Clhc1	7.27338	5.73626	0.720312	0.943478	6.50482	0.831895	0.244096	5e-05	0.000182911	3.13651	1.31163	0.318109	0.22981	2.22407	0.27396	0.39514	0.0003	0.00136627	1.07409	0.53883	0.0916037	0.0314275	0.80646	0.0615156	0.587622	0.03105	0.112961
Clic1	60.7379	69.4109	58.0115	56.4163	65.0744	57.2139	0.881036	0.94675	0.963063	88.4324	62.7763	41.5488	32.0537	75.6043	36.8013	0.493461	0.0001	0.000510199	41.6306	31.0683	15.1795	10.2279	36.3494	12.7037	0.366905	5e-05	0.00047487
Clic4	82.8832	67.4823	50.4449	49.1315	75.1827	49.7882	0.666663	0.00675	0.0155014	69.4178	59.0348	28.7396	23.3191	64.2263	26.0294	0.414393	5e-05	0.000270138	43.3277	34.0696	17.8462	17.0427	38.6987	17.4444	0.464612	5e-05	0.00047487
Clic6	6.50584	7.89213	0.808569	0.643148	7.19899	0.725858	0.210497	5e-05	0.000182911	0.332611	0.0120768	0.289408	0.0399152	0.172344	0.164662	0.993447	1	1	0.0970919	0	0.146447	0.0477697	0.0485459	0.0971083	1.04631	1	1
Clip2	21.0534	19.8389	61.0474	57.8275	20.4461	59.4374	2.8181	5e-05	0.000182911	25.9887	37.128	50.3928	54.4809	31.5584	52.4368	1.64126	5e-05	0.000270138	54.7924	61.5817	73.6549	62.7681	58.187	68.2115	1.16937	0.2812	0.535409
Clip3	72.7435	76.5537	122.76	124.17	74.6486	123.465	1.6453	5e-05	0.000182911	117.822	137.312	154.286	168.04	127.567	161.163	1.26131	0.04905	0.1091	228.865	229.226	282.386	240.452	229.046	261.419	1.14073	0.42255	0.679822
Clmp	6.72507	7.13711	23.7383	27.722	6.93109	25.7301	3.3703	5e-05	0.000182911	13.7204	22.7481	35.0853	41.4611	18.2342	38.2732	2.04184	5e-05	0.000270138	43.3928	53.9356	48.1607	48.804	48.6642	48.4823	0.996338	0.9171	0.966665
Cln5	4.82668	4.50893	2.33695	2.00906	4.66781	2.173	0.55983	5e-05	0.000182911	2.36371	1.63515	0.846591	0.659776	1.99943	0.753184	0.584506	0.0001	0.000510199	0.982792	0.761423	0.578356	0.721899	0.872108	0.650127	0.881428	0.27955	0.533622
Cln6	8.39356	7.06344	3.28113	3.48596	7.7285	3.38354	0.502211	0.0002	0.000665148	4.95335	3.92543	1.98946	2.38676	4.43939	2.18811	0.586115	0.0031	0.0106523	3.37308	1.98374	2.55289	2.23269	2.67841	2.39279	0.922352	0.64085	0.834256
Clspn	23.1883	22.2851	4.94658	5.14305	22.7367	5.04481	0.254661	5e-05	0.000182911	11.6645	7.00192	1.64468	0.762064	9.33321	1.20337	0.213232	5e-05	0.000270138	3.06744	1.76513	0.271031	0.177095	2.41628	0.224063	0.358302	5e-05	0.00047487
Clstn1	60.353	50.1702	69.2251	66.2641	55.2616	67.7446	1.22187	0.0058	0.0135636	55.1973	65.8253	77.4409	91.7813	60.5113	84.6111	1.39179	0.0014	0.00537566	103.395	126.484	167.042	228.144	114.939	197.593	1.7129	0.0011	0.00714748
Clstn2	1.46226	1.31962	6.83975	6.26078	1.39094	6.55026	3.15786	5e-05	0.000182911	1.15448	3.48542	10.4716	18.5069	2.31995	14.4893	4.66551	5e-05	0.000270138	21.7781	54.9128	65.7017	154.635	38.3454	110.168	2.82544	5e-05	0.00047487
Clstn3	8.35877	7.17161	22.8359	21.0918	7.76519	21.9639	2.61989	5e-05	0.000182911	10.4872	13.1524	23.7561	20.4814	11.8198	22.1187	1.80336	5e-05	0.000270138	18.7336	21.7388	31.4763	25.7013	20.2362	28.5888	1.39332	0.0199	0.0791224
Cltb	5.93384	6.2223	9.31087	9.91393	6.07807	9.6124	1.49934	0.0009	0.002577	11.457	13.4088	23.4955	22.7163	12.4329	23.1059	1.79454	5e-05	0.000270138	29.849	29.9763	41.5954	38.253	29.9126	39.9242	1.32387	0.07735	0.225508
Clu	7.19839	8.11847	2.00923	2.04183	7.65843	2.02553	0.349432	5e-05	0.000182911	5.17909	4.53582	4.66615	4.09777	4.85745	4.38196	0.918822	0.88045	0.93008	9.79625	5.94899	9.39397	7.48935	7.87262	8.44166	1.06413	0.60675	0.814109
Clvs1	0.686265	0.776415	21.8162	21.2125	0.73134	21.5144	13.004	5e-05	0.000182911	10.1052	11.3117	12.5501	11.8598	10.7084	12.205	1.12781	0.59805	0.732239	8.04584	8.51743	7.99952	8.49124	8.28163	8.24538	0.996094	0.8702	0.947938
Clvs2	0.487213	0.290501	2.8579	2.14558	0.388857	2.50174	2.52131	5e-05	0.000182911	0.329933	0.445848	1.4846	1.27393	0.387891	1.37926	1.7143	0.0002	0.000955192	0.599974	0.915626	3.02255	4.65816	0.7578	3.84036	2.75364	5e-05	0.00047487
Clybl	7.43024	8.85719	4.30112	3.84453	8.14372	4.07282	0.554788	0.00145	0.0039476	1.01393	0.449281	1.44777	0.944606	0.731606	1.19619	1.2683	0.12675	0.232196	1.20497	0.427868	1.7267	1.80849	0.816419	1.7676	1.52365	0.0456	0.151466
Cmah	9.85193	8.67741	0.8947	1.16476	9.26467	1.02973	0.197739	5e-05	0.000182911	3.28895	2.13426	0.600584	0.516004	2.71161	0.558294	0.419844	5e-05	0.000270138	0.551766	0.476529	0.292081	0.637848	0.514147	0.464965	0.967518	1	1
Cmc2	9.02006	7.54759	3.9963	3.82325	8.28383	3.90977	0.528853	0.00015	0.000510492	6.82265	4.22359	2.94343	2.04227	5.52312	2.49285	0.535457	0.0006	0.00253571	3.55824	2.53904	2.15739	1.65639	3.04864	1.90689	0.717992	0.10585	0.281626
Cmip	31.1706	28.556	78.7815	74.224	29.8633	76.5028	2.51116	5e-05	0.000182911	32.7914	43.2735	59.8916	65.2149	38.0324	62.5532	1.62822	0.0005	0.00216483	71.9652	76.1156	110.762	93.934	74.0404	102.348	1.37723	0.0793	0.229411
Cmss1	12.256	12.5429	4.38408	4.54839	12.3994	4.46624	0.407945	0.0002	0.000665148	10.5895	8.22688	5.65533	5.20464	9.40819	5.42999	0.617781	0.02	0.0519272	11.3904	7.87421	10.3412	7.0235	9.63231	8.68235	0.910654	0.71385	0.875159
Cmtm3	11.9774	10.9508	3.39626	3.74596	11.4641	3.57111	0.366742	5e-05	0.000182911	5.71498	5.26719	1.9946	2.01397	5.49108	2.00428	0.462832	5e-05	0.000270138	6.0242	5.17417	3.08375	3.66564	5.59919	3.3747	0.662914	0.0356	0.125888
Cmtm7	8.43059	7.8136	2.34982	1.89204	8.12209	2.12093	0.342129	5e-05	0.000182911	5.22317	3.10951	2.35213	1.83462	4.16634	2.09337	0.598756	0.02215	0.0565275	2.96289	1.5644	1.51435	1.75618	2.26364	1.63526	0.807461	0.4187	0.676176
Cmtm8	5.43696	5.08227	0.25481	0.562723	5.25962	0.408766	0.225056	5e-05	0.000182911	3.3514	2.45606	0.674396	0.567961	2.90373	0.621178	0.41529	0.00045	0.00197077	1.98352	0.756791	0.417031	0.233001	1.37016	0.325016	0.559042	0.00325	0.017685
Cnbp	185.051	142.63	82.7801	60.8483	163.84	71.8142	0.441725	5e-05	0.000182911	218.347	151.294	112.735	89.4102	184.821	101.073	0.549308	5e-05	0.000270138	115.833	99.6378	71.0313	79.0519	107.735	75.0416	0.699327	0.0182	0.0734159
Cnih2	30.734	28.0535	111.481	92.8894	29.3938	102.185	3.39495	5e-05	0.000182911	45.8735	48.9128	157.053	130.481	47.3931	143.767	2.99148	5e-05	0.000270138	140.192	108.412	288.664	191.849	124.302	240.256	1.9254	0.00015	0.00126873
Cnih3	0.980494	1.15788	3.54613	2.80411	1.06919	3.17512	2.01776	5e-05	0.000182911	3.04365	4.92519	19.9548	27.0385	3.98442	23.4966	4.91464	5e-05	0.000270138	16.25	9.92814	55.1885	44.884	13.0891	50.0363	3.6224	5e-05	0.00047487
Cnksr2	1.80263	2.58822	4.49901	4.91689	2.19543	4.70795	1.78629	5e-05	0.000182911	2.57507	3.73492	10.0857	9.85561	3.15499	9.97066	2.64035	5e-05	0.000270138	3.46243	5.48167	5.97982	8.30619	4.47205	7.143	1.48811	0.0024	0.0138203
Cnksr3	6.60986	5.61414	1.07421	1.18693	6.112	1.13057	0.299574	5e-05	0.000182911	3.15904	2.52874	0.571161	0.511471	2.84389	0.541316	0.400978	5e-05	0.000270138	1.57882	0.632891	0.549294	0.687652	1.10586	0.618473	0.768558	0.02415	0.092447
Cnn3	265.231	236.296	229.505	206.62	250.763	218.062	0.870112	0.47805	0.583045	268.186	210.201	158.637	124.006	239.194	141.321	0.592529	0.0026	0.00917269	181.283	161.582	88.9295	80.3378	171.433	84.6337	0.496621	5e-05	0.00047487
Cnnm1	0.204483	0.161792	0.0986569	0.123233	0.183138	0.110945	0.938982	1	1	0.196539	0.291944	1.68555	2.04685	0.244242	1.8662	2.30357	5e-05	0.000270138	0.440031	0.436004	1.60665	1.74277	0.438018	1.67471	1.86	5e-05	0.00047487
Cnot1	59.9219	52.0593	36.5331	38.8883	55.9906	37.7107	0.679247	0.00605	0.0140715	36.6496	36.5152	26.0951	27.5043	36.5824	26.7997	0.7397	0.0485	0.108184	27.9639	27.3103	22.2273	21.8689	27.6371	22.0481	0.804834	0.29515	0.551919
Cnot6	65.8265	63.2091	62.5463	57.8663	64.5178	60.2063	0.934193	0.55745	0.65667	64.1323	51.0876	44.7592	38.2271	57.6099	41.4931	0.725016	0.02345	0.0592312	38.2695	43.2726	25.4102	31.1291	40.7711	28.2696	0.700716	0.02945	0.108034
Cnr1	2.27962	2.1227	54.9438	56.4151	2.20116	55.6795	17.7059	5e-05	0.000182911	13.5092	21.1055	118.912	124.005	17.3073	121.459	6.68903	5e-05	0.000270138	33.157	38.3751	57.0342	55.6717	35.766	56.3529	1.55994	0.0016	0.00983518
Cnrip1	3.83074	3.96726	12.9949	12.5302	3.899	12.7625	2.80926	5e-05	0.000182911	9.93593	10.786	26.6867	21.2367	10.361	23.9617	2.19715	5e-05	0.000270138	21.5628	24.3491	40.4659	41.4156	22.956	40.9408	1.75074	0.00075	0.00512661
Cntfr	69.8148	65.6796	75.0983	76.4117	67.7472	75.755	1.11648	0.0186	0.0377831	56.0418	44.6247	22.9676	16.3859	50.3332	19.6767	0.402794	5e-05	0.000270138	31.6965	25.4311	13.4031	15.9017	28.5638	14.6524	0.529445	0.0003	0.00233751
Cntln	7.2113	8.3855	2.39649	2.86349	7.7984	2.62999	0.412574	5e-05	0.000182911	7.67304	5.91634	2.15858	1.83394	6.79469	1.99626	0.384398	5e-05	0.000270138	3.10568	2.46693	1.61041	2.05693	2.78631	1.83367	0.7484	0.0226	0.0876179
Cntn1	1.38648	1.46124	2.03853	1.7542	1.42386	1.89637	1.19494	0.0716	0.121994	0.640035	1.02549	9.14883	7.41662	0.832762	8.28272	5.06488	5e-05	0.000270138	3.08704	4.99498	17.5298	18.1127	4.04101	17.8212	3.73363	5e-05	0.00047487
Cntn2	3.09875	3.20203	99.6501	106.449	3.15039	103.05	25.0698	5e-05	0.000182911	92.7961	185.528	187.599	255.403	139.162	221.501	1.58746	0.0142	0.0392116	264.804	298.388	231.618	208.515	281.596	220.066	0.78227	0.39615	0.656476
Cntn4	0.181959	0.229125	2.04267	1.83851	0.205542	1.94059	2.43923	5e-05	0.000182911	0.273915	0.165849	0.608567	0.468502	0.219882	0.538535	1.26122	1	1	0.14798	0.126204	0.314494	0.294536	0.137092	0.304515	1.14724	1	1
Cntn5	0.357001	0.284162	2.47468	2.62818	0.320582	2.55143	2.68929	5e-05	0.000182911	0.439185	0.3155	2.91592	2.59828	0.377343	2.7571	2.72779	5e-05	0.000270138	0.211163	0.24076	2.49288	4.09341	0.225962	3.29314	3.50186	5e-05	0.00047487
Cntnap2	49.2224	43.9088	132.62	107.958	46.5656	120.289	2.54993	5e-05	0.000182911	29.4601	19.8693	66.6727	51.7414	24.6647	59.2071	2.34591	5e-05	0.000270138	12.4929	10.9564	29.3781	25.2441	11.7247	27.3111	2.2249	5e-05	0.00047487
Cntnap3	0.0867238	0.0878574	0.102291	0.105217	0.0872906	0.103754	1.01514	1	1	0.342319	0.541154	0.0313936	0.0227369	0.441736	0.0270652	0.712381	1	1	1.16285	1.2205	0.0833	0.0725642	1.19168	0.0779321	0.49183	5e-05	0.00047487
Cntnap4	0.541696	0.785747	2.3855	2.4067	0.663721	2.3961	2.04127	5e-05	0.000182911	2.74913	3.20422	6.42905	5.55403	2.97668	5.99154	1.75814	5e-05	0.000270138	3.61295	3.91389	8.29263	6.14079	3.76342	7.21671	1.72496	5e-05	0.00047487
Cntnap5b	0.155448	0.121274	0.418075	0.427884	0.138361	0.42298	1.25002	1	1	0.0850746	0.121845	0.446816	0.517793	0.10346	0.482305	1.34332	1	1	0.24435	0.289526	3.01606	3.48407	0.266938	3.25007	3.3546	5e-05	0.00047487
Cobll1	1.84212	1.91868	0.303645	0.29992	1.8804	0.301783	0.451945	5e-05	0.000182911	1.13176	0.817349	0.38012	0.294309	0.974554	0.337214	0.677223	5e-05	0.000270138	0.258571	0.195138	0.977149	1.46764	0.226854	1.22239	1.81146	5e-05	0.00047487
Cog1	12.7235	13.0372	35.245	35.7353	12.8803	35.4901	2.62891	5e-05	0.000182911	24.2195	25.0149	30.708	26.4382	24.6172	28.5731	1.15442	0.1107	0.208983	22.9517	16.5007	22.0613	15.149	19.7262	18.6051	0.945911	0.9235	0.969086
Col11a1	12.2655	11.4046	2.93867	4.04447	11.8351	3.49157	0.349946	5e-05	0.000182911	6.26518	5.11107	1.5473	1.34111	5.68813	1.4442	0.365454	5e-05	0.000270138	4.41771	4.223	2.49404	2.40041	4.32036	2.44722	0.647931	0.00175	0.0106241
Col12a1	1.66379	1.53637	1.21501	1.58806	1.60008	1.40153	0.923639	0.46025	0.566012	0.402382	0.258118	0.0767941	0.0340043	0.33025	0.0553992	0.793384	1	1	1.59421	1.65459	0.211778	0.17463	1.6244	0.193204	0.454658	5e-05	0.00047487
Col18a1	33.7212	29.0961	2.16866	2.57852	31.4087	2.37359	0.104095	5e-05	0.000182911	11.2956	7.55359	1.40179	0.584334	9.4246	0.993062	0.191188	5e-05	0.000270138	3.74426	1.48119	0.461531	0.352128	2.61273	0.40683	0.38941	5e-05	0.00047487
Col1a1	29.1167	24.6721	10.8933	12.6809	26.8944	11.7871	0.458411	5e-05	0.000182911	1.99601	1.81794	0.304065	0.0786479	1.90698	0.191356	0.409827	5e-05	0.000270138	1.38269	1.22549	0.511533	2.00299	1.30409	1.25726	0.979676	0.62665	0.824863
Col1a2	33.9581	25.4853	12.8703	12.9331	29.7217	12.9017	0.452504	5e-05	0.000182911	0.654344	0.31186	0.168013	0.0858981	0.483102	0.126956	0.759864	0.00055	0.00235612	0.854706	0.320201	0.0196637	0.527723	0.587453	0.273693	0.80235	0.00635	0.0309375
Col22a1	2.71842	2.04592	0.582461	0.396706	2.38217	0.489584	0.440422	5e-05	0.000182911	1.05316	0.773143	0.0576987	0.0358245	0.913152	0.0467616	0.54714	5e-05	0.000270138	1.32025	1.47783	0.0600971	0.131484	1.39904	0.0957906	0.456762	5e-05	0.00047487
Col23a1	1.99282	1.95238	0.578028	0.75133	1.9726	0.664679	0.560008	5e-05	0.000182911	0.257688	0.211592	0.46489	0.634617	0.23464	0.549754	1.25523	0.00105	0.00417077	0.150788	0.0965557	0.871298	2.94506	0.123672	1.90818	2.5881	5e-05	0.00047487
Col26a1	12.3894	9.20862	4.6032	4.7941	10.799	4.69865	0.482977	5e-05	0.000182911	0.636439	0.49481	0.876483	0.620286	0.565624	0.748385	1.11673	0.11115	0.209675	1.43131	1.07223	2.24259	1.76808	1.25177	2.00534	1.33465	0.04855	0.158865
Col27a1	1.3389	1.71796	0.281654	0.585682	1.52843	0.433668	0.567019	5e-05	0.000182911	0.384222	0.317003	0.0197229	0.0333396	0.350612	0.0265312	0.760049	1	1	0.221498	0.152677	0.0174196	0.00912035	0.187087	0.01327	0.853576	1	1
Col2a1	37.7229	36.5913	6.3796	7.97193	37.1571	7.17577	0.214266	5e-05	0.000182911	17.3187	14.7597	0.940273	0.573819	16.0392	0.757046	0.103118	5e-05	0.000270138	9.51486	4.44911	0.68963	0.391463	6.98198	0.540547	0.193003	5e-05	0.00047487
Col3a1	50.697	42.7705	14.7364	18.3184	46.7338	16.5274	0.367191	5e-05	0.000182911	1.70998	1.11777	0.337008	0.0857661	1.41387	0.211387	0.501843	5e-05	0.000270138	0.4161	0.575469	0.0483123	0.0947497	0.495785	0.071531	0.716367	0.00015	0.00126873
Col4a1	30.4525	22.9316	3.00046	3.26146	26.692	3.13096	0.149175	5e-05	0.000182911	7.70382	8.67459	2.09483	0.711845	8.1892	1.40334	0.261539	5e-05	0.000270138	4.76656	6.08437	0.76223	1.2099	5.42546	0.986065	0.309093	5e-05	0.00047487
Col4a2	22.806	16.4677	2.62544	2.74574	19.6368	2.68559	0.178593	5e-05	0.000182911	3.94415	4.94695	1.6482	0.903983	4.44555	1.27609	0.417973	5e-05	0.000270138	3.05396	3.76382	1.46159	1.56773	3.40889	1.51466	0.570361	0.0001	0.00088331
Col4a5	6.50522	5.99622	0.852794	0.86599	6.25072	0.859392	0.256442	5e-05	0.000182911	5.30753	3.85477	0.512664	0.341294	4.58115	0.426979	0.255678	5e-05	0.000270138	3.37149	1.9422	0.298559	0.18277	2.65685	0.240665	0.339272	5e-05	0.00047487
Col4a6	1.90622	1.76566	0.119632	0.136107	1.83594	0.127869	0.397706	5e-05	0.000182911	1.13963	1.04307	0.0985218	0.0878397	1.09135	0.0931808	0.522715	5e-05	0.000270138	0.98461	0.572994	0.085374	0.0630768	0.778802	0.0742254	0.603904	5e-05	0.00047487
Col5a1	11.9784	10.4607	2.06019	2.63744	11.2195	2.34882	0.274054	5e-05	0.000182911	3.28331	2.62276	0.929632	0.733953	2.95303	0.831793	0.463389	5e-05	0.000270138	1.68095	0.778883	0.489373	0.65726	1.22992	0.573317	0.70555	0.00095	0.00629141
Col5a2	18.5143	14.3781	6.14408	6.29309	16.4462	6.21859	0.413763	5e-05	0.000182911	3.24059	3.63946	1.4778	1.25815	3.44002	1.36797	0.533325	5e-05	0.000270138	3.11886	2.56292	2.58956	2.48848	2.84089	2.53902	0.921406	0.44895	0.701845
Col6a2	4.06152	4.45222	1.89414	2.4735	4.25687	2.18382	0.605649	0.0019	0.00501644	0.430872	0.230367	0.30439	0.110201	0.33062	0.207295	0.907318	1	1	0.23395	0.0821651	0.560551	1.65937	0.158058	1.10996	1.82198	5e-05	0.00047487
Col6a3	2.03887	1.92676	0.432803	0.641995	1.98281	0.537399	0.515419	5e-05	0.000182911	0.161858	0.25699	0.0443352	0.0566775	0.209424	0.0505063	0.868601	1	1	0.237077	0.188574	0.0696948	0.069199	0.212826	0.0694469	0.881781	1	1
Col8a2	4.75621	2.89551	0.737965	0.670702	3.82586	0.704333	0.353167	5e-05	0.000182911	0.0368271	0.0103617	0.0118227	0.0256855	0.0235944	0.0187541	0.995271	1	1	0.00832092	0	0.00784652	0.00819738	0.00416046	0.00802195	1.00385	1	1
Col9a2	1.97313	1.85316	3.44731	2.84684	1.91315	3.14708	1.42357	0.00035	0.00110376	0.879718	0.856221	1.64815	1.35938	0.867969	1.50377	1.34037	0.0026	0.00917269	0.974835	0.827468	1.08403	0.557774	0.901151	0.820902	0.957789	0.6666	0.849314
Colec12	8.60128	8.07964	1.30577	1.68364	8.34046	1.4947	0.267086	5e-05	0.000182911	0.535501	0.712424	0.469078	0.769771	0.623962	0.619425	0.997206	0.98475	0.990985	0.518239	0.64992	0.374102	0.346819	0.584079	0.360461	0.858833	0.19455	0.424621
Commd10	26.1227	20.9221	20.0554	16.6789	23.5224	18.3671	0.789774	0.2166	0.308635	17.9326	12.8542	11.4765	8.97485	15.3934	10.2257	0.684768	0.0221	0.0564229	13.1439	10.82	8.94132	9.7657	11.9819	9.35351	0.797531	0.20765	0.443202
Commd3	35.877	34.9814	46.1062	42.7958	35.4292	44.451	1.24765	0.0455	0.0824412	59.5763	55.6169	84.1842	68.7091	57.5966	76.4467	1.32169	0.02945	0.0718846	78.6858	78.9366	90.2699	89.4885	78.8112	89.8792	1.13868	0.26325	0.51511
Copz2	4.3017	4.14872	0.805138	0.80799	4.22521	0.806564	0.34574	0.00015	0.000510492	1.13188	0.755328	0.133033	0.0479804	0.943604	0.0905067	0.561075	0.04275	0.0974172	0.144521	0.572945	0.0450439	0.091852	0.358733	0.0684479	0.786356	1	1
Coro1a	8.62472	8.66669	13.8222	13.9872	8.6457	13.9047	1.54522	5e-05	0.000182911	14.5071	13.7577	27.1174	22.0496	14.1324	24.5835	1.69064	5e-05	0.000270138	29.4687	23.5702	39.0754	27.3086	26.5194	33.192	1.24247	0.14725	0.351257
Coro1c	76.1968	74.6212	147.179	142.427	75.409	144.803	1.90819	5e-05	0.000182911	96.2135	91.7149	74.8879	65.896	93.9642	70.3919	0.751778	0.2031	0.333611	79.8206	68.4096	56.6676	53.1031	74.1151	54.8854	0.743996	0.0862	0.243033
Coro2a	0.585061	0.545433	1.61377	1.36934	0.565247	1.49155	1.5918	5e-05	0.000182911	0.23717	0.290156	1.47008	1.5832	0.263663	1.52664	1.99946	5e-05	0.000270138	0.886164	1.15467	3.84313	3.65437	1.02042	3.74875	2.35038	5e-05	0.00047487
Coro2b	17.5877	18.9725	59.6791	70.1458	18.2801	64.9125	3.41868	5e-05	0.000182911	41.2749	42.6959	59.2902	50.0512	41.9854	54.6707	1.29511	0.00805	0.0244203	42.0751	33.8708	29.5225	17.3596	37.9729	23.4411	0.627129	0.00515	0.025974
Coro7	5.76484	6.2367	10.9912	11.8959	6.00077	11.4436	1.77745	5e-05	0.000182911	6.05658	6.19312	10.067	10.7611	6.12485	10.414	1.60201	5e-05	0.000270138	7.47307	9.3301	12.5881	12.1453	8.40159	12.3667	1.42175	0.01645	0.0677275
Cotl1	43.8331	39.6739	190.189	171.545	41.7535	180.867	4.25385	5e-05	0.000182911	114.354	121.473	206.405	197.784	117.913	202.095	1.70792	5e-05	0.000270138	177.727	125.529	246.642	156.784	151.628	201.713	1.32815	0.08345	0.23759
Cpa4	2.23634	1.91091	0.710279	0.601141	2.07362	0.65571	0.538683	0.00015	0.000510492	1.01811	0.688118	0.0785836	0.0568498	0.853114	0.0677167	0.576174	0.00425	0.0140948	0.371471	0.113058	0.0174763	0	0.242264	0.00873815	0.812016	1	1
Cpd	14.3436	10.7757	6.70102	6.92853	12.5596	6.81478	0.576326	5e-05	0.000182911	5.84275	6.18527	9.40259	9.56179	6.01401	9.48219	1.49446	0.00235	0.00843046	4.70757	4.69504	10.4488	8.93916	4.7013	9.69398	1.87571	5e-05	0.00047487
Cpeb2	1.0404	1.30235	6.97331	6.6174	1.17138	6.79535	3.59005	5e-05	0.000182911	2.23407	2.74538	4.02993	3.12422	2.48972	3.57707	1.31159	0.0372	0.0868992	1.75832	3.11351	1.92093	3.37052	2.43592	2.64573	1.06106	0.84005	0.936095
Cpeb3	0.853119	0.834003	3.06099	2.74892	0.843561	2.90496	2.11816	5e-05	0.000182911	1.02101	1.90711	3.0843	3.5062	1.46406	3.29525	1.74316	0.0001	0.000510199	2.70759	3.16127	4.53538	4.97491	2.93443	4.75514	1.46276	0.0083	0.0387931
Cpeb4	3.81785	5.51446	14.9523	16.3823	4.66615	15.6673	2.94155	5e-05	0.000182911	8.49342	10.9611	17.8723	21.2363	9.72726	19.5543	1.91608	5e-05	0.000270138	8.28765	10.2669	15.819	16.5402	9.27727	16.1796	1.67161	0.00125	0.00795993
Cped1	2.60431	2.26183	0.445644	0.619812	2.43307	0.532728	0.44646	5e-05	0.000182911	0.137675	0.0820228	0.0415912	0.00753069	0.109849	0.0245609	0.923154	1	1	0.102377	0.0954459	0.00689723	0.0144204	0.0989114	0.0106588	0.919691	1	1
Cplx1	2.85469	2.49365	9.27189	8.79604	2.67417	9.03397	2.73095	5e-05	0.000182911	5.86169	9.9677	36.4469	38.8024	7.9147	37.6247	4.33269	5e-05	0.000270138	29.2534	36.1344	74.1928	75.7042	32.6939	74.9485	2.25407	5e-05	0.00047487
Cplx2	11.6548	11.5216	47.9719	48.4771	11.5882	48.2245	3.91037	5e-05	0.000182911	36.0036	43.722	76.1048	76.3416	39.8628	76.2232	1.88982	5e-05	0.000270138	64.2684	61.0109	58.2878	42.3495	62.6397	50.3186	0.806394	0.29425	0.55072
Cpne2	7.43734	7.95778	2.69023	3.47837	7.69756	3.0843	0.469591	5e-05	0.000182911	1.85827	1.50362	3.31765	3.37428	1.68094	3.34597	1.62106	0.0004	0.00177157	1.79032	1.03906	7.94733	9.93251	1.41469	8.93992	4.11644	5e-05	0.00047487
Cpne3	11.8498	9.59717	5.45646	5.14874	10.7235	5.3026	0.537605	5e-05	0.000182911	10.8815	9.86938	6.01977	6.03686	10.3754	6.02832	0.61785	5e-05	0.000270138	6.91638	6.31736	2.17099	2.2647	6.61687	2.21785	0.422463	5e-05	0.00047487
Cpne4	0.0390217	0	1.66943	1.68469	0.0195108	1.67706	2.62583	0.06515	0.112432	0.297131	0.507873	7.42128	4.17595	0.402502	5.79861	4.84749	5e-05	0.000270138	0.727133	0.732607	3.99995	2.61644	0.72987	3.30819	2.49047	5e-05	0.00047487
Cpne5	1.67286	1.28806	2.52151	2.18046	1.48046	2.35099	1.35095	0.0009	0.002577	0.611687	0.431543	0.621349	0.500914	0.521615	0.561132	1.02597	0.3944	0.549804	1.02309	1.29763	3.49341	3.71481	1.16036	3.60411	2.13118	5e-05	0.00047487
Cpt1a	7.55356	6.8417	3.37647	3.05301	7.19763	3.21474	0.514141	5e-05	0.000182911	9.886	8.65254	1.52436	1.44888	9.26927	1.48662	0.242142	5e-05	0.000270138	6.50448	4.3724	1.58082	1.82484	5.43844	1.70283	0.419796	5e-05	0.00047487
Cpt2	8.75203	9.04134	6.23392	6.88356	8.89668	6.55874	0.763765	0.2487	0.345191	4.46316	3.11919	1.9735	2.0518	3.79117	2.01265	0.628791	0.00725	0.0222951	3.72476	2.15433	2.19163	1.33577	2.93954	1.7637	0.701528	0.059	0.18481
Crabp1	28.5256	17.684	24.3982	20.8367	23.1048	22.6175	0.979782	0.5058	0.608398	7.03038	7.24925	25.1107	29.7957	7.13981	27.4532	3.49556	5e-05	0.000270138	7.33742	1.53757	21.7277	4.12662	4.4375	12.9272	2.56132	0.0002	0.00162795
Crabp2	146.193	146.841	299.586	255.551	146.517	277.568	1.88838	5e-05	0.000182911	24.4158	11.9745	26.4526	12.0856	18.1952	19.2691	1.05595	0.26425	0.406011	1.30583	1.04367	3.66138	1.95986	1.17475	2.81062	1.75221	0.0075	0.0356152
Crb1	2.19781	2.33503	4.48724	4.17648	2.26642	4.33186	1.63233	5e-05	0.000182911	1.84214	1.25527	0.575041	0.330029	1.5487	0.452535	0.569911	5e-05	0.000270138	0.465573	0.462814	0.122371	0.203131	0.464193	0.162751	0.794124	0.00315	0.0172439
Crb2	19.8905	17.0285	1.13078	1.56401	18.4595	1.34739	0.12063	5e-05	0.000182911	7.88932	5.96876	0.633372	0.344105	6.92904	0.488739	0.187758	0.0007	0.00290552	4.47656	2.00524	0.545687	0.274554	3.2409	0.41012	0.332505	0.0127	0.0550607
Creb3l1	0.64881	0.752065	0.42553	0.658738	0.700438	0.542134	0.906904	0.72325	0.794739	0.164789	0.247463	1.78954	1.84006	0.206126	1.8148	2.33375	5e-05	0.000270138	0.88367	0.266814	2.68375	1.30491	0.575242	1.99433	1.90087	0.0003	0.00233751
Creb3l2	3.37001	3.01881	0.977637	1.16881	3.19441	1.07322	0.494283	5e-05	0.000182911	1.048	0.96026	0.422711	0.408047	1.00413	0.415379	0.706231	0.0055	0.0175944	0.772841	0.752167	0.749166	0.933269	0.762504	0.841217	1.04466	0.7181	0.876998
Creb5	8.00652	8.92615	0.522077	0.930245	8.46634	0.726161	0.182347	5e-05	0.000182911	10.7392	8.81257	1.00409	1.03074	9.77589	1.01741	0.187216	5e-05	0.000270138	2.61699	2.47324	0.352197	0.265687	2.54512	0.308942	0.369224	5e-05	0.00047487
Crebrf	1.1487	1.08629	3.3325	3.18534	1.11749	3.25892	2.0113	5e-05	0.000182911	4.13221	4.47777	4.27876	3.50003	4.30499	3.88939	0.92166	0.4393	0.593102	2.32242	3.19515	1.39269	1.92561	2.75879	1.65915	0.707449	0.02415	0.092447
Crim1	3.84473	3.21311	6.0787	5.46913	3.52892	5.77391	1.4957	0.00025	0.00081371	3.66538	4.93733	8.45694	9.7782	4.30136	9.11757	1.90849	5e-05	0.000270138	7.93208	10.4544	11.994	11.5725	9.19324	11.7833	1.25409	0.1479	0.352018
Crip1	8.23102	4.90269	4.58177	2.86091	6.56686	3.72134	0.62395	0.17685	0.261156	4.54963	1.50286	1.73488	1.65182	3.02624	1.69335	0.668948	0.36055	0.514907	3.86119	2.47255	7.78757	8.69833	3.16687	8.24295	2.2182	0.00515	0.025974
Crip2	46.8626	46.1839	91.189	80.2399	46.5232	85.7144	1.82467	5e-05	0.000182911	59.441	58.7653	103.928	100.833	59.1031	102.38	1.72005	5e-05	0.000270138	111.938	89.213	186.134	135.932	100.576	161.033	1.5952	0.00325	0.017685
Crispld1	1.98396	2.11388	1.07117	0.948918	2.04892	1.01004	0.659264	0.0004	0.00124373	0.279731	0.179909	0.192459	0.120784	0.22982	0.156621	0.94048	1	1	0.0722797	0.0761992	0.170371	0.133433	0.0742394	0.151902	1.0723	1	1
Crlf1	0.246982	0.255397	0.126941	0.193096	0.25119	0.160019	0.927133	1	1	0.0784686	0.176867	0.47151	0.340921	0.127668	0.406216	1.24701	0.02855	0.0701103	2.42137	4.95851	2.25318	3.40362	3.68994	2.8284	0.8163	0.3217	0.581621
Crmp1	116.621	114.419	507.286	430.68	115.52	468.983	4.0335	5e-05	0.000182911	240.36	290.762	609.323	568.899	265.561	589.111	2.21379	5e-05	0.000270138	456.975	597.949	733.752	760.927	527.462	747.34	1.41607	0.0858	0.242226
Crot	8.99604	9.80672	4.68392	4.53363	9.40138	4.60877	0.539234	5e-05	0.000182911	8.83883	6.027	3.03683	2.59162	7.43292	2.81422	0.452302	5e-05	0.000270138	4.83287	4.07741	2.058	2.66309	4.45514	2.36055	0.616033	0.0042	0.0218479
Crtac1	0.760917	0.537966	3.70872	3.75279	0.649442	3.73075	2.8681	5e-05	0.000182911	2.23063	2.65328	15.0438	13.9716	2.44196	14.5077	4.50549	5e-05	0.000270138	4.88156	2.58279	13.8594	6.32436	3.73217	10.0919	2.34393	5e-05	0.00047487
Crtap	8.61418	6.71211	1.50342	1.03773	7.66315	1.27058	0.262096	5e-05	0.000182911	3.69867	2.84436	0.450422	0.325708	3.27151	0.388065	0.324958	5e-05	0.000270138	2.03665	1.73521	0.473267	1.02453	1.88593	0.748899	0.606009	0.0136	0.0581522
Crtc1	8.14729	7.53774	9.77678	11.3733	7.84251	10.575	1.30902	0.0002	0.000665148	8.42716	10.4918	13.1116	15.1088	9.45948	14.1102	1.44464	0.0001	0.000510199	20.0656	21.5062	29.8061	26.6354	20.7859	28.2207	1.34127	0.0356	0.125888
Crtc3	2.96868	2.67344	2.95493	3.10846	2.82106	3.0317	1.05512	0.12775	0.198677	3.2239	3.81975	3.95987	4.8858	3.52183	4.42284	1.19926	0.02445	0.0613988	6.96073	6.5437	5.70791	4.97455	6.75221	5.34123	0.817989	0.1947	0.42473
Cryab	0.225458	0.260776	0	0	0.243117	0	0.80443	1	1	0.611917	0.560871	4.19394	3.70602	0.586394	3.94998	3.12027	5e-05	0.000270138	2.79749	0.7976	5.64405	10.2676	1.79754	7.95582	3.20132	5e-05	0.00047487
Crybg3	2.17158	1.85335	2.34501	2.9327	2.01247	2.63885	1.20793	0.14055	0.215855	1.20029	0.817056	0.362028	0.184135	1.00867	0.273081	0.633792	0.0001	0.000510199	0.454417	0.187192	0.19397	0.138903	0.320804	0.166436	0.883126	1	1
Crym	2.86314	2.71407	0.834116	1.05474	2.78861	0.944428	0.513231	0.00155	0.00419065	0.535551	1.04699	10.8661	10.6768	0.79127	10.7714	6.57156	5e-05	0.000270138	11.9744	5.06211	85.4977	49.8935	8.51825	67.6956	7.21725	5e-05	0.00047487
Cryz	9.07371	7.48203	3.56552	2.94316	8.27787	3.25434	0.458547	0.00025	0.00081371	7.46688	5.18585	3.38311	2.66257	6.32637	3.02284	0.549091	0.002	0.00734914	4.39632	2.73858	2.32337	1.83127	3.56745	2.07732	0.67375	0.09575	0.2627
Csda	58.2262	55.9429	12.4928	13.4795	57.0846	12.9862	0.24079	5e-05	0.000182911	38.9965	30.6932	18.4449	16.9765	34.8449	17.7107	0.521991	5e-05	0.000270138	47.9557	36.5062	30.8906	26.4189	42.2309	28.6547	0.685961	0.00915	0.0421634
Csdc2	6.98757	6.24038	24.9354	23.1843	6.61397	24.0599	3.2913	5e-05	0.000182911	19.0535	20.2064	22.8773	18.7295	19.63	20.8034	1.05688	0.13785	0.247299	33.4603	39.6351	33.2379	28.7051	36.5477	30.9715	0.85149	0.38885	0.649356
Cse1l	77.086	65.6672	33.4904	31.1186	71.3766	32.3045	0.460156	5e-05	0.000182911	52.4128	41.1496	27.8542	23.5638	46.7812	25.709	0.558986	0.00015	0.00073772	31.5062	32.1882	20.7423	26.7763	31.8472	23.7593	0.753772	0.08475	0.240147
Csf1	2.50044	2.28005	0.397359	0.385995	2.39025	0.391677	0.410495	5e-05	0.000182911	2.53352	2.03453	0.908938	0.836492	2.28403	0.872715	0.57025	0.00015	0.00073772	2.50729	2.32517	0.817403	0.933938	2.41623	0.875671	0.549047	0.00015	0.00126873
Csf2ra	1.49097	2.91636	1.5808	2.30917	2.20366	1.94498	0.919255	0.80945	0.862953	2.04348	1.57804	2.45258	1.85933	1.81076	2.15596	1.12281	0.14445	0.257046	2.8125	2.40682	5.84267	4.68538	2.60966	5.26403	1.73535	0.00415	0.0216231
Csmd3	0.0773455	0.0933034	0.163309	0.20003	0.0853244	0.18167	1.08877	1	1	0.181311	0.227356	2.03998	1.45883	0.204334	1.74941	2.28293	5e-05	0.000270138	0.243207	0.430466	0.915949	0.944421	0.336836	0.930185	1.44385	5e-05	0.00047487
Csnk1e	77.5325	72.8387	134.743	124.373	75.1856	129.558	1.71368	5e-05	0.000182911	99.1193	110.769	126.406	125.348	104.944	125.877	1.19758	0.0776	0.157178	158.117	145.52	151.704	132.199	151.819	141.952	0.935433	0.603	0.811859
Cspg5	4.98614	4.20574	1.44535	1.6237	4.59594	1.53452	0.452922	5e-05	0.000182911	4.74036	4.13562	7.80587	7.51993	4.43799	7.6629	1.59303	0.0001	0.000510199	9.39233	12.1037	22.1522	21.8379	10.748	21.995	1.95736	5e-05	0.00047487
Csrnp2	7.5912	8.53998	16.3437	17.1494	8.06559	16.7465	1.95757	5e-05	0.000182911	15.6816	16.1342	23.2984	18.52	15.9079	20.9092	1.2958	0.0114	0.0327473	18.093	18.0659	19.9004	18.1024	18.0795	19.0014	1.04832	0.71885	0.877746
Csrnp3	4.25365	5.73268	16.3294	17.4416	4.99317	16.8855	2.98432	5e-05	0.000182911	6.97069	8.74646	12.0191	9.83183	7.85858	10.9255	1.34621	0.0157	0.042439	12.1745	16.5839	10.2717	15.3528	14.3792	12.8123	0.898112	0.5426	0.771127
Csrp1	19.3805	12.716	5.70579	5.00484	16.0482	5.35532	0.372784	5e-05	0.000182911	13.5961	7.25264	2.45137	1.43618	10.4244	1.94378	0.257675	5e-05	0.000270138	4.58798	3.07955	2.34353	1.93348	3.83377	2.1385	0.649288	0.0258	0.097476
Csrp2	71.452	65.8468	68.8899	61.3998	68.6494	65.1449	0.949683	0.81255	0.865248	71.4049	54.9798	97.2843	95.112	63.1923	96.1981	1.51417	0.0005	0.00216483	116.748	82.6131	170.824	131.337	99.6805	151.081	1.51053	0.0076	0.0359963
Cstf2	28.1877	27.3285	18.2143	19.7239	27.7581	18.9691	0.694382	0.0031	0.00777517	23.1482	20.8353	14.0804	11.679	21.9917	12.8797	0.603682	0.00015	0.00073772	17.3851	18.971	7.01825	11.0106	18.178	9.01442	0.522182	5e-05	0.00047487
Ctage5	18.6902	19.0116	17.2946	16.7043	18.8509	16.9994	0.906732	0.52355	0.625107	17.6016	14.6472	12.6622	10.5125	16.1244	11.5874	0.735053	0.03805	0.0885061	11.1379	9.06296	6.76482	7.8212	10.1004	7.29301	0.747089	0.0627	0.193127
Ctdsp1	23.3338	23.0194	3.76358	5.01594	23.1766	4.38976	0.222933	5e-05	0.000182911	20.5001	15.3825	2.65186	2.34447	17.9413	2.49817	0.184685	5e-05	0.000270138	12.9524	7.20743	2.10488	1.247	10.0799	1.67594	0.241513	5e-05	0.00047487
Ctdspl	3.90093	4.28572	1.17815	1.6085	4.09333	1.39332	0.469894	5e-05	0.000182911	2.71536	2.8721	1.11437	1.07874	2.79373	1.09655	0.552637	5e-05	0.000270138	2.11908	1.49532	0.878464	0.879812	1.8072	0.879138	0.669399	0.0016	0.00983518
Ctdspl2	19.2918	17.7737	9.27332	10.309	18.5328	9.79116	0.552465	5e-05	0.000182911	17.9995	14.0595	10.0722	8.54002	16.0295	9.30611	0.605192	5e-05	0.000270138	9.15109	9.6811	6.45208	7.98945	9.4161	7.22077	0.789237	0.20365	0.43752
Ctgf	5.35195	4.53284	0.366875	0.238362	4.9424	0.302619	0.219208	5e-05	0.000182911	5.46086	5.60668	0.354397	0.304542	5.53377	0.32947	0.203477	5e-05	0.000270138	1.15977	2.46224	0.32463	1.02815	1.811	0.67639	0.596367	0.0003	0.00233751
Cth	6.67128	5.15081	1.39885	0.981716	5.91104	1.19028	0.316925	5e-05	0.000182911	4.09032	2.77062	1.00424	0.814312	3.43047	0.909276	0.430942	5e-05	0.000270138	1.38403	0.85355	0.162678	0.358185	1.11879	0.260431	0.594883	0.00035	0.00267481
Cthrc1	3.59252	4.87022	2.05567	1.94785	4.23137	2.00176	0.5738	0.0037	0.00911989	0.273471	0.440747	1.05857	0.655257	0.357109	0.856913	1.36829	0.0313	0.0755775	0.325781	0.651852	0.576847	2.33476	0.488816	1.4558	1.6495	0.02125	0.0832444
Ctif	11.3364	9.08609	29.9526	30.4013	10.2112	30.177	2.78086	5e-05	0.000182911	10.5236	14.0917	17.5469	18.8762	12.3077	18.2115	1.44365	0.00085	0.00344389	17.0479	19.0135	21.3199	20.4435	18.0307	20.8817	1.14981	0.3506	0.611166
Ctnna1	87.2198	75.5927	30.8105	30.113	81.4062	30.4617	0.381788	5e-05	0.000182911	61.1948	52.2269	13.6532	10.73	56.7109	12.1916	0.228581	5e-05	0.000270138	33.5223	25.0775	6.41899	6.28072	29.2999	6.34985	0.24257	5e-05	0.00047487
Ctnna2	22.5587	20.7726	99.4683	85.8396	21.6656	92.6539	4.13198	5e-05	0.000182911	42.0963	55.1677	95.0003	99.1024	48.632	97.0513	1.97557	5e-05	0.000270138	67.1595	85.853	95.9835	104.627	76.5062	100.305	1.30706	0.10265	0.275295
Ctnnal1	9.63775	10.0894	2.30666	2.6741	9.86358	2.49038	0.321292	5e-05	0.000182911	4.60026	3.25161	0.938151	0.760395	3.92593	0.849273	0.375416	5e-05	0.000270138	2.08172	1.83691	0.492921	0.621243	1.95931	0.557082	0.526163	5e-05	0.00047487
Ctnnd2	15.0867	12.585	25.3276	22.8996	13.8359	24.1136	1.69276	5e-05	0.000182911	21.4375	24.047	33.5632	38.9037	22.7422	36.2334	1.56824	0.00055	0.00235612	42.1386	40.9198	80.8312	67.4256	41.5292	74.1284	1.76651	0.00075	0.00512661
Ctsc	3.6495	3.43058	0.210114	0.477509	3.54004	0.343811	0.295991	5e-05	0.000182911	1.4528	0.733396	0.171754	0.0466105	1.0931	0.109182	0.529924	0.00055	0.00235612	0.379644	0.335989	0.0714951	0	0.357816	0.0357476	0.762804	1	1
Ctsf	3.12497	3.29571	8.39824	8.11241	3.21034	8.25532	2.19824	5e-05	0.000182911	4.18301	4.27961	10.3521	9.13697	4.23131	9.74454	2.05389	5e-05	0.000270138	7.61786	9.64357	18.4568	22.0396	8.63072	20.2482	2.2063	5e-05	0.00047487
Cttnbp2	2.00268	3.28143	4.90316	6.74267	2.64206	5.82292	1.87337	5e-05	0.000182911	11.4441	16.3672	22.9341	22.1212	13.9056	22.5277	1.57844	0.00025	0.00116475	22.9187	31.6115	18.7744	22.528	27.2651	20.6512	0.766005	0.12965	0.322479
Cttnbp2nl	18.0689	20.1816	40.0593	40.2071	19.1253	40.1332	2.04386	5e-05	0.000182911	19.7961	22.5058	23.5089	23.0032	21.151	23.256	1.09503	0.34205	0.494733	28.174	30.9096	26.5945	25.9423	29.5418	26.2684	0.892822	0.63425	0.830305
Ctxn1	64.6727	66.2897	164.327	168.622	65.4812	166.475	2.51913	5e-05	0.000182911	114.503	112.58	233.541	222.014	113.541	227.778	1.99733	5e-05	0.000270138	288.846	212.234	477.466	303.442	250.54	390.454	1.55623	0.0111	0.0494518
Cul7	31.7337	28.8753	27.5572	29.7848	30.3045	28.671	0.947819	0.31315	0.415708	22.4826	23.2252	11.1484	10.4789	22.8539	10.8137	0.49525	5e-05	0.000270138	21.0645	23.1746	13.5739	15.2911	22.1196	14.4325	0.667509	0.01675	0.0686965
Cul9	1.5261	1.72952	3.11401	3.49119	1.62781	3.3026	1.63733	5e-05	0.000182911	1.36519	1.87225	2.73016	3.18227	1.61872	2.95621	1.51074	5e-05	0.000270138	3.92203	4.67908	7.63584	7.3489	4.30056	7.49237	1.60217	0.0006	0.00426827
Cux1	70.1957	61.9292	45.8509	42.9528	66.0624	44.4019	0.677009	0.04365	0.0796433	60.0216	50.7453	21.1145	15.545	55.3835	18.3298	0.342827	5e-05	0.000270138	63.3374	88.9724	12.1437	19.8116	76.1549	15.9777	0.220046	5e-05	0.00047487
Cux2	6.71209	8.26591	8.29117	10.7194	7.489	9.50529	1.23752	0.0018	0.00478763	11.3697	15.2697	4.09667	3.04636	13.3197	3.57152	0.319247	5e-05	0.000270138	31.5872	39.4315	2.69064	2.88913	35.5093	2.78988	0.103806	5e-05	0.00047487
Cx3cl1	5.44551	4.14486	2.2462	1.76186	4.79519	2.00403	0.518367	0.00015	0.000510492	2.46535	2.03436	5.77154	5.45089	2.24986	5.61121	2.03431	5e-05	0.000270138	2.98383	2.1038	14.9405	15.5758	2.54381	15.2582	4.58775	5e-05	0.00047487
Cxcl12	12.5837	10.3898	3.31671	4.17113	11.4868	3.74392	0.379916	5e-05	0.000182911	14.5973	13.1971	3.77959	3.3846	13.8972	3.58209	0.307581	5e-05	0.000270138	12.3856	7.97488	10.1834	44.1765	10.1802	27.18	2.52051	0.0007	0.00482883
Cxcr7	12.257	13.2049	4.47966	6.27303	12.7309	5.37634	0.464378	5e-05	0.000182911	15.4966	17.4814	20.6079	22.1951	16.489	21.4015	1.28089	0.0662	0.138905	9.21974	8.77557	2.39777	1.39747	8.99765	1.89762	0.28983	5e-05	0.00047487
Cxx1a	29.6635	29.1658	68.9652	60.3636	29.4147	64.6644	2.15897	5e-05	0.000182911	37.009	37.0706	40.8915	39.0184	37.0398	39.9549	1.07663	0.0825	0.165263	69.1614	56.2918	68.5317	48.2691	62.7266	58.4004	0.932113	0.76095	0.901318
Cxx1b	32.0436	29.1834	74.5384	62.6166	30.6135	68.5775	2.20088	5e-05	0.000182911	39.7014	41.0731	45.0815	33.9253	40.3873	39.5034	0.978644	0.31315	0.462959	67.0648	55.6976	64.9581	51.1728	61.3812	58.0654	0.946847	0.85955	0.944402
Cxx1c	14.5756	16.731	51.5162	46.5568	15.6533	49.0365	3.0046	5e-05	0.000182911	19.212	17.9747	13.3514	12.1914	18.5934	12.7714	0.702861	0.1886	0.315111	38.4034	32.5738	38.5822	27.4812	35.4886	33.0317	0.932667	0.8453	0.938609
Cxxc5	21.6599	16.5017	56.3732	47.8791	19.0808	52.1262	2.64562	5e-05	0.000182911	14.6042	14.2223	16.1687	14.2025	14.4132	15.1856	1.05011	0.5762	0.713629	22.0477	11.0484	27.0912	23.1837	16.548	25.1375	1.48948	0.0361	0.127233
Cyb561d1	2.27821	2.69019	3.44866	3.87371	2.4842	3.66119	1.33781	0.0018	0.00478763	2.45739	4.16256	3.87413	5.02216	3.30998	4.44815	1.26408	0.0193	0.0504435	1.80011	1.94815	1.90811	1.86122	1.87413	1.88467	1.00367	0.84245	0.937132
Cyb561d2	2.0619	2.10346	2.73844	2.51668	2.08268	2.62756	1.17676	0.0938	0.153385	2.67962	2.23757	4.46536	4.40968	2.45859	4.43752	1.57218	0.00195	0.00719489	4.33388	3.9699	8.68509	7.95279	4.15189	8.31894	1.80884	0.00255	0.0145008
Cyb5r1	4.72645	5.17859	5.89537	5.62879	4.95252	5.76208	1.136	0.1283	0.199393	5.25093	4.81205	10.9962	10.4195	5.03149	10.7079	1.94112	5e-05	0.000270138	7.4889	7.45855	11.7908	14.8914	7.47372	13.3411	1.69242	0.00435	0.0225088
Cyba	7.22215	7.37098	0.983921	1.35758	7.29657	1.17075	0.261644	5e-05	0.000182911	4.6728	2.86825	0.778654	0.24927	3.77053	0.513962	0.317358	0.0011	0.00435148	3.22986	1.62843	0.472214	0.357861	2.42915	0.415038	0.41265	0.00175	0.0106241
Cyfip2	28.2782	22.6825	74.6617	69.4652	25.4804	72.0635	2.75916	5e-05	0.000182911	38.5786	45.2459	55.0695	60.0423	41.9123	57.5559	1.36455	0.01595	0.0429576	48.2006	58.0089	58.1857	61.8987	53.1048	60.0422	1.12822	0.38855	0.649191
Cygb	0.714768	0.713682	1.96438	2.65964	0.714225	2.31201	1.93207	5e-05	0.000182911	2.70519	4.18916	11.4657	11.2774	3.44718	11.3715	2.78189	5e-05	0.000270138	9.65485	5.47069	15.967	9.05283	7.56277	12.5099	1.57775	0.00805	0.0378187
Cyp20a1	8.29381	8.75795	3.49871	3.53825	8.52588	3.51848	0.474337	5e-05	0.000182911	9.00355	7.00629	4.41492	4.13788	8.00492	4.2764	0.585946	0.00175	0.00656891	5.47039	5.22492	4.13575	5.15222	5.34765	4.64398	0.889145	0.561	0.783897
Cyp26b1	0.689608	0.455607	1.97526	1.6916	0.572608	1.83343	1.80174	5e-05	0.000182911	0.422688	0.799151	0.596996	0.380906	0.610919	0.488951	0.924286	0.62355	0.752371	0.320695	0.369238	5.71943	1.81365	0.344967	3.76654	3.54398	5e-05	0.00047487
Cyp2j9	0.82065	0.551862	0.0421056	0.22042	0.686256	0.131263	0.670873	0.00215	0.0056096	1.97639	1.02765	0.139727	0.141498	1.50202	0.140613	0.455877	0.00035	0.001574	1.13049	0.723621	0.186565	0.251577	0.927056	0.219071	0.632608	0.00085	0.00571521
Cyp39a1	8.46384	6.94638	3.55278	2.83634	7.70511	3.19456	0.48185	5e-05	0.000182911	9.22591	6.1301	2.06994	1.10216	7.678	1.58605	0.298001	5e-05	0.000270138	2.61981	1.90217	0.375389	0.450542	2.26099	0.412965	0.433293	5e-05	0.00047487
Cyp46a1	3.05727	4.61745	0.497743	0.601607	3.83736	0.549675	0.320356	5e-05	0.000182911	4.64384	3.42787	1.24551	1.12177	4.03585	1.18364	0.433619	5e-05	0.000270138	2.30606	2.2217	3.67899	4.64791	2.26388	4.16345	1.582	0.007	0.0336037
Cyp4x1	0.0673674	0.278579	1.44173	1.60693	0.172973	1.52433	2.15208	0.00115	0.0032125	0.228351	0.225225	1.36041	1.06315	0.226788	1.21178	1.8029	0.00115	0.00452504	0.235932	0.218079	1.35443	1.80654	0.227005	1.58048	2.10308	0.0006	0.00426827
Cyp7b1	0.705955	0.622148	0.578982	0.747091	0.664052	0.663037	0.99939	0.8866	0.920271	0.964079	1.21621	2.72801	2.90676	1.09014	2.81738	1.82637	0.0002	0.000955192	1.98564	1.37823	2.57986	2.18162	1.68193	2.38074	1.26056	0.11975	0.306156
Cyr61	33.0685	33.9367	3.9971	7.24754	33.5026	5.62232	0.191937	5e-05	0.000182911	43.403	63.0663	3.22656	3.20217	53.2347	3.21436	0.0777061	5e-05	0.000270138	16.8509	22.0826	2.24202	4.43226	19.4668	3.33714	0.211912	5e-05	0.00047487
Cystm1	2.19655	1.35302	3.70992	2.33934	1.77479	3.02463	1.45043	0.0258	0.0503973	2.24677	0.74258	4.26513	2.10111	1.49467	3.18312	1.67682	0.0142	0.0392116	3.81658	1.83142	9.68793	9.71862	2.824	9.70327	2.79897	0.0001	0.00088331
Cyth1	5.99645	6.1233	17.9055	17.514	6.05987	17.7097	2.65015	5e-05	0.000182911	11.8607	15.7094	19.76	18.9642	13.7851	19.3621	1.37721	0.0026	0.00917269	22.1087	20.3398	18.5656	16.1393	21.2243	17.3525	0.825785	0.28325	0.538188
Cyth2	40.169	41.052	97.5644	82.5507	40.6105	90.0576	2.18833	5e-05	0.000182911	75.1789	64.2549	89.9822	77.7134	69.7169	83.8478	1.19982	0.0573	0.123597	82.4855	84.1646	70.6687	71.524	83.3251	71.0964	0.854981	0.3406	0.600132
D10Bwg1379e	0.472026	0.521862	3.71648	4.55601	0.496944	4.13624	3.43115	5e-05	0.000182911	0.441898	0.620103	1.58531	1.90833	0.531	1.74682	1.79413	5e-05	0.000270138	2.7341	4.74868	5.1932	7.60465	3.74139	6.39893	1.5605	0.0022	0.0128016
D130017N08Rik	2.55206	1.86593	5.17145	4.87148	2.20899	5.02147	1.87643	5e-05	0.000182911	2.6899	2.63463	4.69286	4.07214	2.66227	4.3825	1.46972	0.00745	0.0227818	3.68356	4.55581	5.9082	5.758	4.11968	5.8331	1.33467	0.0595	0.18601
D130043K22Rik	0.216587	0.226361	1.27638	1.2412	0.221474	1.25879	1.84923	5e-05	0.000182911	0.0637198	0.0985954	1.00215	1.05171	0.0811576	1.02693	1.87478	5e-05	0.000270138	0.158207	0.198784	2.19087	2.15572	0.178496	2.17329	2.69267	5e-05	0.00047487
D19Ertd737e	14.6551	12.7565	15.3472	12.9542	13.7058	14.1507	1.03025	0.89165	0.923996	12.0589	8.5599	7.41147	6.62986	10.3094	7.02067	0.709203	0.0035	0.0118581	10.3052	7.40937	10.8835	10.0451	8.85728	10.4643	1.16303	0.45925	0.708902
D330045A20Rik	1.37158	1.04184	0.155714	0.208079	1.20671	0.181896	0.535592	5e-05	0.000182911	0.494247	0.399096	0.0966054	0.0199857	0.446671	0.0582956	0.731538	1	1	0.116676	0.074506	0.0274977	0.143511	0.095591	0.0855044	0.990793	1	1
D3Bwg0562e	0.286961	0.346635	0.240908	0.287712	0.316798	0.26431	0.96014	1	1	0.214959	0.218471	2.90177	2.34042	0.216715	2.62109	2.97612	5e-05	0.000270138	0.713099	1.37953	3.55254	3.77174	1.04631	3.66214	2.27831	5e-05	0.00047487
D3Ertd751e	3.37351	3.19733	1.60092	1.35581	3.28542	1.47836	0.578325	5e-05	0.000182911	1.82924	1.79652	0.839388	0.722967	1.81288	0.781177	0.633222	0.0003	0.00136627	1.13216	0.679696	0.455072	0.467562	0.905928	0.461317	0.766722	0.02025	0.0801144
D430019H16Rik	22.0034	20.8056	75.2523	65.3285	21.4045	70.2904	3.18197	5e-05	0.000182911	34.8809	49.063	55.8918	62.2036	41.9719	59.0477	1.39737	0.005	0.0161971	64.5788	92.1909	67.8198	75.1707	78.3849	71.4952	0.913213	0.7638	0.902563
D430041D05Rik	4.47804	3.67583	7.66392	8.60966	4.07693	8.13679	1.79967	5e-05	0.000182911	4.49276	6.16864	12.1594	16.5741	5.3307	14.3667	2.42734	5e-05	0.000270138	13.8451	25.5146	26.5431	33.9564	19.6798	30.2497	1.51112	0.0065	0.0315118
D630045J12Rik	10.8881	10.4869	22.8562	24.3382	10.6875	23.5972	2.10457	5e-05	0.000182911	11.8238	16.4767	21.5012	27.3627	14.1502	24.432	1.67865	0.0001	0.000510199	20.5217	28.8419	26.8844	27.9124	24.6818	27.3984	1.10578	0.3634	0.623761
D8Ertd82e	8.48489	8.6445	12.6551	14.017	8.5647	13.3361	1.49885	5e-05	0.000182911	10.3002	9.80602	4.2128	3.36779	10.0531	3.79029	0.433389	5e-05	0.000270138	12.3555	9.96278	4.37966	3.00998	11.1591	3.69482	0.386114	5e-05	0.00047487
D930015E06Rik	36.4996	40.9508	41.8551	54.1928	38.7252	48.0239	1.23408	0.0258	0.0503973	35.6476	34.8148	27.521	23.2156	35.2312	25.3683	0.727779	0.091	0.178726	30.3566	29.4296	20.1478	17.0986	29.8931	18.6232	0.635197	0.00645	0.031317
D930028M14Rik	0.626942	0.518308	8.16006	5.98375	0.572625	7.07191	5.13276	5e-05	0.000182911	0.186436	0	0.137711	0.0993182	0.093218	0.118515	1.02314	1	1	0.299583	0.0741269	0.203402	0.429062	0.186855	0.316232	1.10901	1	1
Daam1	13.8429	14.0481	32.515	32.0131	13.9455	32.264	2.22569	5e-05	0.000182911	16.016	16.9325	23.1555	24.2933	16.4743	23.7244	1.4149	0.00795	0.0241695	25.6885	27.7452	30.4338	40.0007	26.7169	35.2172	1.30669	0.09825	0.267716
Dab1	24.0286	20.4201	18.8881	14.3003	22.2244	16.5942	0.757576	0.19045	0.277994	31.5788	40.7297	76.8261	92.5116	36.1542	84.6689	2.30576	0.0001	0.000510199	77.488	76.1327	133.466	117.05	76.8103	125.258	1.62264	0.0374	0.130982
Dab2	3.87508	4.5706	2.25466	2.90876	4.22284	2.58171	0.685778	0.0019	0.00501644	0.343642	0.289077	0.136044	0.0883854	0.31636	0.112215	0.844917	1	1	0.143296	0.151579	0.0270779	0.0470704	0.147437	0.0370742	0.903818	1	1
Dach1	32.6521	28.6677	25.8442	26.3459	30.6599	26.0951	0.855816	0.23075	0.325204	20.3396	14.6652	8.37273	5.6087	17.5024	6.99071	0.431875	5e-05	0.000270138	6.70925	2.43898	9.03444	11.936	4.57411	10.4852	2.06046	0.0012	0.00768373
Dach2	1.66176	1.33206	1.57125	1.6253	1.49691	1.59827	1.0406	0.8181	0.86926	0.349497	0.253343	1.12532	0.846038	0.30142	0.985679	1.52578	0.00055	0.00235612	0.144151	0.247392	0.48757	1.19904	0.195771	0.843305	1.54152	0.00195	0.0116334
Dact1	8.67584	8.71415	20.4217	17.2678	8.695	18.8448	2.04691	5e-05	0.000182911	14.729	24.7194	63.8819	82.301	19.7242	73.0914	3.57512	5e-05	0.000270138	36.7919	28.8213	34.653	35.5942	32.8066	35.1236	1.06854	0.86425	0.946415
Dact2	0.550221	0.583927	0.394121	0.241598	0.567074	0.31786	0.840968	0.22015	0.313022	0.291043	0.131078	0.729413	0.487353	0.211061	0.608383	1.32808	0.00195	0.00719489	0.224571	0.0807556	1.51816	1.36089	0.152663	1.43952	2.11642	5e-05	0.00047487
Dact3	8.3135	7.6497	15.9723	14.1516	7.9816	15.0619	1.78832	5e-05	0.000182911	7.38264	7.43387	11.5493	10.873	7.40825	11.2111	1.45228	0.0002	0.000955192	12.8909	10.623	14.009	12.0955	11.7569	13.0523	1.10154	0.51505	0.750869
Dagla	1.72258	1.94975	1.38572	2.23453	1.83617	1.81012	0.990819	0.2894	0.389947	1.3448	1.78907	3.87518	3.71216	1.56693	3.79367	1.86747	5e-05	0.000270138	3.49429	3.0297	7.35598	5.23776	3.262	6.29687	1.71208	0.00025	0.00198552
Dapk2	1.87947	1.39021	0.116996	0.244836	1.63484	0.180916	0.448193	0.0003	0.000960448	0.120609	0.244626	0.0620995	0	0.182617	0.0310498	0.871837	1	1	0.309006	0.200967	0.124515	0.0214967	0.254987	0.0730058	0.854994	1	1
Darc	1.71464	1.87582	10.6491	11.3602	1.79523	11.0046	4.29469	5e-05	0.000182911	4.08812	6.43047	10.2458	11.1718	5.25929	10.7088	1.87063	0.0001	0.000510199	9.10728	9.81112	13.8979	12.763	9.4592	13.3305	1.37013	0.05905	0.184921
Dbc1	2.66255	2.07622	6.55577	5.63316	2.36938	6.09446	2.10557	5e-05	0.000182911	1.02404	1.38331	10.2462	15.6879	1.20368	12.9671	6.33807	5e-05	0.000270138	2.83759	2.21411	27.1651	18.6032	2.52585	22.8842	6.77401	5e-05	0.00047487
Dbf4	43.5032	38.1913	18.1665	17.0788	40.8473	17.6227	0.445015	5e-05	0.000182911	28.2888	21.4586	9.78246	7.0631	24.8737	8.42278	0.364184	5e-05	0.000270138	8.75042	6.49969	2.08525	2.89172	7.62505	2.48848	0.404459	5e-05	0.00047487
Dbi	204.619	189.723	51.9581	51.1716	197.171	51.5648	0.26525	5e-05	0.000182911	288.369	213.511	34.1891	24.1976	250.94	29.1933	0.119843	5e-05	0.000270138	229.571	111.567	28.5631	24.9441	170.569	26.7536	0.161763	5e-05	0.00047487
Dbn1	191.646	212.026	407.176	437.635	201.836	422.406	2.08743	5e-05	0.000182911	285.001	316.166	372.881	370.015	300.584	371.448	1.23497	0.05835	0.125388	446.064	425.759	449.719	369.97	435.911	409.844	0.940338	0.7891	0.913254
Dbndd1	7.93454	9.33792	28.2649	24.5989	8.63623	26.4319	2.84675	5e-05	0.000182911	14.5541	17.6328	30.6672	28.2137	16.0935	29.4404	1.78083	5e-05	0.000270138	32.7273	33.0771	39.7974	34.4293	32.9022	37.1133	1.12421	0.42275	0.679972
Dbpht2	0.449586	0.212818	0.525577	0.476229	0.331202	0.500903	1.12748	1	1	0.461993	0.596622	0.907977	1.37775	0.529308	1.14286	1.4012	0.009	0.0269249	0.727179	2.29966	1.97412	6.26858	1.51342	4.12135	2.0376	0.0001	0.00088331
Dbr1	14.2298	13.4736	8.70194	7.47798	13.8517	8.08996	0.612048	0.0012	0.00333464	13.244	10.1848	9.47879	8.32171	11.7144	8.90025	0.778664	0.152	0.267486	7.06406	5.15552	5.94673	5.16344	6.10979	5.55509	0.92198	0.6404	0.833971
Dbx1	2.98043	2.44744	1.97575	2.5332	2.71394	2.25447	0.876288	0.91575	0.940678	0.888351	0.204684	0.103888	0	0.546517	0.051944	0.680202	0.02215	0.0565275	0.0920681	0.0280246	0	0	0.0600463	0	0.943355	1	1
Dcaf6	4.09268	5.93094	4.58928	5.6766	5.01181	5.13294	1.02015	0.718	0.790484	5.65342	6.46059	8.58387	8.70719	6.05701	8.64553	1.3668	0.0135	0.037668	8.95837	10.4385	13.991	15.6158	9.69843	14.8034	1.47717	0.00865	0.0401057
Dcaf8	31.6288	36.9385	19.5715	24.687	34.2837	22.1292	0.655523	0.0034	0.00845101	36.7803	30.3731	14.0707	11.6752	33.5767	12.8729	0.401222	5e-05	0.000270138	29.7587	23.9572	15.7888	15.1239	26.8579	15.4564	0.590724	0.0005	0.00365054
Dcbld1	10.5967	8.80462	2.80799	2.59155	9.70066	2.69977	0.345752	5e-05	0.000182911	5.95586	4.31378	5.83932	5.32761	5.13482	5.58347	1.07313	0.5154	0.661082	3.36535	2.94672	4.53801	4.07098	3.15604	4.3045	1.27634	0.1122	0.29314
Dcbld2	18.6468	15.7741	12.03	10.8989	17.2105	11.4644	0.684467	0.00505	0.0120343	7.38196	7.03851	4.81117	4.56622	7.21023	4.6887	0.692878	0.0029	0.0100698	4.47631	3.74415	4.93965	7.19132	4.11023	6.06548	1.38262	0.0784	0.227581
Dcc	13.2943	13.2649	117.588	114.968	13.2796	116.278	8.21298	5e-05	0.000182911	24.8099	28.8115	94.8236	98.0368	26.8107	96.4302	3.50334	5e-05	0.000270138	23.6195	21.4699	47.578	34.3447	22.5447	40.9614	1.7822	5e-05	0.00047487
Dchs1	24.3806	23.2115	52.3945	57.0857	23.7961	54.7401	2.24794	5e-05	0.000182911	32.2145	39.6475	39.9792	47.079	35.931	43.5291	1.20574	0.03165	0.0761298	41.4102	49.3503	41.0514	34.9521	45.3802	38.0018	0.840913	0.39355	0.653609
Dclk1	26.1521	23.0869	88.7075	73.2353	24.6195	80.9714	3.19957	5e-05	0.000182911	28.4303	38.4117	68.2958	71.0905	33.421	69.6932	2.05378	5e-05	0.000270138	55.7709	74.6643	90.2794	104.892	65.2176	97.5857	1.48881	0.0114	0.0504185
Dcn	1.77679	3.13843	0.152437	0.331571	2.45761	0.242004	0.359209	5e-05	0.000182911	0.808569	0.202439	0.635872	0.689878	0.505504	0.662875	1.10453	0.5844	0.720577	0.841475	0.389793	0.270238	0.0800555	0.615634	0.175147	0.72736	0.0151	0.0633138
Dcp2	19.0431	14.5164	7.44866	7.59942	16.7797	7.52404	0.479424	5e-05	0.000182911	10.4444	9.11588	5.23923	5.2009	9.78014	5.22006	0.576993	5e-05	0.000270138	5.24383	5.94708	3.78008	5.40936	5.59546	4.59472	0.848269	0.19355	0.42309
Dct	3.25653	3.77477	0.551773	0.423897	3.51565	0.487835	0.329484	5e-05	0.000182911	8.17929	5.81712	0.543665	0.530203	6.9982	0.536934	0.19216	5e-05	0.000270138	4.65324	1.95143	0.772027	0.26199	3.30233	0.517008	0.352601	5e-05	0.00047487
Dctd	16.7003	14.6153	2.28775	2.19135	15.6578	2.23955	0.194476	5e-05	0.000182911	7.24497	6.73121	4.41446	4.73171	6.98809	4.57308	0.697674	0.033	0.0788633	8.24492	9.22978	5.80363	7.36094	8.73735	6.58228	0.778681	0.1828	0.408236
Dctn3	31.9906	29.686	60.0902	49.7801	30.8383	54.9352	1.75685	5e-05	0.000182911	65.1317	49.6763	76.7976	65.7998	57.404	71.2987	1.23791	0.01445	0.0397533	85.7241	70.8347	88.045	68.3822	78.2794	78.2136	0.99917	0.8511	0.940278
Dctpp1	104.322	98.0395	26.7669	22.4495	101.181	24.6082	0.250617	5e-05	0.000182911	82.7078	51.5717	38.7644	32.2639	67.1398	35.5142	0.535871	0.00215	0.00781796	68.6123	43.666	47.2639	42.2645	56.1392	44.7642	0.800925	0.34335	0.60331
Dcx	37.3416	39.9445	300.398	256.89	38.6431	278.644	7.05405	5e-05	0.000182911	120.041	170.425	246.446	259.667	145.233	253.056	1.73734	0.01415	0.0390993	219.844	325.108	215.71	283.082	272.476	249.396	0.915605	0.91665	0.966563
Dda1	24.845	23.0729	44.6122	42.2133	23.959	43.4128	1.77943	0.0005	0.00152293	34.4662	32.6024	49.9403	44.3317	33.5343	47.136	1.39386	0.054	0.117733	68.2597	46.552	73.1354	52.5848	57.4059	62.8601	1.09339	0.6844	0.859265
Ddah1	35.0389	27.3343	3.6034	3.77548	31.1866	3.68944	0.145695	5e-05	0.000182911	41.3474	35.9001	6.04319	4.78443	38.6238	5.41381	0.161868	5e-05	0.000270138	30.1225	16.9741	5.75068	8.36938	23.5483	7.06003	0.328334	5e-05	0.00047487
Ddah2	139.407	130.01	240.791	209.388	134.708	225.089	1.66599	5e-05	0.000182911	258.358	219.865	249.586	216.745	239.112	233.166	0.975237	0.3185	0.468991	330.063	266.014	251.189	191.934	298.038	221.561	0.744257	0.09865	0.26829
Ddc	1.63018	1.72873	0.313629	0.497551	1.67945	0.40559	0.524581	0.0001	0.000351031	0.129421	0.0485958	0.0555024	0.0200712	0.0890084	0.0377868	0.952965	1	1	0.137867	0.0449188	0.0185225	0	0.0913929	0.00926125	0.924746	1	1
Ddit4	34.1903	22.8628	49.5922	36.8366	28.5266	43.2144	1.49745	5e-05	0.000182911	110.663	100.91	70.2873	64.674	105.787	67.4806	0.641286	0.0279	0.0687561	119.132	99.8715	86.8206	70.2019	109.502	78.5113	0.719547	0.03305	0.118614
Ddr1	55.4203	58.4607	72.8892	80.4169	56.9405	76.653	1.34022	0.00045	0.00138205	70.1369	67.7515	48.343	43.3137	68.9442	45.8284	0.66951	0.1007	0.193776	73.3575	50.7912	40.2456	25.6137	62.0744	32.9297	0.537931	0.0002	0.00162795
Ddr2	2.67824	2.2577	0.930838	1.25448	2.46797	1.09266	0.603425	5e-05	0.000182911	0.216577	0.148312	0.0724993	0.070033	0.182445	0.0712662	0.905976	1	1	0.322201	0.24799	0.332105	0.58253	0.285096	0.457317	1.13401	1	1
Ddx11	7.26075	7.76213	1.26459	1.87323	7.51144	1.56891	0.301818	5e-05	0.000182911	4.25528	3.34813	0.692363	0.689395	3.80171	0.690879	0.352141	5e-05	0.000270138	1.34912	1.06136	0.664776	0.625759	1.20524	0.645267	0.746072	0.02535	0.0960604
Ddx18	39.2122	35.2886	16.8992	15.0738	37.2504	15.9865	0.444087	5e-05	0.000182911	30.9408	24.719	17.5634	13.0525	27.8299	15.3079	0.565661	0.0003	0.00136627	21.6064	16.822	10.8985	11.7873	19.2142	11.3429	0.610605	0.0032	0.0174801
Ddx20	12.4899	12.2983	7.62259	7.44889	12.3941	7.53574	0.637276	0.0016	0.00431004	11.2971	8.34399	8.57247	5.4308	9.82054	7.00164	0.739485	0.06895	0.143334	4.68364	3.62995	2.79439	2.93647	4.15679	2.86543	0.74958	0.086	0.242684
Ddx25	10.3531	9.14119	18.7915	16.1402	9.74714	17.4658	1.71821	5e-05	0.000182911	14.4388	14.8556	31.468	27.7677	14.6472	29.6179	1.95676	5e-05	0.000270138	16.565	21.4231	24.5368	30.3773	18.9941	27.457	1.42328	0.0275	0.102442
Ddx26b	4.94443	9.64972	2.91136	4.59608	7.29708	3.75372	0.572939	5e-05	0.000182911	4.65725	3.74769	2.7473	1.70512	4.20247	2.22621	0.62013	0.0006	0.00253571	0.905669	1.5928	0.485326	0.637997	1.24923	0.561662	0.694308	0.0096	0.0439512
Ddx39	59.1511	55.8708	25.2125	24.1628	57.511	24.6877	0.439023	5e-05	0.000182911	49.6466	30.7653	23.0993	17.5951	40.206	20.3472	0.518061	0.0005	0.00216483	23.805	22.1607	16.0102	16.983	22.9828	16.4966	0.729546	0.0997	0.270339
Decr1	5.57888	5.09295	2.18297	1.80272	5.33591	1.99284	0.472362	5e-05	0.000182911	3.71643	2.57249	1.11437	0.896295	3.14446	1.00533	0.483859	5e-05	0.000270138	1.7232	1.41302	0.635288	0.625201	1.56811	0.630244	0.634803	0.0023	0.0132985
Dek	160.606	132.718	43.2657	37.1044	146.662	40.185	0.278914	5e-05	0.000182911	109.603	75.6305	33.2887	25.2683	92.6167	29.2785	0.32343	5e-05	0.000270138	42.6846	32.2147	16.2663	19.7306	37.4496	17.9984	0.494112	0.0004	0.00299589
Dennd1b	2.70747	2.65801	6.41804	6.3804	2.68274	6.39922	2.00916	5e-05	0.000182911	2.66976	2.83063	3.08057	2.56916	2.7502	2.82486	1.01991	0.9189	0.9529	1.51704	1.64034	0.781307	1.02512	1.57869	0.903214	0.738054	0.00955	0.0437694
Dennd1c	1.19743	2.22319	2.91116	3.46836	1.71031	3.18976	1.54586	0.0002	0.000665148	1.7983	0.883661	1.61833	0.532358	1.34098	1.07534	0.886528	0.7706	0.859447	0.906615	0.839321	0.22393	0.174746	0.872968	0.199338	0.640341	0.0008	0.00541901
Dennd2a	17.9754	15.7604	12.9746	12.0585	16.8679	12.5166	0.756471	0.28735	0.387882	12.7984	11.1691	7.78467	6.43109	11.9838	7.10788	0.624464	0.01055	0.0307845	9.08955	8.54341	5.77825	5.15778	8.81648	5.46802	0.658894	0.00785	0.0369881
Dennd6a	12.9046	10.8653	11.1008	10.4748	11.8849	10.7878	0.91485	0.5012	0.604178	9.75499	10.1539	8.62917	6.26801	9.95444	7.44859	0.771248	0.06325	0.134037	7.68224	6.94873	4.58596	4.92025	7.31548	4.7531	0.691854	0.0288	0.106107
Depdc1a	6.98406	8.8719	2.15206	2.63681	7.92798	2.39444	0.380202	5e-05	0.000182911	6.26156	3.75657	0.98199	0.566401	5.00906	0.774196	0.295253	5e-05	0.000270138	1.82566	1.00114	0.0426202	0.147373	1.4134	0.0949966	0.453715	5e-05	0.00047487
Depdc1b	12.4093	11.8222	3.92435	3.78551	12.1158	3.85493	0.37016	5e-05	0.000182911	7.50756	5.70336	1.48648	0.8788	6.60546	1.18264	0.286983	5e-05	0.000270138	2.66484	1.16375	0.195179	0.145061	1.9143	0.17012	0.40151	5e-05	0.00047487
Depdc7	1.76197	2.23531	0.313784	0.48206	1.99864	0.397922	0.466185	5e-05	0.000182911	1.41799	0.53263	0.192153	0.162109	0.97531	0.177131	0.595922	0.00205	0.00749994	0.501095	0.328181	0.171299	0.243876	0.414638	0.207588	0.853637	1	1
Dera	17.4962	11.148	9.42474	6.09977	14.3221	7.76225	0.57187	0.0009	0.002577	8.94927	6.73298	5.89189	4.14202	7.84112	5.01696	0.680564	0.0261	0.0650092	5.5194	4.39571	2.47367	1.79005	4.95756	2.13186	0.525696	0.00205	0.0120719
Derl1	17.3468	14.8129	20.7508	16.0244	16.0799	18.3876	1.13512	0.1208	0.189466	17.4006	15.2764	10.3088	8.06282	16.3385	9.18581	0.587468	0.0004	0.00177157	13.8449	14.4661	8.36319	10.327	14.1555	9.3451	0.682597	0.01235	0.0537993
Dffb	4.43124	4.63012	2.18556	2.79972	4.53068	2.49264	0.631503	0.0089	0.0198154	6.08984	4.13451	4.37878	2.61431	5.11217	3.49654	0.73567	0.1198	0.222253	2.6936	2.54737	1.3024	1.42498	2.62048	1.36369	0.652866	0.01605	0.0664452
Dgke	2.77601	3.00112	5.88224	5.93439	2.88856	5.90831	1.77657	5e-05	0.000182911	5.19737	6.51552	9.38429	9.23454	5.85644	9.30941	1.50361	0.00305	0.0104949	7.42754	8.20684	9.09585	9.67362	7.81719	9.38473	1.17778	0.19985	0.432049
Dgkg	0.0169648	0.00703161	0.00692393	0.00661491	0.0119982	0.00676942	0.994833	1	1	0.645668	1.2109	0.0644665	0.0733769	0.928284	0.0689217	0.554338	0.00015	0.00073772	3.62487	2.63079	0.274786	0.185216	3.12783	0.230001	0.297978	5e-05	0.00047487
Dgki	1.91215	1.74588	3.48258	3.90014	1.82902	3.69136	1.6583	5e-05	0.000182911	3.24353	3.63078	7.40772	10.8664	3.43716	9.13706	2.28459	5e-05	0.000270138	5.64923	8.38933	15.7695	17.1729	7.01928	16.4712	2.17865	5e-05	0.00047487
Dhcr24	79.5264	63.3554	32.6124	33.8279	71.4409	33.2201	0.472387	5e-05	0.000182911	42.4543	39.5432	27.9633	27.6302	40.9988	27.7967	0.685657	0.0734	0.150639	32.4188	29.9123	25.6286	34.9712	31.1655	30.2999	0.973088	0.903	0.962219
Dhfr	14.1168	12.3687	1.86903	1.75101	13.2427	1.81002	0.197295	5e-05	0.000182911	8.81465	5.46849	1.25734	0.785559	7.14157	1.02145	0.248287	0.0003	0.00136627	3.19152	1.42528	0.68104	0.73216	2.3084	0.7066	0.515838	0.01755	0.0713353
Dhrs3	0.295209	0.576025	0.121325	0.0461518	0.435617	0.0837384	0.754894	0.01815	0.0369878	0.229911	0.296284	0.465704	0.275841	0.263097	0.370773	1.08525	1	1	1.48954	1.59847	2.21894	3.54193	1.54401	2.88043	1.52533	0.02305	0.0890108
Dhrs4	19.1416	17.4495	18.27	17.0149	18.2955	17.6425	0.966153	0.5491	0.649194	47.1495	31.5773	16.29	12.2153	39.3634	14.2526	0.377883	5e-05	0.000270138	27.2908	20.2669	7.27234	5.28052	23.7788	6.27643	0.293655	5e-05	0.00047487
Dhrs7	0.92691	0.799439	0.864376	0.725455	0.863174	0.794915	0.963364	0.91675	0.941247	1.02505	0.500924	1.10131	1.24129	0.762987	1.1713	1.2316	0.1553	0.271997	0.725156	0.498626	3.10636	1.98045	0.611891	2.5434	2.19829	0.00015	0.00126873
Dhx32	23.51	18.8694	8.41659	7.58354	21.1897	8.00006	0.405597	5e-05	0.000182911	16.6508	14.83	11.2023	10.9485	15.7404	11.0754	0.721333	0.2166	0.350694	17.55	11.3301	12.4921	9.71074	14.44	11.1014	0.783768	0.2725	0.525433
Dhx40	27.5783	24.4795	23.3143	19.0201	26.0289	21.1672	0.82013	0.14735	0.224558	25.3603	20.4467	14.479	10.8551	22.9035	12.667	0.571759	0.0002	0.000955192	14.3303	12.3572	8.97238	7.56898	13.3438	8.27068	0.646322	0.024	0.0920385
Dhx57	9.71561	11.8494	22.6774	24.3472	10.7825	23.5123	2.0804	5e-05	0.000182911	12.5736	15.6668	23.2491	22.5123	14.1202	22.8807	1.57939	0.0003	0.00136627	21.1209	22.7026	28.7368	27.5923	21.9118	28.1645	1.27291	0.08205	0.235021
Diablo	24.561	24.6915	18.7908	17.6237	24.6262	18.2072	0.749515	0.1448	0.221103	21.0836	17.4464	15.2178	13.3794	19.265	14.2986	0.754927	0.12725	0.232773	15.0573	14.8011	24.6417	39.6494	14.9292	32.1456	2.0808	0.0001	0.00088331
Diap3	7.17935	6.55475	2.52525	2.13508	6.86705	2.33017	0.423305	5e-05	0.000182911	5.12312	3.1995	0.95699	0.469034	4.16131	0.713012	0.331895	5e-05	0.000270138	1.67079	1.47039	0.811878	2.01058	1.57059	1.41123	0.938006	0.28035	0.534365
Dip2b	14.0207	11.6895	16.4867	16.2656	12.8551	16.3761	1.25413	0.01715	0.0351711	11.6592	12.2106	12.1825	11.7458	11.9349	11.9642	1.00226	0.7987	0.877612	11.6237	11.2049	8.61514	7.5342	11.4143	8.07467	0.730985	0.04705	0.155311
Diras1	2.49102	2.48706	12.597	11.8335	2.48904	12.2152	3.78765	5e-05	0.000182911	3.44837	6.1616	20.0226	21.9353	4.80499	20.979	3.78622	5e-05	0.000270138	17.2781	18.7964	49.2993	38.1598	18.0373	43.7296	2.34958	5e-05	0.00047487
Diras2	0.0758753	0.134752	0.655249	0.946981	0.105314	0.801115	1.62951	5e-05	0.000182911	0.641841	0.742992	3.50876	2.51541	0.692416	3.01208	2.37063	5e-05	0.000270138	1.74849	1.86269	8.18155	17.8381	1.80559	13.0098	4.99354	5e-05	0.00047487
Dirc2	4.60645	4.55413	9.31321	9.4418	4.58029	9.3775	1.85967	5e-05	0.000182911	10.2043	10.953	19.0932	18.1822	10.5786	18.6377	1.69603	0.0001	0.000510199	15.8253	16.9358	22.6881	24.1601	16.3805	23.4241	1.40525	0.0245	0.0934223
Dis3	24.7363	21.5334	12.18	12.0635	23.1349	12.1218	0.543685	5e-05	0.000182911	15.7148	13.8737	11.063	9.89759	14.7942	10.4803	0.726865	0.03625	0.0850439	10.4902	10.6877	7.81732	9.34164	10.589	8.57948	0.826605	0.308	0.566235
Disp2	2.54211	2.72306	15.3925	14.9286	2.63259	15.1606	4.44877	5e-05	0.000182911	3.25724	6.25025	15.3692	20.4114	4.75375	17.8903	3.28313	5e-05	0.000270138	10.1475	10.2499	31.2638	26.175	10.1987	28.7194	2.65383	5e-05	0.00047487
Dixdc1	5.56334	6.92469	9.64067	13.3013	6.24402	11.471	1.72156	5e-05	0.000182911	7.48545	10.1928	22.6449	21.9064	8.83912	22.2756	2.36562	5e-05	0.000270138	10.754	9.2156	16.9561	13.9296	9.9848	15.4428	1.49687	0.0036	0.0192448
Dkc1	40.396	34.973	10.9056	10.3049	37.6845	10.6052	0.299997	5e-05	0.000182911	25.8601	18.6558	9.76661	7.74771	22.258	8.75716	0.419519	5e-05	0.000270138	14.9091	11.6859	8.23202	8.66477	13.2975	8.44839	0.660842	0.0149	0.0626606
Dkk2	1.71772	1.71016	0.157179	0.250038	1.71394	0.203608	0.443491	5e-05	0.000182911	0.0867624	0.0854517	0.0696523	0.0201734	0.0861071	0.0449128	0.962072	1	1	0.13741	0.12785	0.00925249	0.0193144	0.13263	0.0142834	0.895512	1	1
Dkk3	8.00854	7.34242	1.90786	2.12015	7.67548	2.01401	0.347417	5e-05	0.000182911	5.05516	2.22204	1.43805	1.37699	3.6386	1.40752	0.519019	5e-05	0.000270138	5.46259	5.43403	9.05323	23.3981	5.44831	16.2257	2.67135	5e-05	0.00047487
Dlc1	2.3979	2.44342	1.08349	0.904125	2.42066	0.993807	0.582872	5e-05	0.000182911	0.837497	0.985181	1.00818	1.24583	0.911339	1.12701	1.11284	0.18635	0.312809	0.536568	0.559247	0.849989	0.728761	0.547907	0.789375	1.156	0.1146	0.296736
Dleu7	1.76928	2.69753	0.518779	0.523069	2.2334	0.520924	0.470378	0.0002	0.000665148	4.59988	2.78146	1.1172	0.931425	3.69067	1.02431	0.431561	5e-05	0.000270138	3.65753	3.63634	2.16339	3.00187	3.64694	2.58263	0.770966	0.1134	0.294946
Dlg1	25.4644	25.5846	11.6798	14.3126	25.5245	12.9962	0.527671	5e-05	0.000182911	19.6566	16.0444	14.91	12.5914	17.8505	13.7507	0.78251	0.0615	0.130991	11.2813	10.6895	7.9289	8.45302	10.9854	8.19096	0.766846	0.1119	0.292656
Dlg2	0.472786	0.547903	4.12653	3.89498	0.510344	4.01075	3.31762	5e-05	0.000182911	1.24349	1.9339	8.75367	9.95042	1.58869	9.35205	3.99894	5e-05	0.000270138	7.89461	14.1215	20.8914	29.0224	11.0081	24.9569	2.16162	5e-05	0.00047487
Dlg4	21.7557	24.6367	75.4237	73.9044	23.1962	74.6641	3.1271	5e-05	0.000182911	37.2348	44.4595	95.809	99.8395	40.8471	97.8243	2.36155	5e-05	0.000270138	93.219	90.2166	175.788	140.297	91.7178	158.042	1.71534	0.0008	0.00541901
Dlgap1	0.80447	0.703231	4.93619	4.9199	0.75385	4.92805	3.38002	5e-05	0.000182911	3.20826	3.91762	4.06617	3.33187	3.56294	3.69902	1.02982	0.6004	0.733829	11.8767	9.46773	20.18	14.5443	10.6722	17.3621	1.57315	0.00415	0.0216231
Dlgap2	0.566052	0.743548	0.88988	1.06636	0.6548	0.97812	1.19538	0.01655	0.0340933	1.04184	1.36221	0.48725	0.445618	1.20202	0.466434	0.665948	0.0007	0.00290552	2.33294	2.0229	1.07014	0.852653	2.17792	0.961396	0.617195	0.0006	0.00426827
Dlgap3	3.25499	2.80024	4.47803	4.2842	3.02761	4.38112	1.33605	0.0002	0.000665148	2.60664	3.52545	6.31794	6.92084	3.06604	6.61939	1.87391	5e-05	0.000270138	10.7553	7.42675	13.8062	10.9033	9.09103	12.3547	1.32343	0.0377	0.131635
Dlgap4	37.4376	40.9031	72.1367	79.7067	39.1703	75.9217	1.91489	5e-05	0.000182911	43.5828	53.7421	75.1658	74.326	48.6624	74.7459	1.52521	0.00065	0.00271865	98.3921	80.9314	114.094	81.3586	89.6617	97.7263	1.08895	0.65185	0.840682
Dlgap5	25.4413	28.0551	10.9616	11.2531	26.7482	11.1074	0.436329	5e-05	0.000182911	18.7273	11.3852	3.26645	1.81492	15.0563	2.54068	0.220518	5e-05	0.000270138	3.9387	2.89718	0.246608	0.379339	3.41794	0.312974	0.297191	5e-05	0.00047487
Dlk1	30.8052	27.275	18.8869	17.478	29.0401	18.1824	0.638561	0.00805	0.0181296	1.45113	1.11073	0.609704	0.296576	1.28093	0.45314	0.637082	0.00015	0.00073772	0.699928	0.754347	0.078313	0.0702244	0.727137	0.0742687	0.621994	5e-05	0.00047487
Dlk2	0.435289	0.304624	0.7441	1.07363	0.369957	0.908865	1.39338	0.1364	0.210381	0.567481	0.703627	2.15633	1.77015	0.635554	1.96324	1.81177	0.0168	0.0448524	2.21467	3.31079	3.89181	3.76859	2.76273	3.8302	1.2837	0.34665	0.606352
Dll1	38.5263	38.8838	58.4235	54.5668	38.705	56.4952	1.44806	0.00015	0.000510492	53.011	45.5865	38.6708	24.2424	49.2987	31.4566	0.645276	0.02165	0.0555337	11.9736	8.70296	5.79843	3.81593	10.3383	4.80718	0.512175	5e-05	0.00047487
Dll3	11.3352	12.6317	41.9748	40.1726	11.9834	41.0737	3.24056	5e-05	0.000182911	17.3025	12.4634	16.0452	15.1309	14.8829	15.5881	1.04439	0.21895	0.353541	9.38035	5.93675	5.87985	3.88815	7.65855	4.884	0.67956	0.02585	0.0976071
Dlx1	29.064	42.7729	1.19611	1.67004	35.9184	1.43308	0.065904	5e-05	0.000182911	8.15522	9.48068	0.170279	0.232806	8.81795	0.201543	0.122382	5e-05	0.000270138	15.4765	11.9066	0.214019	0.393332	13.6915	0.303675	0.0887364	5e-05	0.00047487
Dlx1as	38.5441	54.1935	1.07636	2.09321	46.3688	1.58479	0.0545672	5e-05	0.000182911	23.4118	26.657	0.602176	0.612936	25.0344	0.607556	0.0617474	5e-05	0.000270138	43.0667	33.8923	1.45244	1.48662	38.4795	1.46953	0.0625522	5e-05	0.00047487
Dlx2	59.5299	64.7117	2.31023	2.27872	62.1208	2.29447	0.0521932	5e-05	0.000182911	12.8358	12.1991	0.472117	0.419311	12.5175	0.445714	0.106952	5e-05	0.000270138	16.3782	11.2796	0.771805	0.52039	13.8289	0.646097	0.111006	5e-05	0.00047487
Dlx5	24.8198	35.0696	2.6175	3.22718	29.9447	2.92234	0.126753	5e-05	0.000182911	9.00158	6.98559	0.403465	0.281398	7.99359	0.342431	0.149265	5e-05	0.000270138	9.11601	6.00436	0.189412	0.36287	7.56018	0.276141	0.149079	5e-05	0.00047487
Dlx6	9.77036	11.5133	2.19063	2.35265	10.6418	2.27164	0.281025	0.009	0.0200079	1.59765	1.60811	0	0.0804925	1.60288	0.0402462	0.399652	0.18695	0.313397	0.923396	1.05108	0	0	0.987238	0	0.503211	0.1267	0.317684
Dlx6as1	23.5062	38.8517	1.12538	1.94977	31.179	1.53757	0.0788582	5e-05	0.000182911	7.79035	7.36108	0.193084	0.157304	7.57571	0.175194	0.137037	5e-05	0.000270138	6.26889	6.8479	0.192236	0.267747	6.55839	0.229991	0.162732	5e-05	0.00047487
Dmpk	4.70852	8.01375	2.34407	4.14679	6.36113	3.24543	0.576736	0.00835	0.0187069	2.74353	3.89136	2.05848	2.03183	3.31745	2.04515	0.705314	0.0871	0.172388	2.14952	1.59452	0.984841	1.05671	1.87202	1.02078	0.703608	0.0407	0.139177
Dmrt2	0.083856	0.0694338	0.0343662	0.147345	0.0766449	0.0908556	1.0132	1	1	0.0709906	0.0799512	0.844396	0.56147	0.0754709	0.702933	1.58343	0.0029	0.0100698	0.129228	0.0862026	1.87048	1.66005	0.107715	1.76527	2.49637	5e-05	0.00047487
Dmrt3	21.6781	20.3722	13.4916	12.5046	21.0252	12.9981	0.635551	0.015	0.0312983	18.5246	10.3725	9.41626	7.44219	14.4485	8.42923	0.610363	0.00345	0.011714	4.83586	1.09313	6.70334	4.73461	2.96449	5.71898	1.69479	0.00635	0.0309375
Dmrta1	8.79721	7.81947	6.7995	5.09733	8.30834	5.94841	0.746472	0.0307	0.0586492	6.72541	2.72942	1.32395	0.328706	4.72741	0.826328	0.318875	5e-05	0.000270138	0.399506	0.245075	0.0753368	0.139872	0.32229	0.107604	0.837641	1	1
Dmrta2	25.3528	19.54	27.5667	21.4846	22.4464	24.5256	1.08868	0.07775	0.130828	36.4688	17.5878	11.2633	8.03747	27.0283	9.65038	0.379987	5e-05	0.000270138	21.848	7.3164	8.35406	7.63356	14.5822	7.99381	0.577185	0.0001	0.00088331
Dmrtb1	3.02587	3.22252	5.3402	4.92692	3.12419	5.13356	1.48721	0.0003	0.000960448	1.21032	0.427843	1.19128	0.331361	0.819082	0.76132	0.968247	0.8323	0.900559	1.19393	0.774364	1.42883	0.782493	0.984147	1.10566	1.06124	0.6774	0.854623
Dmxl2	4.07207	4.56115	11.2985	13.7622	4.31661	12.5304	2.54492	5e-05	0.000182911	11.247	13.6565	25.4566	27.8457	12.4518	26.6512	2.05558	5e-05	0.000270138	13.8844	18.1363	22.6993	26.0556	16.0103	24.3774	1.49188	0.0026	0.0147522
Dna2	11.5646	10.9423	3.27768	3.12043	11.2535	3.19905	0.342683	5e-05	0.000182911	5.5945	2.89183	1.12066	0.595118	4.24317	0.857889	0.354345	5e-05	0.000270138	1.66563	0.679002	0.198381	0.155396	1.17232	0.176889	0.541767	5e-05	0.00047487
Dnaaf3	1.3732	1.88235	0.276915	0.246166	1.62777	0.261541	0.480079	5e-05	0.000182911	0.60992	0.322021	0.0735426	0.141892	0.465971	0.107717	0.75562	0.0143	0.039453	0.468907	0.21163	0.130762	0.118863	0.340268	0.124813	0.839244	1	1
Dnajb5	11.2148	13.6649	26.6912	32.6451	12.4398	29.6682	2.28188	5e-05	0.000182911	15.9319	16.3028	19.7938	17.8698	16.1173	18.8318	1.15858	0.0581	0.125001	24.3421	24.1813	34.041	29.1545	24.2617	31.5978	1.2904	0.0775	0.225791
Dnajc1	13.657	14.2205	4.35883	5.87018	13.9388	5.11451	0.409305	5e-05	0.000182911	8.83146	7.77681	5.02018	5.20008	8.30414	5.11013	0.656711	0.0383	0.0889393	5.64774	4.72816	2.88596	3.32434	5.18795	3.10515	0.66341	0.03635	0.127902
Dnajc10	25.6815	22.4523	13.6184	13.4474	24.0669	13.5329	0.579765	5e-05	0.000182911	15.3225	11.6487	8.40092	5.89075	13.4856	7.14583	0.56234	0.0001	0.000510199	10.2959	9.61863	7.756	7.45847	9.95726	7.60724	0.785528	0.19145	0.420228
Dnajc24	12.0257	11.4359	5.7179	5.49906	11.7308	5.60848	0.519094	0.00025	0.00081371	13.5564	8.63904	4.38316	3.90157	11.0977	4.14236	0.425069	5e-05	0.000270138	7.05193	5.76749	3.60588	3.25934	6.40971	3.43261	0.598216	0.01515	0.0634608
Dnajc6	1.22389	1.25645	18.3996	17.5512	1.24017	17.9754	8.47052	5e-05	0.000182911	6.10582	9.20578	26.881	29.5647	7.6558	28.2229	3.3761	5e-05	0.000270138	15.0543	16.7614	41.4637	40.475	15.9078	40.9693	2.48224	5e-05	0.00047487
Dnajc9	121.309	111.575	43.3811	38.6552	116.442	41.0181	0.357778	5e-05	0.000182911	101.88	66.1222	36.0726	27.5822	84.0011	31.8274	0.3862	5e-05	0.000270138	45.0893	34.6307	31.2858	28.9963	39.86	30.141	0.76214	0.10905	0.287442
Dner	11.2052	9.7946	83.7709	74.5184	10.4999	79.1446	6.96916	5e-05	0.000182911	30.512	35.6662	74.2751	57.1993	33.0891	65.7372	1.95773	5e-05	0.000270138	26.6563	31.3118	54.8947	54.251	28.984	54.5729	1.85341	0.00025	0.00198552
Dnm1	5.30337	5.29853	18.8865	18.6636	5.30095	18.7751	3.13842	5e-05	0.000182911	4.32768	5.68297	18.0109	18.6645	5.00533	18.3377	3.22009	5e-05	0.000270138	10.3174	12.7025	29.0256	27.6454	11.5099	28.3355	2.34497	5e-05	0.00047487
Dnm3	1.59075	2.09844	6.02594	5.95793	1.84459	5.99193	2.45797	5e-05	0.000182911	2.01729	2.52068	7.54472	8.91492	2.26898	8.22982	2.82345	5e-05	0.000270138	6.38046	9.74106	20.9562	25.1204	8.06076	23.0383	2.65301	5e-05	0.00047487
Dnmbp	5.76659	5.88586	1.33029	1.72854	5.82622	1.52941	0.370544	5e-05	0.000182911	3.7301	3.22573	1.02537	1.00631	3.47791	1.01584	0.450174	5e-05	0.000270138	2.41664	1.73711	0.95917	0.963488	2.07687	0.961329	0.637442	0.0009	0.00597891
Dnmt1	114.083	99.6639	47.0658	51.1458	106.873	49.1058	0.464487	5e-05	0.000182911	64.9983	56.1624	32.1882	30.3885	60.5804	31.2884	0.524329	0.0005	0.00216483	45.0822	41.3673	36.0133	32.5517	43.2248	34.2825	0.7978	0.2025	0.435563
Dnmt3a	27.4593	25.1785	18.8761	17.8612	26.3189	18.3686	0.708984	0.03125	0.05958	14.3451	13.3947	8.17042	6.94378	13.8699	7.5571	0.575465	0.0002	0.000955192	10.1605	8.82064	10.6912	14.0334	9.49057	12.3623	1.27374	0.19515	0.425494
Dnmt3b	4.14264	3.17858	1.49287	1.55312	3.66061	1.523	0.541344	5e-05	0.000182911	0.958501	0.92728	0.483639	0.481219	0.94289	0.482429	0.763002	0.01625	0.0436065	0.645647	0.539904	0.361773	0.393663	0.592776	0.377718	0.864979	0.11195	0.292727
Dnph1	27.6109	20.7818	5.42727	5.17768	24.1963	5.30248	0.250134	5e-05	0.000182911	20.5595	14.3414	7.98828	5.72883	17.4505	6.85855	0.425928	5e-05	0.000270138	12.1477	6.15189	6.61216	4.40933	9.14979	5.51075	0.641466	0.02595	0.0978977
Dnttip2	39.5012	39.0929	27.1531	25.112	39.297	26.1325	0.673314	0.0027	0.00688238	40.0684	29.126	26.2578	19.9785	34.5972	23.1181	0.677529	0.0166	0.0443845	17.4513	16.6425	11.1651	12.5776	17.0469	11.8713	0.713217	0.05465	0.174135
Doc2b	0.277856	0.184222	1.31662	1.45655	0.231039	1.38658	1.93868	5e-05	0.000182911	0.479498	0.412678	2.16119	1.87109	0.446088	2.01614	2.08572	5e-05	0.000270138	0.569409	0.677957	4.37554	3.02201	0.623683	3.69877	2.8939	5e-05	0.00047487
Dock1	15.5463	11.6253	3.44285	3.78394	13.5858	3.6134	0.316294	5e-05	0.000182911	10.5681	8.12126	1.27064	0.957935	9.34468	1.11429	0.204384	5e-05	0.000270138	4.39379	3.01616	1.01816	1.75238	3.70498	1.38527	0.506968	0.0104	0.0469565
Dock11	13.6219	12.2983	14.2613	14.4112	12.9601	14.3362	1.09858	0.52975	0.631148	10.0884	8.72687	6.1301	5.35511	9.40764	5.74261	0.647852	0.00055	0.00235612	5.6426	4.99237	5.32933	9.033	5.31748	7.18117	1.295	0.21295	0.449847
Dock3	3.74131	4.17727	4.55917	6.47891	3.95929	5.51904	1.31451	0.0046	0.0110732	4.1563	4.90791	10.6606	12.0192	4.5321	11.3399	2.2306	5e-05	0.000270138	5.57515	6.70512	13.8624	11.8408	6.14013	12.8516	1.93996	5e-05	0.00047487
Dock4	2.97805	3.16739	6.99182	7.98747	3.07272	7.48965	2.08451	5e-05	0.000182911	3.25428	3.29073	5.59909	4.98385	3.27251	5.29147	1.47255	0.0008	0.00326873	2.79544	4.3061	4.32169	5.2029	3.55077	4.76229	1.26622	0.05345	0.171424
Dock6	5.35869	5.59305	1.16089	1.25844	5.47587	1.20966	0.341215	5e-05	0.000182911	2.41251	2.3103	0.368801	0.306121	2.3614	0.337461	0.397887	5e-05	0.000270138	1.23031	0.78423	0.300405	0.357044	1.00727	0.328724	0.661956	0.0003	0.00233751
Dock9	2.09943	1.822	1.06931	1.21733	1.96071	1.14332	0.72392	0.00335	0.00833609	0.722975	1.17674	2.41901	2.51665	0.949858	2.46783	1.7785	5e-05	0.000270138	2.34677	2.72158	7.6796	7.70741	2.53417	7.69351	2.45984	5e-05	0.00047487
Dok1	1.42007	1.93544	0.320247	0.174095	1.67776	0.247171	0.465752	0.0003	0.000960448	1.7217	0.87696	0.303561	0.548848	1.29933	0.426204	0.62027	0.0056	0.0178869	1.59625	0.589455	0.791066	0.357298	1.09285	0.574182	0.752171	0.07165	0.214178
Dok4	2.76035	3.66083	19.3541	15.8138	3.21059	17.584	4.41362	5e-05	0.000182911	15.3762	16.4788	22.9723	22.8387	15.9275	22.9055	1.41223	0.04035	0.0930288	22.5223	24.1164	28.5604	24.5654	23.3194	26.5629	1.13337	0.44605	0.700575
Dok5	2.44131	2.86566	5.3181	5.48033	2.65348	5.39921	1.75154	5e-05	0.000182911	11.8787	11.136	13.1853	9.06638	11.5074	11.1258	0.969497	0.6627	0.78261	38.4583	48.182	27.6386	31.5028	43.3201	29.5707	0.68977	0.02785	0.103474
Dok6	3.83555	3.25756	5.94579	4.70686	3.54656	5.32632	1.39145	0.0434	0.0792524	3.35017	5.4334	14.1433	14.8692	4.39178	14.5062	2.8759	5e-05	0.000270138	9.64068	19.8942	20.9283	25.7287	14.7674	23.3285	1.54296	0.00775	0.0366251
Donson	11.0781	10.3433	4.22031	4.1033	10.7107	4.16181	0.440777	5e-05	0.000182911	8.09239	5.87475	4.29568	3.5904	6.98357	3.94304	0.619152	0.00135	0.00520596	4.04899	3.95417	3.61268	4.0421	4.00158	3.82739	0.965173	0.8425	0.937132
Dopey2	2.94907	3.32856	9.31756	10.0111	3.13882	9.66433	2.57666	5e-05	0.000182911	4.37633	6.43035	10.2534	13.4626	5.40334	11.858	2.00801	5e-05	0.000270138	11.5036	14.117	17.4916	16.2822	12.8103	16.8869	1.29519	0.0538	0.172374
Dpf1	25.5208	23.4861	60.9463	53.2463	24.5035	57.0963	2.27798	5e-05	0.000182911	33.4313	42.1742	79.9537	70.9953	37.8028	75.4745	1.97085	5e-05	0.000270138	89.7781	72.6718	101.293	80.4384	81.225	90.8657	1.11725	0.55215	0.778454
Dpf2	53.9427	50.0774	44.097	43.3072	52.01	43.7021	0.843276	0.834	0.881447	43.5373	37.0073	24.787	21.3723	40.2723	23.0797	0.583434	0.00155	0.00589038	27.3185	24.3228	16.2887	15.5466	25.8207	15.9177	0.63077	0.00435	0.0225088
Dpf3	1.50598	1.60384	4.73494	4.83678	1.55491	4.78586	2.2646	5e-05	0.000182911	1.66224	2.23915	6.4255	9.23915	1.9507	7.83232	2.9933	5e-05	0.000270138	2.71876	1.92031	15.9422	9.50555	2.31954	12.7239	4.13428	5e-05	0.00047487
Dpp10	0.152277	0.201941	0.655004	0.538443	0.177109	0.596723	1.35648	0.00045	0.00138205	3.58941	4.31006	2.18313	1.81265	3.94973	1.99789	0.605667	0.0001	0.000510199	4.0879	2.73263	2.73602	5.38234	3.41026	4.05918	1.14714	0.79655	0.916719
Dpp6	5.23155	5.34139	17.1861	15.3797	5.28647	16.2829	2.74922	5e-05	0.000182911	3.64556	4.08421	7.52556	6.92921	3.86489	7.22738	1.69118	5e-05	0.000270138	6.56478	7.60999	15.4636	16.3266	7.08739	15.8951	2.08907	5e-05	0.00047487
Dpy19l1	16.9541	13.2723	6.65173	8.40869	15.1132	7.53021	0.529393	5e-05	0.000182911	32.4279	43.9353	49.0079	50.0837	38.1816	49.5458	1.29004	0.14595	0.258908	46.4336	45.1844	31.3207	28.61	45.809	29.9654	0.661526	0.0206	0.0810966
Dpy19l3	6.17912	5.39835	5.5806	6.65034	5.78873	6.11547	1.04813	0.4879	0.59196	6.60144	8.10382	10.1397	13.8812	7.35263	12.0105	1.55765	0.00125	0.00486818	10.1521	9.14356	21.6015	17.8329	9.64783	19.7172	1.94567	5e-05	0.00047487
Dpy19l4	8.36614	8.01198	5.0127	4.79362	8.18906	4.90316	0.642412	0.00025	0.00081371	7.10721	6.05114	3.06774	2.75365	6.57918	2.9107	0.515979	5e-05	0.000270138	3.50187	4.11595	1.53892	2.45413	3.80891	1.99653	0.623119	0.00155	0.00957397
Dpyd	1.77229	1.53924	0.996908	1.00992	1.65576	1.00341	0.754364	0.0109	0.0236886	0.439879	0.181855	0.138329	0.0918295	0.310867	0.115079	0.850643	1	1	0.121677	0.304978	0.145344	0.239784	0.213328	0.192564	0.982887	1	1
Dpysl2	43.4775	38.4911	67.2276	65.4653	40.9843	66.3465	1.60409	0.00015	0.000510492	50.5917	56.401	65.3336	59.4837	53.4963	62.4087	1.16354	0.21195	0.344989	96.2311	65.3298	104.419	90.4891	80.7805	97.454	1.20388	0.3086	0.566766
Dpysl3	120.62	122.273	580.852	504.137	121.447	542.495	4.43863	5e-05	0.000182911	235.268	299.564	564.244	615.221	267.416	589.732	2.20081	5e-05	0.000270138	508.289	657.169	831.767	908.724	582.729	870.245	1.49255	0.0419	0.142212
Dpysl4	34.9868	33.9251	77.4953	61.5909	34.456	69.5431	1.9896	5e-05	0.000182911	21.7547	20.3785	21.0032	18.4296	21.0666	19.7164	0.938813	0.60675	0.739276	32.6586	19.2699	51.7169	41.8727	25.9642	46.7948	1.77252	0.00035	0.00267481
Dpysl5	69.6946	60.6858	170.008	155.033	65.1902	162.52	2.47046	5e-05	0.000182911	98.4822	140.871	174.853	203.502	119.677	189.178	1.57593	0.00155	0.00589038	229.38	306.622	322.338	347.606	268.001	334.972	1.24896	0.23115	0.474922
Draxin	9.54707	9.59205	29.326	33.4597	9.56956	31.3928	3.06473	5e-05	0.000182911	26.5839	43.9087	73.1034	85.6143	35.2463	79.3589	2.21702	5e-05	0.000270138	75.9677	75.9738	109.293	108.26	75.9707	108.776	1.42621	0.03475	0.12374
Drd1a	0.0134933	0.0335409	0	0	0.0235171	0	0.977023	1	1	0.0913323	0.115659	0.806605	0.83885	0.103496	0.822727	1.65178	0.0002	0.000955192	0.072358	0.213762	1.94867	2.15524	0.14306	2.05195	2.66999	5e-05	0.00047487
Drp2	1.77246	2.81253	7.46251	8.79892	2.2925	8.13072	2.77319	5e-05	0.000182911	2.1669	3.2149	6.07353	6.28396	2.6909	6.17875	1.94498	5e-05	0.000270138	4.29984	6.03096	8.88836	9.82946	5.1654	9.35891	1.68017	0.0001	0.00088331
Dscam	0.89688	0.856468	5.67576	6.70306	0.876674	6.18941	3.83093	5e-05	0.000182911	4.83292	9.66849	17.7406	24.7125	7.2507	21.2265	2.6939	5e-05	0.000270138	12.26	16.8642	18.9245	19.1123	14.5621	19.0184	1.28636	0.0767	0.224177
Dscaml1	0.996858	1.49104	16.5889	19.6409	1.24395	18.1149	8.51842	5e-05	0.000182911	5.16616	7.56851	7.05432	7.51981	6.36733	7.28707	1.12484	0.074	0.151524	17.5343	18.6657	18.8757	16.4634	18.1	17.6696	0.977463	0.92215	0.968624
Dscc1	9.34826	9.51762	1.88644	1.78984	9.43294	1.83814	0.272036	5e-05	0.000182911	7.41551	4.41144	1.44722	0.728771	5.91348	1.088	0.302018	5e-05	0.000270138	2.5421	1.08734	0.706791	0.515649	1.81472	0.61122	0.572426	0.00355	0.0190413
Dse	4.30017	3.58232	1.40529	1.93426	3.94124	1.66978	0.540304	5e-05	0.000182911	0.944849	0.850716	0.497478	0.35147	0.897783	0.424474	0.750599	0.0063	0.0197166	0.589334	0.628909	0.732891	0.77397	0.609121	0.753431	1.08968	0.4133	0.672038
Dsn1	19.439	14.3323	5.57055	5.2565	16.8856	5.41352	0.358585	5e-05	0.000182911	14.655	9.78023	2.83277	2.18525	12.2176	2.50901	0.26548	5e-05	0.000270138	4.70761	2.89285	0.624142	1.02173	3.80023	0.822936	0.37976	5e-05	0.00047487
Dsp	0.393393	0.381916	3.12511	3.37695	0.387655	3.25103	3.06346	5e-05	0.000182911	0.0446201	0.0410697	3.97114	2.99411	0.0428449	3.48263	4.29846	5e-05	0.000270138	0.0912649	0.0393556	2.97382	8.06229	0.0653103	5.51806	6.11846	5e-05	0.00047487
Dst	7.77322	8.39552	18.7356	23.3255	8.08437	21.0306	2.4251	5e-05	0.000182911	10.4963	11.1296	20.682	26.7258	10.813	23.7039	2.09126	5e-05	0.000270138	15.295	23.7864	27.32	38.1648	19.5407	32.7424	1.64271	0.00275	0.0154249
Dtd2	4.55147	3.34531	1.41358	1.34742	3.94839	1.3805	0.481066	5e-05	0.000182911	3.32284	1.93414	1.46516	0.985692	2.62849	1.22543	0.61332	0.0008	0.00326873	2.13015	1.36981	1.58008	1.54423	1.74998	1.56215	0.9317	0.56935	0.789097
Dtl	36.4967	30.1165	5.14867	4.26749	33.3066	4.70808	0.166384	5e-05	0.000182911	25.9612	16.3846	3.42911	1.88231	21.1729	2.65571	0.164873	5e-05	0.000270138	4.85357	2.81338	1.13402	0.973009	3.83347	1.05351	0.424853	5e-05	0.00047487
Dtx1	4.03928	4.75584	20.323	19.318	4.39756	19.8205	3.85739	5e-05	0.000182911	12.3718	19.0869	26.8928	32.4775	15.7294	29.6852	1.83421	5e-05	0.000270138	43.2779	42.3856	56.519	43.2572	42.8317	49.8881	1.16099	0.3522	0.612699
Dtx3l	3.21553	2.78522	0.317091	0.260637	3.00038	0.288864	0.322186	5e-05	0.000182911	2.03213	1.72796	0.323657	0.298354	1.88004	0.311005	0.455203	5e-05	0.000270138	0.861952	0.508421	0.30571	0.170034	0.685187	0.237872	0.734561	0.00625	0.030614
Dtx4	24.2723	20.2288	10.8942	9.31259	22.2506	10.1034	0.477554	5e-05	0.000182911	8.01574	5.45938	3.65786	3.17692	6.73756	3.41739	0.570902	0.0001	0.000510199	4.54902	7.84434	7.69938	9.63012	6.19668	8.66475	1.34295	0.0379	0.132146
Dtymk	65.7893	61.7275	23.0555	22.6389	63.7584	22.8472	0.368249	5e-05	0.000182911	72.9807	47.495	34.9312	26.9373	60.2379	30.9342	0.521479	0.00045	0.00197077	52.0956	35.2979	35.9734	30.2063	43.6968	33.0898	0.762692	0.17815	0.401254
Dusp1	26.7528	20.1233	64.39	36.2703	23.4381	50.3302	2.10042	5e-05	0.000182911	35.2459	58.4224	45.1276	49.4595	46.8342	47.2936	1.0096	0.52695	0.671169	65.8229	71.9618	51.9063	59.3431	68.8923	55.6247	0.81017	0.1748	0.396157
Dusp10	7.69515	7.64524	3.97638	3.45667	7.67019	3.71652	0.543993	0.0001	0.000351031	15.3531	15.6368	1.96175	3.00847	15.4949	2.48511	0.211283	5e-05	0.000270138	2.36053	2.68361	0.555846	0.64605	2.52207	0.600948	0.454547	5e-05	0.00047487
Dusp14	5.52103	4.15021	6.17194	7.43189	4.83562	6.80192	1.33695	0.0104	0.022706	24.1868	26.3771	23.765	21.7886	25.2819	22.7768	0.904682	0.9755	0.985547	26.0764	13.6146	7.68994	3.81953	19.8455	5.75474	0.324038	5e-05	0.00047487
Dusp15	0.386966	0.115521	0.832364	1.01739	0.251244	0.924877	1.53837	0.0786	0.131957	0.743458	0.665147	2.45632	4.9368	0.704303	3.69656	2.75571	0.0007	0.00290552	1.8728	0.91302	8.0157	4.41916	1.39291	6.21743	3.01617	5e-05	0.00047487
Dusp16	22.2212	15.7768	3.77266	2.92094	18.999	3.3468	0.217351	5e-05	0.000182911	18.7341	13.0282	2.08071	1.94687	15.8811	2.01379	0.17853	5e-05	0.000270138	5.74702	4.17969	0.924406	1.08394	4.96335	1.00417	0.336081	5e-05	0.00047487
Dusp26	4.62044	3.29733	24.7286	17.99	3.95888	21.3593	4.50894	5e-05	0.000182911	2.25052	2.17762	6.5813	4.98702	2.21407	5.78416	2.11077	5e-05	0.000270138	5.44067	5.28205	11.9353	9.43956	5.36136	10.6874	1.83725	0.0008	0.00541901
Dusp4	13.7439	13.3972	191.058	196.07	13.5706	193.564	13.3532	5e-05	0.000182911	40.6781	41.628	122.278	91.2767	41.1531	106.777	2.55681	5e-05	0.000270138	46.8885	44.1203	64.4853	54.7023	45.5044	59.5938	1.30297	0.11715	0.301503
Dusp5	7.0657	2.91838	2.45928	1.05582	4.99204	1.75755	0.460202	0.00125	0.00345336	2.76015	3.33645	1.62816	2.27805	3.0483	1.95311	0.729468	0.2719	0.414922	0.8771	1.72709	1.13044	1.09033	1.3021	1.11038	0.916724	0.58515	0.798928
Dusp6	11.9013	18.9287	4.46848	5.47445	15.415	4.97147	0.363781	5e-05	0.000182911	3.62553	6.55114	14.7682	17.8567	5.08833	16.3124	2.84354	5e-05	0.000270138	9.79441	10.0497	28.5289	18.984	9.92206	23.7565	2.26665	5e-05	0.00047487
Dusp8	11.5296	9.37897	60.1808	45.031	10.4543	52.6059	4.67999	5e-05	0.000182911	15.4356	24.3131	34.7401	39.6441	19.8743	37.1921	1.82962	5e-05	0.000270138	27.5884	32.4003	41.223	40.5821	29.9944	40.9025	1.35194	0.07495	0.22068
Dusp9	3.53405	2.06528	1.74801	1.1624	2.79967	1.45521	0.646164	0.02225	0.044151	0.607339	0.547085	0.214679	0.169506	0.577212	0.192092	0.755823	0.0108	0.0313755	0.0689519	0.10533	0.0389669	0.0270474	0.0871409	0.0330071	0.950205	1	1
Dut	62.5931	52.5792	20.0601	17.2403	57.5862	18.6502	0.335407	5e-05	0.000182911	53.5302	32.3771	15.9215	11.8907	42.9537	13.9061	0.339132	5e-05	0.000270138	26.6972	14.4856	8.57219	8.33696	20.5914	8.45458	0.437886	5e-05	0.00047487
Dvl2	20.4593	20.6852	11.682	13.5362	20.5723	12.6091	0.630861	0.01425	0.0299309	19.647	15.7419	8.27927	6.78099	17.6944	7.53013	0.456292	5e-05	0.000270138	19.1983	12.5009	8.53328	5.676	15.8496	7.10464	0.480999	5e-05	0.00047487
Dync1h1	91.5203	68.5013	151.198	148.212	80.0108	149.705	1.86031	5e-05	0.000182911	79.284	91.6465	112.184	150.61	85.4652	131.397	1.53122	0.00965	0.0285095	111.651	155.136	140.178	164.401	133.393	152.29	1.1406	0.50095	0.740139
Dync1i1	0.480913	0.583033	2.14905	1.67105	0.531973	1.91005	1.89954	5e-05	0.000182911	0.874378	2.22381	23.5588	28.4064	1.54909	25.9826	10.5852	5e-05	0.000270138	24.3412	44.7068	133.65	188.35	34.524	161	4.5603	5e-05	0.00047487
Dync1li1	35.4063	32.1939	70.3729	60.999	33.8001	65.686	1.91626	5e-05	0.000182911	37.8286	41.148	47.444	45.6404	39.4883	46.5422	1.17422	0.1087	0.206013	52.1663	47.7381	54.4882	52.1207	49.9522	53.3045	1.06579	0.6402	0.833971
Dynlt1b	81.8807	76.5237	173.823	128.646	79.2022	151.234	1.89813	5e-05	0.000182911	116.317	95.0767	120	94.5154	105.697	107.258	1.01463	0.41315	0.567437	168.636	117.53	121.11	72.9652	143.083	97.0376	0.680424	0.04325	0.145325
Dyrk2	14.6523	13.6605	15.9043	16.3738	14.1564	16.1391	1.13081	0.0708	0.120863	20.5077	24.7087	42.0593	52.6457	22.6082	47.3525	2.04812	5e-05	0.000270138	21.3339	19.868	33.0192	27.1098	20.601	30.0645	1.43811	0.01875	0.0753485
Dyrk3	10.1125	8.90532	10.1797	9.18855	9.50891	9.68412	1.01667	0.4225	0.528891	14.5145	10.7859	6.9009	4.78515	12.6502	5.84302	0.501313	0.0001	0.000510199	7.73612	6.64545	3.89156	3.62524	7.19078	3.7584	0.580946	0.00285	0.0158672
Dzip1l	7.36579	7.43266	1.51721	1.65528	7.39923	1.58624	0.307915	5e-05	0.000182911	4.71181	3.92582	1.9124	1.58398	4.31881	1.74819	0.516692	5e-05	0.000270138	2.83206	2.46805	2.08736	2.52455	2.65006	2.30595	0.905727	0.4692	0.715173
E030019B13Rik	3.56107	9.05858	0.211033	0.351832	6.30983	0.281432	0.175303	5e-05	0.000182911	0.0181617	0.102274	0	0.0168995	0.0602179	0.00844975	0.951172	1	1	0	0	0	0	0	0	1	1	1
E130006D01Rik	3.43232	5.47641	5.52153	4.75688	4.45437	5.1392	1.12556	0.2579	0.355283	5.02395	3.23866	2.1182	0.73303	4.13131	1.42562	0.472709	0.00305	0.0104949	5.40814	5.55056	0.931767	0.951673	5.47935	0.94172	0.299678	5e-05	0.00047487
E130008D07Rik	0.580637	1.4919	2.71386	2.96433	1.03627	2.83909	1.88536	0.00025	0.00081371	0.581189	0.623907	2.27407	1.21827	0.602548	1.74617	1.71363	0.00015	0.00073772	0.741199	1.00328	2.8311	4.69482	0.872239	3.76296	2.54399	5e-05	0.00047487
E130308A19Rik	14.9568	13.4538	19.3778	17.8937	14.2053	18.6358	1.29138	0.0059	0.0137611	9.88674	7.01004	4.34875	3.17724	8.44839	3.763	0.504107	5e-05	0.000270138	3.64331	3.48391	1.59297	2.07892	3.56361	1.83594	0.621426	0.0027	0.0152046
E130309D14Rik	0.673834	0.891501	2.16391	1.60471	0.782667	1.88431	1.61797	5e-05	0.000182911	0.840073	1.18189	2.51744	3.04136	1.01098	2.7794	1.87938	5e-05	0.000270138	3.9615	5.15925	6.85615	7.58693	4.56037	7.22154	1.47859	0.00975	0.044558
E130309F12Rik	4.4908	4.34848	8.98088	7.57832	4.41964	8.2796	1.71222	5e-05	0.000182911	13.1697	17.214	26.4975	29.3702	15.1919	27.9338	1.78694	5e-05	0.000270138	25.7073	20.4699	33.7392	24.8602	23.0886	29.2997	1.25784	0.03685	0.129376
E2f1	22.1909	23.8941	13.1774	14.1997	23.0425	13.6885	0.610941	0.0119	0.0255732	23.1325	16.7683	7.40295	6.10702	19.9504	6.75498	0.370159	5e-05	0.000270138	10.1526	7.71037	4.4851	4.45612	8.93149	4.47061	0.550835	0.00075	0.00512661
E2f2	8.24599	7.36871	1.9992	1.94803	7.80735	1.97361	0.337629	5e-05	0.000182911	4.04914	3.12276	1.06562	0.592467	3.58595	0.829044	0.398836	5e-05	0.000270138	1.24931	0.732315	0.214231	0.15674	0.990812	0.185485	0.595478	5e-05	0.00047487
E2f3	19.8436	16.6922	6.5931	6.07577	18.2679	6.33444	0.380656	5e-05	0.000182911	10.4355	8.0095	5.41686	4.49412	9.2225	4.95549	0.582586	5e-05	0.000270138	5.00825	3.44212	2.9641	2.78095	4.22518	2.87252	0.741127	0.02965	0.108643
E2f4	46.7575	44.5667	19.6996	21.9501	45.6621	20.8249	0.467721	5e-05	0.000182911	28.7779	23.5646	15.9573	11.6415	26.1713	13.7994	0.544671	0.0022	0.00797206	14.0976	12.0844	8.96283	8.96128	13.091	8.96205	0.70698	0.05995	0.187142
E2f5	19.6983	17.7065	5.83049	5.56817	18.7024	5.69933	0.340026	5e-05	0.000182911	14.4142	10.3786	4.30851	3.32041	12.3964	3.81446	0.359385	0.00015	0.00073772	5.45592	4.96995	1.63975	2.78687	5.21293	2.21331	0.517197	0.027	0.101141
E2f6	31.5035	25.1411	41.4894	33.7211	28.3223	37.6052	1.31658	0.00875	0.0195207	21.7786	17.3802	14.3506	11.4133	19.5794	12.8819	0.674556	0.012	0.0341815	9.38354	6.92154	6.91439	7.82737	8.15254	7.37088	0.914596	0.4548	0.7058
E2f7	13.6206	11.1284	8.77906	9.31167	12.3745	9.04537	0.751083	0.0508	0.0908056	6.48487	4.302	1.77793	1.09328	5.39344	1.43561	0.380954	5e-05	0.000270138	2.2455	1.29011	1.16046	1.9137	1.76781	1.53708	0.91664	0.193	0.42225
E2f8	16.3192	15.8367	2.56703	2.60075	16.078	2.58389	0.209855	5e-05	0.000182911	10.1047	6.18938	1.14687	0.587367	8.14704	0.867119	0.204123	5e-05	0.000270138	2.37496	1.07219	0.195084	0.174525	1.72358	0.184805	0.435018	5e-05	0.00047487
E330009J07Rik	6.69245	6.10992	4.10986	7.1252	6.40118	5.61753	0.894118	0.66435	0.748478	15.5753	14.7198	15.1418	15.0399	15.1476	15.0908	0.996489	0.6069	0.739326	14.5382	13.8743	9.77382	7.05472	14.2063	8.41427	0.619105	0.0096	0.0439512
E330013P04Rik	6.91633	7.01293	2.08132	2.56132	6.96463	2.32132	0.417009	5e-05	0.000182911	3.76927	1.98599	1.40772	1.24471	2.87763	1.32621	0.599906	0.00065	0.00271865	1.92226	0.604774	5.02621	6.26516	1.26352	5.64569	2.936	5e-05	0.00047487
Ebf1	6.30715	8.41314	22.3189	20.2686	7.36015	21.2937	2.66667	5e-05	0.000182911	2.13224	2.06741	2.24143	1.27673	2.09983	1.75908	0.890076	0.69515	0.805046	0.7768	0.540382	1.06497	0.660711	0.658591	0.862841	1.12315	0.32725	0.586741
Ebf2	1.1742	0.952282	61.193	49.1011	1.06324	55.1471	27.213	5e-05	0.000182911	1.53536	1.05218	6.66492	4.3239	1.29377	5.49441	2.83133	5e-05	0.000270138	0.10309	0.0643542	2.83191	5.13561	0.0837221	3.98376	4.59874	5e-05	0.00047487
Ebf3	2.19124	1.75124	45.3757	45.1102	1.97124	45.243	15.5635	5e-05	0.000182911	1.50927	1.40003	10.2694	9.35675	1.45465	9.81307	4.40514	5e-05	0.000270138	0.956416	0.538995	13.9421	20.0201	0.747706	16.9811	10.2884	5e-05	0.00047487
Ebf4	3.7401	4.76677	2.02198	2.93405	4.25343	2.47802	0.662046	0.0492	0.0882782	6.56169	5.77929	2.62711	1.91571	6.17049	2.27141	0.456232	5e-05	0.000270138	4.66235	4.18956	1.60399	2.08047	4.42596	1.84223	0.523821	0.00065	0.00454537
Ecel1	4.64998	6.82529	2.85198	3.518	5.73764	3.18499	0.621136	0.0132	0.0279553	0.501454	0.427751	0.546892	0.381692	0.464602	0.464292	0.999788	0.62095	0.750327	0.331236	0.358407	1.39094	1.86776	0.344822	1.62935	1.95517	5e-05	0.00047487
Echdc2	3.97908	4.25233	0.497329	0.534767	4.11571	0.516048	0.296352	5e-05	0.000182911	2.48761	2.11589	0.269575	0.295923	2.30175	0.282749	0.388506	0.00045	0.00197077	1.66641	1.04193	0.295045	0.452984	1.35417	0.374015	0.583651	0.00435	0.0225088
Eci1	12.9389	10.7675	3.50056	2.76837	11.8532	3.13447	0.321668	5e-05	0.000182911	13.1316	8.19548	2.56191	1.49541	10.6635	2.02866	0.259669	5e-05	0.000270138	8.90456	5.40288	1.35968	1.28078	7.15372	1.32023	0.284561	5e-05	0.00047487
Ect2	39.563	34.2406	11.376	10.3349	36.9018	10.8554	0.312794	5e-05	0.000182911	31.0714	21.245	5.14538	3.24615	26.1582	4.19576	0.191315	5e-05	0.000270138	8.31416	5.13512	0.762167	0.864391	6.72464	0.813279	0.23474	5e-05	0.00047487
Eda2r	0.304495	0.242367	2.2269	1.87771	0.273431	2.05231	2.39691	5e-05	0.000182911	0.379357	0.267919	1.26179	0.800251	0.323638	1.03102	1.53442	0.0006	0.00253571	0.234407	0.171888	1.4602	2.14058	0.203148	1.80039	2.32755	5e-05	0.00047487
Edil3	5.89707	4.78419	26.771	24.4396	5.34063	25.6053	4.196	5e-05	0.000182911	10.0417	11.9907	35.1841	40.5144	11.0162	37.8492	3.23307	5e-05	0.000270138	18.2871	21.3771	60.6019	68.1111	19.8321	64.3565	3.1373	5e-05	0.00047487
Ednra	2.47923	2.40033	0.746708	1.02829	2.43978	0.887499	0.548727	5e-05	0.000182911	0.772792	0.857436	0.0709043	0.0205356	0.815114	0.04572	0.576118	0.00075	0.00308855	0.399709	0.727286	0.0376786	0.0589837	0.563497	0.0483312	0.670504	0.0012	0.00768373
Ednrb	25.6422	17.7188	0.775882	0.710097	21.6805	0.742989	0.0768497	5e-05	0.000182911	19.5033	15.2877	0.606035	0.354434	17.3955	0.480235	0.0804672	5e-05	0.000270138	8.834	5.6907	0.502229	0.400402	7.26235	0.451315	0.175654	5e-05	0.00047487
Eed	28.6068	26.986	12.9498	12.5931	27.7964	12.7714	0.478235	5e-05	0.000182911	26.8721	16.3401	11.6366	7.65987	21.6061	9.64823	0.471034	5e-05	0.000270138	14.4581	9.37467	7.85112	7.53298	11.9164	7.69205	0.672948	0.0158	0.0655166
Eef1a2	2.42404	3.0098	20.6858	18.5587	2.71692	19.6223	5.54821	5e-05	0.000182911	4.88532	6.42811	42.99	39.8873	5.65672	41.4387	6.37531	5e-05	0.000270138	22.5274	23.7062	97.4344	78.0194	23.1168	87.7269	3.67905	5e-05	0.00047487
Eef1d	109.924	103.293	34.2094	33.4297	106.609	33.8195	0.323576	5e-05	0.000182911	74.8938	50.7314	32.5427	26.9399	62.8126	29.7413	0.481743	0.0002	0.000955192	46.2647	38.486	34.5042	34.454	42.3753	34.4791	0.817955	0.30515	0.563758
Eef2k	4.42929	3.83803	2.94135	2.71157	4.13366	2.82646	0.745367	0.042	0.0769498	4.1938	5.53974	6.8245	7.49467	4.86677	7.15958	1.39081	0.0034	0.0115598	9.82174	9.92757	13.4285	14.0766	9.87466	13.7525	1.3566	0.03155	0.114487
Efcab11	6.15377	5.19311	1.59129	2.09504	5.67344	1.84316	0.426042	5e-05	0.000182911	4.78505	3.24322	0.65207	0.415124	4.01413	0.533597	0.305855	5e-05	0.000270138	1.79384	0.661385	0.174011	0.216778	1.22761	0.195394	0.536626	0.0001	0.00088331
Efcab6	0.183493	0.220789	0.0229002	0.0510378	0.202141	0.036969	0.862602	1	1	0.363147	0.584096	0.244343	0.402076	0.473621	0.323209	0.89793	1	1	1.52611	1.76394	0.665392	0.692994	1.64502	0.679193	0.63485	0.0038	0.0200534
Efemp2	11.2737	10.5397	2.09511	3.21802	10.9067	2.65657	0.307101	5e-05	0.000182911	6.57336	5.4497	1.07605	1.14494	6.01153	1.1105	0.301003	5e-05	0.000270138	4.25109	3.25625	1.95237	2.21149	3.75367	2.08193	0.648326	0.03275	0.117835
Efha2	2.04894	2.77668	6.26065	5.93898	2.41281	6.09982	2.08034	5e-05	0.000182911	3.70276	3.19246	5.85509	4.97611	3.44761	5.4156	1.44248	0.0209	0.053863	5.76791	6.66479	7.67766	9.25269	6.21635	8.46518	1.31163	0.0534	0.171393
Efhd2	26.05	22.6082	11.23	9.8023	24.3291	10.5161	0.454661	5e-05	0.000182911	38.8529	28.6156	8.74371	6.68323	33.7343	7.71347	0.250861	5e-05	0.000270138	23.8006	14.6255	6.92792	6.07308	19.213	6.5005	0.371072	5e-05	0.00047487
Efna3	1.38749	1.32563	13.8923	16.3625	1.35656	15.1274	6.84362	5e-05	0.000182911	5.14784	7.05084	25.6579	23.0895	6.09934	24.3737	3.57409	5e-05	0.000270138	17.0698	15.8972	42.8603	30.4981	16.4835	36.6792	2.15513	5e-05	0.00047487
Efna5	10.2794	7.96231	12.7294	11.5946	9.12086	12.162	1.30048	0.01635	0.0337231	1.1584	1.05744	3.21432	2.57701	1.10792	2.89567	1.84811	5e-05	0.000270138	1.3673	1.12113	3.46844	3.43256	1.24422	3.4505	1.9831	5e-05	0.00047487
Efnb1	106.524	87.6219	72.7192	65.1177	97.073	68.9185	0.712923	0.1694	0.252088	119.396	103.219	37.8311	32.6466	111.308	35.2388	0.322675	5e-05	0.000270138	108.071	56.1375	38.3127	22.6926	82.1042	30.5026	0.379074	5e-05	0.00047487
Efnb2	55.6355	49.0225	96.0722	96.3338	52.329	96.203	1.8227	5e-05	0.000182911	101.19	107.805	118.963	106.295	104.498	112.629	1.07708	0.59815	0.732291	78.1785	84.9732	48.822	49.1217	81.5759	48.9719	0.605163	0.00325	0.017685
Efnb3	27.1913	27.2154	58.2739	58.222	27.2034	58.248	2.10074	5e-05	0.000182911	18.8757	22.5403	34.7754	33.2279	20.708	34.0016	1.61238	5e-05	0.000270138	45.7033	37.6222	58.6846	37.9958	41.6628	48.3402	1.15652	0.34415	0.603824
Efr3b	11.7323	10.5091	31.1941	28.5831	11.1207	29.8886	2.54842	5e-05	0.000182911	12.7471	18.4122	25.9459	28.4103	15.5797	27.1781	1.69956	5e-05	0.000270138	20.7365	28.053	29.2807	33.4546	24.3947	31.3677	1.27458	0.0838	0.238374
Egfl6	1.16606	1.26294	1.35141	1.06436	1.2145	1.20789	0.997013	0.7702	0.83304	0.0151835	0.153868	0.351293	0.607396	0.0845257	0.479345	1.36405	1	1	0.179275	0.284391	2.41595	2.50189	0.231833	2.45892	2.80795	5e-05	0.00047487
Egfl7	3.54993	3.65086	0.837493	0.840748	3.60039	0.839121	0.399774	0.0001	0.000351031	2.08614	2.32264	1.56699	1.4117	2.20439	1.48934	0.776855	0.34725	0.499951	2.0865	1.55942	2.45106	1.88864	1.82296	2.16985	1.12288	0.46985	0.715651
Egflam	1.33617	1.31108	0.24872	0.337167	1.32363	0.292944	0.556434	5e-05	0.000182911	0.182826	0.243153	0.0426799	0.00772766	0.212989	0.0252038	0.845188	1	1	0.0825564	0.288067	0.0141569	0.0517913	0.185312	0.0329741	0.871479	1	1
Egln3	3.09717	2.76018	0.459777	0.381778	2.92868	0.420778	0.361643	5e-05	0.000182911	3.49522	2.60649	0.512329	0.413594	3.05085	0.462962	0.361149	5e-05	0.000270138	4.24714	2.63741	0.682004	0.942144	3.44227	0.812074	0.407916	5e-05	0.00047487
Ehd2	2.52845	2.52393	0.681044	0.649629	2.52619	0.665336	0.472276	5e-05	0.000182911	0.757519	0.508704	0.29031	0.210158	0.633112	0.250234	0.765553	0.01185	0.0338541	0.662837	0.414798	0.136265	0.414249	0.538817	0.275257	0.828725	0.04935	0.160781
Ehd4	3.26923	2.6036	1.19848	1.15459	2.93642	1.17654	0.552923	5e-05	0.000182911	0.858472	0.738203	0.45953	0.60995	0.798338	0.53474	0.853422	0.1799	0.304835	0.572407	0.330754	0.50895	0.573359	0.45158	0.541154	1.06171	0.61475	0.817978
Eid2b	5.56133	5.60633	10.5342	8.76404	5.58383	9.64912	1.61747	5e-05	0.000182911	10.8314	11.9673	14.672	14.363	11.3994	14.5175	1.25148	0.0993	0.191729	19.1471	16.3795	18.0716	17.7318	17.7633	17.9017	1.00738	0.9107	0.964702
Eif1b	112.628	112.112	113.375	101.746	112.37	107.561	0.957577	0.75015	0.816674	222.256	155.038	106.434	64.2334	188.647	85.3337	0.455234	5e-05	0.000270138	171.113	174.943	57.1249	54.6669	173.028	55.8959	0.326935	5e-05	0.00047487
Eif2ak2	4.31517	4.70523	1.11274	1.54703	4.5102	1.32988	0.422831	5e-05	0.000182911	2.4704	2.08522	0.497156	0.377176	2.27781	0.437166	0.438453	5e-05	0.000270138	1.4746	0.728588	0.235682	0.18056	1.10159	0.208121	0.574859	5e-05	0.00047487
Eif2c1	80.1273	71.988	116.332	113.243	76.0576	114.787	1.50261	0.0006	0.00179379	72.6848	82.7645	64.1558	65.1783	77.7246	64.6671	0.834136	0.4667	0.617936	69.2681	77.0671	44.6524	44.8398	73.1676	44.7461	0.616794	0.00765	0.0362062
Eif2c4	2.32191	2.23799	5.06738	5.74231	2.27995	5.40484	1.95273	5e-05	0.000182911	2.84297	4.42542	4.10501	4.6817	3.6342	4.39335	1.16382	0.17945	0.304236	4.53903	7.5942	4.77471	7.18487	6.06661	5.97979	0.987713	0.98775	0.995188
Eif4a2	51.6995	66.4414	96.278	83.662	59.0705	89.97	1.51439	0.00615	0.0142766	119.926	110.042	189.556	143.444	114.984	166.5	1.44416	0.02595	0.064687	150.547	190.379	221.23	248.934	170.463	235.082	1.37687	0.026	0.0979994
Eif4ebp1	12.0064	11.0307	1.26833	1.95394	11.5185	1.61113	0.208581	5e-05	0.000182911	3.65389	2.76826	0.745486	1.12065	3.21108	0.933068	0.459044	0.0017	0.00640036	3.27679	1.33808	2.10002	2.01665	2.30743	2.05834	0.924685	0.8953	0.958955
Eif5a2	6.03614	4.62983	3.78651	3.02376	5.33298	3.40514	0.695586	0.0012	0.00333464	3.68421	2.85927	3.54755	3.16004	3.27174	3.35379	1.01921	0.69985	0.807806	1.9427	2.20732	2.57617	4.42522	2.07501	3.50069	1.46364	0.02165	0.0844482
Elavl2	25.9188	24.4928	81.0647	71.0598	25.2058	76.0623	2.94066	5e-05	0.000182911	73.1138	70.5159	64.1086	56.6385	71.8149	60.3736	0.842871	0.1044	0.199277	79.9103	74.0292	46.2533	53.4072	76.9698	49.8302	0.651923	0.0132	0.0567845
Elavl3	38.3875	40.1934	166.57	154.172	39.2904	160.371	4.00519	5e-05	0.000182911	67.2077	89.8676	139.093	146.428	78.5376	142.761	1.80745	0.0002	0.000955192	197.816	178.674	232.815	201.322	188.245	217.069	1.15231	0.621	0.821751
Elavl4	18.3848	20.0343	81.2852	75.9131	19.2096	78.5991	3.93869	5e-05	0.000182911	50.5441	49.8319	48.7965	38.823	50.188	43.8098	0.875396	0.20565	0.336737	64.3238	48.174	31.5744	31.5567	56.2489	31.5656	0.568841	0.00065	0.00454537
Elfn1	0.741946	0.789028	2.95118	4.00373	0.765487	3.47745	2.5361	5e-05	0.000182911	0.931085	1.17752	0.765899	0.632424	1.0543	0.699161	0.827123	0.18755	0.313733	3.27482	2.56801	1.56153	1.99349	2.92142	1.77751	0.708293	0.029	0.106659
Elfn2	0.366715	0.479939	1.82037	2.0247	0.423327	1.92254	2.05331	5e-05	0.000182911	1.62437	2.96703	8.5833	11.3248	2.2957	9.95405	3.32374	5e-05	0.000270138	6.22844	4.09142	18.8541	13.0811	5.15993	15.9676	2.75451	5e-05	0.00047487
Elk3	4.37977	3.33423	1.72082	1.50397	3.857	1.6124	0.537862	5e-05	0.000182911	4.52519	4.09557	0.629542	0.455894	4.31038	0.542718	0.29051	5e-05	0.000270138	2.79519	2.18975	0.208929	0.268608	2.49247	0.238768	0.354697	5e-05	0.00047487
Ell3	0.787607	0.67665	3.188	1.79982	0.732128	2.49391	2.01712	5e-05	0.000182911	0.384953	0.404899	0.495634	0.334488	0.394926	0.415061	1.01443	1	1	0.164589	0.320762	0.265205	0.43458	0.242675	0.349892	1.08628	1	1
Elmo1	6.85317	8.14439	11.5872	11.1856	7.49878	11.3864	1.45743	0.00015	0.000510492	5.3721	6.31828	13.7023	14.1585	5.84519	13.9304	2.18115	5e-05	0.000270138	10.0079	9.59501	23.884	25.6652	9.80146	24.7746	2.38622	5e-05	0.00047487
Elmod1	1.26774	1.69842	12.3528	13.6676	1.48308	13.0102	5.64227	5e-05	0.000182911	5.28635	7.12541	27.9326	23.4899	6.20588	25.7112	3.70687	5e-05	0.000270138	21.5234	31.4193	34.2744	49.8836	26.4714	42.079	1.56814	0.005	0.0254286
Elmod2	6.88272	7.945	7.83661	7.8815	7.41386	7.85905	1.05291	0.6561	0.741421	8.51399	6.56095	5.74206	3.97774	7.53747	4.8599	0.686374	0.0026	0.00917269	3.91691	5.06574	3.38573	4.74741	4.49132	4.06657	0.92265	0.71755	0.876555
Eln	2.32138	2.19396	0.430765	0.558025	2.25767	0.494395	0.458731	5e-05	0.000182911	5.38227	4.86323	1.63624	1.73768	5.12275	1.68696	0.438849	5e-05	0.000270138	6.44537	2.45133	9.13699	9.9822	4.44835	9.55959	1.93813	0.0001	0.00088331
Elovl5	39.8519	34.6786	16.8037	17.4473	37.2653	17.1255	0.47368	5e-05	0.000182911	26.0207	22.1431	19.0754	18.528	24.0819	18.8017	0.789482	0.0435	0.098893	22.5957	21.3765	20.6304	20.0838	21.9861	20.3571	0.929131	0.87385	0.949267
Emb	13.1074	10.9475	4.4728	2.83294	12.0274	3.65287	0.357159	5e-05	0.000182911	3.19667	2.85847	1.10787	1.21002	3.02757	1.15894	0.536042	5e-05	0.000270138	1.42379	0.771837	0.817965	0.572254	1.09781	0.69511	0.808036	0.14325	0.344941
Emc10	40.787	36.0334	35.2728	35.5471	38.4102	35.41	0.923871	0.2848	0.38533	48.7297	42.737	53.4086	49.872	45.7334	51.6403	1.1264	0.0491	0.109192	73.8396	63.654	86.0812	73.4931	68.7468	79.7871	1.15829	0.2804	0.534365
Eme1	19.0347	18.9587	5.17836	4.93263	18.9967	5.05549	0.302825	0.01535	0.0319683	8.73089	5.79071	1.99567	1.30478	7.2608	1.65023	0.320819	0.2452	0.38369	3.2527	1.77738	1.33042	1.0493	2.51504	1.18986	0.622997	0.5732	0.7911
Emid1	4.7305	5.25611	1.07293	1.40913	4.99331	1.24103	0.373922	5e-05	0.000182911	5.51147	4.9625	2.16466	1.42151	5.23698	1.79309	0.447826	0.0001	0.000510199	6.65232	3.77971	2.9479	2.30761	5.21601	2.62776	0.583614	0.00755	0.0358127
Emilin1	5.83454	4.90269	1.78908	2.22267	5.36862	2.00588	0.471983	5e-05	0.000182911	0.966371	0.773262	0.493582	0.216584	0.869816	0.355083	0.724714	0.00775	0.0236531	1.01221	0.492534	0.318017	0.26957	0.752372	0.293793	0.73831	0.0138	0.058771
Emilin2	3.42813	2.6702	1.10878	1.0112	3.04916	1.05999	0.508744	5e-05	0.000182911	0.225457	0.0807419	0.0789723	0.0571849	0.153099	0.0680786	0.926268	1	1	0.139049	0.135014	0.174793	0.200751	0.137032	0.187772	1.04463	1	1
Emilin3	1.47632	1.26774	0.307247	0.376997	1.37203	0.342122	0.565812	5e-05	0.000182911	0.340661	0.217295	0.0583473	0.0950528	0.278978	0.0767001	0.841844	1	1	0.0514048	0.110245	0.00969075	0.0101117	0.0808249	0.00990122	0.93438	1	1
Eml2	4.33702	5.86	6.02164	7.59161	5.09851	6.80663	1.28009	0.00975	0.0214632	8.13713	6.66247	8.0917	9.3746	7.3998	8.73315	1.15874	0.03075	0.0744786	13.5776	17.5285	22.1396	22.6084	15.5531	22.374	1.41207	0.021	0.0824423
Eml3	4.64007	4.14366	1.38029	1.82236	4.39187	1.60133	0.482454	5e-05	0.000182911	3.37822	2.99941	1.49053	1.20949	3.18881	1.35001	0.56102	0.0008	0.00326873	3.51275	3.82837	1.30665	1.29422	3.67056	1.30044	0.492539	5e-05	0.00047487
Emp1	5.30167	4.08169	2.69487	2.38884	4.69168	2.54185	0.622286	0.0009	0.002577	6.3242	5.57804	0.870934	0.266157	5.95112	0.568546	0.225654	5e-05	0.000270138	6.5228	5.181	0.373528	0.764456	5.8519	0.568992	0.228986	5e-05	0.00047487
Emx1	39.8426	40.984	79.8075	74.4492	40.4133	77.1283	1.88655	5e-05	0.000182911	108.738	86.2064	79.3126	62.6172	97.4722	70.9649	0.730814	0.3786	0.534424	108.43	54.6574	44.8083	23.8244	81.5437	34.3163	0.42785	5e-05	0.00047487
Emx2	58.934	57.4798	66.7219	56.5519	58.2069	61.6369	1.05793	0.32135	0.425022	45.563	27.2123	20.1407	16.3435	36.3877	18.2421	0.514665	5e-05	0.000270138	11.9223	5.13833	18.9888	20.1439	8.53031	19.5663	2.15799	5e-05	0.00047487
Enc1	40.2046	36.7047	109.811	112.947	38.4547	111.379	2.84831	5e-05	0.000182911	128.727	178.047	186.656	246.32	153.387	216.488	1.40872	0.0421	0.0961629	239.934	311.27	313.266	349.893	275.602	331.579	1.20238	0.3228	0.582694
Enho	13.0357	12.1409	29.5499	25.6954	12.5883	27.6227	2.10642	5e-05	0.000182911	17.9674	15.6355	22.2894	17.5773	16.8014	19.9334	1.17594	0.014	0.0387787	28.2182	22.9236	33.3664	34.8085	25.5709	34.0874	1.32052	0.03125	0.113495
Enkd1	8.38309	10.6143	1.94244	2.42433	9.49869	2.18338	0.303217	5e-05	0.000182911	7.87843	4.14648	2.48328	1.59831	6.01246	2.0408	0.433628	0.0002	0.000955192	3.78295	2.77412	3.24574	3.02883	3.27854	3.13728	0.966986	0.9935	0.996911
Eno1	490.682	392.666	152.934	146.785	441.674	149.859	0.340791	5e-05	0.000182911	319.743	251.475	125.226	112.202	285.609	118.714	0.417691	5e-05	0.000270138	185.713	155.279	107.162	123.831	170.496	115.496	0.679296	0.02305	0.0890108
Eno2	2.58233	3.84965	8.45932	7.31547	3.21599	7.88739	2.10802	5e-05	0.000182911	4.05918	5.50248	19.8079	19.4051	4.78083	19.6065	3.56463	5e-05	0.000270138	10.7379	15.0332	28.8429	31.6083	12.8856	30.2256	2.24878	5e-05	0.00047487
Enoph1	18.6368	16.229	7.21255	7.12851	17.4329	7.17053	0.443258	5e-05	0.000182911	17.0016	14.076	12.3465	10.2097	15.5388	11.2781	0.742382	0.1986	0.327849	13.4953	14.2388	12.7095	12.4189	13.8671	12.5642	0.912367	0.79875	0.918008
Enox2	4.99657	4.98899	5.34	4.64236	4.99278	4.99118	0.999733	0.80375	0.858838	6.53965	4.71081	2.20684	1.93127	5.62523	2.06906	0.463238	5e-05	0.000270138	2.83054	2.1864	1.78493	1.65664	2.50847	1.72079	0.77549	0.11355	0.295096
Enpp4	3.37506	2.3525	1.39096	1.52962	2.86378	1.46029	0.636757	5e-05	0.000182911	4.12083	3.08517	1.32283	1.19345	3.603	1.25814	0.49058	5e-05	0.000270138	1.54594	1.40429	1.10089	1.44581	1.47511	1.27335	0.918483	0.40215	0.662535
Enpp5	3.74956	4.25253	9.57912	10.0031	4.00105	9.79111	2.15777	5e-05	0.000182911	6.88424	6.90412	12.1071	11.2666	6.89418	11.6868	1.60711	0.0003	0.00136627	8.32667	11.7978	16.8015	23.5324	10.0622	20.1669	1.91344	5e-05	0.00047487
Entpd6	7.34717	5.81001	4.85364	4.03247	6.57859	4.44306	0.718215	0.1204	0.188995	7.11006	6.24188	10.0317	8.48773	6.67597	9.25971	1.3366	0.0044	0.0145347	10.7695	10.4839	13.5732	12.1377	10.6267	12.8554	1.19169	0.22155	0.461517
Eomes	8.07915	11.6664	141.698	138.964	9.87278	140.331	12.9986	5e-05	0.000182911	110.116	96.0478	54.5819	38.6656	103.082	46.6238	0.45756	5e-05	0.000270138	97.4813	60.3665	9.23715	4.45839	78.9239	6.84777	0.0981905	5e-05	0.00047487
Epb4.1l1	7.35234	7.40217	14.3578	15.0744	7.37725	14.7161	1.87604	5e-05	0.000182911	6.94247	9.4866	18.9186	19.564	8.21453	19.2413	2.19667	5e-05	0.000270138	17.7423	21.7207	40.7655	38.9481	19.7315	39.8568	1.97076	5e-05	0.00047487
Epb4.1l2	14.2895	17.4042	5.55726	8.05734	15.8468	6.8073	0.463428	5e-05	0.000182911	12.8886	8.87184	7.93045	6.24131	10.8802	7.08588	0.680617	0.01435	0.0395475	5.17872	4.16418	3.18091	5.24004	4.67145	4.21047	0.91872	0.42245	0.679822
Epb4.1l4a	4.93299	4.23056	26.7844	23.0724	4.58178	24.9284	4.64519	5e-05	0.000182911	2.02944	2.34281	4.65174	3.5232	2.18613	4.08747	1.59676	0.0004	0.00177157	3.94502	3.29078	6.21352	9.647	3.6179	7.93026	1.93384	0.0001	0.00088331
Epb4.1l5	15.7891	14.3629	4.38047	4.74412	15.076	4.56229	0.346	5e-05	0.000182911	8.63128	7.51977	2.59308	2.3768	8.07553	2.48494	0.383993	5e-05	0.000270138	5.009	4.15509	1.94133	1.91356	4.58204	1.92745	0.52444	5e-05	0.00047487
Epb4.9	1.36084	1.93913	5.58828	5.79567	1.64999	5.69198	2.52529	5e-05	0.000182911	0.425837	0.82348	6.15097	5.73452	0.624659	5.94275	4.27336	5e-05	0.000270138	2.17102	2.04698	15.5548	14.3618	2.109	14.9583	5.13294	5e-05	0.00047487
Epc2	29.4232	26.3034	44.2025	38.6741	27.8633	41.4383	1.47032	0.00305	0.00767149	34.7318	32.1808	37.5522	32.4008	33.4563	34.9765	1.04412	0.9017	0.943136	23.0391	22.6982	20.5488	19.7988	22.8686	20.1738	0.887097	0.59315	0.803572
Epcam	3.31844	2.80665	2.40706	1.16471	3.06255	1.78588	0.685749	0.02995	0.0574312	0.590505	0.321122	0.0785836	0.1137	0.455813	0.0961418	0.752941	1	1	0.0928677	0.113058	0.104858	0.0725682	0.102963	0.0887131	0.98708	1	1
Epdr1	7.33477	8.65226	2.33387	2.97586	7.99352	2.65487	0.406389	5e-05	0.000182911	10.2331	9.80545	3.25598	3.17918	10.0193	3.21758	0.382746	5e-05	0.000270138	6.4071	3.92317	4.21958	4.91318	5.16514	4.56638	0.90288	0.35045	0.610988
Epha2	2.05926	1.42707	0.226353	0.169109	1.74317	0.197731	0.436624	5e-05	0.000182911	0.733523	0.493069	0.157015	0.0378991	0.613296	0.0974571	0.680258	0.00085	0.00344389	0.11058	0.0777065	0.0260639	0.0362857	0.0941432	0.0311748	0.94245	1	1
Epha3	34.3569	27.752	70.0251	74.0243	31.0544	72.0247	2.27815	5e-05	0.000182911	68.5371	58.6649	60.6596	53.3972	63.601	57.0284	0.898259	0.56215	0.702184	35.0619	41.0959	9.65461	9.88427	38.0789	9.76944	0.275582	5e-05	0.00047487
Epha4	50.8868	50.2941	18.1445	21.9672	50.5904	20.0558	0.408135	5e-05	0.000182911	82.4219	79.9676	49.7095	53.3837	81.1947	51.5466	0.639294	0.0031	0.0106523	63.5712	54.0646	43.0389	26.7452	58.8179	34.892	0.600022	0.01055	0.047516
Epha5	4.53663	4.86939	10.4414	12.7122	4.70301	11.5768	2.20529	5e-05	0.000182911	36.5138	37.1484	45.7747	37.9097	36.8311	41.8422	1.13246	0.5015	0.649091	31.0239	34.1704	22.3263	17.735	32.5971	20.0307	0.625965	0.0395	0.136131
Ephb1	18.9883	14.9205	10.1503	10.8762	16.9544	10.5132	0.641249	0.004	0.0097831	6.58301	4.52707	16.7035	16.4475	5.55504	16.5755	2.68122	5e-05	0.000270138	13.9338	11.1155	43.6018	42.574	12.5246	43.0879	3.25982	5e-05	0.00047487
Ephb3	7.14457	6.96923	3.97547	4.5601	7.0569	4.26778	0.653823	0.0256	0.0500729	3.86544	3.01604	1.20079	0.663373	3.44074	0.932082	0.435081	5e-05	0.000270138	4.13967	2.89403	1.19976	0.969866	3.51685	1.08481	0.461563	5e-05	0.00047487
Ephb4	11.8457	13.0802	2.55654	2.93352	12.4629	2.74503	0.278173	5e-05	0.000182911	5.38695	3.88814	0.754091	0.581782	4.63755	0.667937	0.295862	5e-05	0.000270138	2.69141	1.68281	0.940897	0.808694	2.18711	0.874795	0.588243	0.0003	0.00233751
Ephb6	3.33212	2.88666	5.98457	7.57289	3.10939	6.77873	1.89292	5e-05	0.000182911	7.74234	10.0241	13.9501	15.1764	8.88322	14.5633	1.57471	5e-05	0.000270138	15.5574	16.8984	26.3001	30.5433	16.2279	28.4217	1.70779	0.00025	0.00198552
Ephx4	0.12608	0.277849	0.138757	0.131596	0.201964	0.135177	0.944434	1	1	0.392004	0.442125	2.114	1.69314	0.417065	1.90357	2.049	0.00075	0.00308855	1.77789	1.4613	4.4165	4.95776	1.61959	4.68713	2.171	0.00015	0.00126873
Epn1	33.9886	33.9578	42.2726	45.0027	33.9732	43.6377	1.27634	0.0003	0.000960448	40.8575	44.8913	61.1367	58.1054	42.8744	59.621	1.3817	0.00015	0.00073772	78.1114	67.9317	92.4848	71.8403	73.0216	82.1625	1.12349	0.3859	0.646631
Eps8	0.916574	0.947403	0.849489	1.245	0.931988	1.04724	1.05966	0.6052	0.699154	0.644589	0.764633	3.03107	2.48111	0.704611	2.75609	2.20349	5e-05	0.000270138	1.86148	2.29902	4.2704	4.87058	2.08025	4.57049	1.80845	0.0001	0.00088331
Erbb2	8.90697	7.42182	0.826784	1.22847	8.1644	1.02763	0.221251	0.0001	0.000351031	6.81204	5.55969	0.51925	0.339207	6.18586	0.429229	0.198894	0.00475	0.0155032	3.24332	1.4239	0.297138	0.176506	2.33361	0.236822	0.371016	0.19805	0.429322
Erbb2ip	41.9401	33.9584	31.7831	28.4813	37.9492	30.1322	0.799302	0.05165	0.0920401	36.4819	31.867	15.6055	11.7465	34.1745	13.676	0.417235	5e-05	0.000270138	15.9807	15.1312	3.17449	3.3998	15.5559	3.28715	0.258949	5e-05	0.00047487
Erbb4	2.84795	4.19708	3.40403	3.84673	3.52251	3.62538	1.02275	0.5876	0.683398	4.63085	4.70542	0.878778	0.418446	4.66814	0.648612	0.290856	5e-05	0.000270138	7.25322	10.9843	0.295632	0.584257	9.11876	0.439945	0.142304	5e-05	0.00047487
Erc2	3.9251	3.65998	15.572	14.6768	3.79254	15.1244	3.36448	5e-05	0.000182911	6.91074	9.72718	24.0283	25.744	8.31896	24.8862	2.77779	5e-05	0.000270138	14.8325	18.9772	29.5301	37.9607	16.9048	33.7454	1.94056	5e-05	0.00047487
Ercc6l	10.5248	10.316	1.94761	2.02623	10.4204	1.98692	0.261543	5e-05	0.000182911	6.39213	4.86034	0.916156	0.672292	5.62624	0.794224	0.270776	5e-05	0.000270138	1.37584	0.745267	0.178382	0.127041	1.06055	0.152712	0.559418	5e-05	0.00047487
Erdr1	105.653	328.719	36.479	110.904	217.186	73.6915	0.342329	5e-05	0.000182911	87.4312	92.1126	55.4233	64.6951	89.7719	60.0592	0.672666	0.0524	0.114923	86.5401	59.2128	51.3764	48.1021	72.8765	49.7392	0.686812	0.08015	0.231136
Erf	20.0177	18.1299	2.23497	2.54669	19.0738	2.39083	0.168918	5e-05	0.000182911	17.5813	13.0036	2.3058	2.35437	15.2925	2.33008	0.204394	5e-05	0.000270138	9.66854	4.01356	4.27183	4.02668	6.84105	4.14926	0.656705	0.00735	0.0350334
Eri3	41.9538	37.6828	41.6526	35.9296	39.8183	38.7911	0.974835	0.3644	0.469798	48.0953	45.4636	59.7805	53.5168	46.7794	56.6487	1.20656	0.03165	0.0761298	74.6569	71.5426	94.1777	85.5681	73.0998	89.8729	1.22636	0.1792	0.402908
Erlin1	7.36252	7.07998	2.20053	2.42334	7.22125	2.31194	0.402851	5e-05	0.000182911	3.96056	4.38215	2.99137	2.03112	4.17136	2.51125	0.67898	0.01345	0.0375786	3.69643	3.31805	2.97705	3.39887	3.50724	3.18796	0.929163	0.65985	0.845188
Ermn	1.37962	1.05347	0.033177	0.0633232	1.21654	0.0482501	0.472921	0.0009	0.002577	0.915515	0.437982	0.073504	0.0319316	0.676748	0.0527178	0.627833	0.0014	0.00537566	0.134705	0.182531	0.175804	0.142669	0.158618	0.159237	1.00053	1	1
Ermp1	9.68537	7.67682	4.46942	4.39139	8.68109	4.43041	0.560929	5e-05	0.000182911	6.0155	4.94694	4.06343	3.63128	5.48122	3.84735	0.747908	0.02175	0.0556992	3.04143	2.84438	2.33269	2.92882	2.94291	2.63076	0.920832	0.50155	0.740682
Esco2	12.2356	12.7379	2.28591	2.25788	12.4868	2.2719	0.242601	5e-05	0.000182911	9.41224	5.73417	1.46454	0.693654	7.5732	1.0791	0.242511	5e-05	0.000270138	2.46394	1.25891	0.204463	0.137834	1.86143	0.171149	0.409289	5e-05	0.00047487
Espl1	19.2625	17.2704	6.09547	5.73248	18.2664	5.91397	0.358861	5e-05	0.000182911	10.3268	7.28194	2.24194	1.64609	8.80437	1.94402	0.300276	5e-05	0.000270138	2.80201	1.61297	0.387778	0.300452	2.20749	0.344115	0.419055	5e-05	0.00047487
Esrra	5.0443	6.44614	8.55947	9.59243	5.74522	9.07595	1.49379	0.039	0.0722607	8.74567	8.00984	10.5072	9.19209	8.37776	9.84965	1.15696	0.1765	0.300574	16.4215	11.7769	13.1328	10.4049	14.0992	11.7689	0.845664	0.6079	0.814892
Esrrg	3.15449	4.01236	2.68263	3.05765	3.58343	2.87014	0.844377	0.1898	0.277137	1.19575	1.06664	0.622275	0.532523	1.13119	0.577399	0.740148	0.00205	0.00749994	0.472132	0.324593	1.47084	1.53163	0.398363	1.50124	1.78869	5e-05	0.00047487
Esyt1	4.29305	4.23036	2.58199	2.38392	4.26171	2.48296	0.661944	0.01725	0.0353544	1.11255	1.16634	0.686503	0.527509	1.13945	0.607006	0.751132	0.03745	0.0873694	0.799603	0.915198	0.390842	0.417637	0.857401	0.404239	0.756024	0.02025	0.0801144
Etaa1	9.18916	9.27678	4.82114	4.54169	9.23297	4.68142	0.555207	5e-05	0.000182911	13.8799	9.29567	4.42862	3.24247	11.5878	3.83555	0.384146	5e-05	0.000270138	3.86679	3.50074	1.52666	1.91695	3.68377	1.72181	0.581115	0.0005	0.00365054
Etf1	69.7857	60.6523	40.5628	34.9854	65.219	37.7741	0.585543	5e-05	0.000182911	55.1266	45.0086	38.8521	31.8537	50.0676	35.3529	0.711858	0.01375	0.0382127	34.6372	30.8795	22.7889	27.7549	32.7584	25.2719	0.778234	0.07765	0.226064
Etfa	41.6452	34.8748	18.0052	14.5638	38.26	16.2845	0.440257	5e-05	0.000182911	40.9432	30.0187	21.7549	18.7021	35.4809	20.2285	0.581906	0.00015	0.00073772	28.0822	22.6489	19.6896	19.1559	25.3655	19.4228	0.7746	0.15695	0.367051
Ethe1	4.68362	3.67236	1.59972	2.52364	4.17799	2.06168	0.591287	0.04755	0.0856764	2.99899	2.55212	2.61359	2.35461	2.77556	2.4841	0.922805	0.92905	0.959305	4.89098	3.81908	5.86279	4.87514	4.35503	5.36897	1.18934	0.4661	0.713004
Etl4	8.4358	10.2747	0.804137	1.09894	9.35525	0.951538	0.188459	5e-05	0.000182911	17.1249	12.2137	0.901318	0.632084	14.6693	0.766701	0.112749	5e-05	0.000270138	5.39802	2.81536	0.408158	0.361836	4.10669	0.384997	0.271212	5e-05	0.00047487
Ets1	2.38819	1.79409	0.536615	0.535087	2.09114	0.535851	0.496856	5e-05	0.000182911	1.03991	1.87051	0.499591	0.31305	1.45521	0.40632	0.57279	5e-05	0.000270138	1.71186	1.66087	0.233338	0.376407	1.68636	0.304872	0.485739	5e-05	0.00047487
Etv1	7.0663	6.82148	36.2362	33.2117	6.94389	34.724	4.49703	5e-05	0.000182911	3.99138	2.99937	2.47524	0.770109	3.49538	1.62267	0.583416	0.0007	0.00290552	2.52768	2.64537	0.412345	1.26617	2.58652	0.839257	0.512824	5e-05	0.00047487
Etv4	3.41872	3.0044	0.481352	0.442242	3.21156	0.461797	0.347092	5e-05	0.000182911	0.426142	0.259962	0.0913286	0.0826075	0.343052	0.0869681	0.809327	1	1	1.30905	1.05955	0.608572	0.585244	1.1843	0.596908	0.731085	0.0306	0.111611
Etv5	15.9921	12.6146	1.24725	1.20025	14.3034	1.22375	0.145311	5e-05	0.000182911	7.3998	6.58044	0.822357	0.61499	6.99012	0.718673	0.2151	5e-05	0.000270138	10.0661	7.91872	4.09137	5.71049	8.99241	4.90093	0.590541	0.0004	0.00299589
Etv6	13.0018	11.8979	6.15408	7.00532	12.4498	6.5797	0.563553	5e-05	0.000182911	8.03308	7.3439	4.02403	4.10979	7.68849	4.06691	0.583175	0.0003	0.00136627	4.74813	3.90049	2.24873	1.80535	4.32431	2.02704	0.568532	0.00045	0.00333512
Eva1c	0.414934	0.575003	0.0204184	0.0583174	0.494968	0.0393679	0.695244	0.01485	0.0310097	1.42484	1.13367	0.310614	0.290617	1.27926	0.300615	0.570632	0.00045	0.00197077	0.942939	0.582457	0.794225	1.24572	0.762698	1.01997	1.14595	0.318	0.577379
Evc	11.3712	10.2126	1.17905	1.5864	10.7919	1.38272	0.202065	5e-05	0.000182911	5.38303	4.60098	0.70076	0.524679	4.992	0.612719	0.269145	5e-05	0.000270138	2.64997	1.53267	0.244369	0.288231	2.09132	0.2663	0.409631	5e-05	0.00047487
Evc2	8.74656	8.11536	1.77493	2.09808	8.43096	1.9365	0.311369	5e-05	0.000182911	5.80465	4.80405	2.5348	2.80309	5.30435	2.66894	0.58197	0.00245	0.00871944	3.22638	2.19104	2.03914	1.93924	2.70871	1.98919	0.805992	0.2278	0.470465
Evi5l	10.4697	11.7106	20.5976	25.3167	11.0901	22.9571	1.98154	5e-05	0.000182911	13.4063	16.5081	25.938	28.2179	14.9572	27.078	1.75958	5e-05	0.000270138	31.7795	31.2001	52.1324	46.7716	31.4898	49.452	1.55286	0.0042	0.0218479
Evl	74.9597	85.877	164.221	162.539	80.4184	163.38	2.01896	5e-05	0.000182911	103.019	98.058	151.7	146.179	100.538	148.94	1.47668	0.0058	0.0184227	135.456	145.257	196.229	188.683	140.357	192.456	1.36857	0.1231	0.312341
Exo1	11.7544	10.8548	1.77912	1.85183	11.3046	1.81547	0.228815	5e-05	0.000182911	4.526	2.88141	0.469596	0.246767	3.7037	0.358181	0.288747	5e-05	0.000270138	0.95782	0.377888	0.14042	0.134097	0.667854	0.137259	0.681869	5e-05	0.00047487
Exoc6	4.88715	4.44382	2.65312	2.84756	4.66549	2.75034	0.661963	0.00335	0.00833609	4.91561	4.87673	11.7117	11.0004	4.89617	11.356	2.09561	5e-05	0.000270138	8.98219	10.2819	19.3182	16.7253	9.63204	18.0218	1.7891	0.0001	0.00088331
Exoc6b	12.6491	11.5391	24.6675	23.3182	12.0941	23.9929	1.90871	5e-05	0.000182911	15.4118	19.4754	21.2485	24.4129	17.4436	22.8307	1.29209	0.03145	0.0758085	20.1063	25.0679	21.5823	22.7985	22.5871	22.1904	0.983181	0.7852	0.911138
Exosc2	25.3929	20.8757	8.44195	7.21514	23.1343	7.82855	0.365809	5e-05	0.000182911	17.6317	14.5065	7.94488	6.51178	16.0691	7.22833	0.48206	5e-05	0.000270138	12.4114	11.0991	8.4786	9.76569	11.7553	9.12214	0.793567	0.2232	0.463894
Exosc3	29.0471	26.5231	11.4384	9.32328	27.7851	10.3808	0.395373	5e-05	0.000182911	30.3753	18.7196	10.5353	8.9903	24.5475	9.7628	0.421287	5e-05	0.000270138	16.578	7.77453	8.25184	5.6299	12.1763	6.94087	0.602665	0.0128	0.0553813
Exosc7	34.4481	32.9832	9.55637	10.8663	33.7156	10.2113	0.322948	5e-05	0.000182911	32.6482	21.5932	14.0357	10.5074	27.1207	12.2715	0.471949	0.00015	0.00073772	17.8135	16.4623	14.447	12.1015	17.1379	13.2743	0.786985	0.307	0.565406
Exosc8	35.2348	32.8334	12.3789	10.7957	34.0341	11.5873	0.359287	5e-05	0.000182911	24.8037	17.6056	9.95226	7.81354	21.2047	8.8829	0.445082	5e-05	0.000270138	14.8727	10.0371	8.39561	8.85949	12.4549	8.62755	0.715542	0.07135	0.213681
Eya1	3.22558	2.56732	3.53346	2.60058	2.89645	3.06702	1.04378	0.4938	0.596991	2.23869	1.54813	0.734528	0.455794	1.89341	0.595161	0.551308	5e-05	0.000270138	2.36038	2.39783	0.567922	1.58864	2.37911	1.07828	0.615039	5e-05	0.00047487
Eya2	4.66554	3.77447	18.1916	16.9776	4.22	17.5846	3.56026	5e-05	0.000182911	1.71091	0.740461	4.18963	3.45573	1.22569	3.82268	2.16683	5e-05	0.000270138	0.745734	0.24472	8.58136	11.157	0.495227	9.86918	7.26925	5e-05	0.00047487
Eya4	3.88518	3.62106	0.744183	0.917354	3.75312	0.830769	0.385172	5e-05	0.000182911	2.31143	1.52577	0.300602	0.15419	1.9186	0.227396	0.420543	5e-05	0.000270138	0.908297	0.547751	0.207869	0.164994	0.728024	0.186431	0.686583	0.0006	0.00426827
Ezh2	114.277	101.751	91.235	78.9234	108.014	85.0792	0.789616	0.08145	0.136003	107.556	82.0615	58.8108	53.8448	94.8088	56.3278	0.598357	0.0006	0.00253571	63.4281	47.4422	38.062	28.7997	55.4352	33.4308	0.610096	0.00445	0.0229425
Ezr	74.8031	76.9972	16.9549	19.5908	75.9001	18.2728	0.250622	5e-05	0.000182911	83.8405	87.9966	34.3687	43.4691	85.9185	38.9189	0.459268	5e-05	0.000270138	111.116	79.1258	45.7852	33.9919	95.1209	39.8886	0.425387	5e-05	0.00047487
F2r	46.2084	41.3361	55.8839	53.0031	43.7722	54.4435	1.23835	0.07275	0.123699	73.7318	69.1588	40.7576	33.674	71.4453	37.2158	0.527512	5e-05	0.000270138	37.5284	28.6146	14.409	13.6938	33.0715	14.0514	0.441759	5e-05	0.00047487
F3	1.92067	1.85442	0.24097	0.229305	1.88755	0.235137	0.427747	5e-05	0.000182911	3.90863	3.89462	0.319825	0.714998	3.90163	0.517412	0.309573	5e-05	0.000270138	1.3214	1.20765	0.194186	0.422783	1.26452	0.308484	0.577819	0.0004	0.00299589
F730043M19Rik	0.528294	1.03775	0.217376	0.361491	0.783022	0.289434	0.723173	0.01905	0.0385733	1.73468	1.48221	1.40542	1.27652	1.60844	1.34097	0.897458	0.6757	0.791352	1.00165	1.04932	2.94382	1.84552	1.02548	2.39467	1.67598	0.0031	0.0170286
Faah	0.671061	0.535488	0.69068	0.765939	0.603275	0.72831	1.07799	0.21335	0.305019	0.389	0.461511	0.82372	0.987567	0.425256	0.905644	1.33705	0.00185	0.00688663	1.60756	1.56741	3.11175	2.10636	1.58749	2.60906	1.39481	0.01835	0.0739508
Fabp3	3.76161	3.25521	8.329	8.34554	3.50841	8.33727	2.07108	0.00065	0.00192765	2.61359	4.39144	15.8891	12.4499	3.50251	14.1695	3.36912	5e-05	0.000270138	12.6668	14.2432	40.8718	30.4654	13.455	35.6686	2.53674	5e-05	0.00047487
Fabp7	223.662	196.125	16.3766	16.6353	209.893	16.5059	0.0830085	5e-05	0.000182911	479.383	324.063	50.4314	50.9563	401.723	50.6938	0.128361	5e-05	0.000270138	294.436	187.812	33.7555	24.2663	241.124	29.0109	0.123948	5e-05	0.00047487
Fadd	4.2498	4.04897	1.05869	1.29807	4.14938	1.17838	0.423037	5e-05	0.000182911	3.15594	2.20879	1.00484	0.833144	2.68236	0.918992	0.52113	5e-05	0.000270138	3.17371	1.83413	1.25185	0.822977	2.50392	1.03741	0.581467	0.0008	0.00541901
Fads3	2.04827	2.0485	1.71125	1.71261	2.04839	1.71193	0.889628	0.76415	0.828182	2.00553	1.81173	4.51714	3.36239	1.90863	3.93976	1.69831	5e-05	0.000270138	2.20993	2.29242	6.18452	5.74385	2.25117	5.96418	2.14205	5e-05	0.00047487
Fah	0.740992	1.57226	0.768659	0.957289	1.15663	0.862974	0.863837	0.566	0.664385	0.436767	0.399976	0.984363	1.04207	0.418372	1.01322	1.41939	0.00605	0.0190672	1.3023	1.55454	2.89448	3.01714	1.42842	2.95581	1.62896	0.00915	0.0421634
Faim2	0.251644	0.167554	0.707634	0.644601	0.209599	0.676118	1.38568	0.0001	0.000351031	0.417995	0.605379	2.46486	2.84828	0.511687	2.65657	2.41887	5e-05	0.000270138	2.2978	1.49261	7.04727	4.45447	1.89521	5.75087	2.33174	5e-05	0.00047487
Fam101b	4.35479	2.87763	1.50857	1.3973	3.61621	1.45294	0.531374	5e-05	0.000182911	1.1134	0.82692	0.221177	0.0747314	0.97016	0.147954	0.582671	0.00015	0.00073772	0.280621	0.199001	0.137151	0.204427	0.239811	0.170789	0.944329	1	1
Fam102b	7.04261	6.49597	3.97894	3.51457	6.76929	3.74675	0.610964	0.0001	0.000351031	8.7441	7.44942	6.82883	5.80829	8.09676	6.31856	0.804524	0.08575	0.170199	6.42764	6.66077	10.7266	15.8212	6.5442	13.2739	1.89204	5e-05	0.00047487
Fam107a	0.243974	0.265282	2.39513	2.65379	0.254628	2.52446	2.80917	5e-05	0.000182911	0.632258	0.493891	1.09423	0.720138	0.563075	0.907184	1.22015	0.0303	0.0736301	0.12867	0.0447465	0.0110224	0.0229823	0.0867083	0.0170023	0.935856	1	1
Fam107b	22.2935	20.2352	32.4773	29.9485	21.2644	31.2129	1.44684	0.001	0.00282918	39.6754	43.6067	36.9548	32.6501	41.641	34.8025	0.839624	0.3362	0.488015	49.6105	52.0949	27.1003	27.3005	50.8527	27.2004	0.543856	0.00065	0.00454537
Fam108a	26.4724	22.5861	25.2022	19.6657	24.5293	22.4339	0.917926	0.30115	0.402311	36.0567	23.1505	35.0601	31.4213	29.6036	33.2407	1.11885	0.0298	0.07264	44.7673	39.7026	45.8624	45.2125	42.2349	45.5374	1.07638	0.42615	0.682663
Fam109a	10.4288	11.1197	16.3392	16.0264	10.7743	16.1828	1.45935	5e-05	0.000182911	15.4548	15.545	14.2996	13.6366	15.4999	13.9681	0.907163	0.6021	0.735252	27.1636	21.4968	20.7773	14.4638	24.3302	17.6206	0.735113	0.0825	0.235818
Fam110a	20.6401	19.7886	66.2202	59.912	20.2143	63.0661	3.01994	5e-05	0.000182911	38.8352	40.5044	33.0418	31.02	39.6698	32.0309	0.812173	0.6372	0.763205	40.5524	22.3525	31.8915	16.6075	31.4524	24.2495	0.778046	0.13065	0.324147
Fam110b	12.6609	11.9649	15.7503	15.6362	12.3129	15.6933	1.25392	0.005	0.0119323	15.5549	17.4042	25.9866	27.0482	16.4795	26.5174	1.57426	5e-05	0.000270138	28.2983	21.9592	51.3788	37.8552	25.1288	44.617	1.74585	0.0004	0.00299589
Fam111a	14.5061	15.2425	5.24127	5.38584	14.8743	5.31356	0.397722	5e-05	0.000182911	5.96643	3.32273	1.70897	1.07225	4.64458	1.39061	0.423523	5e-05	0.000270138	2.39962	1.94163	1.86096	2.3916	2.17062	2.12628	0.986014	0.8464	0.939013
Fam114a1	3.23211	2.8802	0.480931	0.688027	3.05615	0.584479	0.390636	5e-05	0.000182911	0.773606	0.777655	0.230784	0.192759	0.775631	0.211772	0.682446	0.00075	0.00308855	0.664234	0.306625	0.200729	0.344491	0.48543	0.27261	0.856729	1	1
Fam115a	43.5476	41.8523	80.286	77.7126	42.7	78.9993	1.83065	5e-05	0.000182911	56.7524	56.841	55.9483	58.688	56.7967	57.3182	1.00902	0.55365	0.694594	57.3267	67.6216	64.2897	67.0675	62.4742	65.6786	1.05048	0.5708	0.790419
Fam115c	1.72872	1.52454	0.697102	0.484083	1.62663	0.590592	0.605564	0.00015	0.000510492	0.590574	0.358709	0.228723	0.104611	0.474641	0.166667	0.791153	1	1	0.262675	0.188488	0.255681	0.242049	0.225581	0.248865	1.019	1	1
Fam117a	4.48604	4.43279	1.83861	2.16485	4.45941	2.00173	0.549826	0.00165	0.00442499	4.04864	3.87375	2.74134	2.30034	3.9612	2.52084	0.709676	0.10845	0.205632	3.09843	1.6284	0.736876	0.654306	2.36341	0.695591	0.504128	5e-05	0.00047487
Fam120a	31.5105	34.1794	9.11646	12.3438	32.8449	10.7301	0.346584	5e-05	0.000182911	23.6365	21.9073	11.0785	8.86362	22.7719	9.97106	0.461514	5e-05	0.000270138	21.2402	14.7148	9.3335	7.62482	17.9775	8.47916	0.499495	5e-05	0.00047487
Fam122b	4.11434	3.73908	2.00029	2.26826	3.92671	2.13428	0.63618	0.00065	0.00192765	3.00373	2.33476	1.15348	0.934373	2.66925	1.04393	0.557043	5e-05	0.000270138	1.25555	1.02739	0.660679	0.916517	1.14147	0.788598	0.83522	0.06685	0.203259
Fam124a	5.44619	5.28879	4.82474	5.90963	5.36749	5.36719	0.999952	0.48895	0.592922	7.44965	5.78581	6.71908	5.82312	6.61773	6.2711	0.954497	0.7296	0.830766	8.63063	11.2665	17.5072	16.8263	9.94857	17.1668	1.65928	0.00065	0.00454537
Fam129b	8.24497	7.5568	16.6341	20.1418	7.90088	18.388	2.1782	5e-05	0.000182911	12.678	14.9195	25.8737	27.9548	13.7988	26.9142	1.88626	5e-05	0.000270138	22.1404	21.1901	35.2806	29.6911	21.6653	32.4858	1.47741	0.01715	0.0699994
Fam131a	3.48195	3.42011	11.3652	11.7897	3.45103	11.5775	2.82574	5e-05	0.000182911	8.25774	8.59933	13.7983	13.4597	8.42854	13.629	1.55157	0.00045	0.00197077	14.9557	13.1628	20.2929	15.2022	14.0593	17.7476	1.24492	0.16175	0.375933
Fam131b	6.11863	5.70097	8.15662	7.81269	5.9098	7.98466	1.30028	0.0031	0.00777517	5.84124	5.92442	13.6055	14.2393	5.88283	13.9224	2.16806	5e-05	0.000270138	7.65559	11.007	17.111	17.9332	9.3313	17.5221	1.79281	5e-05	0.00047487
Fam131c	0.318359	0.146253	0.728318	0.608733	0.232306	0.668525	1.35399	0.0096	0.0211576	0.509652	0.371769	2.66519	3.26642	0.440711	2.96581	2.75267	5e-05	0.000270138	3.94197	4.6232	13.669	11.8665	4.28259	12.7677	2.60625	5e-05	0.00047487
Fam13a	0.659065	0.591734	0.816604	0.925399	0.625399	0.871001	1.1511	0.11055	0.175945	0.613272	0.658834	2.49386	3.2145	0.636053	2.85418	2.35578	5e-05	0.000270138	1.05821	1.06302	1.96405	1.99387	1.06062	1.97896	1.44567	0.0074	0.0352453
Fam149a	1.84972	1.30723	2.20569	2.12053	1.57848	2.16311	1.22674	0.04175	0.0766186	1.07419	0.876137	0.620072	0.48935	0.975163	0.554711	0.78713	0.0114	0.0327473	0.455348	0.329841	0.374326	0.494198	0.392595	0.434262	1.02992	1	1
Fam155a	2.01415	1.80767	11.1724	9.4315	1.91091	10.3019	3.88262	5e-05	0.000182911	1.47196	2.10773	7.0012	6.77389	1.78984	6.88755	2.82723	5e-05	0.000270138	6.48473	5.71352	14.0412	12.4993	6.09912	13.2703	2.01014	5e-05	0.00047487
Fam160a1	0.0966258	0.0978789	0.0350807	0.117245	0.0972524	0.0761629	0.98078	1	1	0.145309	0.255525	0.0699724	0.109793	0.200417	0.0898827	0.90792	1	1	1.09976	1.80716	0.379232	0.420476	1.45346	0.399854	0.570563	5e-05	0.00047487
Fam162a	61.6538	61.1298	21.1454	21.926	61.3918	21.5357	0.361197	5e-05	0.000182911	55.0722	41.9948	27.7053	22.8687	48.5335	25.287	0.530691	0.00095	0.00380971	42.5642	29.4022	25.3311	25.012	35.9832	25.1715	0.707661	0.09175	0.254296
Fam163a	0.695773	0.629921	1.86429	1.76933	0.662847	1.81681	1.69397	5e-05	0.000182911	0.0654065	0.0368107	0.140022	0.14194	0.0511086	0.140981	1.0855	1	1	0.434102	0.294812	1.65547	0.999814	0.364457	1.32764	1.70591	0.0001	0.00088331
Fam163b	0.0163415	0.0676837	0.160485	0.280612	0.0420126	0.220549	1.17134	1	1	0.2351	0.217981	0.835282	0.823335	0.226541	0.829309	1.49144	0.0003	0.00136627	0.614778	0.374106	3.88895	2.59881	0.494442	3.24388	2.83978	5e-05	0.00047487
Fam167a	14.1054	10.3511	3.86861	3.94587	12.2282	3.90724	0.370967	5e-05	0.000182911	8.03023	7.2026	1.25877	1.604	7.61641	1.43138	0.282181	5e-05	0.000270138	7.56559	3.26093	4.99698	7.44364	5.41326	6.22031	1.12584	0.83435	0.934314
Fam168a	33.673	31.0343	72.844	67.497	32.3537	70.1705	2.13381	5e-05	0.000182911	51.1247	56.7309	66.0917	71.7405	53.9278	68.9161	1.27287	0.07545	0.153741	64.4812	72.1293	81.5116	82.9929	68.3053	82.2523	1.20124	0.1942	0.424002
Fam171a2	22.6992	20.9725	40.8677	43.4798	21.8359	42.1737	1.89061	5e-05	0.000182911	36.9495	39.4588	57.4783	60.5621	38.2041	59.0202	1.53097	0.0001	0.000510199	79.1923	68.013	104.554	81.869	73.6026	93.2115	1.26284	0.0993	0.269541
Fam174a	3.35642	2.83681	2.56083	2.05353	3.09661	2.30718	0.807296	0.14845	0.225794	5.04806	2.64163	1.53389	1.03573	3.84484	1.28481	0.471596	5e-05	0.000270138	2.13829	1.91722	1.44944	2.26646	2.02775	1.85795	0.943917	0.35105	0.6117
Fam174b	3.32995	2.60808	4.07538	3.5604	2.96902	3.81789	1.21388	0.03235	0.061404	2.35891	3.2598	5.37512	5.32965	2.80936	5.35238	1.66757	0.0001	0.000510199	6.40032	12.0713	12.3972	14.0526	9.23581	13.2249	1.38972	0.0294	0.107944
Fam175a	3.11951	4.02033	1.43756	1.26355	3.56992	1.35055	0.514354	5e-05	0.000182911	2.31053	1.78417	0.848713	0.890599	2.04735	0.869656	0.613535	0.00025	0.00116475	1.09543	0.79007	0.635861	0.602736	0.94275	0.619298	0.833508	0.1967	0.427521
Fam178a	12.3554	12.5072	6.39528	8.18283	12.4313	7.28906	0.617145	5e-05	0.000182911	7.94029	7.70244	5.82325	4.65305	7.82137	5.23815	0.707164	0.0092	0.0274448	5.1985	6.8745	3.91176	5.44961	6.0365	4.68069	0.807317	0.18205	0.407305
Fam181a	10.9701	8.52035	0.395668	0.693542	9.74522	0.544605	0.143748	5e-05	0.000182911	4.88407	1.87083	0.161385	0.204106	3.37745	0.182746	0.270191	0.0001	0.000510199	0.806959	0.391514	0.0270584	0.223304	0.599236	0.125181	0.703574	0.0228	0.088286
Fam181b	16.8409	13.171	3.7318	2.70026	15.006	3.21603	0.263404	5e-05	0.000182911	14.6788	8.98334	2.52082	1.60869	11.8311	2.06475	0.238854	5e-05	0.000270138	9.60623	4.9591	2.39717	0.985652	7.28266	1.69141	0.324945	5e-05	0.00047487
Fam183b	0.835885	0.685921	3.70394	1.4479	0.760903	2.57592	2.03073	0.00685	0.015685	0	0	0.398304	0.190603	0	0.294453	1.29445	1	1	0	0.0712187	0.552909	0.27361	0.0356093	0.41326	1.36466	1	1
Fam185a	1.86895	1.69021	0.917491	1.27632	1.77958	1.09691	0.754397	0.0215	0.0428741	1.37068	1.2612	1.81206	1.81442	1.31594	1.81324	1.21473	0.1516	0.266894	2.31841	1.76426	5.3037	6.64342	2.04134	5.97356	2.29293	5e-05	0.00047487
Fam189a1	0.32592	0.540283	8.6462	8.17308	0.433101	8.40964	6.56593	5e-05	0.000182911	0.258972	0.357247	1.33004	1.87216	0.308109	1.6011	1.98844	0.0024	0.00857797	1.05628	0.741331	6.38293	7.57898	0.898806	6.98095	4.20315	5e-05	0.00047487
Fam195a	2.35689	2.47229	0.833501	0.448774	2.41459	0.641138	0.480625	0.0043	0.0104361	2.5494	1.50921	2.75077	1.64263	2.0293	2.1967	1.05526	0.45975	0.611571	3.20809	1.90275	4.97198	2.92756	2.55542	3.94977	1.39218	0.12515	0.315347
Fam196a	0.41557	0.571267	2.73178	2.70379	0.493418	2.71779	2.48945	0.0368	0.0686634	0.685888	0.646457	4.82175	4.14579	0.666172	4.48377	3.29124	0.0028	0.00979571	2.02135	1.80105	9.99916	14.1522	1.9112	12.0757	4.49151	5e-05	0.00047487
Fam196b	0.365464	0.432787	1.10812	1.24183	0.399126	1.17498	1.55452	5e-05	0.000182911	0.183989	0.190475	0.0755829	0.0479021	0.187232	0.0617425	0.894301	1	1	0.126185	0.0969341	0.0250597	0.0327597	0.11156	0.0289097	0.925645	1	1
Fam199x	5.37967	4.25317	2.43623	2.53715	4.81642	2.48669	0.599456	5e-05	0.000182911	2.86011	2.56676	1.48495	1.22452	2.71344	1.35474	0.634112	5e-05	0.000270138	1.57996	1.40515	1.00345	1.14312	1.49256	1.07329	0.831791	0.13485	0.331537
Fam19a2	1.43317	0.971298	3.74055	3.37855	1.20223	3.55955	2.07042	5e-05	0.000182911	1.4391	2.05127	2.70225	1.85747	1.74518	2.27986	1.19477	0.11985	0.22228	5.30037	14.853	1.96756	4.47043	10.0767	3.219	0.38089	5e-05	0.00047487
Fam20c	6.90568	8.08315	20.0078	21.9599	7.49442	20.9839	2.58804	5e-05	0.000182911	10.9286	17.9673	26.6584	30.0818	14.448	28.3701	1.90123	5e-05	0.000270138	37.3997	37.7882	55.0057	45.4529	37.5939	50.2293	1.32739	0.05245	0.168939
Fam210b	4.47261	4.31823	4.60574	4.44715	4.39542	4.52644	1.02428	0.4553	0.561432	19.3225	22.2399	8.5316	11.7213	20.7812	10.1265	0.510828	5e-05	0.000270138	48.281	40.4847	16.3927	16.1028	44.3828	16.2477	0.38005	5e-05	0.00047487
Fam211b	1.6043	1.33816	4.5735	4.10472	1.47123	4.33911	2.16051	5e-05	0.000182911	4.09704	5.53487	5.48264	5.69073	4.81595	5.58669	1.13252	0.10355	0.198076	7.77702	8.4855	7.09143	7.74951	8.13126	7.42047	0.922159	0.60785	0.814892
Fam212b	0.249806	0.265026	11.1464	11.1398	0.257416	11.1431	9.65719	5e-05	0.000182911	0.659259	0.542167	1.6821	1.26856	0.600713	1.47533	1.54639	5e-05	0.000270138	0.572559	0.246108	2.07036	1.69972	0.409334	1.88504	2.0471	5e-05	0.00047487
Fam213a	17.5474	16.0028	14.5244	12.9401	16.7751	13.7323	0.828814	0.2147	0.306388	17.0179	16.9518	30.5861	26.8486	16.9849	28.7173	1.65235	0.0006	0.00253571	25.8263	29.4116	34.4796	42.9638	27.619	38.7217	1.38795	0.03895	0.134855
Fam213b	9.989	7.61119	7.8356	5.60646	8.8001	6.72103	0.787853	0.5066	0.60925	9.44971	8.58925	12.2416	12.3956	9.01948	12.3186	1.32927	0.02355	0.0594359	14.562	11.4784	19.4976	17.1684	13.0202	18.333	1.37894	0.08265	0.235839
Fam214a	7.39468	9.39658	14.3573	17.762	8.39563	16.0597	1.8157	5e-05	0.000182911	10.8038	10.7694	8.72981	8.83302	10.7866	8.78142	0.829876	0.27925	0.423257	6.66793	6.80474	7.16906	5.5997	6.73634	6.38438	0.954506	0.9277	0.970532
Fam219a	11.2312	9.18095	28.0627	25.5773	10.2061	26.82	2.48258	5e-05	0.000182911	16.3226	17.0632	24.1316	24.7572	16.6929	24.4444	1.43811	0.00115	0.00452504	21.4327	25.3086	29.9264	32.3704	23.3707	31.1484	1.31914	0.09415	0.25937
Fam222a	11.0815	12.0984	7.17372	6.81131	11.5899	6.99252	0.634833	0.0479	0.0862486	1.88801	2.24589	0.626269	0.5666	2.06695	0.596434	0.520528	0.0001	0.000510199	3.05629	1.46818	1.31559	1.36971	2.26223	1.34265	0.718112	0.05515	0.175377
Fam222b	10.1737	11.4027	20.0589	21.1087	10.7882	20.5838	1.83097	5e-05	0.000182911	6.63584	7.02753	8.50957	7.71671	6.83169	8.11314	1.16362	0.11925	0.221462	5.76945	4.41528	8.11501	4.98059	5.09237	6.5478	1.23889	0.1502	0.355819
Fam229b	2.39747	1.97392	3.87388	3.38087	2.18569	3.62737	1.45255	0.04425	0.0805278	6.04777	3.81785	7.02199	5.12184	4.93281	6.07191	1.192	0.21805	0.352451	5.62141	5.39327	5.73411	7.66716	5.50734	6.70064	1.18338	0.43385	0.690081
Fam3c	10.8289	8.42785	5.71315	4.30266	9.62838	5.00791	0.56527	5e-05	0.000182911	7.69996	8.53523	9.95453	11.503	8.11759	10.7288	1.28639	0.1976	0.326456	18.2882	17.7046	22.0986	20.4946	17.9964	21.2966	1.17373	0.1367	0.334666
Fam43b	0.0206759	0	0.0338907	0.145316	0.010338	0.0896033	1.07845	1	1	0.15753	0.0591368	0.472636	0.700308	0.108333	0.586472	1.4314	0.0029	0.0100698	1.84764	1.21449	6.85295	5.95621	1.53106	6.40458	2.92548	5e-05	0.00047487
Fam46c	2.2262	3.42221	0.481799	0.210236	2.82421	0.346017	0.351973	5e-05	0.000182911	1.61585	1.56355	0.0799537	0.192797	1.5897	0.136375	0.438806	0.0003	0.00136627	0.604859	2.07047	0.160056	0.221493	1.33766	0.190775	0.509386	0.00025	0.00198552
Fam49a	2.89716	2.18206	14.1782	13.3281	2.53961	13.7531	4.16802	5e-05	0.000182911	29.9912	52.0286	88.7837	98.4934	41.0099	93.6385	2.25277	5e-05	0.000270138	92.2961	127.546	117.644	158.426	109.921	138.035	1.25346	0.11395	0.295714
Fam53b	15.4898	12.8289	10.2298	10.322	14.1593	10.2759	0.743825	0.19845	0.287492	13.1414	15.7459	8.60055	9.3752	14.4436	8.98788	0.64673	0.01525	0.0414098	12.283	11.3516	4.98851	4.07747	11.8173	4.53299	0.431681	5e-05	0.00047487
Fam57b	10.683	13.5852	46.9289	48.1205	12.1341	47.5247	3.69456	5e-05	0.000182911	16.6832	21.8691	41.1098	41.0472	19.2762	41.0785	2.07527	5e-05	0.000270138	59.6636	51.9975	85.1255	58.7427	55.8306	71.9341	1.28336	0.1317	0.326308
Fam58b	13.1938	14.1656	7.45467	7.74741	13.6797	7.60104	0.585914	0.0071	0.0162016	18.5133	11.8735	6.83609	5.55508	15.1934	6.19559	0.444353	5e-05	0.000270138	10.4495	7.75163	6.67162	5.61314	9.10056	6.14238	0.707127	0.0981	0.267536
Fam5b	2.07411	3.06535	25.0633	23.875	2.56973	24.4691	7.13476	5e-05	0.000182911	5.80973	8.34905	17.7515	18.9013	7.07939	18.3264	2.39206	5e-05	0.000270138	17.2047	16.8702	39.3751	25.9515	17.0374	32.6633	1.8663	5e-05	0.00047487
Fam60a	93.0296	87.2996	54.7977	51.7081	90.1646	53.2529	0.595109	0.00025	0.00081371	64.559	47.5225	26.2348	18.7703	56.0408	22.5025	0.412031	5e-05	0.000270138	38.2024	31.352	16.8242	16.0016	34.7772	16.4129	0.486704	5e-05	0.00047487
Fam64a	51.2623	49.8726	18.7306	16.5789	50.5675	17.6547	0.361754	5e-05	0.000182911	45.4744	27.146	7.49654	5.50179	36.3102	6.49916	0.200995	5e-05	0.000270138	17.3106	9.05779	3.50396	2.34086	13.1842	2.92241	0.276534	5e-05	0.00047487
Fam65a	7.46345	8.20281	14.1107	13.9002	7.83313	14.0054	1.69877	5e-05	0.000182911	7.57068	9.64154	14.2299	15.8345	8.60611	15.0322	1.66896	5e-05	0.000270138	15.1146	18.2081	25.1814	21.0404	16.6613	23.1109	1.36518	0.02315	0.0893159
Fam65b	2.99256	4.93329	13.8966	11.6536	3.96292	12.7751	2.7756	5e-05	0.000182911	2.31464	2.2411	2.72807	2.76663	2.27787	2.74735	1.14323	0.16115	0.280055	4.28899	3.70501	9.59244	13.6009	3.997	11.5967	2.52085	5e-05	0.00047487
Fam69c	4.88262	3.56771	0.714441	0.411829	4.22516	0.563135	0.299155	5e-05	0.000182911	1.80505	1.31172	0.174752	0.0361236	1.55838	0.105438	0.432084	0.0006	0.00253571	0.742986	0.498373	0.0665931	0.207502	0.62068	0.137048	0.701587	0.0037	0.0197132
Fam72a	1.66821	1.76998	0.63606	0.734169	1.7191	0.685114	0.619734	0.0011	0.00308711	2.20834	1.52389	0.383873	0.277718	1.86611	0.330796	0.46432	5e-05	0.000270138	0.380946	0.497064	0.102422	0.124077	0.439005	0.11325	0.773624	1	1
Fam78b	2.12609	2.06797	18.8159	18.2382	2.09703	18.527	6.30509	5e-05	0.000182911	6.34305	8.98193	17.836	18.9793	7.66249	18.4077	2.24042	5e-05	0.000270138	9.13606	12.5706	19.1165	20.2843	10.8533	19.7004	1.74638	0.00015	0.00126873
Fam83d	12.6971	10.8726	5.29403	3.80362	11.7849	4.54882	0.434016	5e-05	0.000182911	9.11148	6.65482	3.10102	1.83271	7.88315	2.46686	0.390274	5e-05	0.000270138	2.27975	1.11125	0.25246	0.409952	1.6955	0.331206	0.493862	5e-05	0.00047487
Fam84a	4.80161	4.17721	10.5329	9.12475	4.48941	9.82883	1.97268	5e-05	0.000182911	8.5438	13.1419	8.94982	8.45801	10.8429	8.70392	0.81939	0.2336	0.370807	16.2902	27.0819	5.95767	9.37477	21.6861	7.66622	0.382007	5e-05	0.00047487
Fam84b	8.86922	6.87238	0.73285	0.785222	7.8708	0.759036	0.198295	5e-05	0.000182911	1.88772	1.19783	1.58514	2.98918	1.54278	2.28716	1.29275	0.30315	0.45131	1.20371	0.974051	4.28852	3.43058	1.08888	3.85955	2.32639	5e-05	0.00047487
Fam89b	53.5117	52.9532	93.541	88.9654	53.2325	91.2532	1.70107	5e-05	0.000182911	100.692	75.8489	103.675	97.0248	88.2704	100.35	1.13531	0.0455	0.102604	100.01	94.7596	97.4777	88.1728	97.3848	92.8252	0.953656	0.88225	0.953202
Fam96b	28.849	30.7721	41.6958	36.6796	29.8105	39.1877	1.30435	0.00265	0.00677052	57.3223	40.4134	64.7667	49.7874	48.8678	57.2771	1.16863	0.0573	0.123597	86.7778	60.3117	89.048	60.5299	73.5447	74.7889	1.01669	0.84545	0.938612
Fam98c	2.91203	2.88795	4.15424	3.94023	2.89999	4.04723	1.29417	0.0174	0.0356124	4.05654	3.54071	7.05038	6.34206	3.79862	6.69622	1.60384	0.0005	0.00216483	7.16742	6.39842	6.41832	5.88238	6.78292	6.15035	0.918723	0.82055	0.928835
Fanca	7.54148	9.47885	1.7853	2.17358	8.51017	1.97944	0.31329	5e-05	0.000182911	5.64316	3.86572	1.05765	0.594847	4.75444	0.826249	0.317363	5e-05	0.000270138	1.67833	0.947737	0.335967	0.327674	1.31303	0.331821	0.57579	0.031	0.112812
Fancb	2.23071	2.99434	0.612964	0.91505	2.61253	0.764007	0.488303	5e-05	0.000182911	1.37795	1.02394	0.849966	0.488418	1.20094	0.669192	0.758398	0.02555	0.0638293	0.600032	0.707276	0.491258	0.601362	0.653654	0.54631	0.935087	0.69115	0.863092
Fancc	3.46646	3.07294	1.12518	1.05796	3.2697	1.09157	0.489863	5e-05	0.000182911	1.65382	1.53974	0.696036	0.648969	1.59678	0.672503	0.644068	0.0014	0.00537566	1.04164	0.82452	0.804428	0.922008	0.93308	0.863218	0.96386	0.68145	0.857336
Fancd2	7.35554	7.11421	2.39789	2.3668	7.23487	2.38234	0.410734	5e-05	0.000182911	6.40442	4.02897	1.0132	0.695186	5.21669	0.854193	0.29826	5e-05	0.000270138	1.55288	1.05387	0.141507	0.155306	1.30337	0.148406	0.498576	5e-05	0.00047487
Fanci	8.32478	7.63372	1.59587	1.46058	7.97925	1.52822	0.281563	5e-05	0.000182911	5.94843	3.74919	0.6632	0.600381	4.84881	0.631791	0.278995	0.0003	0.00136627	1.71079	1.11009	0.30802	0.375554	1.41044	0.341787	0.556656	0.0848	0.240147
Fancl	12.6528	11.6198	2.72729	2.66083	12.1363	2.69406	0.28121	5e-05	0.000182911	8.00223	3.62842	2.04151	1.00663	5.81532	1.52407	0.370352	0.019	0.0498046	2.83629	2.1689	1.19903	2.12011	2.50259	1.65957	0.759314	0.2739	0.526699
Far1	20.7222	20.028	15.0693	15.0674	20.3751	15.0684	0.751732	0.00435	0.0105421	18.2983	15.6268	14.11	11.9174	16.9626	13.0137	0.780162	0.02295	0.0581789	10.7848	11.6496	9.487	11.195	11.2172	10.341	0.928281	0.9818	0.992303
Fastkd2	8.29197	7.76086	4.47308	3.94098	8.02642	4.20703	0.576866	5e-05	0.000182911	6.70046	5.29439	4.30451	2.85755	5.99742	3.58103	0.654674	0.0054	0.0173142	2.91042	2.98995	2.13797	2.88222	2.95018	2.5101	0.88859	0.44995	0.70272
Fat1	41.4502	31.703	12.8158	13.4003	36.5766	13.1081	0.375448	5e-05	0.000182911	18.4803	14.0891	3.62965	3.00833	16.2847	3.31899	0.249874	5e-05	0.000270138	7.54741	7.56426	1.39474	2.39602	7.55584	1.89538	0.33841	5e-05	0.00047487
Fat3	7.37102	6.77094	12.432	15.1283	7.07098	13.7802	1.83127	5e-05	0.000182911	7.71079	9.0087	21.1353	26.2133	8.35975	23.6743	2.63621	5e-05	0.000270138	8.1358	9.35519	14.0371	15.3537	8.7455	14.6954	1.61053	0.0005	0.00365054
Fat4	17.7131	15.3424	8.70202	11.4961	16.5278	10.0991	0.633228	0.001	0.00282918	12.2451	14.0539	39.1699	49.4847	13.1495	44.3273	3.20346	5e-05	0.000270138	15.3147	19.8969	38.8898	28.4184	17.6058	33.6541	1.86254	5e-05	0.00047487
Faxc	16.4364	13.8544	34.179	30.6771	15.1454	32.428	2.07044	5e-05	0.000182911	15.1601	22.1975	26.3547	29.4031	18.6788	27.8789	1.46751	0.00855	0.0257258	23.0926	31.3079	28.4318	34.9253	27.2003	31.6786	1.1588	0.2222	0.462418
Fbl	182.26	167.925	75.0017	70.049	175.093	72.5254	0.417538	5e-05	0.000182911	155.032	115.718	95.7142	94.1852	135.375	94.9497	0.703573	0.18585	0.312095	134.972	97.3546	102.3	78.1801	116.163	90.24	0.778743	0.15565	0.365216
Fblim1	2.89612	2.80558	7.37415	6.77621	2.85085	7.07518	2.09699	5e-05	0.000182911	0.187494	0.346783	2.21999	1.78146	0.267139	2.00073	2.36811	5e-05	0.000270138	1.59109	3.38175	5.26776	4.92999	2.48642	5.09887	1.74932	0.00065	0.00454537
Fbll1	0.990877	1.32809	6.72283	5.79898	1.15948	6.26091	3.36233	5e-05	0.000182911	4.63288	3.88416	12.533	10.0032	4.25852	11.2681	2.33299	5e-05	0.000270138	13.9128	10.6795	20.3899	17.3972	12.2962	18.8936	1.49619	0.01275	0.0552211
Fbln1	32.5542	27.0898	6.39426	6.89999	29.822	6.64712	0.248106	5e-05	0.000182911	14.362	9.92517	7.47934	8.60357	12.1436	8.04145	0.687899	0.0334	0.0796071	9.55618	6.79868	14.9936	13.7751	8.17743	14.3843	1.67632	0.00125	0.00795993
Fbln2	8.7468	7.29762	3.80081	3.98213	8.02221	3.89147	0.542159	0.0001	0.000351031	1.30579	0.869332	0.236166	0.153925	1.08756	0.195046	0.57246	5e-05	0.000270138	1.96966	1.49191	0.305643	0.360248	1.73079	0.332946	0.488118	5e-05	0.00047487
Fbn1	5.69525	5.28912	1.9958	2.4044	5.49219	2.2001	0.492916	5e-05	0.000182911	1.73606	1.29905	0.680331	0.949339	1.51755	0.814835	0.720872	0.00155	0.00589038	1.08508	1.27115	0.894144	1.10823	1.17812	1.00119	0.91877	0.44775	0.701345
Fbn2	9.35921	6.05643	3.6342	3.9193	7.70782	3.77675	0.548559	5e-05	0.000182911	0.385465	0.567049	1.16506	1.74342	0.476257	1.45424	1.66247	5e-05	0.000270138	1.50728	3.02056	3.34308	3.91915	2.26392	3.63111	1.41888	0.01025	0.0463942
Fbxl14	19.1726	15.8338	17.4643	14.3453	17.5032	15.9048	0.913615	0.9835	0.988785	18.9819	18.3602	16.0159	17.3093	18.6711	16.6626	0.897898	0.39785	0.553078	14.8324	10.2612	8.23519	6.65595	12.5468	7.44557	0.623437	0.00155	0.00957397
Fbxl16	9.39464	10.7399	22.0762	24.7964	10.0673	23.4363	2.20798	5e-05	0.000182911	11.808	14.4458	17.4772	17.0898	13.1269	17.2835	1.29423	0.0044	0.0145347	24.2843	25.5006	25.4753	23.9739	24.8925	24.7246	0.993517	0.9436	0.978506
Fbxl7	4.15502	3.89119	1.83816	1.92228	4.02311	1.88022	0.573394	0.00015	0.000510492	3.55769	2.63687	0.564102	0.288378	3.09728	0.42624	0.348094	5e-05	0.000270138	1.1439	1.03917	0.535733	0.644243	1.09153	0.589988	0.760201	0.0155	0.0646087
Fbxo10	6.42032	6.51515	3.67797	5.00776	6.46774	4.34286	0.71546	0.056	0.0988108	6.41738	8.0041	9.03311	8.39292	7.21074	8.71302	1.18296	0.0323	0.0774115	13.7406	12.3482	10.7661	7.2031	13.0444	8.9846	0.710931	0.0379	0.132146
Fbxo30	9.93671	9.95989	4.89793	6.25008	9.9483	5.574	0.600459	5e-05	0.000182911	11.4536	8.26409	4.94942	3.59951	9.85885	4.27447	0.48573	5e-05	0.000270138	3.59562	4.07508	2.8149	3.00667	3.83535	2.91079	0.80879	0.39335	0.653534
Fbxo31	5.04265	5.05819	5.86963	6.22101	5.05042	6.04532	1.16443	0.01275	0.0271364	5.9774	6.62418	9.30961	9.23606	6.30079	9.27284	1.40709	0.00025	0.00116475	12.591	11.3097	18.9332	14.8007	11.9504	16.8669	1.37965	0.02295	0.0887859
Fbxo32	0.601619	0.51543	1.4342	1.26128	0.558524	1.34774	1.50639	0.0001	0.000351031	1.34538	1.81263	1.68313	1.92881	1.579	1.80597	1.088	0.3765	0.532058	2.65908	3.29509	2.35058	1.98764	2.97709	2.16911	0.796842	0.2648	0.51652
Fbxo33	4.02646	3.48519	2.96438	3.05552	3.75583	3.00995	0.843166	0.13425	0.207595	5.91221	5.33734	8.84341	9.02702	5.62477	8.93521	1.49971	0.01215	0.034507	4.12445	3.57235	3.21786	3.75313	3.8484	3.48549	0.92515	0.4985	0.73796
Fbxo41	0.934116	1.19688	2.66171	3.68034	1.0655	3.17103	2.01938	5e-05	0.000182911	1.47817	2.38364	5.44579	5.72544	1.93091	5.58561	2.24696	5e-05	0.000270138	5.28109	6.72816	10.969	10.7239	6.00462	10.8465	1.69123	0.0006	0.00426827
Fbxo5	22.7209	23.0817	6.23705	5.78151	22.9013	6.00928	0.293259	5e-05	0.000182911	23.1319	12.1295	5.21477	2.43387	17.6307	3.82432	0.258945	5e-05	0.000270138	4.39493	2.66562	0.628008	0.944619	3.53028	0.786313	0.394306	5e-05	0.00047487
Fbxo9	5.94603	6.70769	6.67538	7.19905	6.32686	6.93722	1.0833	0.3063	0.408205	10.3549	9.39611	14.253	12.8113	9.87551	13.5321	1.33623	0.0116	0.0332154	14.1449	17.1502	19.1761	21.0824	15.6476	20.1292	1.26921	0.0823	0.235525
Fbxw9	7.84024	8.94363	13.304	13.1691	8.39194	13.2365	1.51583	5e-05	0.000182911	11.7363	9.76815	18.6357	16.762	10.7522	17.6989	1.59109	0.0001	0.000510199	15.5143	19.8644	34.3938	34.005	17.6894	34.1994	1.88339	0.0002	0.00162795
Fcho1	5.27425	8.37427	13.3317	18.3701	6.82426	15.8509	2.15367	5e-05	0.000182911	10.0577	11.5408	17.7862	14.8026	10.7993	16.2944	1.46572	0.00025	0.00116475	18.9148	17.3857	25.1971	18.9706	18.1502	22.0839	1.20541	0.19745	0.428239
Fchsd1	2.21042	2.74786	3.6574	5.07709	2.47914	4.36724	1.54269	5e-05	0.000182911	3.00313	3.92198	4.93593	6.00716	3.46256	5.47154	1.45019	0.00035	0.001574	5.32697	5.94548	8.54077	8.21516	5.63622	8.37796	1.41315	0.0339	0.121153
Fchsd2	13.8603	14.7221	27.0073	26.8548	14.2912	26.931	1.82661	5e-05	0.000182911	21.5664	24.5169	36.0068	36.1547	23.0417	36.0808	1.54235	0.0018	0.00673043	28.8778	31.9864	33.2244	37.1708	30.4321	35.1976	1.15161	0.2643	0.51586
Fen1	55.5442	45.2859	19.6568	16.7962	50.4151	18.2265	0.373947	5e-05	0.000182911	48.9712	35.5774	17.0593	11.6214	42.2743	14.3404	0.354491	5e-05	0.000270138	17.253	9.71371	8.42596	6.29223	13.4834	7.35909	0.577152	0.002	0.0118541
Fez2	10.5325	8.19781	5.40756	4.75837	9.36515	5.08296	0.586867	0.0006	0.00179379	11.5984	10.0497	15.3235	13.1645	10.824	14.244	1.28924	0.0147	0.0402559	13.891	12.891	16.0328	16.4885	13.391	16.2606	1.19941	0.24815	0.496417
Fezf1	10.1576	8.34003	39.1587	36.2618	9.24882	37.7103	3.77705	5e-05	0.000182911	0.287846	0.0810462	0.786573	0.184139	0.184446	0.485356	1.25405	0.01905	0.0499148	0.0163778	0	0	0.0160265	0.0081889	0.00801325	0.999826	1	1
Fezf2	29.0613	27.0944	28.9187	30.4776	28.0779	29.6981	1.05572	0.2868	0.387426	43.5649	42.3253	92.2499	103.045	42.9451	97.6475	2.24479	5e-05	0.000270138	85.7543	30.0793	173.454	87.0119	57.9168	130.233	2.22743	5e-05	0.00047487
Fgd3	2.74575	3.47591	1.28728	1.39652	3.11083	1.3419	0.56969	0.00065	0.00192765	1.48808	2.11613	1.35858	1.42062	1.80211	1.3896	0.852787	0.62395	0.752636	2.82853	3.44034	3.17825	4.40585	3.13443	3.79205	1.15906	0.27375	0.52649
Fgd4	9.25645	12.4362	22.1314	25.7599	10.8463	23.9457	2.10577	5e-05	0.000182911	14.7266	13.2584	13.5621	10.7489	13.9925	12.1555	0.877472	0.5142	0.65995	8.1936	9.84642	6.23576	8.12474	9.02001	7.18025	0.816391	0.27665	0.52999
Fgd5	3.15396	3.0962	1.38201	1.39805	3.12508	1.39003	0.57939	5e-05	0.000182911	0.252707	0.355446	0.153187	0.0456887	0.304077	0.0994378	0.843078	1	1	0.234314	0.287095	0.0836403	0.0499936	0.260705	0.0668169	0.846207	1	1
Fgd6	1.92368	2.16167	2.43987	2.6323	2.04268	2.53608	1.16216	0.05715	0.100639	0.995401	0.611832	0.523398	0.257307	0.803616	0.390352	0.770869	0.0041	0.0136514	0.310466	0.252394	0.0784118	0.0994089	0.28143	0.0889103	0.849762	1	1
Fgf11	1.37062	1.72896	2.76065	3.59665	1.54979	3.17865	1.63882	0.00605	0.0140715	5.28893	5.80961	4.64529	7.92016	5.54927	6.28273	1.11199	0.26	0.400664	6.85323	7.2172	8.5204	9.87467	7.03521	9.19754	1.26911	0.21225	0.448963
Fgf12	0.514702	0.667297	1.76815	1.46366	0.591	1.6159	1.64419	0.0001	0.000351031	1.14513	1.69353	2.22723	1.63571	1.41933	1.93147	1.21169	0.09835	0.190157	2.37906	2.8297	2.91782	4.06048	2.60438	3.48915	1.24547	0.09845	0.268146
Fgf13	16.8232	14.9187	11.2374	11.4271	15.871	11.3323	0.730975	0.02375	0.0468128	26.2152	23.17	26.6012	18.5893	24.6926	22.5953	0.918368	0.8181	0.890127	22.8592	28.4354	26.2973	36.4342	25.6473	31.3657	1.2146	0.21735	0.455745
Fgf14	3.41663	2.31389	4.08327	2.95677	2.86526	3.52002	1.1694	0.1935	0.281456	1.38202	1.30445	3.53747	3.67606	1.34323	3.60677	1.96599	5e-05	0.000270138	2.21174	2.81176	5.4541	6.35273	2.51175	5.90341	1.9658	5e-05	0.00047487
Fgf15	24.7232	24.7156	1.46217	1.13022	24.7194	1.29619	0.0892787	5e-05	0.000182911	2.16714	1.14129	0.212229	0.0219268	1.65421	0.117078	0.420869	0.001	0.0039873	0.366244	0.0981209	0	0	0.232182	0	0.811568	1	1
Fgf17	13.5138	14.0622	0.395019	0.469526	13.788	0.432273	0.0968537	5e-05	0.000182911	0.890435	0.143351	0.163773	0.094738	0.516893	0.129255	0.744453	0.0263	0.0654684	0.046609	0.070661	0.0219058	0	0.058635	0.0109529	0.954959	1	1
Fgf18	1.4027	1.4893	0.621928	0.628036	1.446	0.624982	0.664343	0.0278	0.0537507	0.467568	0.815453	3.23767	2.45623	0.64151	2.84695	2.34354	0.0003	0.00136627	0.750478	0.50253	4.92108	1.82028	0.626504	3.37068	2.68716	0.0002	0.00162795
Fgf8	2.96871	4.06843	0.272782	0.14998	3.51857	0.211381	0.268089	0.0002	0.000665148	0.232748	0	0	0	0.116374	0	0.895757	1	1	0	0.0262174	0.0327297	0	0.0131087	0.0163649	1.00321	1	1
Fgfbp3	26.0996	17.5566	2.85495	2.58088	21.8281	2.71792	0.162866	5e-05	0.000182911	19.2385	11.1544	2.84904	2.33201	15.1965	2.59052	0.221686	5e-05	0.000270138	12.8654	8.98357	3.51577	3.38132	10.9245	3.44855	0.37306	5e-05	0.00047487
Fgfr1	40.949	36.0491	12.2747	13.857	38.499	13.0658	0.356106	5e-05	0.000182911	22.336	21.4088	13.0923	13.4042	21.8724	13.2483	0.622945	0.0029	0.0100698	30.0163	27.2237	40.9877	27.4693	28.62	34.2285	1.18935	0.28395	0.539116
Fgfr1op	8.64306	9.15963	4.28926	4.03104	8.90134	4.16015	0.521156	5e-05	0.000182911	7.99325	5.98072	6.11923	4.95468	6.98698	5.53695	0.818451	0.1114	0.210052	4.50745	3.45397	4.28361	5.27012	3.98071	4.77686	1.15985	0.51795	0.752786
Fgfr2	20.5587	17.4304	2.75033	2.84642	18.9946	2.79838	0.189971	5e-05	0.000182911	16.0988	10.7465	1.2486	1.33912	13.4227	1.29386	0.159046	5e-05	0.000270138	8.10969	5.93228	5.51301	4.81441	7.02098	5.16371	0.768448	0.0764	0.22371
Fgfr3	33.4517	41.0946	2.10682	4.19243	37.2732	3.14962	0.108421	5e-05	0.000182911	35.1624	23.0581	2.56474	1.65158	29.1103	2.10816	0.103226	5e-05	0.000270138	15.4596	6.21247	1.78789	1.31216	10.836	1.55002	0.215446	5e-05	0.00047487
Fgfr4	0.121905	0.138864	0.112196	0.190278	0.130384	0.151237	1.01845	1	1	0.077367	0.130647	0.298225	0.503756	0.104007	0.400991	1.26901	0.00385	0.0129288	0.292232	0.30407	1.79543	1.48135	0.298151	1.63839	2.03242	5e-05	0.00047487
Fgfrl1	10.5168	10.4305	1.83406	2.19521	10.4736	2.01464	0.262744	5e-05	0.000182911	7.37162	5.46805	1.20817	1.16446	6.41983	1.18632	0.294658	5e-05	0.000270138	3.61582	2.41875	0.546605	0.330419	3.01729	0.438512	0.358081	5e-05	0.00047487
Fhl1	35.953	36.8322	14.4474	13.0348	36.3926	13.7411	0.394225	5e-05	0.000182911	73.3406	55.2606	24.9549	19.593	64.3006	22.2739	0.356412	5e-05	0.000270138	26.5767	22.5965	13.0494	19.1651	24.5866	16.1073	0.668602	0.004	0.0209528
Fhl3	7.18687	5.47315	1.03832	0.963816	6.33001	1.00107	0.272997	5e-05	0.000182911	3.5665	3.12923	0.590374	0.30831	3.34787	0.449342	0.333346	5e-05	0.000270138	1.93691	1.2736	0.285161	0.317861	1.60526	0.301511	0.499571	0.00025	0.00198552
Fhod1	4.28087	4.43195	0.548769	0.692267	4.35641	0.620518	0.302538	5e-05	0.000182911	2.32309	1.62134	0.33875	0.25473	1.97222	0.29674	0.436287	5e-05	0.000270138	0.990951	0.5768	0.138412	0.243885	0.783875	0.191148	0.667731	0.00045	0.00333512
Fhod3	12.6032	10.3257	5.34505	5.08611	11.4644	5.21558	0.498665	0.00465	0.0111854	12.3983	16.2944	12.6804	17.5132	14.3463	15.0968	1.0489	0.38765	0.54335	17.9519	19.8736	18.278	18.4981	18.9127	18.388	0.97365	0.9916	0.996023
Fibcd1	0.128477	0.131064	0.30669	0.423954	0.129771	0.365322	1.20849	0.00145	0.0039476	0.626957	0.752593	0.601058	1.57023	0.689775	1.08564	1.23427	0.0052	0.0167499	0.853131	0.550568	11.4356	14.9893	0.70185	13.2125	8.35118	5e-05	0.00047487
Fibin	0.478893	0.495525	0.373266	0.710818	0.487209	0.542042	1.03687	0.82495	0.874788	0.101378	0.0228396	0.625987	1.01894	0.0621088	0.822464	1.71589	0.0105	0.0306814	0.0184932	0.028144	3.51502	15.897	0.0233186	9.70601	10.462	0.07815	0.227062
Fign	3.91882	3.28583	5.14268	5.64121	3.60232	5.39194	1.38885	0.0066	0.0151911	0.933625	0.632189	0.291485	0.0815062	0.782907	0.186496	0.665484	5e-05	0.000270138	0.0784306	0.160194	0.0169203	0.0532045	0.119312	0.0350624	0.924731	1	1
Fignl1	18.9555	16.8546	3.4168	2.79413	17.905	3.10547	0.217162	5e-05	0.000182911	14.5893	9.20206	1.92171	0.9161	11.8957	1.41891	0.187575	5e-05	0.000270138	3.44326	1.77319	0.810304	0.960146	2.60823	0.885225	0.52248	5e-05	0.00047487
Filip1	8.87442	7.67086	6.53551	6.65145	8.27264	6.59348	0.818912	0.2874	0.387882	2.55303	1.31384	0.755657	0.308915	1.93344	0.532286	0.522352	5e-05	0.000270138	0.394663	0.236898	0.347871	0.39717	0.315781	0.37252	1.04312	1	1
Filip1l	3.98554	2.58305	1.57982	0.864885	3.2843	1.22235	0.518721	0.0013	0.00357513	1.49415	1.09271	0.367737	0.266229	1.29343	0.316983	0.574242	0.00655	0.020367	0.293204	0.207151	0.511058	1.59584	0.250177	1.05345	1.64253	0.1626	0.377221
Fkbp10	6.15737	5.47123	1.19199	1.28195	5.8143	1.23697	0.328276	0.001	0.00282918	1.23187	1.17373	0.243777	0.191133	1.2028	0.217455	0.552685	0.28075	0.424915	1.27727	0.942265	0.108126	0.253212	1.10977	0.180669	0.55962	0.2531	0.502692
Fkbp14	4.34841	4.13325	1.33728	1.43243	4.24083	1.38485	0.455053	5e-05	0.000182911	2.39156	1.78364	0.938227	0.73684	2.0876	0.837534	0.595133	0.0004	0.00177157	1.66484	1.43287	0.704264	0.774609	1.54886	0.739437	0.682438	0.01085	0.0485245
Fkbp1b	2.66514	2.24633	2.44585	2.5789	2.45573	2.51238	1.01639	0.4915	0.594861	3.08084	3.36959	9.20602	8.30329	3.22521	8.75465	2.30868	5e-05	0.000270138	8.04543	9.98135	22.4995	18.6024	9.01339	20.551	2.15221	5e-05	0.00047487
Fkbp3	216.85	193.31	100.158	88.3001	205.08	94.2291	0.462097	5e-05	0.000182911	161.21	111.351	99.0827	77.7716	136.28	88.4271	0.651419	0.01265	0.035717	123.764	90.7424	76.5788	82.0391	107.253	79.3089	0.741862	0.089	0.249274
Fkbp9	25.3057	19.9712	4.72941	4.85991	22.6384	4.79466	0.245137	5e-05	0.000182911	13.0246	10.009	5.65999	8.13162	11.5168	6.89581	0.630817	0.00255	0.00902164	7.86735	5.05117	23.9235	59.9478	6.45926	41.9357	5.75602	5e-05	0.00047487
Flna	90.0261	82.1174	30.593	43.35	86.0717	36.9715	0.436094	5e-05	0.000182911	62.4995	57.1746	18.832	16.3732	59.837	17.6026	0.305777	5e-05	0.000270138	33.7201	34.3205	8.05374	12.156	34.0203	10.1049	0.317098	5e-05	0.00047487
Flnb	21.3224	17.5125	4.35461	5.25268	19.4174	4.80365	0.284249	5e-05	0.000182911	13.4014	11.8137	2.78416	2.7042	12.6075	2.74418	0.275155	5e-05	0.000270138	8.69831	7.79271	1.47849	2.42089	8.24551	1.94969	0.31904	5e-05	0.00047487
Flnc	2.95471	2.77098	1.11031	1.46502	2.86285	1.28767	0.592223	5e-05	0.000182911	1.8185	1.31925	0.250781	0.197494	1.56888	0.224137	0.476527	5e-05	0.000270138	1.75158	1.1896	0.906069	0.491643	1.47059	0.698856	0.687632	0.00135	0.00853283
Flrt1	2.21779	2.66229	4.89154	6.34119	2.44004	5.61637	1.92334	5e-05	0.000182911	5.51937	7.65531	8.38786	9.25739	6.58734	8.82263	1.29461	0.01305	0.036624	11.2781	6.66391	9.03276	3.97988	8.971	6.50632	0.752815	0.104	0.277922
Flrt2	5.20359	6.7774	4.17556	5.95579	5.9905	5.06567	0.867703	0.13185	0.204217	6.60326	7.8642	25.1117	20.3527	7.23373	22.7322	2.88231	5e-05	0.000270138	9.22824	8.87033	11.9992	11.5299	9.04928	11.7645	1.27019	0.032	0.115659
Flrt3	22.213	23.1719	18.1812	18.0023	22.6925	18.0918	0.805816	0.10345	0.16648	17.9943	19.0628	17.3078	13.4272	18.5285	15.3675	0.838132	0.2979	0.445449	18.3862	15.2775	7.2802	9.35568	16.8318	8.31794	0.522545	0.0009	0.00597891
Fn1	63.4725	50.8587	21.7105	23.5136	57.1656	22.612	0.405945	5e-05	0.000182911	26.4991	18.7638	4.80053	3.5444	22.6315	4.17246	0.218881	5e-05	0.000270138	14.415	21.119	1.97203	2.8569	17.767	2.41446	0.18194	5e-05	0.00047487
Fn3k	0.308288	0.434892	1.03601	1.12412	0.37159	1.08007	1.51654	0.0124	0.0264848	0.71943	1.10207	1.86127	1.91302	0.91075	1.88715	1.511	0.014	0.0387787	1.41989	1.9377	3.60883	3.24061	1.6788	3.42472	1.65176	0.0231	0.0891769
Fnbp1l	59.1891	63.5259	143.563	135.156	61.3575	139.359	2.25088	5e-05	0.000182911	82.5174	92.5432	125.611	121.803	87.5303	123.707	1.40864	0.039	0.0903476	111.496	159.777	140.721	163.586	135.637	152.154	1.12088	0.26295	0.514801
Fnbp4	21.3354	28.759	16.729	22.5709	25.0472	19.65	0.79279	0.14925	0.226829	21.5376	18.4597	17.8195	14.0321	19.9987	15.9258	0.806042	0.22235	0.35756	10.117	12.0535	6.84946	7.74711	11.0853	7.29828	0.686646	0.0212	0.083074
Fndc3a	29.7562	27.039	26.2188	25.2072	28.3976	25.713	0.90868	0.4736	0.578946	17.559	16.1781	10.7422	8.90235	16.8685	9.82227	0.605661	0.00045	0.00197077	10.2239	10.2597	5.60876	8.84896	10.2418	7.22886	0.731988	0.0116	0.0510905
Fndc3b	4.04736	3.80307	1.4253	1.8934	3.92522	1.65935	0.539946	5e-05	0.000182911	1.69991	1.51468	2.64292	2.54571	1.60729	2.59431	1.37856	0.0034	0.0115598	1.00244	0.897516	4.01171	8.70863	0.949978	6.36017	3.77449	5e-05	0.00047487
Fndc3c1	18.5592	13.5643	2.29365	2.14504	16.0617	2.21935	0.188688	5e-05	0.000182911	1.75707	0.863341	0.116506	0.0460249	1.31021	0.0812655	0.468039	5e-05	0.000270138	0.0670461	0.0343137	0	0.00734433	0.0506799	0.00367216	0.95526	1	1
Fndc4	15.9467	17.9865	8.58566	10.1055	16.9666	9.34558	0.575823	0.0011	0.00308711	19.0331	15.3707	18.8228	16.1935	17.2019	17.5082	1.01683	0.441	0.594637	19.5837	22.385	20.6168	26.0619	20.9843	23.3393	1.10712	0.49125	0.731911
Fndc5	0.573602	0.28208	0.513711	0.699682	0.427841	0.606696	1.12526	0.1475	0.22471	0.895112	0.871222	1.73556	1.04445	0.883167	1.39	1.26914	0.01835	0.048343	1.77753	1.71551	1.37573	1.18914	1.74652	1.28243	0.831028	0.254	0.503304
Focad	4.97834	4.70709	2.15954	2.18251	4.84272	2.17103	0.542731	5e-05	0.000182911	4.45522	5.64071	4.67989	5.50852	5.04796	5.0942	1.00765	0.59105	0.726076	8.9636	10.4483	7.0442	7.49034	9.70595	7.26727	0.772213	0.1369	0.335027
Folr1	1.8309	2.16845	0.276685	0.305122	1.99968	0.290903	0.430348	0.0002	0.000665148	0.272587	0.0768196	0.163218	0.0634561	0.174703	0.113337	0.94776	1	1	0.062854	0.118381	0	0.0607467	0.0906175	0.0303734	0.944761	1	1
Fos	31.2168	26.761	28.595	13.0145	28.9889	20.8047	0.727094	0.19845	0.287492	71.0347	222.984	40.437	140.648	147.009	90.5425	0.618491	0.0118	0.0337266	139.733	226.083	83.6008	162.659	182.908	123.13	0.674956	0.01265	0.0548812
Fosb	11.8115	8.10084	4.73476	3.16655	9.95617	3.95065	0.45186	5e-05	0.000182911	8.11124	30.7876	7.61914	29.7004	19.4494	18.6598	0.961385	0.9926	0.995057	37.226	45.0554	31.5392	43.4491	41.1407	37.4941	0.913467	0.44375	0.699201
Fosl2	0.659657	0.434852	0.765384	0.929629	0.547254	0.847507	1.19405	0.0195	0.0393885	1.04856	1.67903	4.46928	7.96208	1.3638	6.21568	3.05258	5e-05	0.000270138	6.89297	4.37038	26.6988	18.4179	5.63168	22.5584	3.5524	5e-05	0.00047487
Foxc1	3.03588	2.4962	0.32949	0.370063	2.76604	0.349776	0.358407	5e-05	0.000182911	0.120389	0.248417	0.0386541	0.00933016	0.184403	0.0239921	0.864564	1	1	0.117953	0.139128	0.00855462	0.0267989	0.128541	0.0176768	0.901764	1	1
Foxd1	2.23992	1.80563	0.779576	0.65008	2.02278	0.714828	0.567303	0.00105	0.00295992	0.100678	0.132273	0	0.0312242	0.116475	0.0156121	0.909659	1	1	0.0305205	0.0698518	0	0.0149468	0.0501861	0.0074734	0.959328	1	1
Foxf2	1.38592	1.06195	0.0847657	0.113075	1.22393	0.0989204	0.494133	0.00035	0.00110376	0.455296	0.631083	0.247685	0.0651749	0.543189	0.15643	0.749377	0.0112	0.0323281	0.366514	0.388815	0.0300049	0.046798	0.377665	0.0384014	0.75374	0.01405	0.0596564
Foxg1	174.936	161.381	149.589	133.034	168.159	141.311	0.841291	0.5546	0.654357	288.43	290.539	268.316	319.712	289.485	294.014	1.01559	0.90975	0.94693	316.672	215.244	279.955	150.841	265.958	215.398	0.810607	0.2155	0.453506
Foxj1	8.27671	8.3691	16.3381	15.4413	8.32291	15.8897	1.81163	5e-05	0.000182911	3.04805	2.6416	3.95936	2.3607	2.84483	3.16003	1.08198	0.15675	0.273925	2.59612	1.57213	3.8244	1.96161	2.08412	2.89301	1.26227	0.17015	0.389355
Foxm1	43.6344	40.7177	14.8946	15.6795	42.176	15.2871	0.377224	5e-05	0.000182911	26.0075	20.9657	6.34397	4.29701	23.4866	5.32049	0.25812	5e-05	0.000270138	8.31045	5.73625	0.731535	0.788671	7.02335	0.760103	0.219373	5e-05	0.00047487
Foxo3	7.60876	6.2197	9.08201	10.3414	6.91423	9.71171	1.35347	0.0004	0.00124373	8.57157	8.9829	7.80355	9.06405	8.77723	8.4338	0.964874	0.4468	0.600002	12.9553	11.999	14.3417	17.0415	12.4771	15.6916	1.23851	0.11425	0.296131
Foxo4	13.292	10.5096	6.29863	7.01421	11.9008	6.65642	0.593484	0.00215	0.0056096	12.838	12.0559	5.25672	5.01044	12.4469	5.13358	0.456132	5e-05	0.000270138	11.3932	9.3932	4.53546	3.62063	10.3932	4.07805	0.445708	5e-05	0.00047487
Foxo6	5.52639	6.18723	5.20541	7.47225	5.85681	6.33883	1.0703	0.02105	0.0420652	34.3752	45.6476	59.3843	67.0583	40.0114	63.2213	1.56594	5e-05	0.000270138	67.9086	44.3507	75.6133	41.2181	56.1296	58.4157	1.04002	0.8389	0.93582
Foxp2	5.77945	5.55332	13.9756	12.7408	5.66639	13.3582	2.15382	5e-05	0.000182911	3.55423	3.43972	2.61262	2.54858	3.49697	2.5806	0.796224	0.0329	0.0786693	2.10543	1.95683	2.21089	3.41942	2.03113	2.81515	1.25866	0.22455	0.466016
Foxp4	22.9071	24.9251	25.0914	30.0517	23.9161	27.5715	1.14671	0.00575	0.0134585	29.6297	39.0253	37.9719	41.5878	34.3275	39.7799	1.15434	0.034	0.0805935	42.3209	27.9611	34.8777	17.8951	35.141	26.3864	0.757765	0.06025	0.187849
Foxred2	4.27497	3.67382	1.68815	2.27859	3.97439	1.98337	0.599745	0.0002	0.000665148	3.95172	5.16821	2.61803	2.99922	4.55997	2.80863	0.685009	0.01395	0.0386829	9.50896	10.5553	4.63663	4.66505	10.0321	4.65084	0.512217	5e-05	0.00047487
Fpgs	7.94594	8.28652	2.49188	3.23857	8.11623	2.86523	0.423994	5e-05	0.000182911	6.41477	4.67854	3.12016	2.63391	5.54666	2.87703	0.592216	0.01235	0.0349485	5.5571	4.05592	4.66367	3.74973	4.80651	4.2067	0.8967	0.70125	0.86837
Fras1	6.18929	4.23	1.09637	1.27327	5.20965	1.18482	0.351843	5e-05	0.000182911	4.61855	3.32911	2.2779	3.04319	3.97383	2.66054	0.735961	0.02885	0.0706949	1.69237	1.17815	0.58503	0.362054	1.43526	0.473542	0.605086	5e-05	0.00047487
Frem2	4.38582	2.65565	0.287281	0.375965	3.52074	0.331623	0.294559	5e-05	0.000182911	0.931704	0.659892	0.0804898	0.0991479	0.795798	0.0898189	0.606872	5e-05	0.000270138	0.519085	1.18474	0.183775	0.228951	0.851912	0.206363	0.651415	5e-05	0.00047487
Frmd3	1.23726	1.11052	3.32793	2.86011	1.17389	3.09402	1.88327	0.0001	0.000351031	1.33356	2.04149	7.16954	5.86333	1.68752	6.51644	2.79679	5e-05	0.000270138	3.49251	4.85792	9.14517	9.4812	4.17521	9.31319	1.9928	0.00015	0.00126873
Frmd4b	17.6068	15.9688	36.9589	35.9569	16.7878	36.4579	2.10582	5e-05	0.000182911	26.9555	36.7798	31.7848	35.4764	31.8677	33.6306	1.05364	0.4012	0.556135	46.8994	60.1852	30.7572	31.7218	53.5423	31.2395	0.591092	0.00195	0.0116334
Frmd8	7.46199	6.83399	3.64036	4.11073	7.14799	3.87554	0.598374	0.00295	0.0074411	7.60791	6.4452	2.74825	2.40654	7.02656	2.5774	0.445695	5e-05	0.000270138	5.78177	4.35273	2.96484	2.68046	5.06725	2.82265	0.630047	0.00735	0.0350334
Frrs1	2.03925	2.44469	0.684154	0.879533	2.24197	0.781844	0.549618	0.0001	0.000351031	1.25842	0.740514	0.359288	0.397675	0.999467	0.378482	0.689424	0.00165	0.00623267	0.567975	0.422014	0.182973	0.117142	0.494995	0.150058	0.769272	0.00725	0.0346603
Frrs1l	1.31593	1.19239	8.41307	9.58531	1.25416	8.99919	4.43588	5e-05	0.000182911	4.82772	5.5978	7.51024	7.17027	5.21276	7.34025	1.34244	0.02765	0.0681802	7.27604	7.7774	8.83852	8.51409	7.52672	8.6763	1.13482	0.3153	0.573948
Frs3	2.31346	2.37484	4.76294	4.66238	2.34415	4.71266	1.70825	5e-05	0.000182911	2.54651	2.95662	5.16519	4.68484	2.75156	4.92502	1.57934	0.00025	0.00116475	6.14257	5.46489	11.5948	7.22507	5.80373	9.40994	1.53003	0.01775	0.0720106
Fry	1.13842	0.972472	7.2982	7.32576	1.05545	7.31198	4.04388	5e-05	0.000182911	1.67175	3.00816	8.9786	11.8741	2.33995	10.4263	3.42111	5e-05	0.000270138	5.28997	6.73785	18.1528	16.1615	6.01391	17.1572	2.58873	5e-05	0.00047487
Frzb	4.02522	3.53928	0.148517	0.296161	3.78225	0.222339	0.255599	5e-05	0.000182911	1.61948	0.95882	0.107649	0.0649357	1.28915	0.0862924	0.47454	0.0003	0.00136627	0.329349	0.0968386	0.0835379	0.111906	0.213094	0.097722	0.904895	1	1
Fsbp	1.59478	2.67539	0.544045	0.959375	2.13509	0.75171	0.558744	0.00135	0.00369657	1.79845	1.68853	0.231428	0.457464	1.74349	0.344446	0.49005	0.0061	0.0191767	0.846242	0.673565	0.424791	0.307311	0.759903	0.366051	0.776208	0.0807	0.231987
Fsd1	14.1699	14.8285	20.0879	18.9259	14.4992	19.5069	1.32309	0.0014	0.00382245	18.0904	13.7736	28.9832	23.5309	15.932	26.257	1.6098	5e-05	0.000270138	26.0444	23.389	36.9605	30.3484	24.7167	33.6544	1.34755	0.03685	0.129376
Fst	3.35424	2.6732	6.06563	5.17345	3.01372	5.61954	1.64923	0.0004	0.00124373	2.41368	1.91883	3.4004	1.76698	2.16626	2.58369	1.13184	0.2984	0.445931	1.92227	1.04675	0.775565	0.711452	1.48451	0.743509	0.701751	0.0125	0.0543043
Fstl1	46.6242	43.0337	9.73935	11.2385	44.8289	10.4889	0.250691	5e-05	0.000182911	19.4449	16.3027	6.11551	6.10787	17.8738	6.11169	0.376802	5e-05	0.000270138	16.835	12.2858	8.78134	5.86767	14.5604	7.32451	0.53498	0.0003	0.00233751
Fstl5	8.55199	6.89403	20.2567	17.289	7.72301	18.7728	2.26675	5e-05	0.000182911	19.287	16.2158	12.4189	7.62594	17.7514	10.0224	0.587819	0.0002	0.000955192	9.66825	10.3967	3.55594	4.76209	10.0325	4.15902	0.467621	5e-05	0.00047487
Ftsj3	38.7716	35.4484	17.5696	15.638	37.11	16.6038	0.461921	5e-05	0.000182911	27.8117	23.3085	13.8064	14.1952	25.5601	14.0008	0.564787	0.00085	0.00344389	18.2191	18.9359	13.0949	15.697	18.5775	14.3959	0.78641	0.1758	0.397576
Fubp3	26.6038	24.2327	10.9457	11.7746	25.4183	11.3602	0.467864	5e-05	0.000182911	20.199	16.2691	8.0551	6.55162	18.234	7.30336	0.431701	5e-05	0.000270138	13.7405	9.58352	5.18496	4.6567	11.662	4.92083	0.467606	5e-05	0.00047487
Fuom	5.90879	4.46036	2.76909	2.13649	5.18457	2.45279	0.558291	0.02845	0.0548637	6.26899	4.01571	1.60769	1.85002	5.14235	1.72886	0.444269	0.00255	0.00902164	2.37958	1.7848	1.54752	1.03279	2.08219	1.29015	0.743028	0.19685	0.427665
Fut10	5.71742	5.74146	0.839848	0.767118	5.72944	0.803483	0.267999	5e-05	0.000182911	4.57537	3.16706	0.62192	0.446951	3.87121	0.534435	0.315001	5e-05	0.000270138	1.55687	1.19824	0.30014	0.589291	1.37756	0.444715	0.607648	0.0002	0.00162795
Fut8	14.7277	15.8975	23.9766	21.4846	15.3126	22.7306	1.45474	0.0025	0.00641939	9.78385	9.49258	9.69565	7.05438	9.63822	8.37501	0.881258	0.60795	0.740103	8.66043	10.154	7.63895	10.7792	9.40722	9.20908	0.980961	0.94075	0.977059
Fut9	4.24356	5.49133	1.89754	2.26463	4.86745	2.08108	0.525115	5e-05	0.000182911	6.56461	4.48306	3.69464	3.32908	5.52384	3.51186	0.691596	5e-05	0.000270138	4.73245	5.595	6.82796	10.2932	5.16373	8.56058	1.5511	0.0008	0.00541901
Fxyd2	0.120359	0.592576	0.816077	0.28521	0.356467	0.550643	1.14315	0.38775	0.493105	0.308028	0.349302	0.669277	0.288219	0.328665	0.478748	1.11296	0.42895	0.582763	0.602514	0.861577	2.3236	2.02275	0.732046	2.17318	1.83204	0.0164	0.0675652
Fxyd6	51.7883	45.3386	62.8194	50.1073	48.5635	56.4633	1.15939	0.009	0.0200079	63.2444	51.5445	83.1176	68.0119	57.3944	75.5648	1.31116	0.0065	0.0202516	89.6501	94.4678	175.159	150.372	92.0589	162.766	1.7598	0.00045	0.00333512
Fxyd7	0.730997	0.225516	5.21456	4.81951	0.478256	5.01703	4.07036	0.0006	0.00179379	0.700006	0.704195	7.47286	4.43238	0.702101	5.95262	4.08473	0.00015	0.00073772	1.7878	0.705441	7.61987	4.8678	1.24662	6.24383	3.22433	0.0001	0.00088331
Fyn	28.2749	28.7257	87.9242	85.048	28.5003	86.4861	2.9656	5e-05	0.000182911	54.7155	60.9182	72.6695	68.5708	57.8169	70.6201	1.21768	0.1581	0.275824	75.7275	80.5625	62.154	64.2747	78.145	63.2144	0.811351	0.1496	0.354674
Fzd1	21.642	17.6958	19.49	18.6697	19.6689	19.0799	0.971501	0.47825	0.583235	42.5953	38.4202	24.3969	19.6744	40.5078	22.0357	0.554972	0.00035	0.001574	26.4577	18.727	6.54	4.76597	22.5923	5.65299	0.281998	5e-05	0.00047487
Fzd10	3.87931	4.53365	0.711309	0.791513	4.20648	0.751411	0.336391	5e-05	0.000182911	0.258818	0.138026	0.157544	0.126715	0.198422	0.142129	0.953028	1	1	0.271837	0.066139	1.40865	1.41942	0.168988	1.41403	2.06506	0.0001	0.00088331
Fzd2	38.2547	30.7536	16.7351	17.6594	34.5042	17.1973	0.512539	5e-05	0.000182911	31.7228	22.0786	7.97596	5.36255	26.9007	6.66925	0.274877	5e-05	0.000270138	26.0552	10.7954	4.66428	1.9747	18.4253	3.31949	0.222364	5e-05	0.00047487
Fzd3	34.2337	31.2827	47.1573	48.0024	32.7582	47.5799	1.43905	0.0096	0.0211576	32.4036	29.8328	31.2786	29.9603	31.1182	30.6195	0.984471	0.6374	0.763372	21.2168	25.0397	18.6251	21.8628	23.1283	20.244	0.88046	0.73555	0.887685
Fzd4	1.55994	1.44217	0.411011	0.412409	1.50106	0.41171	0.564446	5e-05	0.000182911	0.807141	0.834853	0.462339	0.223177	0.820997	0.342758	0.737375	0.00465	0.0152204	0.306021	0.317672	0.279173	0.378787	0.311847	0.32898	1.01306	1	1
Fzd5	1.58268	1.47586	0.138989	0.120267	1.52927	0.129628	0.446622	5e-05	0.000182911	0.164468	0.168583	0.029581	0.0482192	0.166525	0.0389001	0.890594	1	1	0.221819	0.286536	0.0196007	0.0564279	0.254178	0.0380143	0.827645	1	1
Fzd6	2.46597	2.89786	0.482402	0.677644	2.68192	0.580023	0.429131	5e-05	0.000182911	1.24416	0.981452	0.477993	0.100231	1.11281	0.289112	0.610142	0.0001	0.000510199	0.504992	0.22419	0.0918406	0.148309	0.364591	0.120075	0.820814	1	1
Fzd7	10.8714	9.16465	2.35093	2.60312	10.018	2.47702	0.315576	5e-05	0.000182911	8.60946	6.52107	1.96069	2.78631	7.56527	2.3735	0.393858	5e-05	0.000270138	4.88266	2.59237	6.58781	2.91024	3.73752	4.74902	1.21351	0.19845	0.429896
Fzd8	23.6239	22.7188	3.77069	3.19687	23.1714	3.48378	0.1855	5e-05	0.000182911	36.9587	23.3992	3.38268	3.07814	30.179	3.23041	0.135682	5e-05	0.000270138	8.4689	4.43107	2.19649	1.86073	6.44998	2.02861	0.406526	5e-05	0.00047487
Fzd9	8.95213	7.83759	1.09577	0.915323	8.39486	1.00555	0.213473	5e-05	0.000182911	17.6803	11.6229	3.0885	1.8651	14.6516	2.4768	0.222137	5e-05	0.000270138	8.81096	4.88883	3.16671	2.43971	6.8499	2.80321	0.484492	0.00015	0.00126873
G2e3	9.19362	11.4318	7.7099	9.1526	10.3127	8.43125	0.833686	0.0539	0.0955242	14.3926	12.7045	10.0008	7.67168	13.5486	8.83624	0.676098	0.00165	0.00623267	6.02718	6.36672	3.33997	4.25913	6.19695	3.79955	0.666887	0.0099	0.0451949
G6pc3	11.3588	10.3835	6.09542	6.18166	10.8712	6.13854	0.601335	0.00945	0.0208686	7.82397	6.53492	2.93626	2.27987	7.17945	2.60806	0.441114	5e-05	0.000270138	7.10559	6.25496	4.51508	5.41878	6.68027	4.96693	0.776916	0.1917	0.420415
Gaa	11.1037	10.0024	6.89429	7.41255	10.5531	7.15342	0.705737	0.1478	0.225141	7.7481	8.55371	9.50912	10.1337	8.1509	9.82141	1.18255	0.0242	0.0609295	14.9578	16.1143	24.2756	24.9012	15.536	24.5884	1.54743	0.0021	0.0122982
Gab1	13.7963	12.4277	6.78003	7.49986	13.112	7.13994	0.57681	0.0001	0.000351031	24.0085	27.3488	26.7046	34.6116	25.6787	30.6581	1.18665	0.15485	0.271322	22.6975	15.3253	14.5153	8.15012	19.0114	11.3327	0.616284	0.0029	0.0161034
Gab2	4.9683	5.08247	11.3854	11.3806	5.02538	11.383	2.05514	5e-05	0.000182911	6.50903	9.94944	12.427	16.23	8.22923	14.3285	1.66086	5e-05	0.000270138	11.0897	13.6354	16.648	14.4365	12.3626	15.5422	1.23796	0.0578	0.182259
Gabarapl1	33.4613	28.7216	72.1667	60.9656	31.0914	66.5661	2.10543	5e-05	0.000182911	62.2218	61.273	87.9579	84.193	61.7474	86.0755	1.38771	0.00405	0.0134957	91.5606	90.5241	118.193	115.424	91.0423	116.808	1.27994	0.0692	0.208811
Gabarapl2	60.3343	50.1681	104.325	78.1229	55.2512	91.224	1.6395	5e-05	0.000182911	128.385	102.175	142.88	114.541	115.28	128.71	1.1155	0.30035	0.448098	140.368	130.528	126.67	119.305	135.448	122.987	0.908679	0.6592	0.84461
Gabbr1	13.104	19.4346	56.1143	55.1495	16.2693	55.6319	3.27934	5e-05	0.000182911	25.7813	35.9061	81.3433	82.917	30.8437	82.1302	2.61057	5e-05	0.000270138	65.0555	72.1136	124.251	120.919	68.5845	122.585	1.77604	0.00055	0.00397465
Gabbr2	0.260349	0.22556	1.68266	1.62486	0.242954	1.65376	2.13504	5e-05	0.000182911	0.630716	1.20567	2.4558	3.33318	0.918193	2.89449	2.03029	5e-05	0.000270138	3.39528	5.56035	10.4317	9.64516	4.47781	10.0384	2.01512	5e-05	0.00047487
Gabpa	19.8511	18.4178	10.1688	10.3362	19.1345	10.2525	0.558868	0.00065	0.00192765	17.7683	15.0836	11.054	9.31456	16.426	10.1843	0.641818	0.01605	0.0431713	8.97927	9.15448	5.07081	6.12237	9.06687	5.59659	0.655277	0.12085	0.308227
Gabpb1	26.665	26.1938	24.3214	22.33	26.4294	23.3257	0.886848	0.50495	0.607816	27.1487	21.3463	15.8599	12.0201	24.2475	13.94	0.591742	0.0005	0.00216483	18.6224	17.5655	9.47257	11.7219	18.0939	10.5972	0.607377	0.00195	0.0116334
Gabpb2	10.809	11.5244	3.11518	3.70774	11.1667	3.41146	0.362585	5e-05	0.000182911	6.93955	5.27158	2.45449	2.15396	6.10557	2.30423	0.465019	5e-05	0.000270138	2.80173	2.20474	1.07262	1.08267	2.50324	1.07764	0.593065	0.0002	0.00162795
Gabra2	3.27069	3.19918	3.81949	4.10247	3.23494	3.96098	1.17144	0.239	0.334593	6.69698	6.56759	15.5976	10.2887	6.63229	12.9431	1.82686	5e-05	0.000270138	16.1226	22.1048	16.3208	19.0223	19.1137	17.6715	0.9283	0.8039	0.920444
Gabra3	3.35042	3.12464	5.86268	4.96967	3.23753	5.41617	1.51413	0.00125	0.00345336	2.27413	2.49908	8.25086	6.74611	2.3866	7.49848	2.50944	5e-05	0.000270138	3.65755	4.78322	10.5278	13.5416	4.22039	12.0347	2.49688	5e-05	0.00047487
Gabra5	0.16314	0.240208	0.860923	0.806626	0.201674	0.833774	1.52602	0.00045	0.00138205	0.214791	0.41461	5.87681	3.9109	0.3147	4.89386	4.48304	5e-05	0.000270138	0.724693	1.05368	4.77791	4.35922	0.889186	4.56857	2.9476	5e-05	0.00047487
Gabrb1	0.107723	0.0891467	0.154822	0.18941	0.0984349	0.172116	1.06708	1	1	0.0912376	0.077097	0.792562	0.934157	0.0841673	0.863359	1.7187	0.00455	0.0149398	1.25089	0.506693	2.62735	1.80896	0.878791	2.21815	1.71289	0.00325	0.017685
Gabrb2	1.92962	1.8285	4.05708	3.70606	1.87906	3.88157	1.69554	5e-05	0.000182911	1.19658	1.42783	4.3475	3.51075	1.31221	3.92912	2.13179	5e-05	0.000270138	2.95833	5.09805	8.89075	11.1309	4.02819	10.0108	2.18982	5e-05	0.00047487
Gabrb3	4.06841	3.36415	19.145	15.1804	3.71628	17.1627	3.85106	5e-05	0.000182911	5.55058	8.22699	27.2169	24.8586	6.88879	26.0377	3.42737	5e-05	0.000270138	14.8919	22.3285	29.9112	35.6111	18.6102	32.7612	1.72161	5e-05	0.00047487
Gabrd	0	0.0220375	0	0.0208089	0.0110188	0.0104045	0.999392	1	1	0	0	1.16093	1.0496	0	1.10526	2.10527	5e-05	0.000270138	0.103048	0.109592	2.77186	2.19055	0.10632	2.48121	3.14665	0.0001	0.00088331
Gabrg2	2.27673	2.52749	16.3973	13.3287	2.40211	14.863	4.66269	5e-05	0.000182911	5.47098	6.06554	16.2619	12.8536	5.76826	14.5578	2.29863	5e-05	0.000270138	8.63652	11.0023	18.8806	25.6558	9.81941	22.2682	2.1506	5e-05	0.00047487
Gad1	5.55487	10.5174	0.545253	0.936363	8.03613	0.740808	0.19265	5e-05	0.000182911	4.97615	6.51907	0.225462	0.198202	5.74761	0.211832	0.179594	5e-05	0.000270138	8.47415	9.40602	0.374671	0.479984	8.94008	0.427328	0.143593	5e-05	0.00047487
Gad2	10.4023	18.5326	1.31354	1.99888	14.4674	1.65621	0.171729	5e-05	0.000182911	3.54296	4.263	0.216145	0.0587101	3.90298	0.137428	0.231987	5e-05	0.000270138	3.51276	3.86634	0.113449	0.156144	3.68955	0.134797	0.241984	5e-05	0.00047487
Gadd45a	6.16289	7.06484	21.468	17.8055	6.61386	19.6367	2.71042	5e-05	0.000182911	7.17712	5.64613	7.69061	4.62923	6.41162	6.15992	0.966039	0.98025	0.988278	2.62089	2.17455	2.07491	2.068	2.39772	2.07145	0.903975	0.5474	0.774552
Gadd45b	1.33491	1.48244	1.51488	0.718401	1.40867	1.11664	0.878757	0.6718	0.754185	0.848937	0.877673	1.50525	1.71351	0.863305	1.60938	1.4004	0.0219	0.0560376	3.07121	2.53209	4.75081	3.94303	2.80165	4.34692	1.40647	0.0913	0.25349
Gadd45g	32.3415	34.4859	40.071	33.5517	33.4137	36.8113	1.09873	0.07325	0.124454	131.225	88.7087	67.5467	39.1221	109.967	53.3344	0.489645	0.0001	0.000510199	106.233	48.3655	26.6821	16.8559	77.2993	21.769	0.290795	5e-05	0.00047487
Gal3st3	4.49741	5.24392	9.5025	12.3468	4.87066	10.9246	2.03123	5e-05	0.000182911	6.38512	6.5562	9.81209	11.183	6.47066	10.4975	1.53903	0.0002	0.000955192	13.2785	12.6747	20.1936	15.9684	12.9766	18.081	1.36521	0.0374	0.130982
Galk1	35.7812	30.0996	6.71768	7.58369	32.9404	7.15069	0.240147	5e-05	0.000182911	21.9027	13.8289	10.3244	8.83704	17.8658	9.58072	0.560841	0.00885	0.0265458	16.9588	11.1135	11.9848	11.1164	14.0361	11.5506	0.834695	0.54525	0.772468
Galm	3.02218	2.97361	0.718228	0.427608	2.9979	0.572918	0.393437	5e-05	0.000182911	1.42767	0.877081	0.214605	0.0345063	1.15238	0.124556	0.522472	0.0006	0.00253571	0.439061	0.192994	0.0158951	0	0.316028	0.00794755	0.765902	1	1
Galnt1	41.8103	35.7819	22.1839	21.8345	38.7961	22.0092	0.578177	5e-05	0.000182911	26.0136	22.276	13.4964	10.4432	24.1448	11.9698	0.515804	5e-05	0.000270138	14.2871	12.7456	8.08337	9.41137	13.5163	8.74737	0.671475	0.00925	0.0425627
Galnt12	3.24301	2.79528	0.218566	0.36433	3.01914	0.291448	0.321324	5e-05	0.000182911	0.0376126	0.0635457	0.0483738	0.0525003	0.0505792	0.050437	0.999865	1	1	0.0342643	0.0783029	0.0645002	0.0502626	0.0562836	0.0573814	1.00104	1	1
Galnt14	2.0561	1.78453	7.51597	8.72209	1.92031	8.11903	3.12262	5e-05	0.000182911	2.66094	1.16847	5.31457	2.24222	1.91471	3.7784	1.63941	0.0002	0.000955192	1.1719	0.975347	4.14157	1.8038	1.07362	2.97268	1.91582	0.00035	0.00267481
Galnt15	0	0	0.17151	0.359508	0	0.265509	1.26551	1	1	0.460581	0.458864	1.66287	1.97797	0.459722	1.82042	1.93216	5e-05	0.000270138	0.757785	0.344169	0.834822	0.220929	0.550977	0.527876	0.985105	0.91005	0.96452
Galnt18	1.01937	0.92238	2.81408	2.4466	0.970875	2.63034	1.84199	5e-05	0.000182911	0.846857	0.665729	1.00649	0.654097	0.756293	0.830294	1.04213	0.3538	0.507693	1.37958	1.25263	1.91463	0.81125	1.31611	1.36294	1.02022	0.9227	0.968645
Galnt7	8.23203	7.31761	5.67796	6.81108	7.77482	6.24452	0.825603	0.0573	0.10081	4.66691	3.63941	3.25599	2.94743	4.15316	3.10171	0.79596	0.0357	0.0839732	2.93917	2.98732	1.84774	1.90585	2.96325	1.87679	0.725869	0.0544	0.173511
Galnt9	0.58857	0.330377	2.08105	1.82901	0.459473	1.95503	2.02472	5e-05	0.000182911	0.530774	0.570779	4.00444	3.70672	0.550777	3.85558	3.13106	5e-05	0.000270138	2.89934	2.46005	16.4902	15.2063	2.6797	15.8483	4.57871	5e-05	0.00047487
Galt	2.73399	3.8059	2.83535	2.75743	3.26994	2.79639	0.889096	0.8853	0.919137	1.36809	1.42263	0.920689	0.411361	1.39536	0.666025	0.695522	0.0252	0.0630804	1.34467	1.11027	0.542171	0.525096	1.22747	0.533633	0.688509	0.01275	0.0552211
Gap43	43.8434	43.3854	224.483	191.752	43.6144	208.118	4.68722	5e-05	0.000182911	69.7886	85.078	319.628	292.969	77.4333	306.298	3.91796	5e-05	0.000270138	152.578	150.325	460.325	510.929	151.452	485.627	3.19201	5e-05	0.00047487
Gapdh	2117.24	1805.77	835.214	747.521	1961.51	791.367	0.403753	5e-05	0.000182911	1316.83	933.229	698.41	593.641	1125.03	646.025	0.574608	0.0248	0.062141	810.957	720.286	664.403	650.165	765.621	657.284	0.858682	0.49665	0.73643
Gar1	38.0359	35.2096	11.0002	11.4088	36.6228	11.2045	0.324391	5e-05	0.000182911	28.4842	22.5947	13.3936	14.9566	25.5394	14.1751	0.571794	0.00125	0.00486818	33.4928	15.1467	22.4522	11.5546	24.3197	17.0034	0.711042	0.06465	0.197891
Garem	5.81975	5.18983	1.86737	2.14327	5.50479	2.00532	0.462016	5e-05	0.000182911	3.80196	3.01742	2.61129	3.18033	3.40969	2.89581	0.883466	0.3652	0.519539	2.80384	2.42864	5.16163	4.22748	2.61624	4.69456	1.57472	0.00215	0.0125449
Gareml	13.5603	13.1645	13.8438	13.7457	13.3624	13.7948	1.0301	0.2672	0.365484	17.1351	17.6253	7.30021	6.61002	17.3802	6.95512	0.432809	0.0029	0.0100698	14.3755	10.3575	5.42819	5.58297	12.3665	5.50558	0.486708	0.0085	0.0395396
Garnl3	1.87417	2.66198	1.80924	2.38615	2.26808	2.09769	0.947865	0.92535	0.947784	1.81233	2.06697	3.87537	4.6578	1.93965	4.26659	1.79157	5e-05	0.000270138	3.49925	3.62176	10.688	10.8301	3.56051	10.7591	2.57845	5e-05	0.00047487
Gart	48.3519	39.0609	18.8505	17.8742	43.7064	18.3623	0.4331	5e-05	0.000182911	35.3475	29.3407	20.4972	19.2023	32.3441	19.8498	0.625291	0.00505	0.0163338	26.4097	23.343	19.0278	19.8021	24.8763	19.415	0.788942	0.13625	0.33427
Gas1	75.4602	60.256	8.58303	8.63006	67.8581	8.60655	0.139512	5e-05	0.000182911	72.331	39.1461	3.21396	2.30257	55.7385	2.75827	0.0662383	5e-05	0.000270138	16.4141	6.79558	1.07394	0.946439	11.6048	1.01019	0.159478	5e-05	0.00047487
Gas2	7.09505	5.98842	6.38827	6.7156	6.54174	6.55194	1.00135	0.82565	0.875198	9.15801	6.85495	3.82586	3.13216	8.00648	3.47901	0.49731	5e-05	0.000270138	5.45833	4.06051	1.67866	1.42958	4.75942	1.55412	0.443468	5e-05	0.00047487
Gas2l3	4.62863	4.21421	1.98069	1.76973	4.42142	1.87521	0.530343	5e-05	0.000182911	5.60713	5.17612	1.67955	1.40055	5.39163	1.54005	0.397403	5e-05	0.000270138	2.37477	1.72135	0.40569	0.450471	2.04806	0.42808	0.468521	5e-05	0.00047487
Gas5	10.1126	29.2252	5.49114	12.4606	19.6689	8.97587	0.482651	5e-05	0.000182911	10.9134	18.5156	8.20648	10.5435	14.7145	9.37499	0.660218	0.00245	0.00871944	9.81719	8.98057	8.07212	6.10252	9.39888	7.08732	0.777711	0.3945	0.654507
Gas6	1.48016	1.93962	2.11771	2.42828	1.70989	2.27299	1.2078	0.04685	0.0844954	1.04668	0.928609	5.11703	4.95751	0.987645	5.03727	3.0374	5e-05	0.000270138	1.06648	1.14423	8.65928	14.592	1.10536	11.6256	5.99692	5e-05	0.00047487
Gas7	0.89236	0.85097	11.0569	9.11832	0.871665	10.0876	5.92393	5e-05	0.000182911	3.09213	7.20089	22.1442	31.5984	5.14651	26.8713	4.53449	5e-05	0.000270138	15.9936	20.438	46.0629	37.0778	18.2158	41.5703	2.21538	5e-05	0.00047487
Gatm	4.90197	4.42014	0.561787	0.356854	4.66106	0.459321	0.257782	5e-05	0.000182911	1.37155	0.772327	0.406989	0.22906	1.07194	0.318024	0.636131	0.00055	0.00235612	0.72011	0.744258	0.482093	0.704886	0.732184	0.59349	0.919931	0.38395	0.644972
Gatsl2	9.43074	9.41617	18.7813	19.2497	9.42346	19.0155	1.92024	5e-05	0.000182911	13.2671	17.4078	21.7848	22.6737	15.3375	22.2293	1.42184	0.0023	0.00828185	19.3305	20.5894	20.9551	21.8503	19.9599	21.4027	1.06883	0.66575	0.84857
Gbe1	8.66004	7.24051	4.17565	3.5304	7.95028	3.85303	0.542221	5e-05	0.000182911	5.21723	3.65003	1.33037	0.937691	4.43363	1.13403	0.392745	5e-05	0.000270138	3.13848	2.36211	0.710145	0.582326	2.75029	0.646235	0.438962	5e-05	0.00047487
Gbx1	1.9578	2.03099	0.23455	0.250605	1.99439	0.242578	0.414968	0.00045	0.00138205	0.0301692	0	0	0.0280951	0.0150846	0.0140476	0.998978	1	1	0.027745	0	0	0	0.0138725	0	0.986317	1	1
Gca	1.93395	2.42149	0.666016	0.578718	2.17772	0.622367	0.510544	5e-05	0.000182911	6.10276	4.97246	1.45431	1.54499	5.53761	1.49965	0.382349	5e-05	0.000270138	3.58982	2.21863	1.82814	3.76922	2.90422	2.79868	0.972966	0.13725	0.335369
Gcat	14.7742	12.9761	3.25056	3.38258	13.8751	3.31657	0.290187	5e-05	0.000182911	7.96791	4.91535	4.02697	3.08869	6.44163	3.55783	0.612477	0.01875	0.0492418	4.25692	3.20248	3.0408	2.67886	3.7297	2.85983	0.816083	0.37195	0.632479
Gcfc2	3.12594	4.01968	1.37652	1.44592	3.57281	1.41122	0.527295	0.0055	0.0129418	1.98671	1.72447	1.18391	0.834884	1.85559	1.0094	0.703671	0.15785	0.275541	1.18169	1.3446	0.745886	1.10841	1.26314	0.927148	0.851535	0.5108	0.748364
Gcsh	44.1969	38.929	16.754	15.2867	41.563	16.0204	0.399887	5e-05	0.000182911	32.6897	25.0362	21.6473	20.2784	28.863	20.9628	0.735455	0.0471	0.105662	21.6941	14.9662	18.1205	17.5184	18.3301	17.8194	0.97358	0.8581	0.944002
Gdap1	5.25553	5.26215	18.0447	16.7195	5.25884	17.3821	2.93698	5e-05	0.000182911	12.8094	15.2876	32.119	28.4716	14.0485	30.2953	2.07963	5e-05	0.000270138	20.7519	25.1997	34.1934	37.3515	22.9758	35.7724	1.53373	0.0009	0.00597891
Gdap1l1	10.2854	11.0923	37.1851	34.0925	10.6889	35.6388	3.13451	5e-05	0.000182911	18.0338	19.0323	31.5459	28.3195	18.533	29.9327	1.58361	5e-05	0.000270138	30.5764	33.9826	43.302	37.1116	32.2795	40.2068	1.2382	0.12975	0.322479
Gdf10	1.04831	1.09321	0.508919	1.06105	1.07076	0.784984	0.861995	0.45725	0.563105	0.147894	0.203554	1.6901	1.11609	0.175724	1.40309	2.04393	0.0001	0.000510199	0.507974	0.342027	3.23581	2.56156	0.425001	2.89868	2.73592	5e-05	0.00047487
Gdf11	10.1257	12.9932	17.8671	16.4995	11.5595	17.1833	1.44778	0.0001	0.000351031	4.72306	4.36856	6.07893	5.66502	4.54581	5.87197	1.23913	0.0227	0.0576383	4.49134	5.05706	4.60735	3.81103	4.7742	4.20919	0.902149	0.5838	0.798366
Gdf5	1.24965	1.43806	0.0520852	0.14887	1.34386	0.100478	0.469516	0.0005	0.00152293	0.376554	0.201948	0.207524	0.150163	0.289251	0.178843	0.914363	1	1	0.130584	0.0373266	5.68549	12.8908	0.0839553	9.28815	9.4913	0.00035	0.00267481
Gdi1	63.7151	89.8497	256.222	230.147	76.7824	243.185	3.13933	5e-05	0.000182911	140.622	152.515	269.578	252.942	146.569	261.26	1.77721	0.0003	0.00136627	203.234	237.985	284.794	299.006	220.609	291.9	1.32169	0.0916	0.253991
Gdpd1	25.8253	25.0103	69.8094	59.6677	25.4178	64.7386	2.48842	5e-05	0.000182911	58.9213	59.0007	90.7236	77.7879	58.961	84.2558	1.42185	0.0144	0.0396592	61.2822	64.5987	66.2247	70.1082	62.9404	68.1664	1.08173	0.50765	0.745964
Gdpd2	1.34788	2.15507	0.0919974	0.14616	1.75147	0.119079	0.40672	5e-05	0.000182911	2.31347	1.76646	0.101848	0.103195	2.03997	0.102522	0.362676	0.00015	0.00073772	1.05118	0.494687	0.149173	0.141141	0.772934	0.145157	0.645911	0.00035	0.00267481
Gdpd5	4.76714	5.52346	17.9565	19.6446	5.1453	18.8006	3.22206	5e-05	0.000182911	6.02194	9.4595	15.8462	18.5476	7.74072	17.1969	2.08185	5e-05	0.000270138	18.1246	17.0313	27.1512	25.0311	17.578	26.0911	1.45824	0.00815	0.038148
[truncated: 3,123 more rows]

## Sheet: Ebf2+ DEGs
Gene	E11.GFPneg.Repeat1	E11.GFPneg.Repeat2	E11.GFPpos.Repeat1	E11.GFPpos.Repeat2	Mean of E11.GFPneg	Mean of E11.GFPpos	Fold change	P-value	Adjusted p-value	E13.GFPneg.Repeat1	E13.GFPneg.Repeat2	E13.GFPpos.Repeat1	E13.GFPpos.Repeat2	Mean of E13.GFPneg	Mean of E13.GFPpos	Fold change	P-value	Adjusted p-value	E15.GFPneg.Repeat1	E15.GFPneg.Repeat2	E15.GFPpos.Repeat1	E15.GFPpos.Repeat2	Mean of E15.GFPneg	Mean of E15.GFPpos	Fold change	P-value	Adjusted p-value
[truncated: 1,513 more rows]

[truncated: 2 more sheets: CR-specific DEGs, CR-specific DEGs in layer1]
