# Supplementary material for: Integrative genomic analysis of early neurogenesis reveals a temporal genetic program for differentiation and specification of preplate and Cajal-Retzius neurons
Source: PLoS Genet. 2021 Mar 24;17(3):e1009355. doi: 10.1371/journal.pgen.1009355 (PMC7990179; doi:10.1371/journal.pgen.1009355)
Supplement: S2 Table — (XLSX) [file pgen.1009355.s008.xlsx]

## Sheet: Ebf2-pos GOs
Category	Term	Count	%	PValue	Genes	List Total	Pop Hits	Pop Total	Fold Enrichment	Bonferroni	Benjamini	FDR
GOTERM_CC_FAT	GO:0045202~synapse	123	0.854048	6.91686e-50	432648, 431808, 477930, 450933, 471915, 475550, 449557, 445867, 443397, 448336, 479350, 471746, 476696, 459289, 469547, 431877, 457035, 444540, 467263, 456681, 450318, 433789, 472418, 472796, 421521, 466666, 467668, 421282, 462870, 426122, 444006, 442536, 423708, 470930, 453827, 480362, 460128, 478583, 477722, 457220, 476013, 438219, 450381, 443179, 471479, 479914, 472722, 462183, 470321, 460159,…	1071	319	12504	4.50167	2.61457e-47	2.61457e-47	9.56823e-47
GOTERM_CC_FAT	GO:0043005~neuron projection	102	0.708235	8.41823e-45	431808, 461194, 451630, 448528, 420678, 421510, 448668, 449557, 447552, 433055, 448336, 450119, 455772, 469547, 444540, 433789, 466666, 421282, 462870, 444006, 442536, 423708, 470930, 472396, 433576, 445335, 477722, 450381, 461219, 442905, 479914, 477154, 460159, 430729, 463371, 463414, 448358, 436563, 472463, 447432, 469046, 439548, 471206, 452549, 451829, 471485, 480050, 444602, 462699, 479496,…	1071	245	12504	4.86064	3.18209e-42	1.59105e-42	1.16451e-41
GOTERM_CC_FAT	GO:0044456~synapse part	86	0.597139	1.11776e-36	432648, 431808, 430302, 465054, 477930, 450933, 461632, 475550, 430980, 449557, 442426, 448336, 479350, 471746, 476696, 459289, 463351, 469547, 445615, 431877, 467263, 457035, 453347, 456681, 450318, 433789, 472418, 465921, 472796, 421521, 466666, 445387, 429682, 421282, 426122, 444006, 442536, 423708, 453648, 460576, 453827, 480362, 478583, 440008, 477722, 457220, 468927, 450229, 476013, 450381,…	1071	212	12504	4.73611	4.22513e-34	1.40838e-34	1.54622e-33
GOTERM_CC_FAT	GO:0005886~plasma membrane	417	2.89543	1.40128e-33	479792, 422034, 459998, 481537, 461339, 448668, 479509, 434384, 461238, 423569, 431129, 472900, 479350, 476696, 476798, 469547, 443597, 426122, 442536, 461731, 434729, 474556, 453827, 468859, 472338, 425806, 461219, 443179, 445686, 471479, 441506, 479914, 472722, 459887, 473189, 452858, 470093, 442507, 461364, 456718, 444691, 461127, 426826, 433204, 445058, 461568, 445688, 431968, 461566, 452849,…	1071	2906	12504	1.67533	5.29682e-31	1.32421e-31	1.93841e-30
GOTERM_BP_FAT	GO:0030182~neuron differentiation	106	0.736009	1.05961e-29	428099, 461194, 451630, 481537, 420678, 476702, 480531, 455772, 451849, 435034, 456327, 438383, 471878, 472396, 435602, 437199, 467237, 461219, 476864, 445686, 460161, 438798, 447028, 435764, 423814, 463371, 473667, 454168, 473999, 436563, 462579, 447432, 469046, 439548, 452549, 451829, 471485, 444602, 461801, 451523, 456310, 435930, 421256, 480647, 423774, 442171, 461566, 455133, 456182, 452849,…	1074	399	13588	3.36112	2.78676e-26	2.78676e-26	1.88003e-26
GOTERM_BP_FAT	GO:0048666~neuron development	89	0.61797	1.14307e-29	454013, 428099, 461194, 451630, 481537, 420678, 475590, 433090, 476702, 461632, 422407, 434487, 473592, 468783, 480531, 432689, 455772, 457586, 429685, 451849, 425418, 459156, 462094, 446653, 441159, 429682, 466582, 447821, 472460, 435034, 445585, 479424, 456638, 438383, 466088, 437904, 468670, 426898, 472396, 437199, 471378, 440008, 467237, 461219, 472815, 476864, 445686, 460161, 438798, 435764,…	1074	292	13588	3.85619	3.00627e-26	1.50314e-26	2.02812e-26
GOTERM_BP_FAT	GO:0031175~neuron projection development	76	0.527704	1.41642e-29	454013, 428099, 461194, 451630, 481537, 420678, 475590, 433090, 476702, 461632, 422407, 434487, 480531, 432689, 451849, 425418, 459156, 462094, 446653, 441159, 429682, 466582, 447821, 435034, 472460, 445585, 479424, 456638, 438383, 437904, 468670, 426898, 472396, 437199, 471378, 440008, 467237, 461219, 476864, 445686, 438798, 423814, 443088, 463371, 439328, 473999, 428859, 425456, 436563, 435380,…	1074	218	13588	4.41071	3.72517e-26	1.24172e-26	2.51311e-26
GOTERM_BP_FAT	GO:0030030~cell projection organization	93	0.645744	2.31464e-29	454013, 428099, 461194, 451630, 481537, 420678, 475590, 433090, 476702, 461632, 422407, 434487, 480531, 441027, 432689, 455772, 457586, 429685, 451849, 425418, 459156, 462094, 446653, 450310, 441159, 429682, 466582, 447821, 472460, 435034, 451602, 445585, 483109, 479424, 456638, 438383, 454074, 437904, 468670, 470029, 426898, 472396, 437199, 471378, 440008, 467237, 461219, 476864, 445686, 461611,…	1074	319	13588	3.68845	6.08751e-26	1.52188e-26	4.10681e-26
GOTERM_BP_FAT	GO:0048667~cell morphogenesis involved in neuron differentiation	67	0.465213	1.12646e-27	454013, 428099, 461194, 451630, 420678, 475590, 433090, 476702, 461632, 422407, 434487, 429685, 451849, 425418, 441159, 429682, 466582, 447821, 435034, 472460, 445585, 479424, 438383, 437904, 468670, 426898, 472396, 437199, 440008, 471378, 467237, 476864, 438798, 423814, 443088, 463371, 473667, 439328, 473999, 428859, 425456, 436563, 435380, 462579, 447432, 469046, 439548, 455836, 440630, 471485,…	1074	182	13588	4.65752	2.96258e-24	5.92517e-25	1.99864e-24
GOTERM_BP_FAT	GO:0048858~cell projection morphogenesis	70	0.486044	4.4461e-27	454013, 428099, 461194, 451630, 420678, 475590, 433090, 476702, 461632, 422407, 434487, 480531, 457586, 429685, 451849, 425418, 450310, 441159, 429682, 466582, 447821, 435034, 472460, 445585, 483109, 479424, 438383, 437904, 468670, 426898, 472396, 437199, 440008, 471378, 467237, 476864, 438798, 423814, 443088, 463371, 439328, 473999, 464321, 428859, 425456, 436563, 435380, 462579, 447432, 469046,…	1074	202	13588	4.38428	1.16932e-23	1.94887e-24	7.8886e-24
GOTERM_BP_FAT	GO:0048812~neuron projection morphogenesis	65	0.451326	6.00163e-27	454013, 428099, 461194, 451630, 420678, 475590, 433090, 476702, 461632, 422407, 434487, 480531, 451849, 425418, 441159, 429682, 466582, 447821, 435034, 472460, 445585, 479424, 438383, 437904, 468670, 426898, 472396, 437199, 440008, 471378, 467237, 476864, 438798, 423814, 443088, 463371, 439328, 473999, 428859, 425456, 436563, 435380, 462579, 447432, 469046, 439548, 455836, 440630, 471485, 469260,…	1074	176	13588	4.67253	1.57843e-23	2.2549e-24	1.06485e-23
GOTERM_BP_FAT	GO:0007409~axonogenesis	62	0.430496	1.59648e-26	454013, 428099, 461194, 451630, 420678, 475590, 433090, 476702, 461632, 422407, 434487, 451849, 425418, 441159, 429682, 466582, 447821, 435034, 472460, 445585, 479424, 438383, 437904, 468670, 426898, 472396, 437199, 440008, 471378, 467237, 476864, 438798, 423814, 443088, 463371, 439328, 473999, 428859, 425456, 436563, 435380, 462579, 447432, 469046, 439548, 455836, 440630, 471485, 469260, 444602,…	1074	163	13588	4.81233	4.19874e-23	5.24843e-24	2.83259e-23
GOTERM_CC_FAT	GO:0030054~cell junction	115	0.7985	8.12602e-26	468903, 432648, 459998, 477931, 476702, 450933, 471915, 475550, 449557, 471746, 476696, 459289, 431083, 469547, 425736, 431877, 457035, 467263, 428773, 456681, 450318, 472796, 421521, 455857, 467668, 421282, 426122, 444006, 442536, 423708, 453827, 480362, 460128, 433576, 478583, 477722, 457220, 444354, 476013, 450381, 438219, 443179, 471479, 472722, 462183, 460159, 460606, 473189, 437459, 452858,…	1071	470	12504	2.85667	3.07164e-23	6.14327e-24	1.12409e-22
GOTERM_BP_FAT	GO:0032990~cell part morphogenesis	70	0.486044	1.16269e-25	454013, 428099, 461194, 451630, 420678, 475590, 433090, 476702, 461632, 422407, 434487, 480531, 457586, 429685, 451849, 425418, 450310, 441159, 429682, 466582, 447821, 435034, 472460, 445585, 483109, 479424, 438383, 437904, 468670, 426898, 472396, 437199, 440008, 471378, 467237, 476864, 438798, 423814, 443088, 463371, 439328, 473999, 464321, 428859, 425456, 436563, 435380, 462579, 447432, 469046,…	1074	212	13588	4.17747	3.05786e-22	3.39762e-23	2.06292e-22
GOTERM_BP_FAT	GO:0000904~cell morphogenesis involved in differentiation	69	0.4791	6.8584e-25	454013, 428099, 461194, 451630, 420678, 475590, 433090, 476702, 461632, 422407, 434487, 429685, 451849, 425418, 441159, 429682, 466582, 447821, 435034, 472460, 445585, 479424, 438383, 437904, 468670, 426898, 472396, 437199, 440008, 471378, 467237, 476864, 438798, 423814, 443088, 463371, 473667, 439328, 473999, 428859, 425456, 436563, 435380, 462579, 447432, 469046, 439548, 455836, 440630, 471485,…	1074	212	13588	4.11779	1.80376e-21	1.80376e-22	1.21687e-21
GOTERM_MF_FAT	GO:0022836~gated channel activity	79	0.548535	1.88801e-24	473932, 432648, 479792, 462825, 421510, 453506, 432030, 480920, 445929, 465052, 474300, 456099, 431129, 435968, 433055, 476696, 469547, 479886, 444989, 456681, 443954, 427897, 465921, 421521, 421282, 426122, 453868, 444006, 467954, 447390, 480362, 464962, 466302, 477722, 424809, 476013, 478297, 425857, 451003, 428961, 439987, 450651, 443179, 445234, 441004, 456983, 459887, 474233, 452858, 443332,…	1029	281	13288	3.63049	1.42167e-21	1.42167e-21	2.87504e-21
GOTERM_BP_FAT	GO:0007268~synaptic transmission	62	0.430496	3.70959e-24	432648, 431808, 467352, 421510, 445929, 443246, 442426, 448336, 471746, 476696, 459289, 463351, 467263, 457035, 450318, 456681, 433789, 465921, 421521, 441159, 467668, 421282, 473740, 426122, 444006, 479327, 465642, 469693, 440008, 457220, 477722, 468927, 425857, 421785, 428961, 431652, 482172, 445686, 425552, 479914, 478534, 446635, 452795, 473189, 437459, 462579, 423146, 438267, 451829, 462798,…	1074	178	13588	4.4068	9.75622e-21	8.86929e-22	6.58182e-21
GOTERM_BP_FAT	GO:0019226~transmission of nerve impulse	70	0.486044	7.70092e-24	432648, 431808, 462825, 467352, 455012, 421510, 445929, 443246, 442426, 448336, 471746, 476696, 459289, 463351, 467263, 457035, 450318, 456681, 433789, 465921, 421521, 441159, 447014, 467668, 421282, 473740, 426122, 444006, 479327, 465642, 469693, 440008, 477722, 457220, 424809, 468927, 425857, 421785, 428961, 431652, 482172, 445686, 459776, 479914, 425552, 478534, 446635, 452795, 473189, 437459,…	1074	226	13588	3.91869	2.02534e-20	1.68778e-21	1.36635e-20
GOTERM_CC_FAT	GO:0042995~cell projection	126	0.874878	1.17992e-23	431808, 461194, 451630, 448528, 420678, 476702, 421510, 448668, 449557, 447552, 448336, 433055, 480531, 441027, 450119, 455772, 469547, 444540, 423272, 433789, 466666, 421282, 462870, 444006, 444192, 442536, 423708, 470930, 472396, 433576, 445335, 477722, 450381, 461219, 445686, 442905, 479914, 477154, 430729, 460159, 463371, 473667, 463414, 448358, 436563, 472463, 447432, 456830, 442507, 469046,…	1071	575	12504	2.55836	4.46012e-21	7.43353e-22	1.63221e-20
GOTERM_MF_FAT	GO:0005216~ion channel activity	88	0.611026	1.26506e-23	473932, 432648, 479792, 462825, 468732, 421510, 453506, 432030, 465052, 480920, 445929, 474300, 456099, 435968, 431129, 433055, 476696, 469547, 479886, 444989, 456681, 443954, 455020, 427897, 465921, 421521, 456390, 421282, 426122, 453868, 444006, 467954, 447390, 480362, 478900, 464962, 466302, 477722, 424809, 476013, 478297, 425857, 451003, 426287, 428961, 439987, 450651, 443179, 445234, 441004,…	1029	349	13288	3.25613	9.52589e-21	4.76294e-21	1.92642e-20
GOTERM_CC_FAT	GO:0044459~plasma membrane part	254	1.76364	1.37816e-23	479792, 432648, 422034, 459998, 477931, 479509, 475550, 434384, 449557, 461238, 431129, 456099, 471746, 476696, 469547, 423410, 431877, 444989, 428773, 450318, 450316, 426122, 444006, 442536, 438383, 423708, 461731, 453827, 468859, 478902, 466302, 457220, 476013, 425806, 443179, 445686, 471479, 442905, 472722, 432770, 459887, 473189, 452858, 447432, 469046, 466311, 451829, 461364, 452444, 456718,…	1071	1633	12504	1.81596	5.20943e-21	7.44204e-22	1.90643e-20
GOTERM_MF_FAT	GO:0005509~calcium ion binding	149	1.03458	1.01378e-22	473932, 479792, 422034, 468732, 461339, 444025, 421510, 475550, 433878, 480920, 445867, 468020, 433258, 479350, 422144, 429134, 424283, 424000, 425736, 475735, 466923, 457035, 428773, 450316, 472418, 475347, 424631, 467668, 433275, 421282, 473740, 448345, 444192, 469030, 440518, 423708, 474966, 422234, 424317, 476905, 474961, 478900, 475493, 478583, 477722, 424809, 473008, 444618, 425806, 445234,…	1029	840	13288	2.29061	7.63375e-20	2.54458e-20	1.54377e-19
GOTERM_MF_FAT	GO:0022838~substrate specific channel activity	88	0.611026	1.21458e-22	473932, 432648, 479792, 462825, 468732, 421510, 453506, 432030, 465052, 480920, 445929, 474300, 456099, 435968, 431129, 433055, 476696, 469547, 479886, 444989, 456681, 443954, 455020, 427897, 465921, 421521, 456390, 421282, 426122, 453868, 444006, 467954, 447390, 480362, 478900, 464962, 466302, 477722, 424809, 476013, 478297, 425857, 451003, 426287, 428961, 439987, 450651, 443179, 445234, 441004,…	1029	360	13288	3.15664	9.14581e-20	2.28645e-20	1.84956e-19
GOTERM_MF_FAT	GO:0005261~cation channel activity	71	0.492987	1.65017e-22	473932, 432648, 479792, 462825, 421510, 453506, 432030, 480920, 445929, 474300, 456099, 431129, 435968, 433055, 479886, 444989, 456681, 455020, 427897, 421521, 456390, 421282, 453868, 467954, 447390, 464962, 466302, 477722, 424809, 478297, 425857, 451003, 426287, 428961, 439987, 450651, 445234, 441004, 456983, 459887, 474233, 445849, 443332, 470615, 455609, 481454, 451829, 442850, 464493, 472228,…	1029	248	13288	3.69701	1.24258e-19	2.48516e-20	2.51286e-19
GOTERM_MF_FAT	GO:0022803~passive transmembrane transporter activity	88	0.611026	3.27564e-22	473932, 432648, 479792, 462825, 468732, 421510, 453506, 432030, 465052, 480920, 445929, 474300, 456099, 435968, 431129, 433055, 476696, 469547, 479886, 444989, 456681, 443954, 455020, 427897, 465921, 421521, 456390, 421282, 426122, 453868, 444006, 467954, 447390, 480362, 478900, 464962, 466302, 477722, 424809, 476013, 478297, 425857, 451003, 426287, 428961, 439987, 450651, 443179, 445234, 441004,…	1029	365	13288	3.11339	2.46656e-19	4.11093e-20	4.98812e-19
GOTERM_MF_FAT	GO:0015267~channel activity	88	0.611026	3.27564e-22	473932, 432648, 479792, 462825, 468732, 421510, 453506, 432030, 465052, 480920, 445929, 474300, 456099, 435968, 431129, 433055, 476696, 469547, 479886, 444989, 456681, 443954, 455020, 427897, 465921, 421521, 456390, 421282, 426122, 453868, 444006, 467954, 447390, 480362, 478900, 464962, 466302, 477722, 424809, 476013, 478297, 425857, 451003, 426287, 428961, 439987, 450651, 443179, 445234, 441004,…	1029	365	13288	3.11339	2.46656e-19	4.11093e-20	4.98812e-19
GOTERM_BP_FAT	GO:0000902~cell morphogenesis	79	0.548535	4.40935e-21	454013, 428099, 461194, 451630, 420678, 475590, 433090, 476702, 461632, 422407, 431532, 434487, 480531, 457586, 429685, 451849, 425418, 450310, 441159, 429682, 466582, 447821, 472460, 435034, 445585, 483109, 434081, 479424, 438383, 437904, 471878, 468670, 426898, 472396, 433576, 437199, 471378, 440008, 467237, 432095, 476864, 438798, 423814, 443088, 463371, 473667, 439328, 473999, 464321, 428859,…	1074	309	13588	3.23459	1.15966e-17	8.92045e-19	7.82339e-18
GOTERM_BP_FAT	GO:0007267~cell-cell signaling	76	0.527704	5.53136e-21	432648, 431808, 467352, 443795, 421510, 445929, 443397, 442426, 443246, 448336, 441027, 471746, 476696, 459289, 463351, 467263, 457035, 456681, 450318, 428168, 433789, 465921, 421521, 441159, 447014, 467668, 421282, 473740, 426122, 444006, 454679, 479327, 465642, 469693, 440008, 477722, 457220, 463167, 468927, 425857, 421785, 428961, 431652, 482172, 471479, 445686, 479914, 425552, 428916, 478534,…	1074	290	13588	3.31564	1.45475e-17	1.03911e-18	9.81414e-18
GOTERM_CC_FAT	GO:0030424~axon	46	0.3194	5.98889e-21	471378, 461194, 451630, 425857, 428961, 465054, 479914, 448336, 482146, 463371, 432529, 450119, 432663, 436563, 435380, 441209, 447432, 469046, 444540, 439548, 440630, 454367, 452549, 451829, 433789, 444602, 441159, 420601, 429682, 422576, 445585, 427043, 480647, 463259, 476113, 456657, 444006, 441728, 437904, 471859, 453648, 461566, 441862, 455019, 445335, 464962	1071	107	12504	5.01919	2.2638e-18	2.82975e-19	8.28455e-18
GOTERM_MF_FAT	GO:0046873~metal ion transmembrane transporter activity	75	0.520761	6.93576e-21	473932, 432648, 479792, 462825, 421510, 453506, 432030, 480920, 445929, 474300, 456099, 431129, 435968, 433055, 445556, 479886, 444989, 456681, 455020, 424461, 427897, 421521, 456390, 477052, 421282, 453868, 467954, 447390, 464962, 466302, 477722, 424809, 478297, 425857, 451003, 426287, 428961, 439987, 450651, 445234, 441004, 456983, 459887, 473667, 474233, 445849, 443332, 470615, 455609, 481454,…	1029	290	13288	3.3397	5.22263e-18	7.4609e-19	1.05617e-17
GOTERM_MF_FAT	GO:0005244~voltage-gated ion channel activity	56	0.388835	8.17597e-20	473932, 479792, 462825, 421510, 453506, 432030, 480920, 445929, 465052, 474300, 456099, 431129, 435968, 433055, 444989, 479886, 443954, 427897, 453868, 467954, 447390, 464962, 424809, 478297, 451003, 428961, 439987, 450651, 445234, 456983, 459887, 474233, 445849, 443332, 470615, 455609, 481454, 451829, 442850, 464493, 481110, 423530, 451900, 431529, 469315, 430878, 461296, 423774, 445058, 444593,…	1029	179	13288	4.03998	6.15651e-17	7.69563e-18	1.24503e-16
GOTERM_MF_FAT	GO:0022832~voltage-gated channel activity	56	0.388835	8.17597e-20	473932, 479792, 462825, 421510, 453506, 432030, 480920, 445929, 465052, 474300, 456099, 431129, 435968, 433055, 444989, 479886, 443954, 427897, 453868, 467954, 447390, 464962, 424809, 478297, 451003, 428961, 439987, 450651, 445234, 456983, 459887, 474233, 445849, 443332, 470615, 455609, 481454, 451829, 442850, 464493, 481110, 423530, 451900, 431529, 469315, 430878, 461296, 423774, 445058, 444593,…	1029	179	13288	4.03998	6.15651e-17	7.69563e-18	1.24503e-16
GOTERM_BP_FAT	GO:0032989~cellular component morphogenesis	81	0.562422	1.0711e-18	454013, 428099, 461194, 451630, 420678, 475590, 433090, 476702, 461632, 422407, 431532, 434487, 480531, 457586, 429685, 451849, 425418, 450310, 466537, 441159, 429682, 466582, 447821, 472460, 435034, 451602, 445585, 483109, 434081, 479424, 438383, 437904, 471878, 468670, 426898, 472396, 433576, 437199, 471378, 440008, 467237, 432095, 476864, 438798, 423814, 443088, 463371, 473667, 439328, 473999,…	1074	351	13588	2.91964	2.81699e-15	1.87799e-16	1.90042e-15
GOTERM_CC_FAT	GO:0030425~dendrite	43	0.29857	8.7711e-18	448528, 425857, 428961, 465054, 421510, 448668, 442905, 449557, 433919, 448336, 460159, 458036, 448358, 469547, 472463, 447432, 469046, 471206, 468278, 453235, 480050, 433789, 475428, 469260, 459156, 462699, 466666, 479496, 421282, 422576, 460807, 462870, 456657, 423774, 456638, 442536, 471859, 453648, 470930, 479327, 472396, 433576, 426572	1071	110	12504	4.56389	3.31548e-15	3.68386e-16	1.21332e-14
GOTERM_CC_FAT	GO:0045211~postsynaptic membrane	46	0.3194	1.21856e-17	432648, 477722, 476013, 450229, 425857, 434718, 450933, 443179, 461632, 471479, 430980, 449557, 479914, 462183, 479350, 448336, 460159, 476696, 459289, 463351, 473189, 469547, 452858, 472463, 445615, 470093, 453890, 450318, 456681, 468278, 451829, 433789, 469011, 465921, 452444, 421521, 466666, 455084, 421282, 435095, 426122, 444006, 442536, 448136, 453648, 480362	1071	126	12504	4.26233	4.60615e-15	4.60615e-16	1.68565e-14
GOTERM_CC_FAT	GO:0008021~synaptic vesicle	33	0.229135	4.9184e-17	478583, 440008, 457220, 477722, 468927, 438219, 430302, 477930, 482172, 475550, 470321, 472722, 442426, 471746, 437459, 423146, 457035, 467263, 453347, 438267, 427723, 472418, 472796, 445387, 435685, 457331, 421282, 422576, 446428, 463988, 423708, 453827, 450477	1071	68	12504	5.66584	1.85915e-14	1.69014e-15	6.80371e-14
GOTERM_BP_FAT	GO:0006928~cell motion	80	0.555478	5.8988e-17	454013, 428099, 461194, 451630, 420678, 475590, 433090, 424548, 476702, 461632, 422407, 431532, 477698, 443246, 422144, 480336, 425418, 435705, 450310, 441159, 429682, 447821, 472460, 451602, 431551, 479424, 466088, 437904, 468670, 481130, 426898, 472396, 455019, 471378, 459600, 454419, 467237, 466402, 469574, 425857, 452453, 476864, 445686, 461611, 447028, 438798, 435764, 478534, 443088, 474331,…	1074	367	13588	2.75788	2.91989e-13	1.82077e-14	1.9984e-13
GOTERM_BP_FAT	GO:0006811~ion transport	122	0.847105	2.23221e-16	473932, 432648, 479792, 468732, 427595, 421510, 447341, 435025, 453506, 432030, 480920, 435968, 431129, 456099, 433055, 476696, 469547, 445556, 444989, 456681, 424791, 472796, 421521, 447014, 421282, 426122, 431551, 444006, 480362, 443672, 478900, 466302, 477722, 424809, 476013, 425001, 443179, 445234, 456983, 459887, 473667, 464958, 474233, 450376, 452858, 472463, 453890, 455609, 481454, 467549,…	1074	712	13588	2.16786	5.83977e-13	3.43059e-14	3.88578e-13
GOTERM_BP_FAT	GO:0030001~metal ion transport	88	0.611026	6.92425e-16	473932, 436440, 479792, 421005, 462825, 427595, 421510, 447341, 453506, 432030, 480920, 445929, 474300, 456099, 435968, 431129, 433055, 445556, 479886, 444989, 456681, 424791, 455020, 424461, 427897, 447014, 477052, 421282, 453868, 431551, 467954, 447390, 463960, 464962, 477722, 424809, 478297, 425001, 425857, 460977, 451003, 426287, 428961, 439987, 450651, 445234, 465786, 441004, 456983, 459887,…	1074	442	13588	2.5189	1.75193e-12	9.73666e-14	1.17684e-12
GOTERM_MF_FAT	GO:0022843~voltage-gated cation channel activity	42	0.291626	9.20258e-16	479792, 424809, 462825, 478297, 428961, 439987, 450651, 421510, 445234, 453506, 432030, 456983, 445929, 474300, 456099, 435968, 431129, 433055, 459887, 474233, 443332, 470615, 455609, 479886, 444989, 451829, 442850, 427897, 481110, 423530, 451900, 469315, 430878, 453868, 461296, 423774, 445058, 444593, 461062, 447390, 439331, 464962	1029	128	13288	4.23724	6.68798e-13	7.42739e-14	1.35447e-12
GOTERM_CC_FAT	GO:0034702~ion channel complex	48	0.333287	9.42937e-15	432648, 479792, 476013, 478297, 468732, 425857, 428961, 439987, 450651, 421510, 445234, 453506, 432030, 456983, 465052, 445929, 474300, 456099, 435968, 431129, 433055, 459887, 474233, 453890, 479886, 444989, 456681, 451829, 469011, 442850, 427897, 465921, 451900, 469315, 430878, 435095, 426122, 453868, 444006, 445058, 423774, 473043, 461062, 447390, 480362, 478900, 439331, 464962	1071	158	12504	3.54686	3.56715e-12	2.97318e-13	1.30562e-11
GOTERM_BP_FAT	GO:0007411~axon guidance	35	0.243022	3.56567e-14	471378, 428099, 454013, 461194, 451630, 420678, 475590, 433090, 476702, 476864, 461632, 422407, 438798, 443088, 463371, 447432, 469046, 440630, 425418, 469260, 444602, 461801, 429682, 447821, 472460, 463259, 431480, 432323, 479424, 437904, 468670, 461566, 472396, 455133, 421050	1074	98	13588	4.51849	9.37284e-11	4.93305e-12	6.32272e-11
GOTERM_BP_FAT	GO:0006812~cation transport	93	0.645744	4.90552e-14	473932, 436440, 479792, 421005, 462825, 427595, 421510, 447341, 453506, 432030, 480920, 445929, 474300, 456099, 435968, 431129, 433055, 445556, 479886, 444989, 456681, 424791, 455020, 424461, 427897, 447014, 456390, 477052, 421282, 453868, 431551, 467954, 447390, 463960, 464962, 477722, 424809, 478297, 425001, 425857, 460977, 451003, 426287, 428961, 439987, 450651, 445234, 465786, 441004, 456983,…	1074	515	13588	2.28469	1.29059e-10	6.45295e-12	8.70637e-11
GOTERM_MF_FAT	GO:0043167~ion binding	411	2.85377	1.43242e-13	479792, 422034, 461339, 468691, 448668, 479509, 462721, 433258, 479350, 481332, 451588, 472418, 476409, 457865, 438094, 433275, 475909, 438589, 426122, 464219, 424809, 473008, 425806, 461359, 481354, 459887, 470093, 481454, 482501, 450682, 422066, 461364, 472535, 444691, 426953, 462374, 461568, 445058, 431968, 463218, 456208, 434891, 462610, 451596, 469558, 461434, 467352, 462825, 445417, 481578,…	1029	3934	13288	1.34912	1.07844e-10	1.07844e-11	2.18092e-10
GOTERM_CC_FAT	GO:0043025~cell soma	39	0.270796	1.60695e-13	480770, 431808, 448528, 425857, 428961, 468328, 421510, 445234, 449557, 442905, 425704, 433055, 448336, 460159, 473667, 476696, 471313, 469547, 441209, 447432, 454367, 468278, 471485, 480050, 463052, 422988, 459156, 467441, 479496, 435012, 445585, 423774, 441728, 423708, 479327, 472396, 433576, 445335, 426572	1071	117	12504	3.89169	6.07254e-11	4.67115e-12	2.22233e-10
GOTERM_BP_FAT	GO:0007610~behavior	78	0.541591	2.35812e-13	432648, 459006, 450933, 421510, 422407, 460333, 440741, 445929, 473592, 432176, 476696, 480336, 429685, 456681, 449482, 425418, 430068, 435705, 459156, 465921, 421521, 445387, 421282, 421422, 431551, 445585, 437904, 464474, 460576, 432181, 465642, 459600, 471378, 477722, 442841, 469574, 425857, 421785, 428961, 452453, 472815, 476864, 460161, 479914, 478534, 432770, 443088, 473667, 473999, 435380,…	1074	405	13588	2.43664	6.20184e-10	2.95326e-11	4.18399e-10
GOTERM_MF_FAT	GO:0046872~metal ion binding	401	2.78434	6.41656e-13	479792, 422034, 461339, 468691, 448668, 479509, 462721, 433258, 479350, 481332, 451588, 472418, 476409, 457865, 438094, 433275, 475909, 438589, 464219, 424809, 473008, 425806, 461359, 481354, 459887, 470093, 481454, 482501, 450682, 422066, 461364, 472535, 444691, 426953, 462374, 461568, 445058, 431968, 463218, 456208, 434891, 462610, 451596, 469558, 461434, 467352, 462825, 445417, 481578, 445927,…	1029	3850	13288	1.34502	4.83207e-10	4.39279e-11	9.77185e-10
GOTERM_BP_FAT	GO:0006836~neurotransmitter transport	30	0.208304	7.56269e-13	440008, 457220, 421785, 431652, 428961, 482172, 434384, 461238, 479914, 425552, 442426, 446635, 438204, 471746, 476632, 459289, 437459, 423146, 457035, 467263, 438267, 480050, 467668, 457331, 446428, 423774, 421190, 479327, 463714, 450477	1074	80	13588	4.74441	1.98903e-09	9.04103e-11	1.34185e-09
GOTERM_CC_FAT	GO:0034703~cation channel complex	34	0.236078	7.60422e-13	479792, 478297, 428961, 439987, 450651, 421510, 445234, 453506, 456983, 432030, 445929, 474300, 456099, 435968, 431129, 433055, 459887, 474233, 479886, 444989, 451829, 442850, 427897, 451900, 469315, 430878, 453868, 445058, 423774, 473043, 461062, 447390, 439331, 464962	1071	95	12504	4.17845	2.87428e-10	2.05306e-11	1.05187e-09
GOTERM_BP_FAT	GO:0007269~neurotransmitter secretion	20	0.13887	2.27167e-12	440008, 457220, 438267, 421785, 428961, 431652, 482172, 467668, 479914, 442426, 446635, 423774, 421190, 471746, 459289, 479327, 437459, 463714, 450477, 457035	1074	36	13588	7.02876	5.97438e-09	2.59756e-10	4.03049e-09
GOTERM_MF_FAT	GO:0043169~cation binding	401	2.78434	2.69315e-12	479792, 422034, 461339, 468691, 448668, 479509, 462721, 433258, 479350, 481332, 451588, 472418, 476409, 457865, 438094, 433275, 475909, 438589, 464219, 424809, 473008, 425806, 461359, 481354, 459887, 470093, 481454, 482501, 450682, 422066, 461364, 472535, 444691, 426953, 462374, 461568, 445058, 431968, 463218, 456208, 434891, 462610, 451596, 469558, 461434, 467352, 462825, 445417, 481578, 445927,…	1029	3885	13288	1.3329	2.02796e-09	1.68997e-10	4.10115e-09
GOTERM_MF_FAT	GO:0005267~potassium channel activity	37	0.256909	5.57294e-12	451003, 439987, 450651, 453506, 441004, 432030, 474300, 456099, 435968, 431129, 433055, 474233, 445849, 443332, 470615, 455609, 479886, 444989, 451829, 455020, 464493, 427897, 481110, 423530, 451900, 431529, 469315, 433619, 430878, 453868, 461296, 445058, 444593, 467954, 473043, 461062, 464962	1029	129	13288	3.70387	4.19646e-09	3.22805e-10	8.48649e-09
GOTERM_BP_FAT	GO:0006816~calcium ion transport	36	0.249965	6.39202e-12	473932, 479792, 477722, 436440, 421005, 424809, 462825, 478297, 460977, 425857, 426287, 428961, 421510, 445234, 465786, 456983, 480920, 445929, 459887, 473667, 452795, 445556, 481454, 456681, 442850, 472228, 456513, 447014, 472535, 447666, 477052, 421282, 435095, 423774, 463218, 447390	1074	121	13588	3.76416	1.6811e-08	7.00456e-10	1.13412e-08
GOTERM_CC_FAT	GO:0019717~synaptosome	27	0.187474	7.5858e-12	465382, 477722, 436836, 468927, 438219, 450381, 431652, 450933, 461632, 442758, 476585, 460159, 479572, 471746, 459289, 423146, 431877, 466311, 438267, 436823, 423729, 457331, 421282, 470930, 460576, 436296, 463714	1071	66	12504	4.77617	2.86744e-09	1.91163e-10	1.04936e-08
GOTERM_BP_FAT	GO:0044057~regulation of system process	48	0.333287	7.94005e-12	440008, 432648, 431808, 436440, 477722, 468927, 425857, 428961, 450933, 421510, 473899, 460161, 479914, 478534, 448336, 459887, 472170, 473667, 451030, 476696, 452795, 462579, 472463, 441209, 453347, 438267, 450318, 468278, 451829, 433789, 429664, 421521, 462699, 447014, 461127, 423729, 451523, 421282, 435095, 462870, 446428, 461296, 423774, 448524, 447390, 453648, 460128, 455133	1074	201	13588	3.02132	2.08824e-08	8.35298e-10	1.40879e-08
GOTERM_BP_FAT	GO:0050804~regulation of synaptic transmission	32	0.222191	1.41253e-11	440008, 432648, 477722, 431808, 468927, 425857, 450933, 479914, 478534, 448336, 472170, 473667, 476696, 452795, 462579, 441209, 472463, 453347, 438267, 462699, 461127, 423729, 451523, 421282, 435095, 446428, 423774, 448524, 453648, 447390, 460128, 455133	1074	100	13588	4.04857	3.71497e-08	1.42884e-09	2.50623e-08
GOTERM_BP_FAT	GO:0031644~regulation of neurological system process	34	0.236078	1.92285e-11	440008, 432648, 431808, 477722, 468927, 425857, 450933, 479914, 478534, 448336, 472170, 473667, 476696, 452795, 462579, 472463, 441209, 453347, 438267, 468278, 433789, 462699, 461127, 423729, 451523, 421282, 435095, 446428, 423774, 448524, 453648, 447390, 460128, 455133	1074	113	13588	3.80673	5.0571e-08	1.873e-09	3.41166e-08
GOTERM_BP_FAT	GO:0048489~synaptic vesicle transport	17	0.118039	5.20668e-11	440008, 461434, 457220, 438267, 421785, 431652, 450933, 482172, 445387, 445686, 423729, 467668, 442426, 471746, 459289, 479327, 462579	1074	29	13588	7.41655	1.36936e-07	4.89056e-09	9.23807e-08
GOTERM_CC_FAT	GO:0030136~clathrin-coated vesicle	33	0.229135	6.67449e-11	478583, 440008, 457220, 477722, 468927, 438219, 430302, 477930, 482172, 475550, 470321, 472722, 442426, 471746, 437459, 423146, 457035, 467263, 453347, 438267, 427723, 472418, 472796, 445387, 435685, 457331, 421282, 422576, 446428, 463988, 423708, 453827, 450477	1071	104	12504	3.70459	2.52296e-08	1.57685e-09	9.23296e-08
GOTERM_MF_FAT	GO:0030695~GTPase regulator activity	66	0.45827	8.72093e-11	473307, 443797, 453507, 461581, 469730, 436956, 462513, 476758, 465378, 464632, 464020, 450764, 481680, 435375, 476616, 430643, 477776, 430595, 437714, 468360, 464219, 441906, 433576, 477249, 461272, 430827, 480719, 454419, 435711, 482172, 478335, 463523, 442758, 440935, 474335, 472722, 476585, 463079, 469909, 458036, 471193, 474068, 450718, 421127, 478497, 429723, 432001, 456830, 437742, 435786,…	1029	361	13288	2.36092	6.56686e-08	4.69061e-09	1.32801e-07
GOTERM_BP_FAT	GO:0051969~regulation of transmission of nerve impulse	32	0.222191	9.81146e-11	440008, 432648, 477722, 431808, 468927, 425857, 450933, 479914, 478534, 448336, 472170, 473667, 476696, 452795, 462579, 441209, 472463, 453347, 438267, 462699, 461127, 423729, 451523, 421282, 435095, 446428, 423774, 448524, 453648, 447390, 460128, 455133	1074	107	13588	3.78371	2.58041e-07	8.89798e-09	1.74082e-07
GOTERM_BP_FAT	GO:0001505~regulation of neurotransmitter levels	24	0.166644	1.04378e-10	440008, 457220, 438267, 421785, 462798, 428961, 431652, 434704, 482172, 467668, 457331, 479914, 442426, 446635, 423774, 421190, 471746, 459289, 437459, 479327, 423146, 463714, 450477, 457035	1074	62	13588	4.89746	2.74515e-07	9.1505e-09	1.85196e-07
GOTERM_BP_FAT	GO:0006813~potassium ion transport	40	0.277739	1.28789e-10	451003, 439987, 450651, 453506, 441004, 432030, 474300, 456099, 435968, 431129, 433055, 474233, 450376, 445849, 443332, 470615, 455609, 479886, 444989, 467549, 451829, 455020, 464493, 427897, 481110, 423530, 451900, 431529, 469315, 433619, 430878, 453868, 431551, 461296, 445058, 444593, 467954, 473043, 461062, 464962	1074	160	13588	3.16294	3.38715e-07	1.09263e-08	2.28507e-07
GOTERM_MF_FAT	GO:0060589~nucleoside-triphosphatase regulator activity	66	0.45827	1.80177e-10	473307, 443797, 453507, 461581, 469730, 436956, 462513, 476758, 465378, 464632, 464020, 450764, 481680, 435375, 476616, 430643, 477776, 430595, 437714, 468360, 464219, 441906, 433576, 477249, 461272, 430827, 480719, 454419, 435711, 482172, 478335, 463523, 442758, 440935, 474335, 472722, 476585, 463079, 469909, 458036, 471193, 474068, 450718, 421127, 478497, 429723, 432001, 456830, 437742, 435786,…	1029	367	13288	2.32232	1.35673e-07	9.04487e-09	2.74371e-07
GOTERM_MF_FAT	GO:0030955~potassium ion binding	33	0.229135	1.90354e-10	451003, 439987, 450651, 453506, 441004, 432030, 435968, 433055, 474233, 431660, 450376, 445849, 470615, 455609, 479886, 444989, 451829, 464493, 427897, 481110, 423530, 451900, 431529, 469315, 430878, 431551, 461296, 445058, 444593, 467954, 461062, 466455, 464962	1029	118	13288	3.6114	1.43337e-07	8.95855e-09	2.8987e-07
GOTERM_BP_FAT	GO:0007242~intracellular signaling cascade	127	0.881822	2.34186e-10	481537, 479509, 448668, 423569, 448336, 463882, 451030, 450119, 423410, 466923, 450318, 473335, 421288, 435375, 467668, 465402, 475909, 465345, 464156, 481130, 464219, 456676, 441906, 468859, 433576, 477249, 454419, 440310, 421785, 456983, 448178, 475262, 483057, 467640, 464814, 443832, 456830, 469046, 455126, 445732, 466417, 471485, 434195, 476523, 456718, 472535, 451523, 463096, 426826, 483067,…	1074	915	13588	1.75604	6.15909e-07	1.92472e-08	4.1551e-07
GOTERM_MF_FAT	GO:0008092~cytoskeletal protein binding	71	0.492987	2.94985e-10	423322, 435222, 434507, 434381, 477884, 452628, 453602, 476702, 431532, 430980, 434487, 449557, 451067, 464110, 480531, 459745, 472748, 438571, 422241, 443399, 440902, 430647, 459156, 479434, 462979, 472104, 456638, 475949, 454074, 433576, 477623, 467237, 429325, 482172, 427397, 479721, 429328, 430365, 463414, 439328, 478621, 437459, 447432, 456830, 469046, 433766, 444076, 438267, 482400, 465422,…	1029	414	13288	2.21464	2.22124e-07	1.30661e-08	4.49201e-07
GOTERM_CC_FAT	GO:0030135~coated vesicle	35	0.243022	5.4498e-10	478583, 440008, 457220, 477722, 468927, 438219, 433650, 430302, 477930, 482172, 475550, 470321, 472722, 442426, 471746, 437459, 423146, 457035, 467263, 453347, 438267, 427723, 430647, 472418, 472796, 445387, 435685, 457331, 421282, 422576, 446428, 463988, 423708, 453827, 450477	1071	124	12504	3.29538	2.06003e-07	1.21178e-08	7.53882e-07
GOTERM_BP_FAT	GO:0003001~generation of a signal involved in cell-cell signaling	27	0.187474	6.48787e-10	440008, 457220, 421785, 431652, 428961, 443795, 482172, 421510, 445929, 479914, 442426, 446635, 471746, 459289, 437459, 457035, 438267, 447014, 467668, 423774, 421190, 454679, 479327, 463714, 475000, 450477, 478880	1074	84	13588	4.06664	1.70631e-06	5.17063e-08	1.15112e-06
GOTERM_BP_FAT	GO:0046903~secretion	47	0.326344	8.44104e-10	440008, 461434, 457220, 432648, 467883, 421785, 443795, 428961, 431652, 423662, 482172, 421510, 475550, 434761, 445929, 479914, 468783, 446635, 442426, 448336, 438204, 471746, 476632, 459289, 432293, 437459, 462579, 457035, 472675, 438267, 480050, 451829, 421521, 471633, 447014, 467668, 435095, 423774, 421190, 454679, 453827, 479327, 435110, 463714, 475000, 450477, 478880	1074	221	13588	2.69065	2.21999e-06	6.52939e-08	1.49767e-06
GOTERM_CC_FAT	GO:0014069~postsynaptic density	21	0.145813	2.20569e-09	477722, 468278, 432648, 433789, 425857, 450933, 471479, 430980, 421282, 449557, 470321, 448336, 460159, 442536, 453648, 460576, 463351, 473189, 469547, 452858, 445615	1071	51	12504	4.80738	8.33749e-07	4.63194e-08	3.05117e-06
GOTERM_CC_FAT	GO:0030426~growth cone	21	0.145813	2.20569e-09	480719, 450381, 425857, 461219, 431009, 422407, 451523, 442905, 421282, 435012, 427043, 480647, 430729, 458036, 471313, 450119, 455772, 436563, 441862, 447432, 469046	1071	51	12504	4.80738	8.33749e-07	4.63194e-08	3.05117e-06
GOTERM_CC_FAT	GO:0030427~site of polarized growth	21	0.145813	2.20569e-09	480719, 450381, 425857, 461219, 431009, 422407, 451523, 442905, 421282, 435012, 427043, 480647, 430729, 458036, 471313, 450119, 455772, 436563, 441862, 447432, 469046	1071	51	12504	4.80738	8.33749e-07	4.63194e-08	3.05117e-06
GOTERM_BP_FAT	GO:0015674~di-, tri-valent inorganic cation transport	38	0.263852	2.24241e-09	473932, 436440, 479792, 477722, 421005, 424809, 462825, 478297, 425857, 460977, 426287, 428961, 421510, 447341, 445234, 465786, 456983, 480920, 445929, 459887, 473667, 452795, 445556, 481454, 456681, 442850, 472228, 456513, 447014, 472535, 447666, 477052, 421282, 435095, 423774, 463218, 447390, 463960	1074	161	13588	2.98613	5.89753e-06	1.68501e-07	3.97865e-06
GOTERM_BP_FAT	GO:0007155~cell adhesion	86	0.597139	2.92948e-09	468903, 467352, 474496, 460064, 461339, 477931, 424548, 434487, 459597, 430445, 478064, 479350, 472900, 422144, 482146, 431083, 454008, 431777, 424000, 425736, 429685, 428773, 454367, 450316, 446653, 440946, 441159, 455857, 429682, 449486, 448345, 466088, 437904, 474966, 474556, 481130, 440714, 455019, 423799, 474961, 475493, 445948, 459600, 444354, 450696, 448823, 459428, 475091, 452453, 444618,…	1074	561	13588	1.93949	7.70452e-06	2.14015e-07	5.19771e-06
GOTERM_BP_FAT	GO:0022610~biological adhesion	86	0.597139	3.18748e-09	468903, 467352, 474496, 460064, 461339, 477931, 424548, 434487, 459597, 430445, 478064, 479350, 472900, 422144, 482146, 431083, 454008, 431777, 424000, 425736, 429685, 428773, 454367, 450316, 446653, 440946, 441159, 455857, 429682, 449486, 448345, 466088, 437904, 474966, 474556, 481130, 440714, 455019, 423799, 474961, 475493, 445948, 459600, 444354, 450696, 448823, 459428, 475091, 452453, 444618,…	1074	562	13588	1.93604	8.38304e-06	2.26569e-07	5.65546e-06
GOTERM_MF_FAT	GO:0005262~calcium channel activity	23	0.1597	3.62251e-09	473932, 477722, 479792, 424809, 462825, 478297, 442850, 472228, 426287, 428961, 456513, 421510, 445234, 447666, 456983, 421282, 445929, 480920, 459887, 423774, 463218, 447390, 481454	1029	68	13288	4.3678	2.72774e-06	1.51542e-07	5.51632e-06
GOTERM_CC_FAT	GO:0031225~anchored to membrane	46	0.3194	3.64989e-09	432568, 464456, 475091, 460064, 460878, 425806, 461219, 445686, 423814, 453460, 430729, 482146, 458036, 458911, 451731, 473189, 454008, 470829, 438418, 455836, 454367, 466417, 464902, 451849, 434434, 465116, 434704, 446653, 439060, 428221, 471197, 466582, 435012, 475197, 449065, 451055, 457476, 454054, 433321, 438383, 474556, 455019, 463714, 471303, 452849, 435444	1071	207	12504	2.59446	1.37966e-06	7.26136e-08	5.04897e-06
GOTERM_CC_FAT	GO:0030672~synaptic vesicle membrane	13	0.0902652	4.15546e-09	457220, 438267, 470321, 446428, 468927, 463988, 438219, 471746, 437459, 423146, 457331, 450477, 457035	1071	19	12504	7.98821	1.57076e-06	7.85382e-08	5.74832e-06
GOTERM_MF_FAT	GO:0005249~voltage-gated potassium channel activity	28	0.194417	4.35375e-09	439987, 450651, 453506, 432030, 474300, 456099, 435968, 431129, 433055, 474233, 443332, 470615, 455609, 444989, 479886, 451829, 427897, 481110, 423530, 451900, 469315, 430878, 453868, 461296, 445058, 444593, 461062, 464962	1029	99	13288	3.65231	3.27837e-06	1.72546e-07	6.62984e-06
GOTERM_MF_FAT	GO:0031420~alkali metal ion binding	43	0.29857	4.73933e-09	436440, 425001, 451003, 427595, 439987, 450651, 453506, 441004, 432030, 435968, 433055, 474233, 431660, 450376, 445849, 423146, 470615, 455609, 479886, 444989, 451829, 464493, 472228, 427897, 481110, 423530, 451900, 431529, 469315, 457331, 430878, 431551, 461296, 445058, 444593, 467954, 456208, 461062, 462610, 457803, 439331, 466455, 464962	1029	206	13288	2.69554	3.56871e-06	1.78436e-07	7.21701e-06
GOTERM_MF_FAT	GO:0005245~voltage-gated calcium channel activity	13	0.0902652	6.59068e-09	479792, 424809, 462825, 478297, 442850, 459887, 423774, 428961, 447390, 421510, 445234, 456983, 445929	1029	21	13288	7.99408	4.96277e-06	2.36323e-07	1.00362e-05
GOTERM_BP_FAT	GO:0030534~adult behavior	27	0.187474	7.30212e-09	432648, 459006, 425857, 421510, 460161, 445929, 479914, 478534, 473999, 441209, 429685, 456681, 451829, 425418, 462798, 459156, 465921, 457788, 421521, 423729, 421282, 435095, 431551, 445585, 423774, 471859, 460576	1074	93	13588	3.67309	1.92044e-05	5.05383e-07	1.2956e-05
GOTERM_BP_FAT	GO:0001764~neuron migration	23	0.1597	9.76258e-09	433766, 467237, 451630, 466402, 469260, 476864, 461801, 422407, 447028, 438798, 435764, 443246, 421256, 457476, 448358, 473999, 425456, 481130, 426898, 434891, 435380, 455019, 447432	1074	70	13588	4.15701	2.56753e-05	6.58348e-07	1.73215e-05
GOTERM_BP_FAT	GO:0007626~locomotory behavior	47	0.326344	1.15469e-08	471378, 459600, 432648, 459006, 469574, 452453, 428961, 450933, 476864, 421510, 460161, 445929, 479914, 478534, 432770, 473667, 473999, 441209, 480336, 429685, 468278, 456681, 449482, 451829, 467191, 425418, 429664, 469260, 435705, 459156, 421521, 461127, 423729, 478329, 421282, 435095, 435930, 445585, 431551, 476113, 431480, 423774, 437904, 460576, 421050, 465642, 475000	1074	239	13588	2.488	3.03678e-05	7.59207e-07	2.04873e-05
GOTERM_BP_FAT	GO:0032940~secretion by cell	40	0.277739	1.31327e-08	440008, 461434, 457220, 421785, 467883, 443795, 431652, 428961, 423662, 482172, 421510, 475550, 434761, 479914, 446635, 442426, 438204, 471746, 476632, 459289, 432293, 437459, 462579, 457035, 472675, 438267, 480050, 447014, 471633, 467668, 423774, 421190, 454679, 453827, 479327, 435110, 463714, 475000, 450477, 478880	1074	186	13588	2.72081	3.45385e-05	8.42417e-07	2.33011e-05
GOTERM_CC_FAT	GO:0042734~presynaptic membrane	15	0.104152	1.32861e-08	477722, 431808, 451829, 468927, 433789, 450381, 425857, 443179, 429682, 479914, 446635, 448336, 421190, 476696, 471859	1071	28	12504	6.2545	5.02213e-06	2.3915e-07	1.83789e-05
GOTERM_CC_FAT	GO:0034704~calcium channel complex	11	0.0763783	4.0746e-08	479792, 478297, 442850, 459887, 423774, 428961, 447390, 421510, 445234, 456983, 445929	1071	15	12504	8.56172	1.54019e-05	7.0009e-07	5.63647e-05
GOTERM_CC_FAT	GO:0005891~voltage-gated calcium channel complex	11	0.0763783	4.0746e-08	479792, 478297, 442850, 459887, 423774, 428961, 447390, 421510, 445234, 456983, 445929	1071	15	12504	8.56172	1.54019e-05	7.0009e-07	5.63647e-05
GOTERM_CC_FAT	GO:0005856~cytoskeleton	148	1.02764	5.15805e-08	432648, 435222, 461194, 459998, 448528, 420678, 453602, 450933, 476702, 431532, 465954, 449557, 455574, 447552, 448336, 480531, 431083, 455772, 469547, 431877, 466924, 444540, 440902, 433789, 466537, 471537, 463378, 421282, 462870, 472104, 480520, 442536, 464156, 422234, 424317, 433576, 454119, 467237, 477722, 473098, 440310, 450381, 466402, 471479, 427397, 434761, 479721, 464132, 454174, 470321,…	1071	1122	12504	1.54003	1.94972e-05	8.47714e-07	7.13523e-05
GOTERM_BP_FAT	GO:0015672~monovalent inorganic cation transport	53	0.368004	7.16656e-08	436440, 427595, 453506, 432030, 474300, 456099, 431129, 435968, 433055, 444989, 479886, 455020, 427897, 453868, 431551, 467954, 464962, 451003, 425001, 439987, 450651, 441004, 474233, 450376, 445849, 443332, 423146, 470615, 455609, 463330, 451829, 467549, 464493, 472228, 481110, 423530, 451900, 431529, 469315, 433619, 457331, 430878, 434749, 461296, 463988, 445058, 444593, 473043, 461062, 456208,…	1074	303	13588	2.21302	0.000188463	4.48762e-06	0.000127154
GOTERM_BP_FAT	GO:0016477~cell migration	45	0.312457	1.05783e-07	459600, 467237, 454419, 451630, 466402, 469574, 452453, 424548, 476864, 445686, 422407, 431532, 477698, 438798, 447028, 435764, 478534, 443246, 422144, 473999, 448358, 425456, 435380, 447432, 470158, 480336, 433766, 460201, 471485, 429664, 469260, 435705, 450310, 441159, 461801, 445108, 421256, 476113, 457476, 466088, 434891, 426898, 481130, 441862, 455019	1074	240	13588	2.37221	0.00027817	6.46996e-06	0.000187688
GOTERM_BP_FAT	GO:0042391~regulation of membrane potential	29	0.201361	1.1684e-07	433766, 432648, 477722, 456681, 451829, 424809, 455012, 425857, 423530, 421521, 423729, 459776, 421282, 445929, 473592, 435095, 478534, 448336, 423774, 459887, 448358, 476696, 473043, 466818, 452795, 436563, 472463, 455133, 469693	1074	119	13588	3.0832	0.000307243	6.98385e-06	0.000207307
GOTERM_BP_FAT	GO:0051674~localization of cell	50	0.347174	1.44273e-07	451630, 424548, 422407, 431532, 477698, 443246, 422144, 480336, 435705, 450310, 441159, 451602, 431551, 466088, 426898, 481130, 455019, 459600, 467237, 454419, 469574, 466402, 425857, 452453, 476864, 445686, 461611, 438798, 447028, 435764, 478534, 474331, 473999, 448358, 425456, 435380, 447432, 470158, 433766, 460201, 471485, 429664, 469260, 461801, 445108, 421256, 476113, 457476, 434891, 441862	1074	284	13588	2.22742	0.000379367	8.43195e-06	0.00025598
GOTERM_BP_FAT	GO:0048870~cell motility	50	0.347174	1.44273e-07	451630, 424548, 422407, 431532, 477698, 443246, 422144, 480336, 435705, 450310, 441159, 451602, 431551, 466088, 426898, 481130, 455019, 459600, 467237, 454419, 469574, 466402, 425857, 452453, 476864, 445686, 461611, 438798, 447028, 435764, 478534, 474331, 473999, 448358, 425456, 435380, 447432, 470158, 433766, 460201, 471485, 429664, 469260, 461801, 445108, 421256, 476113, 457476, 434891, 441862	1074	284	13588	2.22742	0.000379367	8.43195e-06	0.00025598
GOTERM_CC_FAT	GO:0008076~voltage-gated potassium channel complex	22	0.152757	1.56304e-07	451829, 427897, 439987, 451900, 450651, 453506, 469315, 432030, 474300, 430878, 453868, 431129, 456099, 435968, 433055, 445058, 473043, 461062, 474233, 464962, 444989, 479886	1071	69	12504	3.72249	5.90813e-05	2.46179e-06	0.000216219
GOTERM_CC_FAT	GO:0034705~potassium channel complex	22	0.152757	1.56304e-07	451829, 427897, 439987, 451900, 450651, 453506, 469315, 432030, 474300, 430878, 453868, 431129, 456099, 435968, 433055, 445058, 473043, 461062, 474233, 464962, 444989, 479886	1071	69	12504	3.72249	5.90813e-05	2.46179e-06	0.000216219
GOTERM_CC_FAT	GO:0019898~extrinsic to membrane	75	0.520761	1.96085e-07	463152, 435222, 434507, 473876, 461434, 435323, 450933, 473592, 443397, 426982, 465718, 459745, 431083, 459289, 463351, 451588, 453235, 426418, 450764, 440659, 460076, 472418, 447054, 451961, 430643, 424631, 465402, 432758, 462870, 471324, 461731, 422234, 453648, 470930, 480620, 454119, 478442, 464700, 451003, 460878, 471479, 479030, 429328, 472722, 476585, 432770, 453460, 469909, 482783, 448358,…	1071	472	12504	1.85515	7.41176e-05	2.96481e-06	0.000271248
GOTERM_MF_FAT	GO:0005230~extracellular ligand-gated ion channel activity	20	0.13887	3.37287e-07	466302, 477722, 432648, 456681, 476013, 469011, 425857, 465921, 421521, 443179, 421282, 435095, 426122, 444006, 476696, 469547, 452858, 480362, 472463, 453890	1029	66	13288	3.91318	0.000253945	1.15443e-05	0.000513616
GOTERM_BP_FAT	GO:0016337~cell-cell adhesion	43	0.29857	4.75567e-07	459600, 467352, 450696, 474496, 461339, 425806, 473899, 445686, 428916, 430445, 479350, 422144, 479572, 458036, 478621, 431083, 460606, 424000, 447432, 425736, 470093, 428773, 429685, 454367, 450316, 434706, 440946, 441159, 455857, 462658, 429682, 474183, 449486, 422576, 448345, 466088, 431968, 437904, 421780, 481130, 461566, 423799, 475493	1074	236	13588	2.3052	0.00124996	2.71897e-05	0.000843782
GOTERM_BP_FAT	GO:0051056~regulation of small GTPase mediated signal transduction	42	0.291626	4.89096e-07	480719, 461272, 473307, 443797, 435711, 424548, 463523, 461581, 436956, 442758, 440935, 462513, 463079, 476758, 474068, 432689, 421127, 478497, 432001, 456830, 464632, 450764, 467153, 469260, 435375, 441692, 476616, 456718, 450310, 451523, 477776, 478682, 443094, 469407, 437714, 441923, 430595, 454946, 468360, 464219, 433576, 434440	1074	228	13588	2.33059	0.00128549	2.73682e-05	0.000867786
GOTERM_CC_FAT	GO:0031410~cytoplasmic vesicle	77	0.534648	8.99667e-07	451280, 433650, 430302, 460276, 465054, 477930, 475550, 433878, 442271, 434487, 442426, 443246, 471746, 471313, 476169, 467263, 457035, 453347, 446942, 430647, 472418, 472796, 451961, 445387, 471197, 462979, 421282, 450559, 462870, 423708, 469631, 453827, 482615, 457596, 440008, 478583, 477722, 457220, 468927, 438219, 464700, 426287, 467883, 475518, 423662, 482172, 442758, 425704, 472722, 470321,…	1071	508	12504	1.76965	0.000340016	1.30797e-05	0.00124452
GOTERM_CC_FAT	GO:0031982~vesicle	78	0.541591	1.04285e-06	451280, 433650, 430302, 460276, 465054, 477930, 475550, 433878, 442271, 434487, 442426, 443246, 471746, 471313, 476169, 467263, 457035, 453347, 446942, 473056, 430647, 472418, 472796, 451961, 445387, 471197, 462979, 421282, 450559, 462870, 423708, 469631, 453827, 482615, 457596, 440008, 478583, 477722, 457220, 468927, 438219, 464700, 426287, 467883, 475518, 423662, 482172, 442758, 425704, 472722,…	1071	519	12504	1.75463	0.000394121	1.45999e-05	0.00144259
GOTERM_BP_FAT	GO:0006873~cellular ion homeostasis	45	0.312457	1.19637e-06	480770, 432648, 436440, 477722, 467237, 424809, 455012, 425857, 421510, 439393, 445686, 459776, 445929, 473592, 478534, 448336, 459887, 473667, 476696, 448358, 452795, 436563, 472463, 438418, 467263, 433766, 456681, 451829, 473056, 429664, 423530, 421521, 447014, 472535, 423729, 421282, 435095, 431551, 444192, 423774, 473043, 466818, 446970, 455133, 469693	1074	261	13588	2.18134	0.00314151	6.5549e-05	0.00212267
GOTERM_BP_FAT	GO:0043279~response to alkaloid	13	0.0902652	1.25447e-06	479914, 432648, 456681, 478534, 463606, 425857, 462798, 421521, 450933, 420601, 465402, 421282, 435095	1074	30	13588	5.48243	0.00329382	6.73295e-05	0.00222575
GOTERM_BP_FAT	GO:0007010~cytoskeleton organization	52	0.361061	1.76734e-06	423322, 473307, 452628, 476702, 434487, 424354, 449557, 443246, 480531, 441027, 459745, 446051, 438571, 432689, 422241, 444540, 440902, 429685, 450310, 466537, 467668, 462979, 480520, 451602, 456638, 460576, 470029, 433576, 477623, 430827, 440310, 466402, 470010, 458036, 463414, 439328, 439548, 460201, 482400, 475624, 457569, 471386, 473106, 445108, 424814, 435012, 427043, 456657, 425280, 432323,…	1074	326	13588	2.01807	0.00463733	9.29581e-05	0.0031357
GOTERM_BP_FAT	GO:0016192~vesicle-mediated transport	67	0.465213	2.12116e-06	465382, 461434, 473307, 451280, 433650, 450933, 421510, 475550, 442271, 459597, 455574, 442426, 438204, 471746, 444583, 459289, 440902, 446942, 453042, 430647, 445387, 467668, 461877, 479327, 453827, 478902, 440008, 457220, 468927, 425857, 421785, 467883, 431652, 423662, 482172, 434761, 445686, 479030, 442758, 435545, 425552, 482783, 476632, 432293, 464654, 452858, 462579, 469046, 466311, 472675,…	1074	466	13588	1.81903	0.00556311	0.000109379	0.00376344
GOTERM_CC_FAT	GO:0044463~cell projection part	35	0.243022	2.24318e-06	471378, 466225, 448528, 425857, 420678, 428961, 465054, 421510, 439393, 445686, 449557, 447552, 477154, 448336, 432529, 469547, 447432, 469046, 451829, 433789, 450948, 476259, 429682, 421282, 462870, 460807, 427043, 456657, 444006, 442536, 456638, 437904, 471859, 441862, 433576	1071	170	12504	2.40369	0.000847563	3.02825e-05	0.00310299
GOTERM_MF_FAT	GO:0005085~guanyl-nucleotide exchange factor activity	30	0.208304	2.29527e-06	480719, 461272, 477249, 443797, 461581, 442758, 440935, 474335, 462513, 463079, 469909, 476758, 450718, 465378, 478497, 421127, 432001, 456830, 437742, 460385, 441692, 435375, 456718, 451523, 477776, 478682, 469407, 430595, 454946, 433576	1029	147	13288	2.63541	0.00172685	7.51425e-05	0.00349516
GOTERM_BP_FAT	GO:0055082~cellular chemical homeostasis	45	0.312457	2.48185e-06	480770, 432648, 436440, 477722, 467237, 424809, 455012, 425857, 421510, 439393, 445686, 459776, 445929, 473592, 478534, 448336, 459887, 473667, 476696, 448358, 452795, 436563, 472463, 438418, 467263, 433766, 456681, 451829, 473056, 429664, 423530, 421521, 447014, 472535, 423729, 421282, 435095, 431551, 444192, 423774, 473043, 466818, 446970, 455133, 469693	1074	268	13588	2.12436	0.00650602	0.000125517	0.00440339
GOTERM_BP_FAT	GO:0033555~multicellular organismal response to stress	14	0.0972087	2.55957e-06	477722, 469260, 472815, 460333, 479914, 432770, 478534, 433545, 423774, 441728, 451030, 476696, 439331, 453890	1074	37	13588	4.78716	0.00670908	0.000127005	0.00454128
GOTERM_MF_FAT	GO:0008066~glutamate receptor activity	14	0.0972087	2.87016e-06	477722, 468278, 431808, 450229, 433789, 452444, 443179, 461127, 421282, 479914, 476696, 469547, 452858, 472463	1029	38	13288	4.75761	0.0021589	9.00472e-05	0.00437056
GOTERM_MF_FAT	GO:0005083~small GTPase regulator activity	39	0.270796	2.98395e-06	480719, 461272, 454419, 473307, 443797, 435711, 482172, 463523, 461581, 436956, 442758, 440935, 472722, 463079, 476758, 458036, 471193, 474068, 465378, 421127, 478497, 432001, 456830, 437742, 481680, 476616, 456718, 451523, 438077, 478682, 469407, 441923, 430595, 454946, 468360, 464219, 441906, 433576, 434440	1029	223	13288	2.25842	0.0022444	8.98727e-05	0.00454384
GOTERM_BP_FAT	GO:0007156~homophilic cell adhesion	26	0.18053	3.65422e-06	474496, 461339, 425806, 430445, 479350, 460606, 424000, 425736, 470093, 429685, 450316, 434706, 440946, 462658, 455857, 429682, 474183, 449486, 422576, 448345, 466088, 431968, 437904, 421780, 423799, 475493	1074	117	13588	2.8115	0.00956459	0.000177959	0.00648339
GOTERM_BP_FAT	GO:0006887~exocytosis	25	0.173587	3.87488e-06	440008, 457220, 461434, 421785, 467883, 431652, 423662, 421510, 482172, 434761, 475550, 438204, 471746, 459289, 476632, 432293, 462579, 472675, 438267, 480050, 467668, 423774, 479327, 453827, 435110	1074	110	13588	2.8754	0.0101392	0.000185273	0.00687487
GOTERM_BP_FAT	GO:0008344~adult locomotory behavior	18	0.124983	3.88946e-06	429685, 451829, 459006, 425418, 459156, 421510, 423729, 460161, 421282, 445929, 479914, 478534, 431551, 445585, 423774, 473999, 460576, 441209	1074	62	13588	3.67309	0.0101772	0.000182649	0.00690074
GOTERM_BP_FAT	GO:0007270~nerve-nerve synaptic transmission	12	0.0833218	4.32713e-06	479914, 473740, 431808, 478534, 433789, 444006, 423774, 476696, 423729, 475420, 445929, 421282	1074	28	13588	5.42219	0.0113159	0.000199636	0.00767724
GOTERM_MF_FAT	GO:0015276~ligand-gated ion channel activity	24	0.166644	4.79715e-06	466302, 477722, 432648, 456681, 476013, 469011, 425857, 481110, 465921, 423530, 421521, 443179, 421282, 435095, 426122, 444006, 461296, 476696, 452858, 469547, 480362, 472463, 455609, 453890	1029	106	13288	2.92381	0.00360575	0.000138924	0.00730481
GOTERM_MF_FAT	GO:0022834~ligand-gated channel activity	24	0.166644	4.79715e-06	466302, 477722, 432648, 456681, 476013, 469011, 425857, 481110, 465921, 423530, 421521, 443179, 421282, 435095, 426122, 444006, 461296, 476696, 452858, 469547, 480362, 472463, 455609, 453890	1029	106	13288	2.92381	0.00360575	0.000138924	0.00730481
GOTERM_BP_FAT	GO:0022604~regulation of cell morphogenesis	23	0.1597	4.98282e-06	439548, 433766, 432648, 471485, 473056, 469574, 426418, 461364, 461632, 449001, 421282, 424354, 447028, 435095, 480236, 427043, 480531, 423774, 458036, 437904, 431860, 421050, 444540	1074	97	13588	2.9999	0.0130194	0.00022592	0.00884052
GOTERM_BP_FAT	GO:0042596~fear response	10	0.0694348	5.15915e-06	479914, 477722, 478534, 432770, 433545, 476696, 451030, 472815, 460333, 453890	1074	19	13588	6.65883	0.013477	0.00022995	0.00915335
GOTERM_CC_FAT	GO:0005874~microtubule	43	0.29857	5.82389e-06	466225, 473098, 477884, 466402, 425846, 420678, 427397, 431532, 475436, 461611, 447552, 477154, 430365, 439328, 448498, 432529, 443127, 476636, 466924, 467986, 452549, 432375, 420746, 425833, 453042, 478936, 439060, 471537, 438815, 471197, 463378, 435207, 448993, 427043, 427007, 465523, 483109, 441862, 465567, 433576, 458606, 454119, 447392	1071	240	12504	2.09178	0.00219902	7.59088e-05	0.008056
GOTERM_CC_FAT	GO:0043197~dendritic spine	12	0.0833218	6.17646e-06	462870, 460807, 433789, 456657, 442536, 425857, 456638, 471859, 469547, 447432, 449557, 421282	1071	27	12504	5.18892	0.00233199	7.78206e-05	0.00854367
GOTERM_BP_FAT	GO:0030029~actin filament-based process	33	0.229135	6.80016e-06	430827, 423322, 473307, 476702, 422407, 424354, 438798, 480531, 441027, 459745, 432175, 438571, 422241, 440902, 429685, 460201, 482400, 475624, 471386, 473106, 466537, 450310, 445108, 462979, 435012, 456657, 456638, 460576, 470029, 425936, 455778, 433576, 477623	1074	176	13588	2.37221	0.0177255	0.00029803	0.0120646
GOTERM_BP_FAT	GO:0007017~microtubule-based process	37	0.256909	8.33798e-06	466225, 477884, 466402, 420678, 464132, 434487, 443246, 447552, 477154, 470010, 446051, 463414, 439328, 448498, 432529, 443127, 432689, 466924, 467986, 444540, 439548, 452549, 432375, 420746, 425833, 478936, 471537, 424814, 451602, 480520, 448993, 445585, 427043, 483109, 465567, 458606, 447392	1074	211	13588	2.21856	0.0216903	0.000359427	0.0147928
GOTERM_BP_FAT	GO:0010975~regulation of neuron projection development	15	0.104152	9.68063e-06	439548, 432648, 471485, 469574, 461632, 421282, 449001, 447028, 435095, 427043, 423774, 458036, 437904, 421050, 444540	1074	47	13588	4.0378	0.0251388	0.000410564	0.0171747
GOTERM_BP_FAT	GO:0048488~synaptic vesicle endocytosis	8	0.0555478	1.04434e-05	440008, 461434, 421785, 450933, 423729, 445387, 445686, 462579	1074	12	13588	8.43451	0.0270925	0.000435877	0.0185278
GOTERM_MF_FAT	GO:0005096~GTPase activator activity	34	0.236078	1.09355e-05	430827, 454419, 473307, 435711, 453507, 478335, 463523, 469730, 436956, 476585, 458036, 471193, 474068, 429723, 464632, 435786, 464020, 421049, 450764, 481680, 476616, 430643, 463096, 462284, 438077, 478682, 443094, 456657, 437714, 441923, 454946, 468360, 464219, 434440	1029	192	13288	2.28677	0.00820066	0.000304934	0.0166512
GOTERM_BP_FAT	GO:0050801~ion homeostasis	46	0.3194	1.1607e-05	480770, 432648, 436440, 477722, 467237, 424809, 455012, 425857, 427595, 421510, 439393, 445686, 459776, 445929, 473592, 478534, 448336, 459887, 473667, 476696, 448358, 452795, 436563, 472463, 438418, 467263, 433766, 456681, 451829, 473056, 429664, 423530, 421521, 447014, 472535, 423729, 421282, 435095, 431551, 444192, 423774, 473043, 466818, 446970, 455133, 469693	1074	293	13588	1.98628	0.0300653	0.000476863	0.0205919
GOTERM_BP_FAT	GO:0051899~membrane depolarization	13	0.0902652	1.16333e-05	477722, 456681, 432648, 424809, 423729, 421282, 435095, 448336, 423774, 459887, 476696, 452795, 436563	1074	36	13588	4.56869	0.0301324	0.000470592	0.0206386
GOTERM_BP_FAT	GO:0021953~central nervous system neuron differentiation	14	0.0972087	1.26335e-05	461194, 451630, 481537, 473592, 435095, 435034, 472460, 478534, 423774, 473999, 425456, 426898, 435602, 421050	1074	42	13588	4.21726	0.0326804	0.000503302	0.0224129
GOTERM_BP_FAT	GO:0048167~regulation of synaptic plasticity	15	0.104152	1.26827e-05	453347, 477722, 468927, 450933, 462699, 423729, 461127, 451523, 421282, 478534, 448336, 473667, 448524, 476696, 462579	1074	48	13588	3.95368	0.0328056	0.000497723	0.0225002
GOTERM_CC_FAT	GO:0005626~insoluble fraction	75	0.520761	1.39415e-05	436440, 465382, 450933, 421510, 461632, 453506, 459597, 473592, 443246, 425574, 471746, 451030, 476696, 459289, 469547, 431877, 456681, 473056, 447054, 422723, 429682, 458452, 421282, 452868, 460576, 470930, 480064, 457596, 464962, 477722, 436836, 468927, 450381, 438219, 425857, 436021, 431652, 460878, 443179, 453598, 445686, 424330, 442758, 425552, 476585, 478534, 446635, 460159, 479572, 473667,…	1071	528	12504	1.65839	0.00525605	0.000169983	0.0192838
GOTERM_BP_FAT	GO:0050808~synapse organization	15	0.104152	1.64779e-05	424809, 475428, 444602, 450933, 445929, 422576, 428916, 446635, 463259, 480647, 423774, 473667, 421190, 472170, 447390	1074	49	13588	3.87299	0.0424115	0.000637108	0.0292322
GOTERM_CC_FAT	GO:0000267~cell fraction	82	0.569365	1.71659e-05	436440, 465382, 450933, 421510, 461632, 453506, 459597, 473592, 443246, 425574, 471746, 451030, 476696, 459289, 469547, 431877, 456681, 473056, 447054, 453926, 422723, 429682, 458452, 421282, 456905, 452868, 422234, 460576, 470930, 480064, 457596, 464962, 477722, 436836, 468927, 450381, 438219, 425857, 436021, 431652, 460878, 443179, 453598, 445686, 424330, 442758, 474335, 425552, 476585, 478534,…	1071	596	12504	1.6063	0.00646774	0.000202753	0.0237432
GOTERM_MF_FAT	GO:0008047~enzyme activator activity	40	0.277739	1.74351e-05	430827, 454419, 473307, 435711, 453507, 478335, 463523, 445686, 469730, 436956, 442758, 455980, 476585, 451067, 458036, 471193, 474068, 429723, 447432, 464632, 435786, 464020, 421049, 450764, 422988, 481680, 476616, 430643, 463096, 462284, 438077, 478682, 456657, 443094, 437714, 441923, 454946, 468360, 464219, 434440	1029	249	13288	2.07446	0.013043	0.000468775	0.0265468
GOTERM_BP_FAT	GO:0016079~synaptic vesicle exocytosis	9	0.0624913	1.87711e-05	440008, 457220, 438267, 421785, 471746, 431652, 482172, 479327, 467668	1074	17	13588	6.698	0.0481696	0.000715229	0.0332998
GOTERM_CC_FAT	GO:0033267~axon part	11	0.0763783	1.9981e-05	471378, 451829, 448336, 444006, 437904, 428961, 471859, 465054, 441862, 429682, 469046	1071	25	12504	5.13703	0.00752443	0.000228849	0.0276365
GOTERM_BP_FAT	GO:0010769~regulation of cell morphogenesis involved in differentiation	15	0.104152	2.12394e-05	439548, 432648, 471485, 469574, 461632, 421282, 449001, 447028, 435095, 427043, 423774, 458036, 437904, 421050, 444540	1074	50	13588	3.79553	0.0543287	0.000797686	0.0376778
GOTERM_BP_FAT	GO:0031344~regulation of cell projection organization	16	0.111096	2.45447e-05	439548, 432648, 471485, 469574, 461632, 421282, 449001, 447028, 435095, 427043, 423774, 458036, 437904, 441862, 421050, 444540	1074	57	13588	3.55137	0.062514	0.000908791	0.0435401
GOTERM_BP_FAT	GO:0007612~learning	16	0.111096	2.45447e-05	477722, 425857, 421785, 430068, 472815, 421510, 422407, 445387, 461127, 421282, 435095, 478534, 431551, 432176, 467696, 453890	1074	57	13588	3.55137	0.062514	0.000908791	0.0435401
GOTERM_CC_FAT	GO:0005624~membrane fraction	72	0.499931	2.59995e-05	436440, 465382, 450933, 421510, 461632, 453506, 459597, 473592, 443246, 471746, 451030, 476696, 459289, 469547, 431877, 456681, 447054, 422723, 429682, 458452, 421282, 460576, 470930, 480064, 457596, 464962, 477722, 436836, 468927, 450381, 438219, 425857, 436021, 431652, 460878, 443179, 453598, 445686, 424330, 442758, 425552, 476585, 478534, 446635, 460159, 479572, 473667, 471193, 452795, 483257,…	1071	510	12504	1.64825	0.00977981	0.000289015	0.0359596
GOTERM_CC_FAT	GO:0030665~clathrin coated vesicle membrane	13	0.0902652	2.61364e-05	457220, 438267, 470321, 446428, 468927, 463988, 438219, 471746, 437459, 423146, 457331, 450477, 457035	1071	36	12504	4.216	0.00983104	0.000282237	0.0361489
GOTERM_BP_FAT	GO:0010324~membrane invagination	33	0.229135	2.73482e-05	440008, 461434, 468927, 425857, 421785, 450933, 445686, 442271, 479030, 442758, 435545, 459597, 455574, 482783, 444583, 452858, 464654, 462579, 466311, 440902, 471485, 453042, 475624, 430647, 434704, 423729, 445387, 465902, 461877, 456657, 442458, 458628, 455778	1074	188	13588	2.22079	0.0694009	0.000998483	0.048512
GOTERM_BP_FAT	GO:0006897~endocytosis	33	0.229135	2.73482e-05	440008, 461434, 468927, 425857, 421785, 450933, 445686, 442271, 479030, 442758, 435545, 459597, 455574, 482783, 444583, 452858, 464654, 462579, 466311, 440902, 471485, 453042, 475624, 430647, 434704, 423729, 445387, 465902, 461877, 456657, 442458, 458628, 455778	1074	188	13588	2.22079	0.0694009	0.000998483	0.048512
GOTERM_BP_FAT	GO:0050770~regulation of axonogenesis	13	0.0902652	2.9112e-05	439548, 471485, 469574, 461632, 449001, 421282, 447028, 427043, 423774, 458036, 437904, 421050, 444540	1074	39	13588	4.21726	0.0737079	0.00104829	0.0516401
GOTERM_BP_FAT	GO:0007018~microtubule-based movement	22	0.152757	3.32086e-05	452549, 432375, 477884, 425833, 420746, 420678, 478936, 471537, 434487, 477154, 447552, 445585, 483109, 432529, 448498, 443127, 465567, 458606, 466924, 447392, 444540, 467986	1074	101	13588	2.75583	0.0836347	0.00117958	0.0589048
GOTERM_BP_FAT	GO:0030036~actin cytoskeleton organization	30	0.208304	3.49627e-05	430827, 423322, 473307, 476702, 424354, 480531, 441027, 459745, 438571, 422241, 440902, 429685, 460201, 482400, 475624, 471386, 473106, 466537, 450310, 445108, 462979, 435012, 456657, 456638, 460576, 470029, 425936, 455778, 433576, 477623	1074	165	13588	2.30032	0.0878524	0.0012253	0.0620152
GOTERM_BP_FAT	GO:0002209~behavioral defense response	8	0.0555478	3.92882e-05	479914, 477722, 478534, 432770, 476696, 472815, 460333, 453890	1074	14	13588	7.22958	0.0981707	0.00135868	0.0696851
GOTERM_BP_FAT	GO:0001662~behavioral fear response	8	0.0555478	3.92882e-05	479914, 477722, 478534, 432770, 476696, 472815, 460333, 453890	1074	14	13588	7.22958	0.0981707	0.00135868	0.0696851
GOTERM_MF_FAT	GO:0003779~actin binding	43	0.29857	4.86673e-05	423322, 434381, 452628, 453602, 476702, 429325, 482172, 479721, 430980, 434487, 449557, 480531, 459745, 472748, 438571, 437459, 422241, 443399, 456830, 440902, 444076, 482400, 465422, 459156, 474270, 463512, 473106, 479434, 475420, 462979, 446630, 472104, 456657, 425280, 449747, 432323, 456638, 475949, 448524, 454074, 443055, 425936, 477623	1029	288	13288	1.92806	0.035984	0.0012629	0.0740844
GOTERM_MF_FAT	GO:0005516~calmodulin binding	23	0.1597	5.29633e-05	445732, 440630, 436440, 468692, 479434, 465786, 445927, 440741, 457550, 479721, 433619, 422690, 421282, 460807, 462870, 473740, 452189, 472104, 473667, 471746, 452795, 470930, 450892	1029	114	13288	2.60536	0.0390976	0.00132853	0.0806217
GOTERM_BP_FAT	GO:0007611~learning or memory	20	0.13887	5.31022e-05	477722, 425857, 421785, 430068, 472815, 421510, 461127, 422407, 445387, 440741, 475420, 421282, 435095, 421422, 478534, 431551, 432176, 452858, 467696, 453890	1074	89	13588	2.84309	0.130348	0.00181215	0.0941759
GOTERM_CC_FAT	GO:0016023~cytoplasmic membrane-bounded vesicle	60	0.416609	6.41959e-05	433650, 430302, 477930, 475550, 433878, 434487, 443246, 442426, 471746, 471313, 476169, 467263, 457035, 453347, 472418, 430647, 472796, 445387, 462979, 421282, 462870, 423708, 469631, 453827, 482615, 457596, 440008, 478583, 457220, 477722, 468927, 438219, 467883, 426287, 475518, 423662, 482172, 442758, 425704, 472722, 470321, 456938, 437459, 423146, 469046, 438267, 471485, 427723, 468644, 435685,…	1071	414	12504	1.69204	0.0239748	0.000673852	0.0887669
GOTERM_BP_FAT	GO:0014070~response to organic cyclic substance	13	0.0902652	6.59549e-05	456681, 432648, 456474, 425857, 463606, 462798, 421521, 450933, 465402, 421282, 435095, 479914, 478534	1074	42	13588	3.91602	0.159255	0.00222146	0.116957
GOTERM_MF_FAT	GO:0019904~protein domain specific binding	32	0.222191	6.9219e-05	445296, 473008, 476702, 448200, 442905, 429328, 474335, 454317, 469909, 423100, 434287, 473667, 432689, 429646, 469547, 433733, 466311, 436124, 428773, 475624, 474270, 471633, 445108, 422576, 448524, 452868, 454074, 470930, 481130, 456676, 425936, 455778	1029	192	13288	2.15225	0.0507886	0.00168	0.105354
GOTERM_BP_FAT	GO:0021952~central nervous system projection neuron axonogenesis	7	0.0486044	7.81244e-05	461194, 451630, 473999, 425456, 426898, 472460, 435095	1074	11	13588	8.05113	0.18574	0.00259757	0.138523
GOTERM_BP_FAT	GO:0046578~regulation of Ras protein signal transduction	31	0.215248	8.00322e-05	480719, 461272, 473307, 443797, 435711, 424548, 463523, 461581, 436956, 442758, 463079, 476758, 474068, 432689, 478497, 421127, 432001, 456830, 467153, 456718, 450310, 476616, 451523, 478682, 469407, 441923, 430595, 454946, 464219, 433576, 434440	1074	181	13588	2.16688	0.189815	0.00262771	0.141904
GOTERM_MF_FAT	GO:0008081~phosphoric diester hydrolase activity	17	0.118039	9.66854e-05	445922, 450014, 474787, 447771, 422723, 420602, 450820, 462004, 452189, 468899, 483057, 475860, 426926, 454679, 440099, 450892, 466923	1029	72	13288	3.04902	0.0702203	0.00227265	0.14713
GOTERM_CC_FAT	GO:0031988~membrane-bounded vesicle	60	0.416609	9.67311e-05	433650, 430302, 477930, 475550, 433878, 434487, 443246, 442426, 471746, 471313, 476169, 467263, 457035, 453347, 472418, 430647, 472796, 445387, 462979, 421282, 462870, 423708, 469631, 453827, 482615, 457596, 440008, 478583, 457220, 477722, 468927, 438219, 467883, 426287, 475518, 423662, 482172, 442758, 425704, 472722, 470321, 456938, 437459, 423146, 469046, 438267, 471485, 427723, 468644, 435685,…	1071	420	12504	1.66787	0.0359057	0.000987786	0.133727
GOTERM_MF_FAT	GO:0030594~neurotransmitter receptor activity	19	0.131926	9.77068e-05	432648, 456681, 450318, 476013, 469011, 459006, 425857, 465921, 421521, 435095, 426122, 472184, 421256, 444006, 445688, 480362, 453890, 442507, 420686	1029	87	13288	2.82019	0.0709352	0.00222712	0.148684
GOTERM_MF_FAT	GO:0042165~neurotransmitter binding	19	0.131926	9.77068e-05	432648, 456681, 450318, 476013, 469011, 459006, 425857, 465921, 421521, 435095, 426122, 472184, 421256, 444006, 445688, 480362, 453890, 442507, 420686	1029	87	13288	2.82019	0.0709352	0.00222712	0.148684
GOTERM_CC_FAT	GO:0005834~heterotrimeric G-protein complex	12	0.0833218	0.000104279	463152, 459032, 432770, 435323, 461731, 460878, 430643, 435588, 465402, 463096, 462284, 473592	1071	35	12504	4.00288	0.0386526	0.00103682	0.144154
GOTERM_MF_FAT	GO:0017075~syntaxin-1 binding	6	0.0416609	0.000126095	480050, 468927, 471746, 479327, 462579, 463714	1029	8	13288	9.68513	0.0905868	0.00278892	0.191845
GOTERM_MF_FAT	GO:0005246~calcium channel regulator activity	7	0.0486044	0.000129982	479914, 438267, 446635, 433789, 473008, 421190, 472535	1029	12	13288	7.53288	0.0932449	0.00279275	0.197753
GOTERM_BP_FAT	GO:0048168~regulation of neuronal synaptic plasticity	10	0.0694348	0.000146727	453347, 477722, 468927, 476696, 450933, 462699, 423729, 461127, 451523, 421282	1074	27	13588	4.68584	0.320175	0.00475311	0.260014
GOTERM_BP_FAT	GO:0019233~sensory perception of pain	11	0.0763783	0.000155528	433766, 477722, 468278, 456681, 467237, 433789, 441728, 473189, 460333, 421282, 435095	1074	33	13588	4.21726	0.335732	0.00497623	0.27559
GOTERM_BP_FAT	GO:0021954~central nervous system neuron development	11	0.0763783	0.000155528	478534, 461194, 451630, 481537, 473999, 425456, 426898, 421050, 472460, 435095, 473592	1074	33	13588	4.21726	0.335732	0.00497623	0.27559
GOTERM_BP_FAT	GO:0048878~chemical homeostasis	50	0.347174	0.000167311	480770, 436440, 432648, 455012, 443795, 427595, 421510, 439393, 445929, 473592, 448336, 476696, 467263, 456681, 473056, 421521, 447014, 421282, 431551, 444192, 479383, 464474, 469693, 467237, 477722, 424809, 425857, 445234, 445686, 459776, 478534, 459887, 473667, 448358, 452795, 436563, 472463, 438418, 433766, 451829, 429664, 423530, 472535, 423729, 435095, 423774, 473043, 466818, 446970, 455133	1074	365	13588	1.73312	0.356005	0.00528794	0.296439
GOTERM_MF_FAT	GO:0000149~SNARE binding	10	0.0694348	0.000171996	438267, 480050, 443246, 468927, 427723, 462123, 471746, 479327, 462579, 463714	1029	28	13288	4.61197	0.121487	0.00359143	0.261594
GOTERM_CC_FAT	GO:0031224~intrinsic to membrane	563	3.90918	0.000192675	479792, 481537, 471450, 480488, 461339, 448668, 434384, 426314, 461238, 423569, 431129, 479350, 472900, 476696, 476798, 469547, 445556, 443597, 461343, 457865, 438094, 426122, 442342, 461877, 443174, 434729, 474556, 453827, 446682, 454119, 464747, 472338, 424809, 465462, 461219, 425806, 443179, 445686, 464744, 441506, 481354, 479914, 444420, 463371, 459887, 422852, 436722, 473189, 452858, 470093,…	1071	5914	12504	1.11144	0.0702486	0.0018659	0.266201
GOTERM_CC_FAT	GO:0009898~internal side of plasma membrane	44	0.305513	0.000206347	440008, 479792, 451516, 440310, 422034, 451280, 435323, 430302, 423662, 450933, 479509, 479721, 442271, 424354, 442905, 432770, 426785, 420964, 467640, 450119, 431083, 432293, 447432, 423410, 457035, 440630, 459032, 456718, 441159, 452925, 445387, 435685, 426826, 465902, 427043, 433204, 464156, 461731, 441183, 474221, 435588, 468859, 473065, 478902	1071	287	12504	1.78991	0.0750422	0.00194828	0.285066
GOTERM_BP_FAT	GO:0001508~regulation of action potential	14	0.0972087	0.000225262	433766, 456681, 451829, 455012, 425857, 421521, 459776, 473592, 435095, 478534, 476696, 473043, 455133, 469693	1074	54	13588	3.28009	0.44706	0.00702881	0.398923
GOTERM_BP_FAT	GO:0051960~regulation of nervous system development	26	0.18053	0.000225941	432648, 428099, 469574, 481537, 461632, 445686, 449001, 447028, 458036, 464796, 444540, 439548, 471485, 446653, 438109, 421282, 435095, 427043, 423774, 442171, 436327, 448524, 437904, 455133, 435602, 421050	1074	148	13588	2.22261	0.448046	0.00696727	0.400123
GOTERM_BP_FAT	GO:0006796~phosphate metabolic process	98	0.680461	0.000239634	434239, 476459, 459998, 462768, 475383, 468692, 444025, 445927, 445589, 443246, 426214, 448336, 476758, 426070, 463882, 446051, 465378, 469024, 451588, 430508, 473162, 445072, 453235, 460076, 441805, 440798, 430068, 435705, 432086, 473335, 451961, 461641, 452925, 464563, 466012, 472460, 421422, 473740, 466385, 471324, 466088, 456942, 425912, 470930, 471878, 426898, 480064, 480620, 441906, 441749,…	1074	866	13588	1.43172	0.467574	0.00730242	0.424324
GOTERM_BP_FAT	GO:0006793~phosphorus metabolic process	98	0.680461	0.000239634	434239, 476459, 459998, 462768, 475383, 468692, 444025, 445927, 445589, 443246, 426214, 448336, 476758, 426070, 463882, 446051, 465378, 469024, 451588, 430508, 473162, 445072, 453235, 460076, 441805, 440798, 430068, 435705, 432086, 473335, 451961, 461641, 452925, 464563, 466012, 472460, 421422, 473740, 466385, 471324, 466088, 456942, 425912, 470930, 471878, 426898, 480064, 480620, 441906, 441749,…	1074	866	13588	1.43172	0.467574	0.00730242	0.424324
GOTERM_BP_FAT	GO:0050767~regulation of neurogenesis	24	0.166644	0.000249057	439548, 428099, 432648, 471485, 481537, 469574, 446653, 438109, 461632, 445686, 421282, 449001, 447028, 435095, 427043, 423774, 436327, 448524, 458036, 437904, 455133, 421050, 435602, 444540	1074	132	13588	2.30032	0.48061	0.00750162	0.440975
GOTERM_BP_FAT	GO:0030900~forebrain development	28	0.194417	0.000271144	459597, 473592, 468783, 478534, 454168, 476871, 428859, 479694, 469046, 433766, 469260, 449771, 463514, 461801, 421282, 435095, 480520, 421256, 442171, 431480, 436327, 471859, 434891, 426898, 481130, 467696, 421050, 456182	1074	167	13588	2.12125	0.50993	0.00807186	0.479994
GOTERM_BP_FAT	GO:0006939~smooth muscle contraction	8	0.0555478	0.000274873	450318, 451829, 478534, 426926, 421521, 447014, 421510, 435095	1074	18	13588	5.62301	0.514714	0.00809087	0.48658
GOTERM_BP_FAT	GO:0007274~neuromuscular synaptic transmission	8	0.0555478	0.000274873	440008, 432648, 423774, 421521, 445686, 462579, 455133, 435095	1074	18	13588	5.62301	0.514714	0.00809087	0.48658
GOTERM_BP_FAT	GO:0007264~small GTPase mediated signal transduction	38	0.263852	0.000282008	477249, 440008, 454419, 473307, 430302, 423662, 479509, 442758, 429328, 440935, 462513, 467640, 420964, 464814, 450718, 423410, 445732, 471485, 466417, 434195, 460385, 435375, 441692, 456718, 451523, 480805, 435685, 426826, 477776, 435012, 433204, 464156, 474221, 464219, 481130, 468859, 473065, 455778	1074	258	13588	1.86344	0.523737	0.00820819	0.49918
GOTERM_BP_FAT	GO:0051046~regulation of secretion	23	0.1597	0.000290797	440008, 477722, 438267, 431808, 456681, 432648, 425857, 430302, 423662, 423729, 435685, 467668, 433278, 435095, 446428, 442426, 456938, 448336, 423774, 471746, 453827, 432686, 441209	1074	125	13588	2.32793	0.534623	0.00837035	0.514699
GOTERM_MF_FAT	GO:0017124~SH3 domain binding	17	0.118039	0.000303415	445296, 475624, 474270, 476702, 445108, 448200, 429328, 474335, 469909, 434287, 454074, 456676, 429646, 425936, 455778, 436124, 466311	1029	79	13288	2.77886	0.204279	0.00615682	0.461042
GOTERM_BP_FAT	GO:0045664~regulation of neuron differentiation	20	0.13887	0.0003521	439548, 432648, 471485, 469574, 446653, 438109, 461632, 445686, 421282, 449001, 447028, 435095, 427043, 423774, 448524, 458036, 437904, 421050, 435602, 444540	1074	102	13588	2.48074	0.603939	0.0100167	0.622884
GOTERM_MF_FAT	GO:0019888~protein phosphatase regulator activity	11	0.0763783	0.000371192	442841, 449747, 444192, 441045, 438371, 447054, 440151, 473169, 429325, 444025, 455980	1029	37	13288	3.83915	0.243883	0.00732983	0.563757
GOTERM_BP_FAT	GO:0007050~cell cycle arrest	14	0.0972087	0.000398732	456878, 457937, 461326, 438287, 477117, 422407, 478476, 434487, 438798, 468783, 470010, 470808, 427771, 441862	1074	57	13588	3.10745	0.649668	0.0112149	0.705103
GOTERM_BP_FAT	GO:0016044~membrane organization	39	0.270796	0.00039877	478583, 440008, 461434, 465382, 468927, 425857, 421785, 450933, 445686, 442271, 479030, 442758, 435545, 459597, 455574, 482783, 471746, 444583, 452858, 464654, 462579, 466311, 440902, 471485, 453042, 475624, 430647, 434704, 423729, 445387, 465902, 456657, 461877, 468323, 442458, 458628, 461566, 455778, 478902	1074	272	13588	1.81404	0.649703	0.0110973	0.70517
GOTERM_CC_FAT	GO:0030662~coated vesicle membrane	14	0.0972087	0.000404548	457220, 438267, 470321, 446428, 468927, 463988, 438219, 433650, 471746, 437459, 423146, 457331, 450477, 457035	1071	53	12504	3.08398	0.141827	0.00372354	0.558169
GOTERM_MF_FAT	GO:0019905~syntaxin binding	9	0.0624913	0.0004104	480050, 443246, 468927, 427723, 462123, 471746, 479327, 462579, 463714	1029	25	13288	4.64886	0.265889	0.00789419	0.623133
GOTERM_MF_FAT	GO:0008331~high voltage-gated calcium channel activity	5	0.0347174	0.000470623	479792, 442850, 423774, 456983, 445929	1029	6	13288	10.7613	0.298449	0.00882241	0.714266
GOTERM_BP_FAT	GO:0019725~cellular homeostasis	46	0.3194	0.000503661	480770, 432648, 436440, 477722, 467237, 424809, 455012, 425857, 421510, 439393, 445686, 459776, 445929, 473592, 478534, 448336, 459887, 473667, 476696, 448358, 452795, 436563, 472463, 438418, 467263, 433766, 456681, 451829, 473056, 429664, 423530, 421521, 447014, 472535, 423729, 421282, 435095, 431551, 444192, 423774, 473043, 466818, 446970, 441862, 455133, 469693	1074	343	13588	1.69674	0.734187	0.0138502	0.889874
GOTERM_BP_FAT	GO:0060073~micturition	5	0.0347174	0.000509599	432648, 451829, 421521, 421510, 435095	1074	6	13588	10.5431	0.738308	0.0138674	0.90032
GOTERM_BP_FAT	GO:0035095~behavioral response to nicotine	5	0.0347174	0.000509599	432648, 456681, 425857, 421521, 435095	1074	6	13588	10.5431	0.738308	0.0138674	0.90032
GOTERM_CC_FAT	GO:0031226~intrinsic to plasma membrane	71	0.492987	0.00051752	432648, 431808, 428314, 427595, 450933, 453506, 435025, 434384, 432030, 461238, 474300, 456099, 431129, 435968, 433055, 422144, 434679, 476696, 479886, 444989, 450318, 456681, 446942, 450316, 427897, 477052, 466582, 421282, 472460, 466012, 450559, 453868, 438383, 460576, 423799, 464962, 466302, 477722, 444354, 425857, 460977, 475091, 439987, 450651, 443179, 445686, 456983, 458036, 474233, 460606,…	1071	552	12504	1.50168	0.177719	0.00464805	0.713524
GOTERM_BP_FAT	GO:0006468~protein amino acid phosphorylation	75	0.520761	0.000529091	434239, 476459, 459998, 462768, 475383, 468692, 445927, 445589, 443246, 448336, 476758, 446051, 463882, 469024, 465378, 451588, 430508, 453235, 473162, 440798, 460076, 441805, 430068, 435705, 473335, 432086, 451961, 461641, 464563, 421422, 472460, 466012, 473740, 466385, 471324, 466088, 456942, 471878, 470930, 426898, 480620, 441906, 463167, 440310, 432095, 465786, 457550, 455980, 428533, 463414,…	1074	640	13588	1.48263	0.751392	0.0142468	0.934606
GOTERM_BP_FAT	GO:0046928~regulation of neurotransmitter secretion	8	0.0555478	0.000581921	440008, 431808, 438267, 432648, 446428, 423774, 423729, 441209	1074	20	13588	5.06071	0.783659	0.0155	1.02747
GOTERM_CC_FAT	GO:0019897~extrinsic to plasma membrane	14	0.0972087	0.000594309	463152, 459032, 435323, 450933, 460878, 430643, 444691, 465402, 463096, 462284, 473592, 432770, 461731, 435588	1071	55	12504	2.97184	0.201257	0.00521231	0.818991
GOTERM_BP_FAT	GO:0043062~extracellular structure organization	25	0.173587	0.000612773	424809, 475428, 444602, 471386, 475347, 450933, 422407, 445929, 459597, 450944, 438798, 422576, 428916, 446635, 480647, 463259, 462374, 469030, 423774, 472170, 421190, 473667, 482809, 447390, 461766	1074	149	13588	2.12278	0.800529	0.0161518	1.08167
GOTERM_BP_FAT	GO:0017157~regulation of exocytosis	10	0.0694348	0.000612843	440008, 438267, 442426, 423774, 471746, 430302, 423662, 453827, 435685, 467668	1074	32	13588	3.95368	0.800566	0.0159934	1.08179
GOTERM_BP_FAT	GO:0030902~hindbrain development	15	0.104152	0.000626167	444076, 471485, 459156, 441159, 477698, 421282, 447821, 423774, 442171, 464796, 473667, 479383, 481130, 479694, 467696	1074	67	13588	2.83249	0.807438	0.016178	1.10519
GOTERM_CC_FAT	GO:0008328~ionotropic glutamate receptor complex	7	0.0486044	0.000637207	477722, 476696, 460576, 450933, 443179, 452858, 421282	1071	14	12504	5.83754	0.214112	0.00546097	0.877866
GOTERM_BP_FAT	GO:0035249~synaptic transmission, glutamatergic	7	0.0486044	0.000642199	479914, 431808, 433789, 423774, 476696, 445929, 421282	1074	15	13588	5.90416	0.815393	0.0164276	1.13333
GOTERM_BP_FAT	GO:0021955~central nervous system neuron axonogenesis	7	0.0486044	0.000642199	461194, 451630, 473999, 425456, 426898, 472460, 435095	1074	15	13588	5.90416	0.815393	0.0164276	1.13333
GOTERM_BP_FAT	GO:0045761~regulation of adenylate cyclase activity	14	0.0972087	0.000674447	436021, 478923, 452444, 439393, 448668, 465402, 440741, 478329, 473592, 472184, 478534, 432770, 448336, 451030	1074	60	13588	2.95208	0.830414	0.0170796	1.18992
GOTERM_BP_FAT	GO:0060284~regulation of cell development	26	0.18053	0.000687665	432648, 428099, 469574, 481537, 463606, 461632, 445686, 449001, 455980, 447028, 458036, 444540, 439548, 471485, 446653, 438109, 421282, 435095, 427043, 423774, 436327, 448524, 437904, 455133, 435602, 421050	1074	159	13588	2.06884	0.836212	0.0172455	1.21311
GOTERM_BP_FAT	GO:0016358~dendrite development	11	0.0763783	0.000691301	435930, 480647, 479424, 431480, 423774, 456638, 459156, 462094, 425456, 441159, 426898	1074	39	13588	3.56845	0.837771	0.0171723	1.21948
GOTERM_CC_FAT	GO:0030673~axolemma	5	0.0347174	0.000694895	471378, 448336, 437904, 471859, 469046	1071	6	12504	9.72923	0.231075	0.00582213	0.956987
GOTERM_MF_FAT	GO:0019208~phosphatase regulator activity	11	0.0763783	0.000730286	442841, 449747, 444192, 441045, 438371, 447054, 440151, 473169, 429325, 444025, 455980	1029	40	13288	3.55121	0.423111	0.0133276	1.10631
GOTERM_BP_FAT	GO:0030705~cytoskeleton-dependent intracellular transport	10	0.0694348	0.000784336	445585, 447552, 477884, 432529, 432175, 476702, 422407, 434487, 438798, 444540	1074	33	13588	3.83387	0.873006	0.0192798	1.38253
GOTERM_BP_FAT	GO:0007628~adult walking behavior	9	0.0624913	0.000840283	429685, 451829, 445585, 478534, 425418, 423774, 459156, 421510, 445929	1074	27	13588	4.21726	0.890395	0.0204504	1.48045
GOTERM_MF_FAT	GO:0004674~protein serine/threonine kinase activity	52	0.361061	0.000899381	434239, 476459, 462768, 475383, 468692, 445927, 445589, 476758, 463882, 446051, 469024, 451588, 430508, 473162, 453235, 460076, 441805, 440798, 473335, 432086, 451961, 461641, 473740, 471324, 456942, 470930, 471878, 426898, 441906, 480620, 440310, 432095, 465786, 457550, 428533, 463414, 442592, 456930, 432001, 471485, 428950, 429664, 442742, 472535, 479763, 453116, 447036, 422690, 480647, 478682,…	1029	421	13288	1.59502	0.492135	0.0160025	1.36084
GOTERM_BP_FAT	GO:0031279~regulation of cyclase activity	14	0.0972087	0.00093597	436021, 478923, 452444, 439393, 448668, 465402, 440741, 478329, 473592, 472184, 478534, 432770, 448336, 451030	1074	62	13588	2.85685	0.9148	0.0225453	1.64772
GOTERM_BP_FAT	GO:0051339~regulation of lyase activity	14	0.0972087	0.00093597	436021, 478923, 452444, 439393, 448668, 465402, 440741, 478329, 473592, 472184, 478534, 432770, 448336, 451030	1074	62	13588	2.85685	0.9148	0.0225453	1.64772
GOTERM_MF_FAT	GO:0005272~sodium channel activity	9	0.0624913	0.000957506	461296, 472228, 444593, 456208, 462610, 453506, 457803, 439331, 464962	1029	28	13288	4.15077	0.513903	0.0166356	1.44819
GOTERM_CC_FAT	GO:0044430~cytoskeletal part	92	0.6388	0.00101935	432648, 466225, 477884, 448528, 420678, 450933, 452388, 465954, 431532, 430980, 475436, 449557, 447552, 448336, 480531, 426926, 432175, 463351, 455772, 469547, 445615, 466924, 443399, 444540, 433789, 453042, 466537, 479434, 471537, 471197, 463378, 421282, 472104, 480520, 483109, 442536, 456638, 453648, 460576, 424317, 458606, 433576, 454119, 447392, 477722, 467237, 473098, 466402, 425846, 425857,…	1071	774	12504	1.38773	0.319897	0.00834564	1.4009
GOTERM_MF_FAT	GO:0004672~protein kinase activity	67	0.465213	0.00106838	434239, 476459, 459998, 462768, 475383, 468692, 445927, 445589, 443246, 476758, 446051, 463882, 469024, 451588, 430508, 453235, 473162, 440798, 460076, 441805, 435705, 473335, 432086, 451961, 461641, 464563, 472460, 466012, 473740, 466385, 471324, 466088, 456942, 471878, 470930, 426898, 480620, 441906, 463167, 440310, 432095, 465786, 457550, 428533, 463414, 442592, 456930, 443332, 432001, 433766,…	1029	583	13288	1.48406	0.552877	0.0181274	1.61462
GOTERM_BP_FAT	GO:0051588~regulation of neurotransmitter transport	8	0.0555478	0.00111308	440008, 431808, 438267, 432648, 446428, 423774, 423729, 441209	1074	22	13588	4.60064	0.946551	0.0265139	1.95661
GOTERM_MF_FAT	GO:0003777~microtubule motor activity	15	0.104152	0.00124677	432375, 477884, 420746, 420678, 478936, 471537, 477154, 447552, 483109, 448498, 432529, 443127, 458606, 465567, 467986	1029	73	13288	2.65346	0.609139	0.0206592	1.88182
GOTERM_CC_FAT	GO:0031256~leading edge membrane	6	0.0416609	0.00135442	471378, 448336, 437904, 471859, 476259, 469046	1071	11	12504	6.36822	0.400894	0.0108412	1.8574
GOTERM_BP_FAT	GO:0007613~memory	9	0.0624913	0.00141	477722, 478534, 431551, 425857, 432176, 452858, 440741, 421282, 435095	1074	29	13588	3.92641	0.975545	0.0331728	2.4724
GOTERM_BP_FAT	GO:0030817~regulation of cAMP biosynthetic process	14	0.0972087	0.00148369	436021, 478923, 452444, 439393, 448668, 465402, 440741, 478329, 473592, 472184, 478534, 432770, 448336, 451030	1074	65	13588	2.725	0.979859	0.0345686	2.60003
GOTERM_BP_FAT	GO:0008038~neuron recognition	6	0.0416609	0.00150475	440630, 467237, 425418, 431480, 474183, 447432	1074	12	13588	6.32588	0.980946	0.0347434	2.63647
GOTERM_BP_FAT	GO:0048813~dendrite morphogenesis	6	0.0416609	0.00150475	435930, 479424, 423774, 425456, 441159, 426898	1074	12	13588	6.32588	0.980946	0.0347434	2.63647
GOTERM_CC_FAT	GO:0032589~neuron projection membrane	5	0.0347174	0.00151147	471378, 448336, 437904, 471859, 469046	1071	7	12504	8.33934	0.435473	0.0118411	2.07068
GOTERM_MF_FAT	GO:0019992~diacylglycerol binding	13	0.0902652	0.00160882	475262, 461434, 476585, 435786, 429664, 446051, 442742, 441692, 472535, 480620, 429723, 469730, 433576	1029	59	13288	2.84535	0.702522	0.0260125	2.42205
GOTERM_MF_FAT	GO:0046983~protein dimerization activity	43	0.29857	0.00169759	471378, 461194, 458162, 436021, 458934, 425806, 476864, 473899, 448200, 466368, 441168, 429413, 440389, 480986, 426785, 448336, 430365, 473999, 478047, 437459, 425736, 451588, 438267, 482723, 456474, 476409, 462798, 468412, 438109, 479763, 455857, 456972, 422576, 442458, 437904, 479383, 449679, 464474, 423296, 467696, 435602, 480386, 450477	1029	340	13288	1.63318	0.721787	0.0268535	2.55408
GOTERM_MF_FAT	GO:0004970~ionotropic glutamate receptor activity	7	0.0486044	0.00174347	477722, 476696, 443179, 452858, 469547, 472463, 421282	1029	18	13288	5.02192	0.731251	0.0270032	2.62226
GOTERM_MF_FAT	GO:0005234~extracellular-glutamate-gated ion channel activity	7	0.0486044	0.00174347	477722, 476696, 443179, 452858, 469547, 472463, 421282	1029	18	13288	5.02192	0.731251	0.0270032	2.62226
GOTERM_BP_FAT	GO:0060341~regulation of cellular localization	25	0.173587	0.00184786	440008, 438267, 432648, 431808, 456681, 477722, 425857, 430302, 423662, 447014, 423729, 467668, 435685, 433278, 435095, 442426, 446428, 456938, 448336, 423774, 471746, 453827, 441862, 441209, 432686	1074	161	13588	1.96456	0.992283	0.0421341	3.22838
GOTERM_MF_FAT	GO:0015631~tubulin binding	15	0.104152	0.00186615	433766, 467237, 477884, 439060, 427397, 438815, 431532, 434487, 424814, 427043, 430365, 463414, 439328, 441862, 433576	1029	76	13288	2.54872	0.755006	0.0282965	2.80434
GOTERM_BP_FAT	GO:0006874~cellular calcium ion homeostasis	17	0.118039	0.00188905	480770, 467237, 436440, 473056, 429664, 472535, 421510, 447014, 439393, 445686, 421282, 445929, 423774, 473667, 476696, 446970, 467263	1074	91	13588	2.36352	0.993077	0.0426843	3.29922
GOTERM_BP_FAT	GO:0007214~gamma-aminobutyric acid signaling pathway	7	0.0486044	0.0019389	476013, 450229, 444006, 423774, 465921, 445929, 453890	1074	18	13588	4.92013	0.993929	0.0434142	3.38486
GOTERM_BP_FAT	GO:0030814~regulation of cAMP metabolic process	14	0.0972087	0.00197934	436021, 478923, 452444, 439393, 448668, 465402, 440741, 478329, 473592, 472184, 478534, 432770, 448336, 451030	1074	67	13588	2.64365	0.994543	0.0439268	3.45429
GOTERM_BP_FAT	GO:0006875~cellular metal ion homeostasis	18	0.124983	0.00201898	480770, 467237, 436440, 473056, 429664, 472535, 421510, 447014, 439393, 445686, 421282, 445929, 444192, 423774, 473667, 476696, 446970, 467263	1074	100	13588	2.27732	0.995084	0.0444134	3.52232
GOTERM_MF_FAT	GO:0003774~motor activity	22	0.152757	0.00209375	444076, 466225, 432375, 477884, 453042, 420746, 420678, 478936, 479434, 471537, 472104, 477154, 447552, 483109, 473460, 432529, 432175, 448498, 443127, 465567, 458606, 467986	1029	138	13288	2.05868	0.793664	0.031072	3.14129
GOTERM_CC_FAT	GO:0046658~anchored to plasma membrane	7	0.0486044	0.00209955	455836, 457476, 475091, 458036, 438383, 445686, 466582	1071	17	12504	4.80738	0.548177	0.0160828	2.86554
GOTERM_BP_FAT	GO:0050954~sensory perception of mechanical stimulus	17	0.118039	0.00212308	429685, 440008, 433766, 477722, 451829, 467191, 420601, 456983, 432030, 435095, 436534, 473667, 453848, 476871, 438070, 474556, 455772	1074	92	13588	2.33783	0.996264	0.0462654	3.70072
GOTERM_CC_FAT	GO:0043679~nerve terminal	6	0.0416609	0.00215917	451829, 448336, 444006, 428961, 465054, 429682	1071	12	12504	5.83754	0.558267	0.0162082	2.9458
GOTERM_MF_FAT	GO:0030165~PDZ domain binding	8	0.0555478	0.00226249	428773, 454317, 423100, 473667, 452868, 470930, 469547, 422576	1029	25	13288	4.13232	0.818334	0.0328898	3.3904
GOTERM_BP_FAT	GO:0014073~response to tropane	6	0.0416609	0.00228727	479914, 478534, 463606, 462798, 450933, 435095	1074	13	13588	5.83928	0.997576	0.0493493	3.98147
GOTERM_BP_FAT	GO:0042220~response to cocaine	6	0.0416609	0.00228727	479914, 478534, 463606, 462798, 450933, 435095	1074	13	13588	5.83928	0.997576	0.0493493	3.98147
GOTERM_BP_FAT	GO:0007215~glutamate signaling pathway	6	0.0416609	0.00228727	431551, 445688, 447432, 430980, 421282, 473592	1074	13	13588	5.83928	0.997576	0.0493493	3.98147
GOTERM_BP_FAT	GO:0050805~negative regulation of synaptic transmission	6	0.0416609	0.00228727	479914, 478534, 448336, 476696, 472463, 462579	1074	13	13588	5.83928	0.997576	0.0493493	3.98147
GOTERM_BP_FAT	GO:0032012~regulation of ARF protein signal transduction	10	0.0694348	0.00231859	461272, 463079, 473307, 430595, 441923, 464219, 421127, 478497, 461581, 434440	1074	38	13588	3.32941	0.997768	0.0496023	4.03493
GOTERM_CC_FAT	GO:0070032~synaptobrevin 2-SNAP-25-syntaxin-1a-complexin I complex	4	0.0277739	0.00234002	438267, 471746, 479327, 463714	1071	4	12504	11.6751	0.587518	0.0172141	3.18883
GOTERM_CC_FAT	GO:0030285~integral to synaptic vesicle membrane	4	0.0277739	0.00234002	457220, 468927, 463988, 438219	1071	4	12504	11.6751	0.587518	0.0172141	3.18883
GOTERM_BP_FAT	GO:0051129~negative regulation of cellular component organization	17	0.118039	0.0023808	465382, 471485, 469574, 430647, 473106, 476702, 461632, 431532, 462979, 427043, 425280, 458036, 439328, 441862, 433576, 421050, 477623	1074	93	13588	2.31269	0.998106	0.0504905	4.14105
GOTERM_BP_FAT	GO:0060078~regulation of postsynaptic membrane potential	8	0.0555478	0.00254532	477722, 432648, 456681, 448336, 476696, 452795, 423729, 421282	1074	25	13588	4.04857	0.998772	0.0534584	4.42113
GOTERM_BP_FAT	GO:0009628~response to abiotic stimulus	34	0.236078	0.00258467	440008, 451533, 477722, 432095, 475590, 426287, 443795, 467711, 421510, 422407, 475262, 478534, 435688, 443088, 425574, 473667, 451030, 433766, 429685, 438267, 456474, 451829, 473056, 461326, 435705, 473335, 420601, 421282, 435095, 436534, 431551, 471859, 469631, 467696	1074	251	13588	1.71379	0.998893	0.0538341	4.48803
GOTERM_BP_FAT	GO:0048169~regulation of long-term neuronal synaptic plasticity	7	0.0486044	0.00264652	453347, 468927, 476696, 450933, 423729, 461127, 421282	1074	19	13588	4.66118	0.99906	0.0546559	4.59305
GOTERM_CC_FAT	GO:0015630~microtubule cytoskeleton	57	0.395778	0.00277448	466225, 461194, 477884, 448528, 420678, 452388, 431532, 465954, 434487, 475436, 447552, 426926, 466924, 453042, 471537, 471197, 463378, 480520, 483109, 424317, 433576, 458606, 454119, 447392, 467237, 473098, 425846, 466402, 427397, 464132, 461611, 477154, 430365, 463414, 448498, 432529, 439328, 443127, 427771, 476636, 441209, 467986, 452549, 432375, 425833, 420746, 478936, 439060, 420601, 438815,…	1071	450	12504	1.47884	0.650136	0.0199938	3.77041
GOTERM_BP_FAT	GO:0030808~regulation of nucleotide biosynthetic process	14	0.0972087	0.00297197	436021, 478923, 452444, 439393, 448668, 465402, 440741, 478329, 473592, 472184, 478534, 432770, 448336, 451030	1074	70	13588	2.53035	0.999602	0.0607028	5.14392
GOTERM_BP_FAT	GO:0030802~regulation of cyclic nucleotide biosynthetic process	14	0.0972087	0.00297197	436021, 478923, 452444, 439393, 448668, 465402, 440741, 478329, 473592, 472184, 478534, 432770, 448336, 451030	1074	70	13588	2.53035	0.999602	0.0607028	5.14392
GOTERM_BP_FAT	GO:0055074~calcium ion homeostasis	17	0.118039	0.00297461	480770, 467237, 436440, 473056, 429664, 472535, 421510, 447014, 439393, 445686, 421282, 445929, 423774, 473667, 476696, 446970, 467263	1074	95	13588	2.264	0.999604	0.0602878	5.14837
GOTERM_MF_FAT	GO:0004683~calmodulin-dependent protein kinase activity	6	0.0416609	0.00304131	473740, 468692, 465786, 445927, 457550, 422690	1029	14	13288	5.53436	0.899097	0.043149	4.5324
GOTERM_MF_FAT	GO:0030552~cAMP binding	6	0.0416609	0.00304131	475860, 461296, 430068, 444593, 450892, 421422	1029	14	13288	5.53436	0.899097	0.043149	4.5324
GOTERM_CC_FAT	GO:0005794~Golgi apparatus	80	0.555478	0.00323264	466225, 455012, 445417, 451280, 433650, 431532, 442271, 475637, 437485, 459597, 443253, 426982, 479350, 435576, 432176, 449199, 471746, 424283, 470658, 433198, 441060, 430647, 457865, 435914, 476616, 453139, 424631, 431551, 442342, 454679, 469631, 453648, 453827, 446682, 457596, 433576, 449438, 447253, 464747, 444354, 441098, 481597, 461068, 464744, 481354, 435688, 475957, 482783, 463413, 439327,…	1071	682	12504	1.36951	0.705925	0.0228282	4.3802
GOTERM_CC_FAT	GO:0043204~perikaryon	6	0.0416609	0.00326339	480770, 448528, 467441, 445234, 449557, 445335	1071	13	12504	5.38849	0.709334	0.0226213	4.42099
GOTERM_MF_FAT	GO:0015172~acidic amino acid transmembrane transporter activity	5	0.0347174	0.0032713	466818, 471859, 464958, 451162, 423146	1029	9	13288	7.17417	0.915189	0.0454863	4.86723
GOTERM_MF_FAT	GO:0005313~L-glutamate transmembrane transporter activity	5	0.0347174	0.0032713	466818, 471859, 464958, 451162, 423146	1029	9	13288	7.17417	0.915189	0.0454863	4.86723
GOTERM_BP_FAT	GO:0016310~phosphorylation	78	0.541591	0.00332259	434239, 476459, 459998, 462768, 475383, 468692, 445927, 445589, 443246, 448336, 476758, 446051, 463882, 469024, 465378, 451588, 430508, 453235, 473162, 440798, 460076, 441805, 430068, 435705, 473335, 432086, 451961, 461641, 464563, 421422, 466012, 472460, 473740, 466385, 471324, 466088, 456942, 471878, 470930, 426898, 480620, 441906, 478756, 463167, 440310, 432095, 465786, 457550, 455980, 428533,…	1074	718	13588	1.37443	0.999842	0.0665995	5.73403
GOTERM_BP_FAT	GO:0051970~negative regulation of transmission of nerve impulse	6	0.0416609	0.00332866	479914, 478534, 448336, 476696, 472463, 462579	1074	14	13588	5.42219	0.999845	0.0662136	5.74422
GOTERM_BP_FAT	GO:0035094~response to nicotine	5	0.0347174	0.00352791	432648, 456681, 425857, 421521, 435095	1074	9	13588	7.02876	0.999908	0.0695182	6.07799
GOTERM_BP_FAT	GO:0007271~synaptic transmission, cholinergic	5	0.0347174	0.00352791	450318, 432648, 456681, 425857, 435095	1074	9	13588	7.02876	0.999908	0.0695182	6.07799
GOTERM_BP_FAT	GO:0060079~regulation of excitatory postsynaptic membrane potential	7	0.0486044	0.00353135	477722, 432648, 448336, 476696, 452795, 423729, 421282	1074	20	13588	4.42812	0.999909	0.0690674	6.08375
GOTERM_MF_FAT	GO:0019207~kinase regulator activity	14	0.0972087	0.00363904	473307, 455718, 461326, 430068, 422988, 445686, 442758, 421422, 451067, 460159, 475372, 456676, 441862, 447432	1029	73	13288	2.47656	0.935764	0.0495663	5.40031
GOTERM_BP_FAT	GO:0055065~metal ion homeostasis	18	0.124983	0.00379304	480770, 467237, 436440, 473056, 429664, 472535, 421510, 447014, 439393, 445686, 421282, 445929, 444192, 423774, 473667, 476696, 446970, 467263	1074	106	13588	2.14841	0.999954	0.0734574	6.5204
GOTERM_BP_FAT	GO:0007015~actin filament organization	12	0.0833218	0.00388026	423322, 429685, 482400, 480531, 475624, 456638, 471386, 476702, 445108, 425936, 433576, 424354	1074	56	13588	2.71109	0.999964	0.0745375	6.6655
GOTERM_BP_FAT	GO:0032535~regulation of cellular component size	24	0.166644	0.00393695	439548, 460201, 467237, 471485, 469574, 424865, 471386, 473106, 476702, 461632, 422407, 462979, 438798, 468783, 427043, 425280, 423774, 473667, 425456, 426898, 477623, 421050, 443399, 444540	1074	161	13588	1.88598	0.999969	0.0750398	6.75969
GOTERM_BP_FAT	GO:0022037~metencephalon development	10	0.0694348	0.00402458	444076, 471485, 442171, 423774, 464796, 473667, 459156, 481130, 467696, 421282	1074	41	13588	3.0858	0.999975	0.0760981	6.90514
GOTERM_MF_FAT	GO:0005086~ARF guanyl-nucleotide exchange factor activity	6	0.0416609	0.00427446	461272, 463079, 430595, 421127, 478497, 461581	1029	15	13288	5.1654	0.960267	0.0569601	6.31486
GOTERM_BP_FAT	GO:0030799~regulation of cyclic nucleotide metabolic process	14	0.0972087	0.00433723	436021, 478923, 452444, 439393, 448668, 465402, 440741, 478329, 473592, 472184, 478534, 432770, 448336, 451030	1074	73	13588	2.42637	0.999989	0.0811932	7.42228
GOTERM_MF_FAT	GO:0005088~Ras guanyl-nucleotide exchange factor activity	15	0.104152	0.00433848	480719, 437742, 443797, 456718, 451523, 442758, 440935, 478682, 469407, 476758, 454946, 465378, 432001, 433576, 456830	1029	83	13288	2.33377	0.962145	0.0567877	6.40654
GOTERM_BP_FAT	GO:0016188~synaptic vesicle maturation	4	0.0277739	0.00434949	440008, 461434, 450933, 462579	1074	5	13588	10.1214	0.999989	0.0808398	7.4425
GOTERM_BP_FAT	GO:0021535~cell migration in hindbrain	4	0.0277739	0.00434949	471485, 441159, 481130, 477698	1074	5	13588	10.1214	0.999989	0.0808398	7.4425
GOTERM_MF_FAT	GO:0003924~GTPase activity	20	0.13887	0.00441071	463152, 452549, 473307, 455054, 425833, 453042, 435323, 460878, 480805, 465402, 456310, 473592, 435012, 448993, 461731, 456818, 464219, 435588, 466924, 447392	1029	128	13288	2.01774	0.964157	0.0567243	6.50988
GOTERM_BP_FAT	GO:0051493~regulation of cytoskeleton organization	17	0.118039	0.00453124	461194, 471386, 473106, 476702, 431532, 462979, 434487, 449557, 427043, 443246, 425280, 439328, 432689, 441862, 433576, 443399, 477623	1074	99	13588	2.17253	0.999994	0.0834918	7.74183
GOTERM_MF_FAT	GO:0004725~protein tyrosine phosphatase activity	17	0.118039	0.00453833	441098, 445072, 468644, 452181, 466510, 448989, 452925, 426214, 426070, 425912, 478047, 429646, 480064, 441749, 424119, 449674, 449147	1029	101	13288	2.17356	0.967455	0.0573442	6.6922
GOTERM_BP_FAT	GO:0045471~response to ethanol	7	0.0486044	0.00461835	433766, 462870, 477722, 425857, 468588, 460576, 435095	1074	21	13588	4.21726	0.999995	0.0844407	7.88495
GOTERM_CC_FAT	GO:0043198~dendritic shaft	6	0.0416609	0.00472238	425857, 428961, 471859, 421510, 469547, 433576	1071	14	12504	5.0036	0.832921	0.032009	6.33826
GOTERM_CC_FAT	GO:0048786~presynaptic active zone	5	0.0347174	0.00473153	451829, 433789, 448336, 437459, 431877	1071	9	12504	6.48615	0.833501	0.0315066	6.35017
GOTERM_CC_FAT	GO:0005887~integral to plasma membrane	64	0.444383	0.00487279	432648, 431808, 428314, 427595, 450933, 453506, 435025, 434384, 432030, 461238, 474300, 456099, 431129, 435968, 433055, 422144, 434679, 476696, 479886, 444989, 450318, 456681, 446942, 450316, 427897, 477052, 421282, 472460, 466012, 450559, 453868, 460576, 423799, 464962, 466302, 477722, 444354, 460977, 425857, 439987, 450651, 443179, 456983, 460606, 474233, 456930, 452858, 451829, 475624, 423530,…	1071	531	12504	1.40716	0.842199	0.0318743	6.53387
GOTERM_MF_FAT	GO:0019887~protein kinase regulator activity	12	0.0833218	0.00503639	451067, 473307, 460159, 461326, 475372, 430068, 422988, 456676, 445686, 441862, 447432, 421422	1029	59	13288	2.62648	0.977674	0.062408	7.4006
GOTERM_BP_FAT	GO:0008016~regulation of heart contraction	11	0.0763783	0.00505949	462870, 436440, 448336, 461296, 425857, 459887, 429664, 428961, 451030, 447014, 473899	1074	50	13588	2.78339	0.999998	0.0915114	8.60661
GOTERM_BP_FAT	GO:0021549~cerebellum development	9	0.0624913	0.00506552	444076, 471485, 442171, 423774, 464796, 473667, 459156, 481130, 467696	1074	35	13588	3.25331	0.999998	0.0909919	8.61644
GOTERM_BP_FAT	GO:0060627~regulation of vesicle-mediated transport	15	0.104152	0.00520376	440008, 438267, 465382, 475624, 430647, 430302, 423662, 467668, 435685, 435545, 442426, 423774, 471746, 458628, 453827	1074	83	13588	2.28646	0.999999	0.0927312	8.84146
GOTERM_MF_FAT	GO:0046982~protein heterodimerization activity	19	0.131926	0.00536953	471378, 438267, 456474, 476409, 458934, 473899, 438109, 476864, 479763, 448200, 441168, 426785, 448336, 473999, 437904, 479383, 467696, 435602, 480386	1029	121	13288	2.02774	0.98265	0.0653369	7.8716
GOTERM_BP_FAT	GO:0006140~regulation of nucleotide metabolic process	14	0.0972087	0.00549984	436021, 478923, 452444, 439393, 448668, 465402, 440741, 478329, 473592, 472184, 478534, 432770, 448336, 451030	1074	75	13588	2.36166	0.999999	0.0971008	9.32165
GOTERM_BP_FAT	GO:0016486~peptide hormone processing	5	0.0347174	0.0055149	456938, 428901, 453139, 469631, 458830	1074	10	13588	6.32588	1	0.0967072	9.346
GOTERM_CC_FAT	GO:0044433~cytoplasmic vesicle part	17	0.118039	0.00646443	457220, 438267, 471485, 468927, 438219, 433650, 462979, 457331, 470321, 443246, 446428, 463988, 471746, 437459, 423146, 450477, 457035	1071	95	12504	2.08922	0.913835	0.0413862	8.58075
GOTERM_MF_FAT	GO:0008289~lipid binding	41	0.284683	0.00656453	461434, 464456, 422118, 469730, 479030, 441168, 449594, 475262, 476585, 456455, 458036, 446051, 471746, 432293, 429723, 461766, 435786, 473056, 427723, 429664, 472418, 442742, 434842, 441692, 456718, 424631, 472535, 423729, 477719, 467668, 465902, 438077, 483067, 431903, 422234, 481130, 480620, 476905, 433576, 478902, 446211	1029	345	13288	1.53465	0.992983	0.0780842	9.54282
GOTERM_CC_FAT	GO:0030659~cytoplasmic vesicle membrane	16	0.111096	0.0066063	457220, 438267, 471485, 468927, 438219, 433650, 457331, 470321, 443246, 446428, 463988, 471746, 437459, 423146, 450477, 457035	1071	87	12504	2.14714	0.918363	0.0415765	8.76115
GOTERM_BP_FAT	GO:0030155~regulation of cell adhesion	16	0.111096	0.00662538	445923, 475347, 444618, 434761, 445686, 429682, 450944, 444192, 469030, 462374, 453848, 464321, 481130, 421127, 441862, 457586	1074	94	13588	2.15349	1	0.114327	11.1254
GOTERM_CC_FAT	GO:0031252~cell leading edge	19	0.131926	0.00663524	471378, 465422, 456718, 476702, 441159, 445108, 422407, 476259, 442758, 429328, 435012, 480531, 448336, 444192, 437904, 471859, 443399, 456830, 469046	1071	112	12504	1.98059	0.919257	0.041074	8.79792
GOTERM_BP_FAT	GO:0050905~neuromuscular process	12	0.0833218	0.00669154	435012, 439548, 429685, 477722, 451829, 445585, 423774, 473667, 457788, 441159, 478329, 421282	1074	60	13588	2.53035	1	0.114656	11.2303
GOTERM_MF_FAT	GO:0016917~GABA receptor activity	8	0.0555478	0.00682454	426122, 476013, 450229, 444006, 452444, 465921, 480362, 453890	1029	30	13288	3.4436	0.994238	0.0798046	9.90267
GOTERM_BP_FAT	GO:0019933~cAMP-mediated signaling	12	0.0833218	0.00759658	472184, 478534, 448336, 436021, 451030, 448668, 439393, 467668, 465402, 456983, 478329, 473592	1074	61	13588	2.48887	1	0.128348	12.6545
GOTERM_BP_FAT	GO:0007218~neuropeptide signaling pathway	14	0.0972087	0.00769721	481042, 482805, 478923, 460333, 462658, 474183, 472184, 456938, 474872, 445688, 441728, 434729, 469631, 481447	1074	78	13588	2.27083	1	0.129114	12.8115
GOTERM_MF_FAT	GO:0005089~Rho guanyl-nucleotide exchange factor activity	13	0.0902652	0.00783103	480719, 437742, 478682, 443797, 476758, 469407, 454946, 456718, 432001, 451523, 433576, 442758, 456830	1029	71	13288	2.36445	0.997315	0.089688	11.2831
GOTERM_BP_FAT	GO:0060004~reflex	5	0.0347174	0.00812997	429685, 451829, 423774, 457788, 467696	1074	11	13588	5.7508	1	0.135032	13.4837
GOTERM_BP_FAT	GO:0008088~axon cargo transport	5	0.0347174	0.00812997	445585, 447552, 432529, 434487, 444540	1074	11	13588	5.7508	1	0.135032	13.4837
GOTERM_BP_FAT	GO:0030031~cell projection assembly	13	0.0902652	0.00818697	429685, 460201, 450310, 429328, 435012, 451602, 441027, 483109, 454074, 464321, 425936, 457586, 456830	1074	70	13588	2.34961	1	0.135067	13.5719
GOTERM_BP_FAT	GO:0043085~positive regulation of catalytic activity	33	0.229135	0.00846172	432648, 473307, 455012, 424865, 478923, 436021, 424548, 448668, 445686, 439393, 440741, 448178, 473592, 478534, 448336, 458036, 473999, 451030, 465378, 423883, 469046, 456830, 450318, 468278, 469260, 435705, 450310, 420601, 451523, 465402, 478329, 474698, 481130	1074	261	13588	1.59965	1	0.138425	13.9957
GOTERM_MF_FAT	GO:0016247~channel regulator activity	7	0.0486044	0.00847435	479914, 438267, 446635, 433789, 473008, 421190, 472535	1029	24	13288	3.76644	0.998352	0.095281	12.155
GOTERM_BP_FAT	GO:0055085~transmembrane transport	52	0.361061	0.00848326	436440, 432928, 421510, 432030, 465052, 435968, 433055, 467263, 479886, 443954, 471298, 424791, 424461, 427897, 472796, 480367, 463960, 457220, 478297, 468081, 426287, 428961, 466958, 439987, 434464, 445234, 456983, 464958, 474233, 436722, 423146, 470615, 451829, 462074, 472228, 423530, 456513, 451900, 447666, 469315, 440677, 457331, 430878, 434749, 461296, 423774, 445058, 444593, 461062, 441183,…	1074	460	13588	1.4302	1	0.137901	14.0288
GOTERM_CC_FAT	GO:0016323~basolateral plasma membrane	22	0.152757	0.00860958	459998, 461364, 427595, 477931, 421288, 476702, 441159, 435025, 445108, 439393, 434487, 446630, 422576, 443246, 448336, 480647, 461568, 462421, 459289, 470930, 450376, 466311	1071	141	12504	1.82164	0.961937	0.0521719	11.2737
GOTERM_BP_FAT	GO:0016050~vesicle organization	8	0.0555478	0.00919025	440008, 461434, 465382, 458628, 450933, 432293, 462579, 478902	1074	31	13588	3.26497	1	0.147644	15.11
GOTERM_CC_FAT	GO:0031253~cell projection membrane	10	0.0694348	0.00939341	471378, 448336, 437904, 471859, 445686, 450948, 439393, 476259, 441862, 469046	1071	43	12504	2.71513	0.971773	0.055916	12.2392
GOTERM_BP_FAT	GO:0044087~regulation of cellular component biogenesis	15	0.104152	0.0096793	471386, 473106, 476702, 445686, 462979, 421282, 449557, 435095, 427043, 443246, 425280, 439328, 441862, 443399, 477623	1074	89	13588	2.13232	1	0.153964	15.8504
GOTERM_MF_FAT	GO:0004890~GABA-A receptor activity	6	0.0416609	0.0100411	426122, 476013, 444006, 465921, 480362, 453890	1029	18	13288	4.3045	0.999499	0.110335	14.2452
GOTERM_MF_FAT	GO:0019209~kinase activator activity	6	0.0416609	0.0100411	451067, 473307, 422988, 445686, 447432, 442758	1029	18	13288	4.3045	0.999499	0.110335	14.2452
GOTERM_BP_FAT	GO:0007188~G-protein signaling, coupled to cAMP nucleotide second messenger	11	0.0763783	0.0100786	472184, 478534, 448336, 436021, 451030, 448668, 439393, 465402, 456983, 478329, 473592	1074	55	13588	2.53035	1	0.158857	16.4503
GOTERM_BP_FAT	GO:0007519~skeletal muscle tissue development	13	0.0902652	0.0102302	424809, 480647, 437479, 471386, 442458, 432175, 452795, 447390, 434891, 479496, 467696, 449594, 445929	1074	72	13588	2.28435	1	0.160105	16.6771
GOTERM_CC_FAT	GO:0030141~secretory granule	19	0.131926	0.0103838	457220, 438267, 467883, 468644, 475518, 423662, 482172, 435685, 433878, 462979, 462870, 446428, 456938, 471746, 428901, 469631, 458830, 482615, 476169	1071	117	12504	1.89595	0.98066	0.0607077	13.4452
GOTERM_MF_FAT	GO:0019899~enzyme binding	29	0.201361	0.0105332	454419, 473307, 425857, 482172, 445686, 422407, 438798, 474335, 472722, 443246, 460159, 438571, 443832, 427771, 424119, 422241, 469046, 437742, 467153, 462798, 422988, 437479, 455084, 462870, 451055, 448524, 443055, 464474, 433576	1029	229	13288	1.63534	0.999656	0.113799	14.892
GOTERM_MF_FAT	GO:0030295~protein kinase activator activity	5	0.0347174	0.0106524	451067, 473307, 422988, 445686, 447432	1029	12	13288	5.38063	0.999685	0.113401	15.0481
GOTERM_CC_FAT	GO:0043195~terminal button	5	0.0347174	0.0107857	451829, 448336, 444006, 465054, 429682	1071	11	12504	5.30685	0.983413	0.0620413	13.9302
GOTERM_BP_FAT	GO:0031645~negative regulation of neurological system process	6	0.0416609	0.01093	479914, 478534, 448336, 476696, 472463, 462579	1074	18	13588	4.21726	1	0.16913	17.7161
GOTERM_BP_FAT	GO:0008306~associative learning	6	0.0416609	0.01093	478534, 425857, 472815, 421282, 453890, 435095	1074	18	13588	4.21726	1	0.16913	17.7161
GOTERM_BP_FAT	GO:0010970~microtubule-based transport	6	0.0416609	0.01093	445585, 447552, 477884, 432529, 434487, 444540	1074	18	13588	4.21726	1	0.16913	17.7161
GOTERM_CC_FAT	GO:0044431~Golgi apparatus part	31	0.215248	0.0110523	464747, 481597, 451280, 433650, 464744, 442271, 437485, 443253, 481354, 435688, 479350, 435576, 471746, 470093, 469046, 430647, 435914, 450946, 479763, 455084, 434193, 456310, 446428, 469194, 454679, 469631, 453827, 440354, 457596, 463714, 447253	1071	227	12504	1.59439	0.98502	0.0625871	14.2505
GOTERM_MF_FAT	GO:0008509~anion transmembrane transporter activity	19	0.131926	0.0111919	443954, 476013, 469011, 425001, 468732, 427595, 465921, 451162, 435025, 457331, 465052, 426122, 444006, 466818, 471859, 480362, 443672, 478900, 453890	1029	130	13288	1.88736	0.999791	0.117179	15.7507
GOTERM_BP_FAT	GO:0050433~regulation of catecholamine secretion	5	0.0347174	0.0114426	456681, 425857, 423729, 441209, 435095	1074	12	13588	5.27157	1	0.175342	18.4695
GOTERM_BP_FAT	GO:0051966~regulation of synaptic transmission, glutamatergic	5	0.0347174	0.0114426	479914, 478534, 448336, 476696, 472463	1074	12	13588	5.27157	1	0.175342	18.4695
GOTERM_BP_FAT	GO:0051952~regulation of amine transport	7	0.0486044	0.0114926	432648, 456681, 425857, 423774, 423729, 441209, 435095	1074	25	13588	3.5425	1	0.17503	18.5426
GOTERM_BP_FAT	GO:0010817~regulation of hormone levels	19	0.131926	0.0117049	469260, 443795, 453139, 421510, 447014, 482172, 467668, 475909, 447461, 456938, 423774, 428901, 454679, 431903, 469631, 458830, 431067, 479327, 478880	1074	128	13588	1.878	1	0.176961	18.8526
GOTERM_BP_FAT	GO:0051494~negative regulation of cytoskeleton organization	10	0.0694348	0.0117358	427043, 425280, 439328, 473106, 476702, 441862, 431532, 462979, 433576, 477623	1074	48	13588	2.63579	1	0.176382	18.8975
GOTERM_CC_FAT	GO:0030315~T-tubule	6	0.0416609	0.0117638	473932, 436440, 479792, 421510, 455609, 464962	1071	17	12504	4.12061	0.988588	0.0655283	15.1
GOTERM_MF_FAT	GO:0008146~sulfotransferase activity	10	0.0694348	0.0118129	442342, 475957, 432176, 444032, 435914, 453139, 446682, 464744, 471611, 470147	1029	49	13288	2.63541	0.99987	0.121625	16.5528
GOTERM_MF_FAT	GO:0016298~lipase activity	14	0.0972087	0.0120474	464456, 422034, 450014, 447771, 422723, 450820, 462004, 440665, 483057, 454679, 440099, 461838, 453902, 466923	1029	84	13288	2.15225	0.999891	0.12224	16.8539
GOTERM_BP_FAT	GO:0043254~regulation of protein complex assembly	12	0.0833218	0.0122015	427043, 443246, 425280, 471386, 439328, 473106, 476702, 445686, 441862, 462979, 477623, 443399	1074	65	13588	2.33571	1	0.181713	19.573
GOTERM_BP_FAT	GO:0060538~skeletal muscle organ development	13	0.0902652	0.0126473	424809, 480647, 437479, 471386, 442458, 432175, 452795, 447390, 434891, 479496, 467696, 449594, 445929	1074	74	13588	2.22261	1	0.186682	20.2146
GOTERM_MF_FAT	GO:0004629~phospholipase C activity	6	0.0416609	0.0127761	483057, 450014, 447771, 440099, 462004, 466923	1029	19	13288	4.07795	0.999938	0.127482	17.7829
GOTERM_BP_FAT	GO:0032271~regulation of protein polymerization	11	0.0763783	0.0129054	427043, 443246, 425280, 471386, 439328, 473106, 476702, 441862, 462979, 477623, 443399	1074	57	13588	2.44157	1	0.189078	20.5837
GOTERM_BP_FAT	GO:0051967~negative regulation of synaptic transmission, glutamatergic	4	0.0277739	0.0134954	479914, 448336, 476696, 472463	1074	7	13588	7.22958	1	0.19579	21.4218
GOTERM_BP_FAT	GO:0007413~axonal fasciculation	4	0.0277739	0.0134954	467237, 431480, 474183, 447432	1074	7	13588	7.22958	1	0.19579	21.4218
GOTERM_BP_FAT	GO:0007190~activation of adenylate cyclase activity	9	0.0624913	0.0135175	478534, 478923, 451030, 448668, 439393, 440741, 465402, 478329, 473592	1074	41	13588	2.77722	1	0.195014	21.453
GOTERM_BP_FAT	GO:0019935~cyclic-nucleotide-mediated signaling	12	0.0833218	0.0136292	472184, 478534, 448336, 436021, 451030, 448668, 439393, 467668, 465402, 456983, 478329, 473592	1074	66	13588	2.30032	1	0.195406	21.6107
GOTERM_BP_FAT	GO:0007605~sensory perception of sound	14	0.0972087	0.0141268	429685, 467191, 451829, 420601, 456983, 432030, 435095, 436534, 473667, 453848, 476871, 438070, 474556, 455772	1074	84	13588	2.10863	1	0.200734	22.3093
GOTERM_MF_FAT	GO:0031404~chloride ion binding	12	0.0833218	0.0146481	426122, 443954, 476013, 469011, 444006, 468732, 465921, 436021, 480362, 478900, 465052, 453890	1029	68	13288	2.27885	0.999985	0.143009	20.1252
GOTERM_BP_FAT	GO:0016311~dephosphorylation	20	0.13887	0.0150534	441098, 445072, 421785, 468644, 452181, 466510, 448989, 444025, 452925, 426214, 426070, 425912, 452795, 478047, 480064, 470143, 441749, 424119, 449674, 449147	1074	141	13588	1.79458	1	0.211363	23.5948
GOTERM_CC_FAT	GO:0005871~kinesin complex	5	0.0347174	0.015099	447552, 477154, 420746, 420678, 432529	1071	12	12504	4.86461	0.99682	0.0822546	18.9789
GOTERM_BP_FAT	GO:0043524~negative regulation of neuron apoptosis	10	0.0694348	0.0152284	439548, 468783, 456474, 423774, 476696, 473999, 423729, 436296, 442758, 421282	1074	50	13588	2.53035	1	0.212435	23.8352
GOTERM_BP_FAT	GO:0050885~neuromuscular process controlling balance	8	0.0555478	0.0152975	435012, 439548, 429685, 451829, 423774, 473667, 457788, 478329	1074	34	13588	2.97689	1	0.212183	23.93
GOTERM_BP_FAT	GO:0045762~positive regulation of adenylate cyclase activity	9	0.0624913	0.0155755	478534, 478923, 451030, 448668, 439393, 440741, 465402, 478329, 473592	1074	42	13588	2.71109	1	0.214503	24.3102
GOTERM_BP_FAT	GO:0051349~positive regulation of lyase activity	9	0.0624913	0.0155755	478534, 478923, 451030, 448668, 439393, 440741, 465402, 478329, 473592	1074	42	13588	2.71109	1	0.214503	24.3102
GOTERM_BP_FAT	GO:0031281~positive regulation of cyclase activity	9	0.0624913	0.0155755	478534, 478923, 451030, 448668, 439393, 440741, 465402, 478329, 473592	1074	42	13588	2.71109	1	0.214503	24.3102
GOTERM_MF_FAT	GO:0008373~sialyltransferase activity	6	0.0416609	0.0159734	464747, 435688, 435576, 440354, 437485, 447253	1029	20	13288	3.87405	0.999995	0.153035	21.7456
GOTERM_MF_FAT	GO:0016208~AMP binding	6	0.0416609	0.0159734	475860, 461296, 430068, 444593, 450892, 421422	1029	20	13288	3.87405	0.999995	0.153035	21.7456
GOTERM_CC_FAT	GO:0031228~intrinsic to Golgi membrane	8	0.0555478	0.016598	464747, 435688, 435576, 450946, 440354, 434193, 437485, 447253	1071	32	12504	2.91877	0.998212	0.0888426	20.6681
GOTERM_CC_FAT	GO:0030173~integral to Golgi membrane	8	0.0555478	0.016598	464747, 435688, 435576, 450946, 440354, 434193, 437485, 447253	1071	32	12504	2.91877	0.998212	0.0888426	20.6681
GOTERM_BP_FAT	GO:0044093~positive regulation of molecular function	36	0.249965	0.0168681	432648, 473307, 455012, 424865, 478923, 436021, 424548, 477930, 448668, 445686, 439393, 440741, 448178, 473592, 478534, 448336, 458036, 473999, 451030, 465378, 423883, 469046, 456830, 450318, 468278, 469260, 435705, 450310, 420601, 451523, 465402, 478329, 474698, 481130, 424317, 447978	1074	306	13588	1.48844	1	0.229045	26.0543
GOTERM_MF_FAT	GO:0032555~purine ribonucleotide binding	163	1.13179	0.0169121	434239, 450837, 428979, 459998, 420678, 474496, 468692, 479509, 448668, 462721, 463882, 469024, 445556, 451588, 423410, 466924, 457035, 473162, 440798, 430068, 473335, 466537, 441429, 451961, 438094, 471537, 465402, 421422, 473740, 472104, 431551, 464156, 456942, 470930, 471878, 464219, 441906, 468859, 466302, 463167, 440310, 466402, 457550, 474335, 477154, 467640, 473667, 463414, 483257, 442592,…	1029	1796	13288	1.17199	0.999997	0.159336	22.8746
GOTERM_MF_FAT	GO:0032553~ribonucleotide binding	163	1.13179	0.0169121	434239, 450837, 428979, 459998, 420678, 474496, 468692, 479509, 448668, 462721, 463882, 469024, 445556, 451588, 423410, 466924, 457035, 473162, 440798, 430068, 473335, 466537, 441429, 451961, 438094, 471537, 465402, 421422, 473740, 472104, 431551, 464156, 456942, 470930, 471878, 464219, 441906, 468859, 466302, 463167, 440310, 466402, 457550, 474335, 477154, 467640, 473667, 463414, 483257, 442592,…	1029	1796	13288	1.17199	0.999997	0.159336	22.8746
GOTERM_BP_FAT	GO:0035023~regulation of Rho protein signal transduction	14	0.0972087	0.0169977	480719, 443797, 450310, 456718, 451523, 442758, 478682, 469407, 476758, 454946, 432689, 432001, 433576, 456830	1074	86	13588	2.05959	1	0.229431	26.227
GOTERM_BP_FAT	GO:0006470~protein amino acid dephosphorylation	17	0.118039	0.017119	441098, 445072, 468644, 452181, 466510, 448989, 444025, 452925, 426214, 426070, 478047, 480064, 470143, 441749, 424119, 449674, 449147	1074	114	13588	1.88667	1	0.229713	26.3884
GOTERM_CC_FAT	GO:0012506~vesicle membrane	16	0.111096	0.0175008	457220, 438267, 471485, 468927, 438219, 433650, 457331, 470321, 443246, 446428, 463988, 471746, 437459, 423146, 450477, 457035	1071	97	12504	1.92578	0.998737	0.0921924	21.6697
GOTERM_BP_FAT	GO:0021932~hindbrain radial glia guided cell migration	3	0.0208304	0.0177089	471485, 441159, 481130	1074	3	13588	12.6518	1	0.235493	27.1683
GOTERM_BP_FAT	GO:0060084~synaptic transmission involved in micturition	3	0.0208304	0.0177089	432648, 421521, 435095	1074	3	13588	12.6518	1	0.235493	27.1683
GOTERM_MF_FAT	GO:0008017~microtubule binding	11	0.0763783	0.0178213	427043, 477884, 430365, 463414, 439060, 427397, 438815, 441862, 431532, 434487, 433576	1029	61	13288	2.32867	0.999999	0.16518	23.9538
GOTERM_BP_FAT	GO:0045785~positive regulation of cell adhesion	9	0.0624913	0.017851	445923, 462374, 469030, 475347, 444618, 445686, 441862, 429682, 450944	1074	43	13588	2.64804	1	0.235979	27.355
GOTERM_MF_FAT	GO:0043168~anion binding	12	0.0833218	0.0179746	426122, 443954, 476013, 469011, 444006, 468732, 465921, 436021, 480362, 478900, 465052, 453890	1029	70	13288	2.21374	0.999999	0.164488	24.1343
GOTERM_BP_FAT	GO:0007187~G-protein signaling, coupled to cyclic nucleotide second messenger	11	0.0763783	0.0182092	472184, 478534, 448336, 436021, 451030, 448668, 439393, 465402, 456983, 478329, 473592	1074	60	13588	2.31949	1	0.238953	27.8238
GOTERM_BP_FAT	GO:0009791~post-embryonic development	14	0.0972087	0.0185891	440008, 462768, 465921, 473592, 435034, 435930, 468783, 474255, 442171, 454168, 473999, 439331, 467696, 469046	1074	87	13588	2.03592	1	0.24213	28.3176
GOTERM_CC_FAT	GO:0048471~perinuclear region of cytoplasm	26	0.18053	0.0189529	477884, 476310, 464132, 442426, 477154, 479572, 471746, 461694, 450119, 441209, 447432, 444076, 451829, 460515, 467153, 420602, 461641, 466666, 451602, 423369, 423708, 442458, 481130, 467975, 463714, 450608	1071	189	12504	1.60609	0.999278	0.0981688	23.256
GOTERM_MF_FAT	GO:0051018~protein kinase A binding	4	0.0277739	0.019243	451055, 455084, 424354, 426343	1029	8	13288	6.45675	1	0.173054	25.6128
GOTERM_BP_FAT	GO:0031110~regulation of microtubule polymerization or depolymerization	7	0.0486044	0.0199762	427043, 443246, 439328, 441862, 431532, 434487, 433576	1074	28	13588	3.16294	1	0.256567	30.0941
GOTERM_BP_FAT	GO:0007616~long-term memory	4	0.0277739	0.0203387	432176, 452858, 440741, 421282	1074	8	13588	6.32588	1	0.259355	30.5515
GOTERM_BP_FAT	GO:0021680~cerebellar Purkinje cell layer development	5	0.0347174	0.0203848	442171, 423774, 464796, 473667, 459156	1074	14	13588	4.51849	1	0.258633	30.6094
GOTERM_BP_FAT	GO:0021697~cerebellar cortex formation	5	0.0347174	0.0203848	471485, 442171, 423774, 464796, 473667	1074	14	13588	4.51849	1	0.258633	30.6094
GOTERM_CC_FAT	GO:0000137~Golgi cis cisterna	3	0.0208304	0.0206992	454679, 456310, 443253	1071	3	12504	11.6751	0.999632	0.105382	25.1243
GOTERM_MF_FAT	GO:0005543~phospholipid binding	17	0.118039	0.0208806	473056, 427723, 472418, 434842, 456718, 424631, 467668, 441168, 438077, 483067, 458036, 471746, 422234, 481130, 476905, 446211, 478902	1029	119	13288	1.84479	1	0.184303	27.4819
GOTERM_BP_FAT	GO:0010648~negative regulation of cell communication	24	0.166644	0.0210597	428099, 429664, 475590, 453507, 430643, 478335, 463096, 462284, 448178, 441582, 479914, 478534, 483067, 447461, 448336, 458036, 464814, 476696, 464321, 432689, 441862, 462579, 472463, 457586	1074	186	13588	1.63249	1	0.264772	31.4528
GOTERM_BP_FAT	GO:0070271~protein complex biogenesis	28	0.194417	0.0210971	432648, 459998, 421785, 443246, 454317, 480531, 449784, 466924, 438418, 452549, 451829, 425833, 434704, 474447, 420601, 456310, 448993, 434749, 480647, 423774, 442458, 456968, 452868, 458628, 441862, 425936, 447392, 478902	1074	227	13588	1.56057	1	0.263939	31.4992
GOTERM_BP_FAT	GO:0006461~protein complex assembly	28	0.194417	0.0210971	432648, 459998, 421785, 443246, 454317, 480531, 449784, 466924, 438418, 452549, 451829, 425833, 434704, 474447, 420601, 456310, 448993, 434749, 480647, 423774, 442458, 456968, 452868, 458628, 441862, 425936, 447392, 478902	1074	227	13588	1.56057	1	0.263939	31.4992
GOTERM_BP_FAT	GO:0007588~excretion	6	0.0416609	0.0213164	432648, 451829, 448336, 421521, 421510, 435095	1074	21	13588	3.61479	1	0.26507	31.771
GOTERM_BP_FAT	GO:0017156~calcium ion-dependent exocytosis	6	0.0416609	0.0213164	438267, 423774, 467883, 471746, 421510, 475550	1074	21	13588	3.61479	1	0.26507	31.771
GOTERM_MF_FAT	GO:0015179~L-amino acid transmembrane transporter activity	7	0.0486044	0.0215053	468081, 466818, 471859, 464958, 451162, 423146, 423883	1029	29	13288	3.11705	1	0.187157	28.1833
GOTERM_BP_FAT	GO:0032318~regulation of Ras GTPase activity	13	0.0902652	0.022548	473307, 467153, 435711, 476616, 450310, 463523, 451523, 436956, 441923, 474068, 432689, 464219, 434440	1074	80	13588	2.05591	1	0.276906	33.2785
GOTERM_BP_FAT	GO:0043523~regulation of neuron apoptosis	13	0.0902652	0.022548	439548, 456474, 423729, 421282, 442758, 479914, 468783, 423774, 476696, 473999, 436296, 447432, 455133	1074	80	13588	2.05591	1	0.276906	33.2785
GOTERM_BP_FAT	GO:0043933~macromolecular complex subunit organization	41	0.284683	0.0230584	432648, 459998, 421007, 421785, 476702, 429861, 443827, 464053, 443246, 454317, 480531, 448393, 451324, 449784, 439328, 438418, 466924, 452549, 451829, 425833, 434704, 474447, 420601, 457258, 456310, 451864, 448993, 434749, 441706, 480647, 479080, 423774, 442458, 452868, 456968, 458628, 441862, 425936, 422336, 478902, 447392	1074	367	13588	1.41341	1	0.280975	33.894
GOTERM_BP_FAT	GO:0019932~second-messenger-mediated signaling	17	0.118039	0.023062	450318, 421785, 436021, 439393, 448668, 465402, 467668, 456983, 478329, 473592, 465345, 472184, 478534, 448336, 460283, 451030, 478756	1074	118	13588	1.82271	1	0.279743	33.8983
GOTERM_BP_FAT	GO:0019228~regulation of action potential in neuron	9	0.0624913	0.023099	433766, 451829, 478534, 455012, 425857, 476696, 473043, 459776, 455133	1074	45	13588	2.53035	1	0.278866	33.9426
GOTERM_MF_FAT	GO:0030551~cyclic nucleotide binding	6	0.0416609	0.0238667	475860, 461296, 430068, 444593, 450892, 421422	1029	22	13288	3.52187	1	0.203374	30.7777
GOTERM_MF_FAT	GO:0005254~chloride channel activity	11	0.0763783	0.0243183	426122, 443954, 476013, 469011, 444006, 468732, 465921, 480362, 478900, 465052, 453890	1029	64	13288	2.21951	1	0.204563	31.2637
GOTERM_CC_FAT	GO:0034707~chloride channel complex	10	0.0694348	0.0244329	426122, 476013, 469011, 444006, 468732, 465921, 480362, 478900, 465052, 453890	1071	50	12504	2.33501	0.999913	0.121787	28.9782
GOTERM_CC_FAT	GO:0031201~SNARE complex	4	0.0277739	0.0252219	438267, 471746, 479327, 463714	1071	8	12504	5.83754	0.999936	0.123901	29.7686
GOTERM_CC_FAT	GO:0060053~neurofilament cytoskeleton	4	0.0277739	0.0252219	439548, 457569, 434487, 444540	1071	8	12504	5.83754	0.999936	0.123901	29.7686
GOTERM_BP_FAT	GO:0007167~enzyme linked receptor protein signaling pathway	32	0.222191	0.0256817	428099, 432648, 467237, 463167, 459998, 475091, 424354, 432770, 453460, 441027, 478047, 460201, 464902, 425418, 455718, 435705, 462475, 464563, 452925, 469585, 445108, 472460, 466012, 475197, 451055, 428543, 480647, 454054, 423774, 466088, 464474, 480064	1074	273	13588	1.48299	1	0.303745	36.9736
GOTERM_BP_FAT	GO:0021587~cerebellum morphogenesis	6	0.0416609	0.025841	471485, 442171, 423774, 464796, 473667, 481130	1074	22	13588	3.45048	1	0.303993	37.1561
GOTERM_BP_FAT	GO:0007157~heterophilic cell adhesion	6	0.0416609	0.025841	422144, 445686, 455857, 425736, 429682, 422576	1074	22	13588	3.45048	1	0.303993	37.1561
GOTERM_BP_FAT	GO:0021533~cell differentiation in hindbrain	5	0.0347174	0.0260986	471485, 442171, 423774, 464796, 473667	1074	15	13588	4.21726	1	0.305206	37.4504
GOTERM_BP_FAT	GO:0050974~detection of mechanical stimulus involved in sensory perception	5	0.0347174	0.0260986	433766, 429685, 477722, 473667, 420601	1074	15	13588	4.21726	1	0.305206	37.4504
GOTERM_CC_FAT	GO:0005881~cytoplasmic microtubule	5	0.0347174	0.0266141	448993, 427007, 430365, 441862, 431532	1071	14	12504	4.16967	0.999963	0.128718	31.1435
GOTERM_BP_FAT	GO:0065003~macromolecular complex assembly	38	0.263852	0.0267406	432648, 459998, 421007, 421785, 429861, 443827, 464053, 443246, 454317, 480531, 448393, 451324, 449784, 466924, 438418, 452549, 451829, 425833, 434704, 474447, 420601, 457258, 456310, 451864, 448993, 434749, 441706, 480647, 479080, 423774, 442458, 452868, 456968, 458628, 441862, 425936, 478902, 447392	1074	338	13588	1.42239	1	0.310147	38.1779
GOTERM_BP_FAT	GO:0016055~Wnt receptor signaling pathway	18	0.124983	0.0269223	428168, 460988, 452180, 463514, 462658, 446630, 428734, 441582, 447454, 428916, 426684, 447461, 437991, 464814, 452868, 439852, 476478, 441862	1074	130	13588	1.75178	1	0.310575	38.3824
GOTERM_BP_FAT	GO:0043086~negative regulation of catalytic activity	15	0.104152	0.0271742	461326, 429664, 476409, 436021, 452444, 478329, 462870, 472184, 468783, 448336, 470010, 458036, 456676, 427771, 441862	1074	101	13588	1.87898	1	0.311672	38.6648
GOTERM_BP_FAT	GO:0050768~negative regulation of neurogenesis	8	0.0555478	0.0273029	428099, 471485, 469574, 481537, 458036, 461632, 445686, 421050	1074	38	13588	2.66353	1	0.311582	38.8086
GOTERM_MF_FAT	GO:0019212~phosphatase inhibitor activity	6	0.0416609	0.0286098	442841, 449747, 444192, 441045, 447054, 429325	1029	23	13288	3.36874	1	0.233984	35.7263
GOTERM_BP_FAT	GO:0021702~cerebellar Purkinje cell differentiation	4	0.0277739	0.0287441	442171, 423774, 464796, 473667	1074	9	13588	5.62301	1	0.323857	40.3974
GOTERM_BP_FAT	GO:0048675~axon extension	4	0.0277739	0.0287441	467237, 471485, 425456, 426898	1074	9	13588	5.62301	1	0.323857	40.3974
GOTERM_BP_FAT	GO:0060122~inner ear receptor stereocilium organization	4	0.0277739	0.0287441	429685, 473667, 438070, 455772	1074	9	13588	5.62301	1	0.323857	40.3974
GOTERM_BP_FAT	GO:0014059~regulation of dopamine secretion	4	0.0277739	0.0287441	456681, 423729, 441209, 435095	1074	9	13588	5.62301	1	0.323857	40.3974
GOTERM_BP_FAT	GO:0021692~cerebellar Purkinje cell layer morphogenesis	4	0.0277739	0.0287441	442171, 423774, 464796, 473667	1074	9	13588	5.62301	1	0.323857	40.3974
GOTERM_BP_FAT	GO:0021694~cerebellar Purkinje cell layer formation	4	0.0277739	0.0287441	442171, 423774, 464796, 473667	1074	9	13588	5.62301	1	0.323857	40.3974
GOTERM_MF_FAT	GO:0019900~kinase binding	13	0.0902652	0.0300151	473307, 422988, 445686, 455084, 443246, 451055, 460159, 448524, 443832, 464474, 427771, 424119, 469046	1029	85	13288	1.97501	1	0.241548	37.1279
GOTERM_BP_FAT	GO:0043087~regulation of GTPase activity	14	0.0972087	0.0305872	473307, 467153, 435711, 450310, 476616, 463523, 451523, 436956, 458036, 441923, 474068, 432689, 464219, 434440	1074	93	13588	1.90457	1	0.339476	42.3727
GOTERM_BP_FAT	GO:0030003~cellular cation homeostasis	20	0.13887	0.0306271	480770, 467237, 436440, 473056, 429664, 472535, 421510, 447014, 439393, 445686, 421282, 445929, 431551, 444192, 423774, 473667, 476696, 446970, 438418, 467263	1074	152	13588	1.66471	1	0.338453	42.4147
GOTERM_BP_FAT	GO:0044092~negative regulation of molecular function	18	0.124983	0.0306701	461326, 429664, 476409, 436021, 452444, 450310, 473899, 420601, 478329, 462870, 472184, 468783, 448336, 470010, 458036, 456676, 427771, 441862	1074	132	13588	1.72524	1	0.337467	42.46
GOTERM_BP_FAT	GO:0021695~cerebellar cortex development	6	0.0416609	0.0309356	471485, 442171, 423774, 464796, 473667, 459156	1074	23	13588	3.30046	1	0.338489	42.7391
GOTERM_BP_FAT	GO:0007632~visual behavior	7	0.0486044	0.0319394	478534, 431551, 471859, 421510, 422407, 421282, 435095	1074	31	13588	2.85685	1	0.346056	43.7824
GOTERM_MF_FAT	GO:0005432~calcium:sodium antiporter activity	3	0.0208304	0.0322907	436440, 421005, 460977	1029	4	13288	9.68513	1	0.254902	39.3369
GOTERM_BP_FAT	GO:0030516~regulation of axon extension	5	0.0347174	0.0326783	427043, 469574, 461632, 421050, 447028	1074	16	13588	3.95368	1	0.351162	44.5388
GOTERM_BP_FAT	GO:0007416~synaptogenesis	5	0.0347174	0.0326783	446635, 423774, 421190, 450933, 422576	1074	16	13588	3.95368	1	0.351162	44.5388
GOTERM_BP_FAT	GO:0043576~regulation of respiratory gaseous exchange	5	0.0347174	0.0326783	448336, 472170, 473999, 460161, 421282	1074	16	13588	3.95368	1	0.351162	44.5388
GOTERM_BP_FAT	GO:0050771~negative regulation of axonogenesis	5	0.0347174	0.0326783	471485, 469574, 458036, 461632, 421050	1074	16	13588	3.95368	1	0.351162	44.5388
GOTERM_BP_FAT	GO:0031111~negative regulation of microtubule polymerization or depolymerization	5	0.0347174	0.0326783	427043, 439328, 441862, 431532, 433576	1074	16	13588	3.95368	1	0.351162	44.5388
GOTERM_CC_FAT	GO:0016021~integral to membrane	519	3.60367	0.0328694	479792, 481537, 471450, 480488, 461339, 448668, 434384, 426314, 461238, 423569, 431129, 479350, 472900, 476696, 476798, 469547, 445556, 443597, 461343, 457865, 438094, 426122, 442342, 461877, 443174, 434729, 453827, 446682, 464747, 472338, 424809, 465462, 443179, 464744, 441506, 481354, 479914, 444420, 463371, 459887, 422852, 436722, 452858, 470093, 481454, 442507, 422066, 427114, 461127, 456310,…	1071	5709	12504	1.06137	0.999997	0.155023	37.0185
GOTERM_MF_FAT	GO:0016782~transferase activity, transferring sulfur-containing groups	10	0.0694348	0.0330145	442342, 475957, 432176, 444032, 435914, 453139, 446682, 464744, 471611, 470147	1029	58	13288	2.22647	1	0.257258	40.0241
GOTERM_BP_FAT	GO:0001661~conditioned taste aversion	3	0.0208304	0.0335692	478534, 421282, 435095	1074	4	13588	9.48883	1	0.357494	45.4382
GOTERM_BP_FAT	GO:0014051~gamma-aminobutyric acid secretion	3	0.0208304	0.0335692	423774, 445929, 475000	1074	4	13588	9.48883	1	0.357494	45.4382
GOTERM_BP_FAT	GO:0050919~negative chemotaxis	3	0.0208304	0.0335692	476113, 469574, 421050	1074	4	13588	9.48883	1	0.357494	45.4382
GOTERM_BP_FAT	GO:0015812~gamma-aminobutyric acid transport	3	0.0208304	0.0335692	423774, 445929, 475000	1074	4	13588	9.48883	1	0.357494	45.4382
GOTERM_BP_FAT	GO:0048172~regulation of short-term neuronal synaptic plasticity	3	0.0208304	0.0335692	453347, 468927, 476696	1074	4	13588	9.48883	1	0.357494	45.4382
GOTERM_BP_FAT	GO:0042325~regulation of phosphorylation	33	0.229135	0.0337008	428099, 432648, 473307, 424548, 445686, 455980, 448178, 468783, 448336, 441027, 441045, 470010, 458036, 427771, 465378, 469046, 456830, 468278, 460201, 461326, 429664, 469260, 430068, 435705, 442742, 447054, 421422, 475372, 456638, 452868, 481130, 456676, 441862	1074	290	13588	1.43968	1	0.357229	45.5699
GOTERM_MF_FAT	GO:0005544~calcium-dependent phospholipid binding	6	0.0416609	0.0339085	473056, 427723, 472418, 476905, 467668, 441168	1029	24	13288	3.22838	1	0.260697	40.863
GOTERM_MF_FAT	GO:0004114~3',5'-cyclic-nucleotide phosphodiesterase activity	6	0.0416609	0.0339085	452189, 468899, 475860, 426926, 474787, 450892	1029	24	13288	3.22838	1	0.260697	40.863
GOTERM_BP_FAT	GO:0030005~cellular di-, tri-valent inorganic cation homeostasis	18	0.124983	0.0347911	480770, 467237, 436440, 473056, 429664, 472535, 421510, 447014, 439393, 445686, 421282, 445929, 423774, 473667, 476696, 446970, 438418, 467263	1074	134	13588	1.69949	1	0.365104	46.6493
GOTERM_BP_FAT	GO:0010810~regulation of cell-substrate adhesion	8	0.0555478	0.0352061	445923, 462374, 469030, 475347, 464321, 444618, 457586, 450944	1074	40	13588	2.53035	1	0.367186	47.0548
GOTERM_BP_FAT	GO:0010721~negative regulation of cell development	8	0.0555478	0.0352061	428099, 471485, 469574, 481537, 458036, 461632, 445686, 421050	1074	40	13588	2.53035	1	0.367186	47.0548
GOTERM_BP_FAT	GO:0051258~protein polymerization	8	0.0555478	0.0352061	452549, 448993, 443246, 480531, 425833, 425936, 466924, 447392	1074	40	13588	2.53035	1	0.367186	47.0548
GOTERM_BP_FAT	GO:0051336~regulation of hydrolase activity	24	0.166644	0.0359647	450318, 473307, 424865, 467153, 476409, 436021, 435711, 476616, 450310, 463523, 420601, 439393, 451523, 436956, 473592, 462870, 478534, 458036, 474698, 441923, 474068, 432689, 464219, 434440	1074	196	13588	1.5492	1	0.372093	47.7887
GOTERM_CC_FAT	GO:0012505~endomembrane system	59	0.409665	0.0360577	480770, 433650, 440607, 437485, 443253, 447454, 443246, 448336, 479350, 435576, 471746, 423883, 457035, 473056, 435914, 447014, 462870, 434081, 425912, 456805, 453827, 457596, 447253, 478902, 457220, 464747, 468927, 481597, 438219, 447734, 464744, 442758, 481354, 470321, 435688, 444920, 476871, 437459, 464654, 423146, 470093, 469046, 438267, 437742, 471485, 423530, 450946, 455084, 456310, 434193,…	1071	535	12504	1.28753	0.999999	0.166943	39.8307
GOTERM_BP_FAT	GO:0003014~renal system process	6	0.0416609	0.0366173	432648, 451829, 448336, 421521, 421510, 435095	1074	24	13588	3.16294	1	0.376051	48.4122
GOTERM_BP_FAT	GO:0048741~skeletal muscle fiber development	7	0.0486044	0.0367761	424809, 480647, 442458, 452795, 447390, 479496, 445929	1074	32	13588	2.76757	1	0.375937	48.5628
GOTERM_BP_FAT	GO:0007254~JNK cascade	7	0.0486044	0.0367761	422988, 473335, 427875, 463514, 450608, 456830, 469046	1074	32	13588	2.76757	1	0.375937	48.5628
GOTERM_MF_FAT	GO:0005253~anion channel activity	11	0.0763783	0.0386714	426122, 443954, 476013, 469011, 444006, 468732, 465921, 480362, 478900, 465052, 453890	1029	69	13288	2.05868	1	0.289191	45.1503
GOTERM_BP_FAT	GO:0060119~inner ear receptor cell development	4	0.0277739	0.0386994	429685, 473667, 438070, 455772	1074	10	13588	5.06071	1	0.389997	50.355
GOTERM_BP_FAT	GO:0048640~negative regulation of developmental growth	4	0.0277739	0.0386994	471485, 469574, 461632, 421050	1074	10	13588	5.06071	1	0.389997	50.355
GOTERM_CC_FAT	GO:0031301~integral to organelle membrane	14	0.0972087	0.0390178	464747, 457220, 468927, 438219, 450946, 447734, 434193, 437485, 447454, 435688, 463988, 435576, 440354, 447253	1071	89	12504	1.83653	1	0.177477	42.3369
GOTERM_CC_FAT	GO:0070044~synaptobrevin 2-SNAP-25-syntaxin-1a complex	3	0.0208304	0.0390584	438267, 471746, 463714	1071	4	12504	8.7563	1	0.175583	42.3706
GOTERM_BP_FAT	GO:0046879~hormone secretion	8	0.0555478	0.0396714	443795, 454679, 482172, 447014, 421510, 479327, 467668, 478880	1074	41	13588	2.46864	1	0.396227	51.2381
GOTERM_MF_FAT	GO:0004112~cyclic-nucleotide phosphodiesterase activity	6	0.0416609	0.0397767	452189, 468899, 475860, 426926, 474787, 450892	1029	25	13288	3.09924	1	0.293418	46.1028
GOTERM_BP_FAT	GO:0050982~detection of mechanical stimulus	5	0.0347174	0.0401385	433766, 429685, 477722, 473667, 420601	1074	17	13588	3.72111	1	0.398431	51.6573
GOTERM_BP_FAT	GO:0046058~cAMP metabolic process	5	0.0347174	0.0401385	426926, 448668, 440741, 478329, 445929	1074	17	13588	3.72111	1	0.398431	51.6573
GOTERM_CC_FAT	GO:0030027~lamellipodium	11	0.0763783	0.0402887	435012, 465422, 444192, 456718, 476702, 441159, 422407, 445108, 442758, 443399, 456830	1071	63	12504	2.0385	1	0.178616	43.3829
GOTERM_BP_FAT	GO:0051338~regulation of transferase activity	24	0.166644	0.0416888	468278, 432648, 473307, 455012, 429664, 461326, 469260, 435705, 424548, 445686, 448178, 468783, 448336, 470010, 475372, 458036, 456676, 427771, 481130, 465378, 441862, 423883, 456830, 469046	1074	199	13588	1.52584	1	0.40891	53.024
GOTERM_BP_FAT	GO:0051216~cartilage development	12	0.0833218	0.0420041	428099, 450696, 431514, 429664, 437479, 458602, 473899, 462475, 463514, 439393, 435197, 435602	1074	78	13588	1.94643	1	0.409847	53.2975
GOTERM_BP_FAT	GO:0007585~respiratory gaseous exchange	6	0.0416609	0.0428985	440008, 467237, 443607, 460161, 421282, 469046	1074	25	13588	3.03642	1	0.415119	54.0651
GOTERM_BP_FAT	GO:0009914~hormone transport	8	0.0555478	0.0444905	443795, 454679, 482172, 447014, 421510, 479327, 467668, 478880	1074	42	13588	2.40986	1	0.42543	55.4021
GOTERM_BP_FAT	GO:0008361~regulation of cell size	15	0.104152	0.0446528	467237, 460201, 471485, 469574, 424865, 461632, 422407, 438798, 468783, 427043, 423774, 473667, 425456, 426898, 421050	1074	108	13588	1.75719	1	0.425145	55.5362
GOTERM_BP_FAT	GO:0043623~cellular protein complex assembly	15	0.104152	0.0446528	452549, 432648, 459998, 425833, 421785, 448993, 443246, 480647, 480531, 423774, 458628, 425936, 466924, 478902, 447392	1074	108	13588	1.75719	1	0.425145	55.5362
GOTERM_BP_FAT	GO:0006936~muscle contraction	10	0.0694348	0.0446666	462870, 450318, 451829, 478534, 426926, 432175, 421521, 447014, 421510, 435095	1074	60	13588	2.10863	1	0.423784	55.5476
GOTERM_BP_FAT	GO:0009266~response to temperature stimulus	9	0.0624913	0.0451257	475262, 435688, 425574, 475590, 426287, 443795, 451030, 467711, 469631	1074	51	13588	2.23267	1	0.425657	55.9251
GOTERM_MF_FAT	GO:0019901~protein kinase binding	11	0.0763783	0.0457744	451055, 473307, 460159, 448524, 422988, 464474, 443832, 445686, 455084, 424119, 469046	1029	71	13288	2.00068	1	0.32728	51.0076
GOTERM_MF_FAT	GO:0004721~phosphoprotein phosphatase activity	19	0.131926	0.046089	441098, 445072, 468644, 452181, 466510, 448989, 452925, 426214, 426070, 425912, 452795, 478047, 429646, 480064, 470143, 441749, 424119, 449674, 449147	1029	152	13288	1.61419	1	0.326172	51.253
GOTERM_CC_FAT	GO:0035253~ciliary rootlet	4	0.0277739	0.0475146	447552, 477154, 420678, 432529	1071	10	12504	4.67003	1	0.205479	49.0032
GOTERM_MF_FAT	GO:0034483~heparan sulfate sulfotransferase activity	4	0.0277739	0.0476332	442342, 475957, 444032, 446682	1029	11	13288	4.69582	1	0.332255	52.441
GOTERM_MF_FAT	GO:0008601~protein phosphatase type 2A regulator activity	4	0.0277739	0.0476332	438371, 440151, 473169, 444025	1029	11	13288	4.69582	1	0.332255	52.441
GOTERM_BP_FAT	GO:0030072~peptide hormone secretion	7	0.0486044	0.0477914	443795, 454679, 447014, 421510, 479327, 467668, 478880	1074	34	13588	2.60478	1	0.443132	58.058
GOTERM_BP_FAT	GO:0021696~cerebellar cortex morphogenesis	5	0.0347174	0.0484838	471485, 442171, 423774, 464796, 473667	1074	18	13588	3.51438	1	0.446468	58.5958
GOTERM_MF_FAT	GO:0017076~purine nucleotide binding	164	1.13873	0.0486859	434239, 450837, 428979, 459998, 420678, 474496, 468692, 479509, 448668, 462721, 463882, 469024, 445556, 451588, 423410, 466924, 457035, 473162, 440798, 430068, 473335, 466537, 451961, 441429, 438094, 471537, 465402, 421422, 462870, 473740, 472104, 431551, 464156, 456942, 470930, 471878, 464219, 441906, 468859, 466302, 463167, 440310, 466402, 457550, 474335, 477154, 467640, 473667, 463414, 483257,…	1029	1871	13288	1.13192	1	0.33536	53.2352
GOTERM_BP_FAT	GO:0007169~transmembrane receptor protein tyrosine kinase signaling pathway	23	0.1597	0.0493708	432648, 467237, 463167, 459998, 464902, 425418, 455718, 435705, 462475, 469585, 452925, 445108, 464563, 466012, 472460, 428543, 475197, 453460, 480647, 454054, 423774, 466088, 464474	1074	192	13588	1.51558	1	0.451089	59.2753
GOTERM_BP_FAT	GO:0045786~negative regulation of cell cycle	8	0.0555478	0.0496705	444076, 461326, 478923, 477117, 427771, 422407, 441862, 438798	1074	43	13588	2.35382	1	0.451654	59.5025
GOTERM_BP_FAT	GO:0021575~hindbrain morphogenesis	6	0.0416609	0.0497873	471485, 442171, 423774, 464796, 473667, 481130	1074	26	13588	2.91964	1	0.450974	59.5907
GOTERM_BP_FAT	GO:0042063~gliogenesis	9	0.0624913	0.0497975	440630, 435764, 467237, 478534, 469260, 479496, 459776, 455133, 436124	1074	52	13588	2.18973	1	0.449578	59.5985
GOTERM_BP_FAT	GO:0007617~mating behavior	4	0.0277739	0.050163	478534, 442841, 432181, 421282	1074	11	13588	4.60064	1	0.450587	59.8733
GOTERM_BP_FAT	GO:0030035~microspike assembly	4	0.0277739	0.050163	454074, 425936, 429328, 456830	1074	11	13588	4.60064	1	0.450587	59.8733
GOTERM_MF_FAT	GO:0050811~GABA receptor binding	3	0.0208304	0.0510846	465523, 440099, 428998	1029	5	13288	7.7481	1	0.345942	54.999
GOTERM_MF_FAT	GO:0003828~alpha-N-acetylneuraminate alpha-2,8-sialyltransferase activity	3	0.0208304	0.0510846	464747, 435688, 440354	1029	5	13288	7.7481	1	0.345942	54.999
GOTERM_MF_FAT	GO:0008499~UDP-galactose:beta-N-acetylglucosamine beta-1,3-galactosyltransferase activity	3	0.0208304	0.0510846	481354, 421347, 433198	1029	5	13288	7.7481	1	0.345942	54.999
GOTERM_MF_FAT	GO:0008093~cytoskeletal adaptor activity	3	0.0208304	0.0510846	454074, 425936, 429328	1029	5	13288	7.7481	1	0.345942	54.999
GOTERM_MF_FAT	GO:0004994~somatostatin receptor activity	3	0.0208304	0.0510846	472184, 445688, 442507	1029	5	13288	7.7481	1	0.345942	54.999
GOTERM_BP_FAT	GO:0007423~sensory organ development	29	0.201361	0.0510851	428099, 477722, 432030, 435764, 425574, 442181, 473667, 458036, 455772, 429685, 451829, 467191, 457788, 434704, 438109, 467441, 420601, 455857, 472460, 435034, 436409, 435930, 456327, 438070, 453848, 479383, 464474, 441862, 467696	1074	257	13588	1.42763	1	0.4553	60.5589
GOTERM_MF_FAT	GO:0019001~guanyl nucleotide binding	38	0.263852	0.0517526	440008, 450837, 473307, 455054, 430302, 460878, 423662, 479509, 475436, 473592, 474335, 467640, 420964, 456818, 423410, 466924, 445732, 452549, 466417, 437742, 434195, 453042, 425833, 465402, 480805, 435685, 456310, 426826, 435012, 448993, 433204, 475860, 464156, 474221, 464219, 468859, 473065, 447392	1029	363	13288	1.35183	1	0.346677	55.4789
GOTERM_MF_FAT	GO:0032561~guanyl ribonucleotide binding	38	0.263852	0.0517526	440008, 450837, 473307, 455054, 430302, 460878, 423662, 479509, 475436, 473592, 474335, 467640, 420964, 456818, 423410, 466924, 445732, 452549, 466417, 437742, 434195, 453042, 425833, 465402, 480805, 435685, 456310, 426826, 435012, 448993, 433204, 475860, 464156, 474221, 464219, 468859, 473065, 447392	1029	363	13288	1.35183	1	0.346677	55.4789
GOTERM_BP_FAT	GO:0051174~regulation of phosphorus metabolic process	33	0.229135	0.0518319	428099, 432648, 473307, 424548, 445686, 455980, 448178, 468783, 448336, 441027, 441045, 470010, 458036, 427771, 465378, 469046, 456830, 468278, 460201, 461326, 429664, 469260, 430068, 435705, 442742, 447054, 421422, 475372, 456638, 452868, 481130, 456676, 441862	1074	301	13588	1.38707	1	0.458784	61.106
GOTERM_BP_FAT	GO:0019220~regulation of phosphate metabolic process	33	0.229135	0.0518319	428099, 432648, 473307, 424548, 445686, 455980, 448178, 468783, 448336, 441027, 441045, 470010, 458036, 427771, 465378, 469046, 456830, 468278, 460201, 461326, 429664, 469260, 430068, 435705, 442742, 447054, 421422, 475372, 456638, 452868, 481130, 456676, 441862	1074	301	13588	1.38707	1	0.458784	61.106
GOTERM_MF_FAT	GO:0004620~phospholipase activity	10	0.0694348	0.0522254	483057, 422034, 450014, 447771, 454679, 440099, 422723, 450820, 462004, 466923	1029	63	13288	2.04976	1	0.346332	55.8158
GOTERM_BP_FAT	GO:0014048~regulation of glutamate secretion	3	0.0208304	0.053049	477722, 448336, 423729	1074	5	13588	7.59106	1	0.465278	61.9824
GOTERM_BP_FAT	GO:0031103~axon regeneration	3	0.0208304	0.053049	439548, 455836, 438383	1074	5	13588	7.59106	1	0.465278	61.9824
GOTERM_BP_FAT	GO:0031102~neuron projection regeneration	3	0.0208304	0.053049	439548, 455836, 438383	1074	5	13588	7.59106	1	0.465278	61.9824
GOTERM_BP_FAT	GO:0042989~sequestering of actin monomers	3	0.0208304	0.053049	473106, 462979, 477623	1074	5	13588	7.59106	1	0.465278	61.9824
GOTERM_BP_FAT	GO:0031623~receptor internalization	3	0.0208304	0.053049	471485, 434704, 452858	1074	5	13588	7.59106	1	0.465278	61.9824
GOTERM_BP_FAT	GO:0035235~ionotropic glutamate receptor signaling pathway	3	0.0208304	0.053049	431551, 447432, 421282	1074	5	13588	7.59106	1	0.465278	61.9824
GOTERM_BP_FAT	GO:0010639~negative regulation of organelle organization	10	0.0694348	0.0533595	427043, 425280, 439328, 473106, 476702, 441862, 431532, 462979, 433576, 477623	1074	62	13588	2.04061	1	0.465827	62.2029
GOTERM_BP_FAT	GO:0031098~stress-activated protein kinase signaling pathway	7	0.0486044	0.053985	422988, 473335, 427875, 463514, 450608, 456830, 469046	1074	35	13588	2.53035	1	0.468391	62.6436
GOTERM_MF_FAT	GO:0031402~sodium ion binding	14	0.0972087	0.0540004	436440, 425001, 472228, 427595, 457331, 431551, 461296, 444593, 456208, 450376, 462610, 457803, 439331, 423146	1029	103	13288	1.75523	1	0.353014	57.0592
GOTERM_BP_FAT	GO:0040017~positive regulation of locomotion	8	0.0555478	0.0552166	430827, 478534, 429664, 464321, 445108, 441862, 480336, 457586	1074	44	13588	2.30032	1	0.474756	63.4971
GOTERM_MF_FAT	GO:0005525~GTP binding	37	0.256909	0.0558844	440008, 450837, 473307, 455054, 430302, 460878, 423662, 479509, 475436, 473592, 474335, 467640, 420964, 456818, 423410, 466924, 445732, 452549, 466417, 437742, 434195, 453042, 425833, 465402, 480805, 435685, 456310, 426826, 435012, 448993, 433204, 464156, 474221, 464219, 468859, 473065, 447392	1029	354	13288	1.34972	1	0.360084	58.3432
GOTERM_BP_FAT	GO:0032272~negative regulation of protein polymerization	6	0.0416609	0.0572874	425280, 439328, 473106, 476702, 462979, 477623	1074	27	13588	2.8115	1	0.486187	64.891
GOTERM_BP_FAT	GO:0031333~negative regulation of protein complex assembly	6	0.0416609	0.0572874	425280, 439328, 473106, 476702, 462979, 477623	1074	27	13588	2.8115	1	0.486187	64.891
GOTERM_BP_FAT	GO:0010811~positive regulation of cell-substrate adhesion	6	0.0416609	0.0572874	445923, 462374, 469030, 475347, 444618, 450944	1074	27	13588	2.8115	1	0.486187	64.891
GOTERM_BP_FAT	GO:0030073~insulin secretion	6	0.0416609	0.0572874	443795, 447014, 421510, 479327, 467668, 478880	1074	27	13588	2.8115	1	0.486187	64.891
GOTERM_BP_FAT	GO:0001709~cell fate determination	6	0.0416609	0.0572874	475909, 437479, 453848, 443677, 455133, 447028	1074	27	13588	2.8115	1	0.486187	64.891
GOTERM_BP_FAT	GO:0001558~regulation of cell growth	13	0.0902652	0.0576822	468783, 467237, 427043, 471485, 469574, 424865, 435348, 461632, 422407, 421050, 455980, 447028, 438798	1074	92	13588	1.78775	1	0.487143	65.1509
GOTERM_BP_FAT	GO:0048265~response to pain	5	0.0347174	0.0577093	477722, 423774, 441728, 469260, 439331	1074	19	13588	3.32941	1	0.485849	65.1687
GOTERM_BP_FAT	GO:0015807~L-amino acid transport	5	0.0347174	0.0577093	423774, 468081, 423883, 445929, 475000	1074	19	13588	3.32941	1	0.485849	65.1687
GOTERM_BP_FAT	GO:0034622~cellular macromolecular complex assembly	25	0.173587	0.0582873	432648, 452549, 459998, 421007, 425833, 421785, 429861, 457258, 443827, 464053, 451864, 448993, 443246, 441706, 480647, 480531, 448393, 479080, 423774, 451324, 458628, 425936, 466924, 478902, 447392	1074	217	13588	1.45758	1	0.487911	65.5459
GOTERM_MF_FAT	GO:0033549~MAP kinase phosphatase activity	4	0.0277739	0.0599601	426070, 448989, 441749, 449147	1029	12	13288	4.3045	1	0.37818	60.9992
GOTERM_MF_FAT	GO:0017017~MAP kinase tyrosine/serine/threonine phosphatase activity	4	0.0277739	0.0599601	426070, 448989, 441749, 449147	1029	12	13288	4.3045	1	0.37818	60.9992
GOTERM_BP_FAT	GO:0033043~regulation of organelle organization	19	0.131926	0.0602289	440008, 461194, 471386, 473106, 476702, 431532, 462979, 434487, 449557, 443246, 462173, 427043, 425280, 439328, 432689, 441862, 433576, 443399, 477623	1074	154	13588	1.56093	1	0.498091	66.7847
GOTERM_BP_FAT	GO:0070507~regulation of microtubule cytoskeleton organization	7	0.0486044	0.0606421	427043, 443246, 439328, 441862, 431532, 434487, 433576	1074	36	13588	2.46007	1	0.499075	67.0428
GOTERM_BP_FAT	GO:0042490~mechanoreceptor differentiation	7	0.0486044	0.0606421	429685, 451829, 473667, 438070, 453848, 455772, 455133	1074	36	13588	2.46007	1	0.499075	67.0428
GOTERM_BP_FAT	GO:0002790~peptide secretion	7	0.0486044	0.0606421	443795, 454679, 447014, 421510, 479327, 467668, 478880	1074	36	13588	2.46007	1	0.499075	67.0428
GOTERM_BP_FAT	GO:0032886~regulation of microtubule-based process	8	0.0555478	0.061133	480520, 427043, 443246, 439328, 441862, 431532, 434487, 433576	1074	45	13588	2.2492	1	0.500506	67.3471
GOTERM_BP_FAT	GO:0045859~regulation of protein kinase activity	22	0.152757	0.061201	468278, 432648, 473307, 429664, 461326, 469260, 435705, 424548, 445686, 448178, 468783, 448336, 470010, 475372, 458036, 456676, 427771, 481130, 465378, 441862, 456830, 469046	1074	186	13588	1.49645	1	0.499457	67.389
GOTERM_CC_FAT	GO:0005892~nicotinic acetylcholine-gated receptor-channel complex	4	0.0277739	0.061288	432648, 456681, 425857, 435095	1071	11	12504	4.24548	1	0.25558	58.3097
GOTERM_CC_FAT	GO:0005883~neurofilament	3	0.0208304	0.0614459	439548, 457569, 444540	1071	5	12504	7.00504	1	0.253475	58.4066
GOTERM_CC_FAT	GO:0032279~asymmetric synapse	3	0.0208304	0.0614459	448336, 425857, 469547	1071	5	12504	7.00504	1	0.253475	58.4066
GOTERM_BP_FAT	GO:0050807~regulation of synapse organization	4	0.0277739	0.0630698	467352, 441159, 421282, 435095	1074	12	13588	4.21726	1	0.508815	68.5218
GOTERM_BP_FAT	GO:0048588~developmental cell growth	4	0.0277739	0.0630698	467237, 471485, 425456, 426898	1074	12	13588	4.21726	1	0.508815	68.5218
GOTERM_BP_FAT	GO:0031113~regulation of microtubule polymerization	4	0.0277739	0.0630698	427043, 443246, 439328, 441862	1074	12	13588	4.21726	1	0.508815	68.5218
GOTERM_MF_FAT	GO:0004864~phosphoprotein phosphatase inhibitor activity	5	0.0347174	0.0637641	442841, 449747, 441045, 447054, 429325	1029	20	13288	3.22838	1	0.394165	63.3345
GOTERM_BP_FAT	GO:0000165~MAPKKK cascade	15	0.104152	0.064929	468278, 429664, 422988, 473335, 463514, 469585, 448336, 466088, 427875, 465378, 445615, 480336, 450608, 456830, 469046	1074	114	13588	1.66471	1	0.517891	69.6119
GOTERM_BP_FAT	GO:0006814~sodium ion transport	16	0.111096	0.0676783	436440, 425001, 472228, 427595, 453506, 457331, 431551, 461296, 444593, 456208, 450376, 462610, 457803, 439331, 423146, 464962	1074	125	13588	1.61943	1	0.531609	71.1588
GOTERM_BP_FAT	GO:0010243~response to organic nitrogen	5	0.0347174	0.0678015	478534, 473999, 471859, 465402, 421282	1074	20	13588	3.16294	1	0.530819	71.2263
GOTERM_BP_FAT	GO:0031345~negative regulation of cell projection organization	5	0.0347174	0.0678015	471485, 469574, 458036, 461632, 421050	1074	20	13588	3.16294	1	0.530819	71.2263
GOTERM_BP_FAT	GO:0031280~negative regulation of cyclase activity	5	0.0347174	0.0678015	472184, 448336, 452444, 436021, 478329	1074	20	13588	3.16294	1	0.530819	71.2263
GOTERM_BP_FAT	GO:0014075~response to amine stimulus	5	0.0347174	0.0678015	478534, 473999, 471859, 465402, 421282	1074	20	13588	3.16294	1	0.530819	71.2263
GOTERM_BP_FAT	GO:0007194~negative regulation of adenylate cyclase activity	5	0.0347174	0.0678015	472184, 448336, 452444, 436021, 478329	1074	20	13588	3.16294	1	0.530819	71.2263
GOTERM_BP_FAT	GO:0007212~dopamine receptor signaling pathway	5	0.0347174	0.0678015	478534, 458628, 465402, 478329, 473592	1074	20	13588	3.16294	1	0.530819	71.2263
GOTERM_BP_FAT	GO:0051350~negative regulation of lyase activity	5	0.0347174	0.0678015	472184, 448336, 452444, 436021, 478329	1074	20	13588	3.16294	1	0.530819	71.2263
GOTERM_BP_FAT	GO:0055066~di-, tri-valent inorganic cation homeostasis	18	0.124983	0.0683112	480770, 467237, 436440, 473056, 429664, 472535, 421510, 447014, 439393, 445686, 421282, 445929, 423774, 473667, 476696, 446970, 438418, 467263	1074	146	13588	1.55981	1	0.532123	71.5042
GOTERM_MF_FAT	GO:0015662~ATPase activity, coupled to transmembrane movement of ions, phosphorylative mechanism	9	0.0624913	0.0707475	431551, 463988, 438932, 473667, 438094, 450376, 477052, 445556, 469558	1029	57	13288	2.03897	1	0.424498	67.2853
GOTERM_MF_FAT	GO:0016791~phosphatase activity	26	0.18053	0.0725803	441098, 421785, 426214, 426070, 452795, 478872, 478047, 429646, 424119, 445072, 468644, 452181, 432777, 466510, 439996, 448989, 452925, 425912, 440780, 480064, 470029, 470143, 441749, 451596, 449674, 449147	1029	238	13288	1.41072	1	0.429796	68.2541
GOTERM_MF_FAT	GO:0001640~adenylate cyclase inhibiting metabotropic glutamate receptor activity	3	0.0208304	0.0727624	479914, 431808, 433789	1029	6	13288	6.45675	1	0.427478	68.349
GOTERM_MF_FAT	GO:0015026~coreceptor activity	3	0.0208304	0.0727624	420956, 464902, 448446	1029	6	13288	6.45675	1	0.427478	68.349
GOTERM_MF_FAT	GO:0003785~actin monomer binding	3	0.0208304	0.0727624	473106, 425936, 477623	1029	6	13288	6.45675	1	0.427478	68.349
GOTERM_MF_FAT	GO:0015368~calcium:cation antiporter activity	3	0.0208304	0.0727624	436440, 421005, 460977	1029	6	13288	6.45675	1	0.427478	68.349
GOTERM_MF_FAT	GO:0005522~profilin binding	3	0.0208304	0.0727624	482400, 476702, 467668	1029	6	13288	6.45675	1	0.427478	68.349
GOTERM_MF_FAT	GO:0048531~beta-1,3-galactosyltransferase activity	3	0.0208304	0.0727624	481354, 421347, 433198	1029	6	13288	6.45675	1	0.427478	68.349
GOTERM_MF_FAT	GO:0015269~calcium-activated potassium channel activity	4	0.0277739	0.0736104	451829, 473043, 441004, 433619	1029	13	13288	3.97339	1	0.428206	68.7869
GOTERM_BP_FAT	GO:0008360~regulation of cell shape	8	0.0555478	0.0740856	433766, 480236, 480531, 473056, 426418, 461364, 431860, 424354	1074	47	13588	2.15349	1	0.560856	74.4803
GOTERM_BP_FAT	GO:0015833~peptide transport	8	0.0555478	0.0740856	443795, 454679, 447014, 421510, 435025, 479327, 467668, 478880	1074	47	13588	2.15349	1	0.560856	74.4803
GOTERM_BP_FAT	GO:0008037~cell recognition	8	0.0555478	0.0740856	440630, 467237, 425418, 431480, 475624, 474183, 447432, 422576	1074	47	13588	2.15349	1	0.560856	74.4803
GOTERM_BP_FAT	GO:0030308~negative regulation of cell growth	8	0.0555478	0.0740856	468783, 471485, 469574, 424865, 461632, 422407, 421050, 438798	1074	47	13588	2.15349	1	0.560856	74.4803
GOTERM_BP_FAT	GO:0008542~visual learning	6	0.0416609	0.0741163	478534, 431551, 421510, 422407, 421282, 435095	1074	29	13588	2.61761	1	0.559546	74.4953
GOTERM_BP_FAT	GO:0034621~cellular macromolecular complex subunit organization	27	0.187474	0.0749664	432648, 459998, 421007, 421785, 476702, 429861, 443827, 464053, 443246, 480531, 448393, 451324, 439328, 466924, 452549, 425833, 457258, 451864, 448993, 441706, 480647, 423774, 479080, 458628, 425936, 447392, 478902	1074	245	13588	1.39428	1	0.562371	74.9076
GOTERM_BP_FAT	GO:0048747~muscle fiber development	7	0.0486044	0.0753506	424809, 480647, 442458, 452795, 447390, 479496, 445929	1074	38	13588	2.33059	1	0.562839	75.0919
GOTERM_BP_FAT	GO:0019227~neuronal action potential propagation	3	0.0208304	0.0754789	447014, 461566, 445929	1074	6	13588	6.32588	1	0.562029	75.1531
GOTERM_BP_FAT	GO:0042416~dopamine biosynthetic process	3	0.0208304	0.0754789	425857, 473999, 423729	1074	6	13588	6.32588	1	0.562029	75.1531
GOTERM_BP_FAT	GO:0048512~circadian behavior	3	0.0208304	0.0754789	451829, 449482, 435095	1074	6	13588	6.32588	1	0.562029	75.1531
GOTERM_BP_FAT	GO:0034109~homotypic cell-cell adhesion	3	0.0208304	0.0754789	454367, 445686, 429682	1074	6	13588	6.32588	1	0.562029	75.1531
GOTERM_CC_FAT	GO:0000139~Golgi membrane	18	0.124983	0.0764681	464747, 481597, 435914, 450946, 464744, 434193, 437485, 481354, 446428, 435688, 479350, 435576, 453827, 440354, 457596, 470093, 447253, 469046	1071	137	12504	1.53395	1	0.303918	66.7272
GOTERM_BP_FAT	GO:0042551~neuron maturation	4	0.0277739	0.0773372	466088, 473999, 461566, 473592	1074	13	13588	3.89285	1	0.569753	76.0245
GOTERM_BP_FAT	GO:0001936~regulation of endothelial cell proliferation	5	0.0347174	0.0787391	460201, 443246, 442458, 470808, 480336	1074	21	13588	3.01233	1	0.575108	76.6627
GOTERM_BP_FAT	GO:0002062~chondrocyte differentiation	5	0.0347174	0.0787391	429664, 437479, 458602, 462475, 439393	1074	21	13588	3.01233	1	0.575108	76.6627
GOTERM_BP_FAT	GO:0050806~positive regulation of synaptic transmission	5	0.0347174	0.0787391	478534, 453648, 423729, 460128, 435095	1074	21	13588	3.01233	1	0.575108	76.6627
GOTERM_BP_FAT	GO:0003012~muscle system process	10	0.0694348	0.0796633	462870, 450318, 451829, 478534, 426926, 432175, 421521, 447014, 421510, 435095	1074	67	13588	1.88832	1	0.578093	77.0746
GOTERM_BP_FAT	GO:0043549~regulation of kinase activity	22	0.152757	0.0797158	468278, 432648, 473307, 429664, 461326, 469260, 435705, 424548, 445686, 448178, 468783, 448336, 470010, 475372, 458036, 456676, 427771, 481130, 465378, 441862, 456830, 469046	1074	192	13588	1.44968	1	0.576907	77.0978
GOTERM_BP_FAT	GO:0010001~glial cell differentiation	8	0.0555478	0.0811227	440630, 435764, 478534, 469260, 479496, 459776, 455133, 436124	1074	48	13588	2.10863	1	0.582123	77.7111
GOTERM_BP_FAT	GO:0010959~regulation of metal ion transport	8	0.0555478	0.0811227	473932, 462870, 436440, 448336, 460076, 473667, 458036, 447014	1074	48	13588	2.10863	1	0.582123	77.7111
GOTERM_MF_FAT	GO:0032559~adenyl ribonucleotide binding	128	0.888765	0.081408	434239, 428979, 459998, 474496, 420678, 468692, 448668, 462721, 463882, 469024, 445556, 451588, 457035, 473162, 440798, 430068, 473335, 441429, 451961, 466537, 438094, 471537, 421422, 473740, 472104, 431551, 456942, 470930, 471878, 441906, 466302, 463167, 440310, 466402, 457550, 477154, 473667, 463414, 483257, 442592, 450892, 437459, 469044, 433766, 467549, 432375, 471485, 472535, 456310, 447036,…	1029	1460	13288	1.13214	1	0.459253	72.5568
GOTERM_BP_FAT	GO:0009612~response to mechanical stimulus	7	0.0486044	0.0833986	433766, 429685, 477722, 443088, 473667, 420601, 467696	1074	39	13588	2.27083	1	0.591244	78.6706
GOTERM_BP_FAT	GO:0060113~inner ear receptor cell differentiation	6	0.0416609	0.0834322	429685, 451829, 473667, 438070, 453848, 455772	1074	30	13588	2.53035	1	0.589973	78.6845
GOTERM_BP_FAT	GO:0042113~B cell activation	11	0.0763783	0.0860246	456681, 451516, 438013, 463606, 425857, 464321, 423602, 471633, 445686, 478756, 435095	1074	78	13588	1.78422	1	0.600263	79.7292
GOTERM_CC_FAT	GO:0017146~N-methyl-D-aspartate selective glutamate receptor complex	3	0.0208304	0.087039	477722, 460576, 421282	1071	6	12504	5.83754	1	0.336203	71.6255
GOTERM_MF_FAT	GO:0005003~ephrin receptor activity	4	0.0277739	0.0884969	428543, 464563, 472460, 466012	1029	14	13288	3.68957	1	0.485472	75.6106
GOTERM_MF_FAT	GO:0015171~amino acid transmembrane transporter activity	8	0.0555478	0.0885818	471298, 468081, 466818, 471859, 464958, 451162, 423146, 423883	1029	50	13288	2.06616	1	0.482579	75.6452
GOTERM_BP_FAT	GO:0055080~cation homeostasis	21	0.145813	0.08983	480770, 467237, 436440, 473056, 429664, 427595, 472535, 421510, 447014, 439393, 445686, 421282, 445929, 431551, 444192, 423774, 473667, 476696, 446970, 438418, 467263	1074	184	13588	1.44395	1	0.615486	81.1756
GOTERM_BP_FAT	GO:0042491~auditory receptor cell differentiation	5	0.0347174	0.0904943	429685, 451829, 473667, 438070, 453848	1074	22	13588	2.8754	1	0.61691	81.4178
GOTERM_BP_FAT	GO:0051971~positive regulation of transmission of nerve impulse	5	0.0347174	0.0904943	478534, 453648, 423729, 460128, 435095	1074	22	13588	2.8754	1	0.61691	81.4178
GOTERM_BP_FAT	GO:0042384~cilium assembly	5	0.0347174	0.0904943	429685, 483109, 464321, 450310, 457586	1074	22	13588	2.8754	1	0.61691	81.4178
GOTERM_BP_FAT	GO:0048015~phosphoinositide-mediated signaling	7	0.0486044	0.0919032	450318, 478534, 421785, 436021, 439393, 478756, 473592	1074	40	13588	2.21406	1	0.621459	81.922
GOTERM_BP_FAT	GO:0040012~regulation of locomotion	14	0.0972087	0.0928543	430827, 460201, 478534, 448336, 429664, 475957, 458036, 464321, 423729, 445108, 441862, 462979, 457586, 480336	1074	110	13588	1.61023	1	0.624028	82.255
GOTERM_BP_FAT	GO:0007026~negative regulation of microtubule depolymerization	4	0.0277739	0.0928697	427043, 441862, 431532, 433576	1074	14	13588	3.61479	1	0.622691	82.2604
GOTERM_BP_FAT	GO:0031114~regulation of microtubule depolymerization	4	0.0277739	0.0928697	427043, 441862, 431532, 433576	1074	14	13588	3.61479	1	0.622691	82.2604
GOTERM_BP_FAT	GO:0051705~behavioral interaction between organisms	6	0.0416609	0.0933347	477722, 478534, 442841, 432181, 421282, 435095	1074	31	13588	2.44873	1	0.623225	82.421
GOTERM_BP_FAT	GO:0051241~negative regulation of multicellular organismal process	13	0.0902652	0.0949315	451829, 425857, 475590, 447014, 445686, 462870, 479914, 478534, 448336, 451030, 476696, 472463, 462579	1074	100	13588	1.64473	1	0.628393	82.9623
GOTERM_BP_FAT	GO:0042592~homeostatic process	56	0.388835	0.0955457	480770, 436440, 432648, 455012, 443795, 427595, 421510, 439393, 445929, 473592, 448336, 476696, 451030, 467263, 456681, 473056, 421521, 447014, 421282, 431551, 444192, 479383, 464474, 478756, 469693, 467237, 477722, 424809, 425857, 445234, 445686, 459776, 478534, 459887, 473667, 448358, 452795, 427771, 436563, 472463, 438418, 463330, 433766, 451829, 429664, 423530, 462699, 472535, 423729, 435095,…	1074	584	13588	1.21318	1	0.629503	83.1663
GOTERM_CC_FAT	GO:0043235~receptor complex	12	0.0833218	0.0955925	477722, 432648, 456681, 422144, 425857, 476696, 460576, 450933, 443179, 452858, 421282, 435095	1071	83	12504	1.68796	1	0.36034	75.0898
GOTERM_CC_FAT	GO:0031300~intrinsic to organelle membrane	15	0.104152	0.0964181	464747, 457220, 468927, 438219, 450946, 447734, 434193, 437485, 447454, 435688, 463988, 435576, 476871, 440354, 447253	1071	112	12504	1.56363	1	0.359584	75.4025
GOTERM_CC_FAT	GO:0005902~microvillus	6	0.0416609	0.0969753	429685, 441027, 469909, 445686, 455772, 450948	1071	29	12504	2.41553	1	0.358019	75.6116
GOTERM_BP_FAT	GO:0045597~positive regulation of cell differentiation	20	0.13887	0.0971393	439548, 428099, 464456, 458162, 424548, 462475, 449001, 455980, 428916, 427043, 474255, 444192, 436327, 456968, 437904, 427771, 441862, 456688, 455133, 456182	1074	175	13588	1.44592	1	0.634526	83.6849
GOTERM_BP_FAT	GO:0045321~leukocyte activation	24	0.166644	0.0976598	433766, 456681, 480050, 451516, 463606, 425857, 447014, 471633, 423729, 445686, 445929, 435095, 435034, 426684, 438013, 456968, 453848, 464321, 423602, 431660, 441862, 456182, 465817, 478756	1074	219	13588	1.3865	1	0.635221	83.8509
GOTERM_BP_FAT	GO:0000226~microtubule cytoskeleton organization	14	0.0972087	0.0979896	439548, 466402, 434487, 424814, 480520, 451602, 443246, 427043, 470010, 463414, 446051, 439328, 432689, 444540	1074	111	13588	1.59572	1	0.635157	83.9553

## Sheet: Ebf2-neg GOs
Category	Term	Count	%	PValue	Genes	List Total	Pop Hits	Pop Total	Fold Enrichment	Bonferroni	Benjamini	FDR
GOTERM_BP_FAT	GO:0007049~cell cycle	158	0.879831	2.84349e-36	472501, 444638, 433363, 430078, 440649, 477269, 437239, 448196, 456960, 435026, 441623, 433695, 427458, 481205, 436480, 447861, 468538, 435433, 456008, 463021, 449668, 471253, 482663, 423273, 458710, 439424, 475065, 456536, 428619, 481076, 475907, 482267, 432463, 447348, 467377, 458853, 469243, 472002, 468560, 463628, 466797, 420832, 466895, 452553, 473597, 423758, 439457, 465930, 432427, 444046,…	1215	611	13588	2.89198	9.45178e-33	9.45178e-33	5.17868e-33
GOTERM_BP_FAT	GO:0022403~cell cycle phase	101	0.562423	1.28512e-29	472501, 433363, 444638, 430078, 437239, 448196, 456960, 441623, 433695, 427458, 436480, 468538, 447861, 435433, 456008, 449668, 482663, 471253, 423273, 458710, 475065, 439424, 428619, 456536, 482267, 475907, 447348, 468560, 463628, 466895, 423758, 465930, 432427, 473858, 480198, 466805, 458077, 454693, 435157, 432395, 428573, 482721, 473107, 447035, 475373, 437374, 421191, 466607, 422649, 466793,…	1215	328	13588	3.44371	4.27173e-26	2.13586e-26	2.3405e-26
GOTERM_BP_FAT	GO:0022402~cell cycle process	111	0.618109	6.53857e-29	472501, 433363, 444638, 430078, 437239, 440649, 448196, 456960, 441623, 433695, 427458, 436480, 447861, 468538, 435433, 456008, 449668, 482663, 471253, 423273, 458710, 475065, 439424, 428619, 456536, 482267, 475907, 432463, 447348, 468560, 463628, 466895, 452553, 423758, 465930, 432427, 444046, 473858, 480198, 466805, 458077, 454693, 435157, 432395, 428573, 482721, 473107, 447035, 452036, 475373,…	1215	393	13588	3.15871	2.17342e-25	7.24474e-26	1.19083e-25
GOTERM_BP_FAT	GO:0000278~mitotic cell cycle	83	0.46219	1.15336e-27	472501, 464196, 433363, 462964, 459146, 430078, 482236, 448196, 456960, 453149, 445290, 433695, 427458, 452197, 428360, 454282, 436480, 447861, 468538, 456008, 435433, 449668, 482663, 471253, 423915, 423273, 458710, 429219, 468818, 439424, 475065, 477907, 456536, 468250, 475907, 482267, 447348, 479735, 470642, 470163, 441372, 420856, 468560, 463628, 439711, 457192, 466895, 437815, 423758, 473623,…	1215	244	13588	3.80424	3.83376e-24	9.5844e-25	2.10054e-24
GOTERM_BP_FAT	GO:0051301~cell division	88	0.490032	2.07735e-26	472501, 464196, 433363, 462964, 459146, 430078, 482236, 448196, 456960, 453149, 445290, 433695, 472834, 452197, 453441, 454282, 436480, 447861, 468538, 456008, 435433, 449668, 482663, 471253, 423915, 423273, 429219, 470831, 468818, 475065, 477907, 456536, 475907, 482267, 473574, 447348, 478354, 474249, 479735, 470642, 470163, 438018, 467377, 469243, 452128, 468560, 463628, 457106, 439711, 457192,…	1215	281	13588	3.50232	6.90512e-23	1.38102e-23	3.78335e-23
GOTERM_BP_FAT	GO:0000279~M phase	88	0.490032	3.63401e-26	472501, 464196, 433363, 462964, 444638, 459146, 430078, 437239, 482236, 448196, 456960, 459046, 441623, 453149, 445290, 468944, 442074, 433695, 427458, 452197, 428360, 454282, 436480, 447861, 468538, 456008, 435433, 449668, 482663, 471253, 473269, 423273, 429219, 470831, 468818, 475065, 477907, 428619, 456536, 475907, 482267, 473574, 447348, 479735, 470642, 470163, 432967, 468560, 463628, 439711,…	1215	283	13588	3.47757	1.20795e-22	2.01324e-23	6.6184e-23
GOTERM_CC_FAT	GO:0005694~chromosome	97	0.540149	4.46514e-24	462964, 437239, 459142, 456199, 478179, 441623, 465056, 433695, 445290, 442074, 482431, 428360, 481768, 456359, 447861, 435120, 450407, 435433, 471253, 482663, 433902, 468667, 470831, 441063, 475445, 477832, 475065, 428619, 475907, 482267, 473574, 432182, 479735, 470642, 470163, 459257, 447086, 472456, 432967, 466089, 420856, 460707, 426554, 441746, 428977, 463628, 439711, 457192, 427395, 466895,…	1049	378	12504	3.05882	1.9468e-21	1.9468e-21	6.30607e-21
GOTERM_BP_FAT	GO:0000087~M phase of mitotic cell cycle	68	0.378661	1.43078e-23	472501, 462964, 433363, 464196, 459146, 430078, 482236, 448196, 456960, 453149, 445290, 433695, 427458, 452197, 428360, 454282, 436480, 447861, 468538, 456008, 435433, 449668, 482663, 471253, 423273, 429219, 468818, 475065, 477907, 456536, 482267, 475907, 447348, 479735, 470642, 470163, 468560, 463628, 439711, 457192, 466895, 423758, 473623, 432427, 446440, 473858, 457411, 480198, 457312, 482648,…	1215	194	13588	3.92	4.75592e-20	6.79417e-21	2.60579e-20
GOTERM_BP_FAT	GO:0000280~nuclear division	66	0.367524	1.20008e-22	472501, 462964, 433363, 464196, 459146, 430078, 482236, 448196, 456960, 453149, 445290, 433695, 452197, 454282, 436480, 447861, 468538, 456008, 435433, 449668, 482663, 471253, 423273, 429219, 468818, 475065, 477907, 456536, 482267, 475907, 447348, 479735, 470642, 470163, 468560, 463628, 439711, 457192, 466895, 423758, 473623, 432427, 446440, 473858, 457411, 480198, 457312, 482648, 466805, 465134,…	1215	190	13588	3.88481	3.98907e-19	4.98634e-20	2.18563e-19
GOTERM_BP_FAT	GO:0007067~mitosis	66	0.367524	1.20008e-22	472501, 462964, 433363, 464196, 459146, 430078, 482236, 448196, 456960, 453149, 445290, 433695, 452197, 454282, 436480, 447861, 468538, 456008, 435433, 449668, 482663, 471253, 423273, 429219, 468818, 475065, 477907, 456536, 482267, 475907, 447348, 479735, 470642, 470163, 468560, 463628, 439711, 457192, 466895, 423758, 473623, 432427, 446440, 473858, 457411, 480198, 457312, 482648, 466805, 465134,…	1215	190	13588	3.88481	3.98907e-19	4.98634e-20	2.18563e-19
GOTERM_BP_FAT	GO:0048285~organelle fission	66	0.367524	1.11496e-21	472501, 462964, 433363, 464196, 459146, 430078, 482236, 448196, 456960, 453149, 445290, 433695, 452197, 454282, 436480, 447861, 468538, 456008, 435433, 449668, 482663, 471253, 423273, 429219, 468818, 475065, 477907, 456536, 482267, 475907, 447348, 479735, 470642, 470163, 468560, 463628, 439711, 457192, 466895, 423758, 473623, 432427, 446440, 473858, 457411, 480198, 457312, 482648, 466805, 465134,…	1215	197	13588	3.74677	3.70613e-18	4.11792e-19	2.03061e-18
GOTERM_CC_FAT	GO:0044427~chromosomal part	81	0.451052	5.93397e-20	462964, 437239, 459142, 456199, 478179, 445290, 433695, 428360, 456359, 447861, 450407, 435433, 482663, 471253, 433902, 468667, 470831, 475445, 477832, 475065, 428619, 482267, 475907, 473574, 432182, 479735, 470642, 470163, 447086, 432967, 466089, 472456, 420856, 426554, 428977, 441746, 463628, 439711, 457192, 466895, 427395, 467002, 469894, 468521, 465930, 473396, 457411, 444519, 482648, 466805,…	1049	318	12504	3.03621	2.58721e-17	1.2936e-17	8.38048e-17
GOTERM_CC_FAT	GO:0005578~proteinaceous extracellular matrix	76	0.42321	7.05201e-19	445294, 472683, 429201, 448906, 479978, 447854, 470182, 424966, 449510, 432173, 452833, 434072, 478950, 457034, 456294, 443409, 431930, 461846, 429809, 436807, 441425, 463333, 475605, 476693, 432610, 470166, 426223, 429124, 451574, 463736, 474961, 478012, 423341, 457835, 438297, 445082, 448601, 463328, 444757, 439458, 440053, 437987, 425598, 436222, 474616, 430321, 452561, 475818, 434096, 473521,…	1049	297	12504	3.05022	3.07468e-16	1.02489e-16	9.95948e-16
GOTERM_MF_FAT	GO:0003677~DNA binding	254	1.41441	1.30964e-18	434642, 463605, 440649, 432363, 466470, 469875, 442156, 427504, 437108, 426863, 436387, 463493, 471253, 433902, 477295, 476812, 422045, 458710, 453179, 437314, 430683, 439346, 439424, 481076, 440651, 420894, 458853, 424416, 431212, 452826, 428974, 428977, 456224, 441919, 460681, 471478, 466048, 436730, 447529, 471332, 469894, 475573, 473396, 464329, 447531, 435764, 444697, 481458, 442181, 446550,…	1129	1781	13288	1.67855	1.32666e-15	1.32666e-15	2.0726e-15
GOTERM_CC_FAT	GO:0031012~extracellular matrix	76	0.42321	7.84771e-18	445294, 472683, 429201, 448906, 479978, 447854, 470182, 424966, 449510, 432173, 452833, 434072, 478950, 457034, 456294, 443409, 431930, 461846, 429809, 436807, 441425, 463333, 475605, 476693, 432610, 470166, 426223, 429124, 451574, 463736, 474961, 478012, 423341, 457835, 438297, 445082, 448601, 463328, 444757, 439458, 440053, 437987, 425598, 436222, 474616, 430321, 452561, 475818, 434096, 473521,…	1049	309	12504	2.93176	3.4216e-15	8.554e-16	1.10832e-14
GOTERM_CC_FAT	GO:0043228~non-membrane-bounded organelle	261	1.45339	2.28378e-17	426458, 472501, 440649, 428788, 448196, 432363, 441623, 455077, 470485, 436480, 456359, 442528, 471253, 433902, 429251, 462260, 466336, 481548, 479140, 426847, 475907, 420894, 469243, 431949, 468194, 428971, 445173, 471876, 435228, 462255, 425955, 428977, 454823, 463628, 478766, 463080, 466895, 425592, 433896, 469894, 450565, 473396, 464329, 481458, 480198, 429957, 456072, 469952, 426237, 442817,…	1049	1919	12504	1.62121	9.95727e-15	1.99145e-15	3.22535e-14
GOTERM_CC_FAT	GO:0043232~intracellular non-membrane-bounded organelle	261	1.45339	2.28378e-17	426458, 472501, 440649, 428788, 448196, 432363, 441623, 455077, 470485, 436480, 456359, 442528, 471253, 433902, 429251, 462260, 466336, 481548, 479140, 426847, 475907, 420894, 469243, 431949, 468194, 428971, 445173, 471876, 435228, 462255, 425955, 428977, 454823, 463628, 478766, 463080, 466895, 425592, 433896, 469894, 450565, 473396, 464329, 481458, 480198, 429957, 456072, 469952, 426237, 442817,…	1049	1919	12504	1.62121	9.95727e-15	1.99145e-15	3.22535e-14
GOTERM_BP_FAT	GO:0030900~forebrain development	53	0.295133	2.08093e-16	440451, 433447, 429201, 423929, 434642, 425528, 468060, 474299, 433355, 427131, 420847, 482144, 426863, 448266, 477295, 474506, 430589, 457162, 456642, 472821, 431410, 474249, 421175, 447084, 479685, 431212, 440094, 452128, 443328, 465125, 473194, 449578, 422899, 469894, 460834, 447531, 434096, 454168, 426426, 476357, 475169, 440771, 468604, 453941, 456459, 445218, 421191, 423522, 466793, 442692,…	1215	167	13588	3.54927	7.38076e-13	7.38298e-14	3.9968e-13
GOTERM_CC_FAT	GO:0000775~chromosome, centromeric region	39	0.217173	1.21392e-14	463628, 439711, 462964, 457192, 466895, 437239, 459142, 456199, 433695, 445290, 465930, 428360, 457411, 466805, 482648, 450407, 447861, 435433, 482663, 442817, 435157, 476737, 470831, 442910, 474947, 475065, 449564, 482267, 462276, 474697, 432182, 479735, 470642, 470163, 442511, 422649, 477958, 460751, 435304	1049	111	12504	4.18808	5.27622e-12	8.79408e-13	1.70863e-11
GOTERM_BP_FAT	GO:0042127~regulation of cell proliferation	104	0.579129	4.15115e-14	457671, 428788, 468594, 440649, 474299, 456359, 463493, 466159, 477295, 437729, 443598, 476002, 444620, 459114, 439346, 428619, 440651, 454329, 445858, 431410, 456169, 438018, 447084, 432662, 428318, 466048, 451711, 436730, 457835, 473194, 427251, 445895, 447531, 434811, 452561, 425092, 454693, 475169, 473181, 482721, 462914, 469881, 435769, 475368, 451524, 445218, 475373, 450600, 447893, 442692,…	1215	538	13588	2.16187	1.3802e-10	1.25473e-11	7.56173e-11
GOTERM_BP_FAT	GO:0006259~DNA metabolic process	88	0.490032	5.06586e-14	431706, 440709, 464288, 444638, 434480, 432363, 435026, 456960, 478179, 465056, 441623, 442074, 427273, 480879, 455172, 458014, 472285, 434072, 477028, 481768, 466159, 471253, 473269, 466967, 434041, 474585, 469624, 438642, 467036, 434867, 475445, 428619, 450961, 454329, 433985, 459257, 428625, 432967, 435502, 420856, 426554, 441746, 442191, 479302, 457106, 466797, 420832, 445468, 440315, 471332,…	1215	421	13588	2.33765	1.68281e-10	1.40234e-11	9.2204e-11
GOTERM_CC_FAT	GO:0044420~extracellular matrix part	34	0.189331	1.48678e-13	445294, 423341, 472683, 457835, 447854, 445082, 444757, 448601, 463328, 437987, 439458, 436222, 452561, 475818, 478950, 473521, 425091, 481414, 443409, 470945, 431930, 478492, 441342, 463333, 482407, 476693, 426624, 470166, 430634, 449894, 426223, 467299, 451574, 454211	1049	92	12504	4.40519	6.48153e-11	9.25937e-12	2.09954e-10
GOTERM_BP_FAT	GO:0006974~response to DNA damage stimulus	66	0.367524	1.2288e-12	440709, 444638, 464196, 434480, 432363, 456960, 478179, 465056, 441623, 442074, 427273, 458014, 472285, 481768, 456008, 463021, 473269, 466967, 434041, 474585, 444620, 438642, 467036, 434867, 475445, 428619, 450961, 454329, 459257, 428625, 432967, 435502, 420856, 441746, 442191, 479302, 457106, 437815, 440315, 426473, 477679, 473623, 476391, 444697, 481458, 444519, 480211, 454693, 446698, 460384,…	1215	287	13588	2.57182	4.08451e-09	3.14193e-10	2.23793e-09
GOTERM_CC_FAT	GO:0000793~condensed chromosome	35	0.194899	3.4409e-12	463628, 439711, 462964, 457192, 466895, 456199, 465056, 441623, 445290, 442074, 433695, 465930, 428360, 481458, 457411, 466805, 482648, 435120, 435433, 482663, 442817, 435157, 470831, 442910, 475065, 428619, 427288, 475907, 473574, 474697, 479735, 470163, 442511, 437778, 460751	1049	107	12504	3.89904	1.50024e-09	1.8753e-10	4.85957e-09
GOTERM_BP_FAT	GO:0033554~cellular response to stress	81	0.451052	5.61633e-12	440709, 464196, 444638, 434480, 432363, 456960, 431270, 478179, 465056, 441623, 442074, 427273, 458014, 464871, 456531, 472285, 481768, 456008, 463021, 473269, 437729, 479318, 445723, 466967, 434041, 474585, 449116, 444620, 475605, 438642, 467036, 434867, 475445, 428619, 450961, 454329, 426192, 459257, 428625, 432967, 435502, 420856, 441746, 442191, 479302, 457106, 437815, 439888, 440315, 477160,…	1215	404	13588	2.24224	1.86685e-08	1.33347e-09	1.02286e-08
GOTERM_CC_FAT	GO:0005604~basement membrane	28	0.155919	1.06481e-11	445294, 423341, 472683, 457835, 447854, 445082, 448601, 463328, 444757, 437987, 439458, 436222, 452561, 475818, 478950, 473521, 425091, 431930, 478492, 463333, 482407, 426624, 430634, 470166, 449894, 426223, 467299, 454211	1049	73	12504	4.57203	4.64259e-09	5.15844e-10	1.50383e-08
GOTERM_BP_FAT	GO:0006281~DNA repair	54	0.300702	1.83921e-11	440709, 444638, 434480, 432363, 456960, 478179, 465056, 441623, 442074, 427273, 458014, 472285, 481768, 473269, 466967, 474585, 434041, 438642, 434867, 467036, 475445, 428619, 450961, 454329, 459257, 428625, 432967, 435502, 420856, 442191, 441746, 457106, 440315, 477679, 473623, 476391, 444697, 481458, 444519, 454693, 446698, 460384, 473107, 474803, 462651, 466986, 478262, 425150, 483153, 460006,…	1215	222	13588	2.72032	6.11356e-08	4.07571e-09	3.34965e-08
GOTERM_MF_FAT	GO:0003700~transcription factor activity	121	0.673794	3.62769e-11	440451, 434642, 472688, 463605, 469875, 442156, 427504, 481205, 427457, 436814, 437108, 426863, 463493, 462061, 477295, 458710, 430683, 439346, 453492, 439424, 481076, 440651, 445858, 431410, 456169, 459108, 458853, 424416, 447084, 424788, 431310, 441919, 466048, 460681, 436730, 424062, 460161, 469894, 465662, 475573, 473396, 447531, 442181, 454168, 460094, 426426, 474993, 467246, 468378, 475169,…	1129	776	13288	1.83523	3.67485e-08	1.83742e-08	5.74108e-08
GOTERM_BP_FAT	GO:0007059~chromosome segregation	26	0.144782	6.19602e-11	468560, 457192, 466895, 430078, 482236, 456960, 445290, 473623, 428360, 473858, 457411, 466805, 482648, 435433, 482663, 442817, 423273, 440297, 435157, 470831, 447035, 475065, 474697, 479735, 437778, 422649	1215	64	13588	4.54331	2.05956e-07	1.28722e-08	1.12844e-07
GOTERM_BP_FAT	GO:0030182~neuron differentiation	77	0.428778	1.34462e-10	440451, 423929, 429201, 425528, 479978, 430078, 468060, 451238, 433355, 482144, 426863, 448266, 443409, 477295, 431605, 443598, 445723, 422045, 457162, 461777, 434377, 467441, 472821, 431410, 432463, 421175, 447084, 438544, 441883, 432662, 449182, 461069, 473194, 465125, 480010, 424063, 473757, 479725, 463328, 444757, 449578, 422899, 427251, 426473, 440053, 460161, 469894, 434712, 482730, 435764,…	1215	399	13588	2.15823	4.46952e-07	2.62913e-08	2.44887e-07
GOTERM_BP_FAT	GO:0008284~positive regulation of cell proliferation	61	0.339681	1.86704e-10	433447, 468677, 449384, 482052, 457671, 468060, 440649, 474299, 428360, 444162, 482144, 456359, 422078, 448266, 463493, 466159, 464307, 477295, 443598, 423915, 476002, 458611, 459114, 451061, 475445, 428619, 456642, 445858, 431410, 456169, 435647, 447084, 439669, 432662, 435794, 451711, 443328, 473194, 457835, 427251, 435697, 434712, 447531, 434811, 439790, 425092, 432000, 473181, 448838, 482721,…	1215	284	13588	2.4021	6.20604e-07	3.4478e-08	3.40032e-07
GOTERM_BP_FAT	GO:0021537~telencephalon development	27	0.150351	2.01415e-10	433447, 452128, 423929, 429201, 425528, 468060, 465125, 469894, 433355, 420847, 447531, 426863, 454168, 434096, 477295, 476357, 457162, 440771, 456459, 431410, 474249, 445218, 447084, 466793, 442692, 455134, 447279	1215	72	13588	4.19383	6.69503e-07	3.5237e-08	3.66824e-07
GOTERM_BP_FAT	GO:0045165~cell fate commitment	40	0.222742	3.22524e-10	440451, 433447, 429201, 423929, 466048, 465125, 468060, 473309, 473757, 424081, 443802, 449578, 428360, 435764, 420847, 433355, 482144, 426863, 426426, 477295, 432000, 422045, 476357, 457162, 482721, 448838, 480025, 482223, 467441, 475368, 453941, 456459, 472821, 431410, 421175, 454449, 447084, 432662, 442692, 439742	1215	147	13588	3.04314	1.07207e-06	5.36036e-08	5.87393e-07
GOTERM_CC_FAT	GO:0044421~extracellular region part	116	0.645952	4.9152e-10	472683, 473934, 448906, 479978, 447854, 482198, 426307, 452833, 472112, 457034, 456294, 443409, 478914, 431930, 436807, 441425, 476002, 444620, 475605, 476693, 429124, 451574, 428319, 474961, 439049, 478012, 457657, 441251, 452454, 457835, 440313, 438297, 479725, 444757, 448601, 439458, 440053, 425598, 441582, 430321, 452561, 434096, 473521, 425091, 473719, 444968, 470945, 468762, 464342, 466886,…	1049	774	12504	1.78645	2.14303e-07	2.14303e-08	6.94168e-07
GOTERM_BP_FAT	GO:0045596~negative regulation of cell differentiation	45	0.250585	6.24761e-10	429201, 431986, 466048, 430078, 437815, 468060, 469270, 449578, 447529, 469875, 466202, 474299, 469732, 436814, 433355, 464871, 482144, 436387, 479390, 480211, 437065, 426426, 474409, 477295, 431605, 422045, 461777, 437314, 471519, 439346, 438109, 459827, 453941, 456459, 456642, 440651, 431410, 446522, 421191, 447084, 450600, 467299, 442692, 447893, 455134	1215	182	13588	2.76516	2.0767e-06	9.88908e-08	1.13784e-06
GOTERM_CC_FAT	GO:0000779~condensed chromosome, centromeric region	23	0.128077	1.06313e-09	442817, 463628, 435157, 439711, 462964, 457192, 470831, 442910, 456199, 475065, 433695, 445290, 428360, 474697, 479735, 470163, 457411, 442511, 482648, 466805, 435433, 482663, 460751	1049	60	12504	4.5693	4.63525e-07	4.21386e-08	1.50145e-06
GOTERM_BP_FAT	GO:0060284~regulation of cell development	41	0.228311	1.07246e-09	468677, 429201, 461211, 479978, 430078, 468060, 440313, 473309, 449578, 447529, 466202, 474299, 455980, 447531, 433355, 464871, 482144, 426863, 426426, 464307, 477295, 431605, 422045, 461777, 471519, 476002, 474803, 438109, 459827, 453941, 456459, 456642, 478262, 431410, 457705, 421191, 447084, 467299, 432662, 431310, 455134	1215	159	13588	2.88381	3.56485e-06	1.62039e-07	1.9532e-06
GOTERM_BP_FAT	GO:0006357~regulation of transcription from RNA polymerase II promoter	101	0.562423	1.95304e-09	440451, 434642, 464288, 477269, 469875, 442156, 451638, 427457, 436814, 437108, 426863, 436387, 456359, 463493, 477295, 422045, 439346, 440651, 431410, 456169, 447084, 432662, 463689, 461211, 466048, 436730, 469894, 465662, 473396, 447531, 481458, 447743, 434811, 426426, 444561, 468378, 475169, 437571, 482721, 468587, 477452, 433416, 438109, 449564, 445875, 468976, 473515, 423422, 447893, 431986,…	1215	616	13588	1.83366	6.49188e-06	2.82257e-07	3.55695e-06
GOTERM_MF_FAT	GO:0019838~growth factor binding	25	0.139214	2.30298e-09	423341, 473194, 482198, 455980, 432173, 434072, 471587, 474780, 478914, 431930, 448554, 432000, 441342, 448838, 456213, 466827, 474623, 466886, 441961, 476693, 475368, 420727, 426223, 451574, 439669	1129	72	13288	4.0867	2.33292e-06	7.77639e-07	3.64463e-06
GOTERM_CC_FAT	GO:0000777~condensed chromosome kinetochore	21	0.11694	3.40297e-09	442817, 463628, 435157, 439711, 462964, 457192, 442910, 456199, 475065, 433695, 445290, 428360, 474697, 479735, 470163, 457411, 442511, 482648, 466805, 435433, 460751	1049	53	12504	4.72299	1.48369e-06	1.23641e-07	4.80597e-06
GOTERM_BP_FAT	GO:0007389~pattern specification process	58	0.322976	3.99633e-09	433447, 440451, 429201, 423929, 479978, 468060, 431270, 459046, 474299, 474354, 433355, 420847, 482144, 426863, 479390, 448266, 464307, 430589, 457162, 449116, 482223, 482189, 456642, 440651, 445858, 431410, 475986, 472456, 432662, 461069, 443328, 470702, 426473, 427251, 460834, 468521, 473396, 442181, 454168, 482124, 480394, 476357, 436546, 440771, 477452, 450946, 475085, 475368, 453941, 456459,…	1215	284	13588	2.28396	1.32837e-05	5.53492e-07	7.27827e-06
GOTERM_BP_FAT	GO:0048663~neuron fate commitment	20	0.111371	6.27736e-09	440451, 422045, 423929, 457162, 429201, 468060, 465125, 473757, 449578, 453941, 456459, 431410, 433355, 421175, 482144, 426863, 426426, 442692, 439742, 477295	1215	47	13588	4.75895	2.08657e-05	8.34638e-07	1.14326e-05
GOTERM_BP_FAT	GO:0006260~DNA replication	38	0.211605	1.17848e-08	431706, 479302, 457106, 464288, 466797, 420832, 445468, 435026, 465056, 471332, 477679, 455172, 480879, 439323, 434072, 477028, 444519, 471253, 478930, 474585, 469624, 440262, 453375, 473107, 453987, 475445, 483073, 428619, 433985, 483153, 475373, 460006, 465122, 430151, 426554, 434894, 447756, 442191	1215	152	13588	2.79588	3.9172e-05	1.50664e-06	2.14629e-05
GOTERM_CC_FAT	GO:0070013~intracellular organelle lumen	149	0.829714	1.36449e-08	421613, 464288, 440649, 477269, 432363, 442156, 481205, 456531, 454727, 436387, 454085, 456359, 435216, 477295, 476812, 443003, 472414, 472203, 447940, 439424, 428619, 481076, 440651, 448403, 426847, 475907, 421629, 482267, 431410, 446803, 420894, 456169, 427781, 458853, 440518, 428971, 471876, 460639, 475495, 425955, 461211, 467182, 478766, 471478, 460681, 463080, 470949, 440315, 447529, 460161,…	1049	1133	12504	1.56758	5.94917e-06	4.57629e-07	1.92706e-05
GOTERM_BP_FAT	GO:0051172~negative regulation of nitrogen compound metabolic process	72	0.400936	1.39237e-08	434642, 464288, 464196, 468060, 477269, 440649, 472046, 466470, 435026, 469875, 427457, 469732, 428360, 437108, 420847, 433355, 459245, 482144, 436387, 479390, 456359, 464307, 477295, 422045, 449633, 457162, 461777, 443811, 449116, 430683, 439346, 463433, 475445, 440651, 432182, 459257, 435647, 447084, 472002, 441883, 463689, 452128, 461211, 445188, 466048, 469270, 424062, 473757, 447529, 469894,…	1215	401	13588	2.00802	4.62812e-05	1.71416e-06	2.53583e-05
GOTERM_BP_FAT	GO:0001944~vasculature development	52	0.289565	1.50075e-08	433447, 468677, 429201, 472683, 449384, 468060, 478457, 434072, 448266, 463493, 466827, 463333, 476002, 472410, 428457, 456169, 426223, 435647, 472456, 451574, 432662, 428974, 428319, 461069, 435447, 469270, 457835, 449643, 461964, 480564, 468521, 440582, 458551, 446981, 444821, 432856, 432000, 441342, 448838, 436546, 446000, 440260, 477073, 438109, 475368, 439329, 445875, 453941, 451524, 453663,…	1215	250	13588	2.32618	4.98836e-05	1.7816e-06	2.73321e-05
GOTERM_CC_FAT	GO:0031974~membrane-enclosed lumen	153	0.851988	1.57058e-08	451377, 421613, 464288, 440649, 477269, 432363, 442156, 481205, 456531, 454727, 436387, 454085, 456359, 435216, 477295, 476812, 443003, 472414, 472203, 447940, 423559, 439424, 428619, 481076, 440651, 448403, 426847, 475907, 421629, 482267, 431410, 446803, 420894, 456169, 427781, 458853, 440518, 428971, 471876, 460639, 475495, 425955, 461211, 467182, 478766, 471478, 460681, 463080, 470949, 440315,…	1049	1174	12504	1.55345	6.84772e-06	4.89124e-07	2.21812e-05
GOTERM_CC_FAT	GO:0043233~organelle lumen	149	0.829714	1.61361e-08	421613, 464288, 440649, 477269, 432363, 442156, 481205, 456531, 454727, 436387, 454085, 456359, 435216, 477295, 476812, 443003, 472414, 472203, 447940, 439424, 428619, 481076, 440651, 448403, 426847, 475907, 421629, 482267, 431410, 446803, 420894, 456169, 427781, 458853, 440518, 428971, 471876, 460639, 475495, 425955, 461211, 467182, 478766, 471478, 460681, 463080, 470949, 440315, 447529, 460161,…	1049	1136	12504	1.56344	7.03531e-06	4.69022e-07	2.27888e-05
GOTERM_BP_FAT	GO:0045934~negative regulation of nucleobase, nucleoside, nucleotide and nucleic acid metabolic process	71	0.395367	2.1103e-08	434642, 464288, 464196, 468060, 477269, 440649, 472046, 466470, 435026, 469875, 427457, 469732, 428360, 437108, 420847, 459245, 433355, 482144, 436387, 479390, 456359, 464307, 477295, 422045, 449633, 457162, 461777, 443811, 449116, 430683, 439346, 463433, 475445, 440651, 432182, 459257, 435647, 447084, 472002, 441883, 463689, 452128, 461211, 445188, 466048, 424062, 473757, 447529, 469894, 477679,…	1215	397	13588	2.00008	7.01438e-05	2.41883e-06	3.84335e-05
GOTERM_MF_FAT	GO:0050840~extracellular matrix binding	14	0.0779597	2.19386e-08	448906, 466827, 468060, 447854, 471386, 463328, 431815, 425598, 432610, 470631, 452561, 469685, 478950, 461253	1129	25	13288	6.59104	2.22235e-05	5.55593e-06	3.47194e-05
GOTERM_BP_FAT	GO:0008283~cell proliferation	51	0.283996	2.70173e-08	433447, 429201, 468060, 472834, 427131, 482144, 426863, 474506, 474047, 451844, 459114, 474249, 428457, 458853, 472456, 435502, 452128, 461069, 478766, 466048, 445468, 477679, 465930, 475573, 432427, 435764, 447531, 447929, 439790, 480211, 444821, 478492, 476357, 455185, 473107, 462651, 431563, 433416, 473452, 475368, 431478, 452036, 445218, 421191, 458930, 441543, 477958, 466793, 455134, 434894,…	1215	247	13588	2.30915	8.98016e-05	2.99352e-06	4.9205e-05
GOTERM_BP_FAT	GO:0050767~regulation of neurogenesis	34	0.189331	3.60811e-08	479978, 430078, 440313, 468060, 449578, 447529, 474299, 447531, 433355, 464871, 482144, 426863, 426426, 464307, 477295, 431605, 422045, 461777, 471519, 476002, 474803, 438109, 459827, 453941, 456459, 456642, 478262, 431410, 421191, 447084, 467299, 432662, 431310, 455134	1215	132	13588	2.88061	0.000119926	3.86881e-06	6.57121e-05
GOTERM_MF_FAT	GO:0005201~extracellular matrix structural constituent	15	0.0835282	3.70671e-08	445294, 426624, 423341, 441342, 457835, 475818, 426223, 445082, 471386, 451574, 476693, 481414, 470945, 439458, 431930	1129	30	13288	5.88485	3.75483e-05	7.50977e-06	5.86614e-05
GOTERM_BP_FAT	GO:0045941~positive regulation of transcription	80	0.445484	3.7076e-08	440451, 473067, 429201, 431986, 468060, 451638, 442156, 427504, 427457, 469732, 436814, 444162, 420847, 433355, 456531, 482144, 426863, 436387, 479390, 479317, 478413, 463493, 474045, 477295, 479318, 422045, 457162, 439346, 458784, 453492, 440651, 472821, 475907, 431410, 421175, 472456, 479685, 432662, 441372, 466767, 426897, 440094, 452128, 435794, 443328, 466048, 437815, 436730, 426470, 443802,…	1215	475	13588	1.88354	0.000123233	3.85126e-06	6.75241e-05
GOTERM_BP_FAT	GO:0051726~regulation of cell cycle	46	0.256153	4.10006e-08	433447, 463628, 457192, 437815, 440649, 426470, 435026, 468944, 451930, 477679, 481205, 455077, 468521, 472834, 428360, 473858, 451919, 482648, 456008, 480211, 456111, 444821, 466159, 423273, 423915, 482721, 453375, 462651, 453987, 468818, 467441, 439424, 468250, 459257, 475373, 432967, 472456, 472002, 479685, 422649, 468194, 461814, 466793, 420856, 447893, 464988	1215	214	13588	2.40394	0.000136277	4.12987e-06	7.46719e-05
GOTERM_BP_FAT	GO:0051173~positive regulation of nitrogen compound metabolic process	86	0.478895	4.29151e-08	440451, 473067, 429201, 431986, 468060, 451638, 442156, 427504, 427457, 469732, 436814, 444162, 420847, 433355, 456531, 482144, 426863, 436387, 453008, 479390, 479317, 478413, 463493, 474045, 477295, 479318, 422045, 457162, 439346, 458784, 453492, 440651, 472821, 475907, 431410, 421175, 472456, 479685, 432662, 441372, 466767, 426897, 440094, 452128, 435794, 443328, 466048, 437815, 436730, 426470,…	1215	526	13588	1.82849	0.00014264	4.19558e-06	7.81586e-05
GOTERM_BP_FAT	GO:0043009~chordate embryonic development	73	0.406504	4.80562e-08	433447, 429201, 431986, 449384, 468060, 431270, 465056, 469875, 474299, 436814, 433355, 474354, 482144, 479390, 471587, 464307, 430589, 466827, 458710, 425696, 449116, 428619, 456642, 440651, 472410, 445858, 431410, 432463, 447348, 475986, 435647, 472456, 432662, 435447, 445468, 469477, 443802, 477679, 468521, 432427, 473396, 480198, 446511, 458551, 425091, 481414, 480394, 443129, 476357, 473181,…	1215	421	13588	1.93919	0.000159726	4.56396e-06	8.75217e-05
GOTERM_MF_FAT	GO:0030528~transcription regulator activity	156	0.868694	4.83089e-08	440451, 434642, 464288, 472688, 463605, 466470, 469875, 442156, 427504, 481205, 427457, 436814, 437108, 426863, 436387, 463493, 477295, 462061, 422045, 430217, 458710, 453179, 430683, 439346, 453492, 439424, 481076, 440651, 445858, 431410, 456169, 459108, 458853, 424416, 447084, 424788, 431310, 463689, 461211, 441919, 466048, 460681, 436730, 424062, 447529, 473597, 460161, 469894, 465662, 475573,…	1129	1206	13288	1.52245	4.89358e-05	8.15613e-06	7.64523e-05
GOTERM_BP_FAT	GO:0001568~blood vessel development	50	0.278427	4.84454e-08	433447, 468677, 429201, 472683, 449384, 468060, 478457, 434072, 448266, 463493, 466827, 463333, 476002, 472410, 456169, 426223, 435647, 472456, 451574, 432662, 428974, 428319, 461069, 435447, 469270, 457835, 449643, 461964, 480564, 468521, 440582, 458551, 446981, 444821, 432856, 432000, 441342, 448838, 436546, 446000, 440260, 477073, 438109, 475368, 439329, 453941, 451524, 453663, 441543, 473078	1215	244	13588	2.29171	0.00016102	4.47312e-06	8.82306e-05
GOTERM_BP_FAT	GO:0031327~negative regulation of cellular biosynthetic process	74	0.412073	5.29385e-08	434642, 464288, 464196, 468060, 477269, 472046, 466470, 435026, 465056, 469875, 427457, 469732, 428360, 437108, 420847, 433355, 459245, 482144, 436387, 479390, 456359, 464307, 477295, 422045, 449633, 457162, 461777, 443811, 449116, 430683, 439346, 463433, 440651, 432182, 459257, 435647, 447084, 472002, 441883, 463689, 452128, 461211, 467181, 422332, 445188, 466048, 469270, 424062, 473757, 447529,…	1215	430	13588	1.92461	0.000175952	4.75587e-06	9.64135e-05
GOTERM_MF_FAT	GO:0043565~sequence-specific DNA binding	86	0.478895	5.34806e-08	440451, 434642, 473067, 423929, 449384, 480031, 472688, 463605, 469875, 427504, 436814, 437108, 420847, 433355, 482144, 426863, 436387, 479390, 463493, 471253, 464307, 477295, 479318, 457162, 461777, 430683, 439346, 453492, 455355, 472821, 431410, 421175, 459108, 435647, 472456, 447084, 470065, 426897, 431310, 452128, 443328, 466048, 460681, 479824, 437815, 436730, 465125, 424062, 426470, 473757,…	1129	556	13288	1.82049	5.41744e-05	7.73938e-06	8.46369e-05
GOTERM_CC_FAT	GO:0005819~spindle	29	0.161488	5.40233e-08	462964, 472501, 457192, 466895, 448196, 478179, 453149, 445290, 427458, 446440, 428360, 473858, 457411, 454282, 482648, 479317, 447861, 440297, 422353, 434204, 468818, 477907, 443262, 452036, 470163, 421191, 469243, 422649, 462255	1049	109	12504	3.17136	2.35539e-05	1.47213e-06	7.62965e-05
GOTERM_BP_FAT	GO:0010628~positive regulation of gene expression	81	0.451052	5.76851e-08	433447, 440451, 473067, 429201, 431986, 468060, 451638, 442156, 427504, 427457, 469732, 436814, 444162, 420847, 433355, 456531, 482144, 426863, 436387, 479390, 479317, 478413, 463493, 474045, 477295, 479318, 422045, 457162, 439346, 458784, 453492, 440651, 472821, 475907, 431410, 421175, 472456, 479685, 432662, 441372, 466767, 426897, 440094, 452128, 435794, 443328, 466048, 437815, 436730, 426470,…	1215	488	13588	1.85628	0.000191727	5.04592e-06	0.000105058
GOTERM_BP_FAT	GO:0051960~regulation of nervous system development	36	0.200468	6.36269e-08	443328, 479978, 430078, 440313, 468060, 449578, 447529, 474299, 444162, 447531, 433355, 464871, 482144, 426863, 426426, 464307, 477295, 431605, 422045, 461777, 471519, 476002, 474803, 438109, 459827, 453941, 456459, 456642, 478262, 431410, 421191, 447084, 467299, 432662, 431310, 455134	1215	148	13588	2.72032	0.000211473	5.42295e-06	0.00011588
GOTERM_BP_FAT	GO:0021543~pallium development	20	0.111371	6.36376e-08	433447, 452128, 476357, 457162, 465125, 456459, 469894, 431410, 433355, 447531, 474249, 445218, 426863, 434096, 447084, 454168, 466793, 442692, 455134, 477295	1215	53	13588	4.2202	0.000211509	5.28827e-06	0.000115899
GOTERM_BP_FAT	GO:0009792~embryonic development ending in birth or egg hatching	73	0.406504	7.12739e-08	433447, 429201, 431986, 449384, 468060, 431270, 465056, 469875, 474299, 436814, 433355, 474354, 482144, 479390, 471587, 464307, 430589, 466827, 458710, 425696, 449116, 428619, 456642, 440651, 472410, 445858, 431410, 432463, 447348, 475986, 435647, 472456, 432662, 435447, 445468, 469477, 443802, 477679, 468521, 432427, 473396, 480198, 446511, 458551, 425091, 481414, 480394, 443129, 476357, 473181,…	1215	425	13588	1.92094	0.000236886	5.77839e-06	0.000129807
GOTERM_CC_FAT	GO:0000776~kinetochore	21	0.11694	7.4545e-08	442817, 463628, 435157, 439711, 462964, 457192, 442910, 456199, 475065, 433695, 445290, 428360, 474697, 479735, 470163, 457411, 442511, 482648, 466805, 435433, 460751	1049	62	12504	4.03739	3.25011e-05	1.91186e-06	0.000105279
GOTERM_BP_FAT	GO:0009890~negative regulation of biosynthetic process	74	0.412073	7.76687e-08	434642, 464288, 464196, 468060, 477269, 472046, 466470, 435026, 465056, 469875, 427457, 469732, 428360, 437108, 420847, 433355, 459245, 482144, 436387, 479390, 456359, 464307, 477295, 422045, 449633, 457162, 461777, 443811, 449116, 430683, 439346, 463433, 440651, 432182, 459257, 435647, 447084, 472002, 441883, 463689, 452128, 461211, 467181, 422332, 445188, 466048, 469270, 424062, 473757, 447529,…	1215	434	13588	1.90687	0.000258137	6.1469e-06	0.000141453
GOTERM_BP_FAT	GO:0048568~embryonic organ development	49	0.272859	8.65118e-08	440451, 433447, 431986, 429201, 449384, 468060, 431270, 436814, 474299, 433355, 482144, 479390, 448266, 431930, 477295, 430589, 466827, 458710, 449116, 467441, 440651, 456642, 472410, 435647, 449182, 443328, 460834, 468521, 434712, 473396, 442181, 446511, 425091, 481414, 473181, 476357, 448838, 477490, 477452, 475425, 479450, 469881, 475368, 453663, 446522, 471897, 461814, 442692, 456182	1215	241	13588	2.27383	0.000287524	6.68754e-06	0.000157558
GOTERM_BP_FAT	GO:0045935~positive regulation of nucleobase, nucleoside, nucleotide and nucleic acid metabolic process	83	0.46219	9.34043e-08	440451, 473067, 429201, 431986, 468060, 451638, 442156, 427504, 427457, 469732, 436814, 444162, 420847, 433355, 456531, 482144, 426863, 436387, 479390, 479317, 478413, 463493, 474045, 477295, 479318, 422045, 457162, 439346, 458784, 453492, 440651, 472821, 475907, 431410, 421175, 472456, 479685, 432662, 441372, 466767, 426897, 440094, 452128, 435794, 443328, 466048, 437815, 436730, 426470, 443802,…	1215	510	13588	1.82007	0.000310428	7.05624e-06	0.000170111
GOTERM_BP_FAT	GO:0007423~sensory organ development	51	0.283996	1.01465e-07	440451, 433447, 429201, 449384, 468060, 436814, 451238, 420847, 426863, 479390, 448266, 431930, 464307, 477295, 422045, 461777, 439346, 467441, 440651, 431410, 435647, 472456, 447084, 426897, 431310, 449182, 430778, 473194, 460834, 434712, 435764, 442181, 446511, 482124, 481414, 444821, 422324, 478492, 468378, 476357, 448838, 437571, 477490, 477452, 438109, 475368, 468604, 455808, 471897, 423522,…	1215	257	13588	2.2193	0.000337213	7.49486e-06	0.000184792
GOTERM_BP_FAT	GO:0051253~negative regulation of RNA metabolic process	58	0.322976	1.01695e-07	434642, 464288, 464196, 468060, 477269, 440649, 472046, 466470, 469875, 427457, 469732, 437108, 459245, 433355, 482144, 436387, 479390, 456359, 464307, 477295, 422045, 449633, 457162, 461777, 443811, 449116, 430683, 439346, 463433, 440651, 432182, 435647, 447084, 441883, 463689, 452128, 461211, 466048, 424062, 473757, 447529, 469894, 468521, 473396, 447743, 460094, 444561, 471431, 468378, 475169,…	1215	310	13588	2.0924	0.000337978	7.34857e-06	0.000185211
GOTERM_BP_FAT	GO:0010605~negative regulation of macromolecule metabolic process	82	0.456621	1.35437e-07	434642, 429201, 464288, 464196, 468060, 428788, 477269, 440649, 472046, 435026, 466470, 469875, 427457, 469732, 428360, 437108, 420847, 433355, 459245, 482144, 436387, 479390, 456359, 464307, 477295, 422045, 449633, 457162, 461777, 443811, 449116, 430683, 439346, 468818, 463433, 475445, 440651, 432182, 459257, 435647, 447084, 472002, 441883, 463689, 452128, 461211, 445188, 422332, 466048, 469270,…	1215	506	13588	1.81235	0.000450091	9.57851e-06	0.000246662
GOTERM_CC_FAT	GO:0031981~nuclear lumen	119	0.662657	1.46009e-07	421613, 464288, 440649, 477269, 432363, 442156, 481205, 456531, 436387, 456359, 477295, 476812, 472414, 439424, 428619, 481076, 440651, 448403, 426847, 475907, 482267, 421629, 431410, 420894, 456169, 458853, 428971, 471876, 460639, 475495, 425955, 461211, 467182, 478766, 460681, 471478, 463080, 440315, 447529, 460161, 469894, 465662, 465930, 464329, 473396, 447531, 473858, 458551, 469952, 467246,…	1049	883	12504	1.60642	6.36579e-05	3.53665e-06	0.000206207
GOTERM_BP_FAT	GO:0021872~generation of neurons in the forebrain	11	0.061254	1.51647e-07	431410, 457162, 476357, 433355, 465125, 421191, 422899, 423522, 468604, 456459, 477295	1215	16	13588	7.68868	0.000503947	1.05015e-05	0.000276185
GOTERM_BP_FAT	GO:0010558~negative regulation of macromolecule biosynthetic process	71	0.395367	1.71874e-07	434642, 464288, 464196, 468060, 477269, 472046, 466470, 435026, 469875, 427457, 469732, 428360, 437108, 420847, 433355, 459245, 482144, 436387, 479390, 456359, 464307, 477295, 422045, 449633, 457162, 461777, 443811, 449116, 430683, 439346, 463433, 440651, 432182, 459257, 435647, 447084, 472002, 441883, 463689, 452128, 461211, 422332, 445188, 466048, 424062, 473757, 447529, 469894, 477679, 468521,…	1215	418	13588	1.8996	0.000571146	1.16593e-05	0.000313023
GOTERM_BP_FAT	GO:0048562~embryonic organ morphogenesis	37	0.206036	1.87359e-07	440451, 433447, 429201, 431986, 449384, 443328, 468060, 431270, 460834, 434712, 436814, 473396, 433355, 482144, 479390, 442181, 446511, 481414, 425091, 431930, 477295, 476357, 448838, 477490, 449116, 477452, 469881, 467441, 475368, 456642, 440651, 453663, 446522, 435647, 471897, 442692, 449182	1215	161	13588	2.57013	0.000622587	1.24555e-05	0.000341224
GOTERM_BP_FAT	GO:0031328~positive regulation of cellular biosynthetic process	87	0.484464	1.87727e-07	440451, 431986, 473067, 429201, 468060, 440649, 451638, 442156, 427504, 427457, 469732, 436814, 444162, 420847, 433355, 456531, 482144, 426863, 436387, 453008, 479390, 479317, 478413, 463493, 474045, 477295, 479318, 422045, 457162, 439346, 458784, 453492, 440651, 472821, 475907, 431410, 421175, 472456, 479685, 432662, 441372, 466767, 426897, 440094, 452128, 435794, 443328, 466048, 437815, 436730,…	1215	552	13588	1.76262	0.000623811	1.22353e-05	0.000341895
GOTERM_BP_FAT	GO:0045892~negative regulation of transcription, DNA-dependent	57	0.317407	1.94277e-07	434642, 464288, 464196, 468060, 477269, 472046, 466470, 469875, 427457, 469732, 437108, 459245, 433355, 482144, 436387, 479390, 456359, 464307, 477295, 422045, 449633, 457162, 461777, 443811, 449116, 430683, 439346, 463433, 440651, 432182, 435647, 447084, 441883, 463689, 452128, 461211, 466048, 424062, 473757, 447529, 469894, 468521, 473396, 447743, 460094, 444561, 471431, 468378, 475169, 468587,…	1215	308	13588	2.06968	0.000645568	1.24187e-05	0.000353824
GOTERM_MF_FAT	GO:0005539~glycosaminoglycan binding	29	0.161488	1.99212e-07	429201, 464456, 448906, 441251, 425311, 454414, 449592, 425598, 436222, 452833, 470631, 434072, 440582, 434096, 441598, 445495, 474780, 436807, 466827, 448838, 482407, 431815, 475368, 431478, 428734, 426223, 436652, 428319, 454211	1129	114	13288	2.99405	0.000201781	2.52248e-05	0.000315266
GOTERM_BP_FAT	GO:0048732~gland development	42	0.233879	2.18992e-07	468677, 433447, 429201, 466048, 443328, 468060, 469270, 436730, 425311, 477679, 468521, 474299, 444162, 447531, 482144, 434811, 427091, 439790, 422078, 480211, 426426, 480394, 477295, 431605, 476357, 457162, 448838, 433416, 475368, 453941, 456642, 431478, 440651, 431410, 426624, 470166, 421175, 472456, 467299, 432584, 442692, 447893	1215	197	13588	2.38431	0.000727664	1.37344e-05	0.000398835
GOTERM_CC_FAT	GO:0000785~chromatin	36	0.200468	2.25402e-07	427395, 437239, 478179, 467002, 445290, 469894, 468521, 473396, 456359, 433902, 482721, 468667, 426385, 473107, 461951, 477832, 471093, 472176, 421972, 482267, 423873, 432182, 421099, 475373, 447086, 466089, 472456, 432967, 477958, 441924, 460751, 422255, 425009, 463211, 428977, 441746	1049	165	12504	2.60071	9.82705e-05	5.17237e-06	0.000318332
GOTERM_BP_FAT	GO:0060429~epithelium development	52	0.289565	2.26133e-07	433447, 468677, 429201, 464196, 468060, 444162, 474354, 482144, 448266, 464307, 430589, 431605, 457162, 476002, 482223, 456642, 440651, 445858, 431410, 470166, 445188, 466048, 457835, 436730, 473194, 426470, 448601, 437987, 434712, 422121, 434811, 427091, 446511, 458551, 480394, 471431, 432000, 477490, 440260, 433416, 475368, 439329, 445875, 453941, 431478, 438308, 426624, 471897, 441543, 423422,…	1215	271	13588	2.14592	0.000751384	1.39197e-05	0.000411841
GOTERM_BP_FAT	GO:0048514~blood vessel morphogenesis	42	0.233879	2.52858e-07	468677, 433447, 429201, 472683, 461069, 449384, 435447, 457835, 469270, 468060, 480564, 449643, 461964, 468521, 434072, 440582, 458551, 444821, 463493, 432856, 432000, 466827, 448838, 436546, 476002, 440260, 446000, 477073, 438109, 475368, 439329, 453941, 451524, 456169, 453663, 435647, 472456, 441543, 432662, 428319, 428974, 473078	1215	198	13588	2.37227	0.000840148	1.52817e-05	0.000460514
GOTERM_BP_FAT	GO:0009891~positive regulation of biosynthetic process	87	0.484464	2.76663e-07	440451, 431986, 473067, 429201, 468060, 440649, 451638, 442156, 427504, 427457, 469732, 436814, 444162, 420847, 433355, 456531, 482144, 426863, 436387, 453008, 479390, 479317, 478413, 463493, 474045, 477295, 479318, 422045, 457162, 439346, 458784, 453492, 440651, 472821, 475907, 431410, 421175, 472456, 479685, 432662, 441372, 466767, 426897, 440094, 452128, 435794, 443328, 466048, 437815, 436730,…	1215	557	13588	1.7468	0.000919205	1.64218e-05	0.000503867
GOTERM_BP_FAT	GO:0016055~Wnt receptor signaling pathway	32	0.178194	2.92325e-07	431986, 445188, 441251, 479978, 438297, 431270, 470702, 441582, 459245, 422121, 473563, 453834, 447929, 480211, 480394, 461846, 476357, 480860, 446000, 469881, 431978, 428734, 438308, 446522, 475986, 471897, 450600, 432662, 468578, 420876, 442694, 464386	1215	130	13588	2.75287	0.000971216	1.7047e-05	0.000532391
GOTERM_BP_FAT	GO:0003002~regionalization	44	0.245016	3.1325e-07	440451, 433447, 429201, 423929, 443328, 479978, 468060, 431270, 459046, 426473, 460834, 474299, 420847, 433355, 482144, 442181, 454168, 482124, 448266, 480394, 464307, 476357, 457162, 449116, 440771, 477452, 475085, 482189, 453941, 456459, 440651, 431478, 445858, 438308, 431410, 477500, 475986, 472456, 450600, 432662, 442692, 442694, 464386, 450367	1215	214	13588	2.29942	0.0010407	1.79523e-05	0.0005705
GOTERM_BP_FAT	GO:0001708~cell fate specification	20	0.111371	4.43985e-07	440451, 433447, 423929, 457162, 429201, 448838, 480025, 466048, 473309, 468060, 473757, 453941, 428360, 431410, 420847, 482144, 426863, 432662, 442692, 477295	1215	59	13588	3.79103	0.00147472	2.50134e-05	0.000808599
GOTERM_BP_FAT	GO:0010557~positive regulation of macromolecule biosynthetic process	83	0.46219	4.92359e-07	440451, 473067, 429201, 431986, 468060, 451638, 442156, 427504, 427457, 469732, 436814, 444162, 420847, 433355, 456531, 482144, 426863, 436387, 479390, 479317, 478413, 463493, 474045, 477295, 479318, 422045, 457162, 439346, 458784, 453492, 440651, 472821, 475907, 431410, 421175, 472456, 479685, 432662, 441372, 466767, 426897, 440094, 452128, 435794, 443328, 466048, 437815, 436730, 457261, 426470,…	1215	530	13588	1.75138	0.00163526	2.72763e-05	0.000896699
GOTERM_CC_FAT	GO:0015630~microtubule cytoskeleton	70	0.389798	5.41968e-07	472501, 462964, 440649, 448196, 478179, 465056, 453149, 445290, 468944, 427458, 455077, 475436, 421513, 428360, 474354, 454282, 447861, 479317, 442528, 424650, 471218, 425885, 474110, 462260, 468818, 474927, 456536, 477907, 426193, 478354, 456167, 470642, 470163, 469243, 468194, 459395, 446749, 462255, 454823, 474819, 444715, 457192, 466895, 433896, 446440, 473858, 457411, 426096, 480198, 437647,…	1049	450	12504	1.85421	0.00023627	1.18148e-05	0.000765412
GOTERM_BP_FAT	GO:0045893~positive regulation of transcription, DNA-dependent	69	0.38423	6.46217e-07	440451, 473067, 429201, 431986, 468060, 451638, 442156, 427457, 469732, 436814, 444162, 420847, 433355, 456531, 482144, 426863, 436387, 479390, 479317, 463493, 477295, 479318, 422045, 457162, 439346, 458784, 453492, 440651, 472821, 431410, 421175, 472456, 479685, 432662, 441372, 466767, 426897, 440094, 452128, 435794, 466048, 443328, 436730, 443802, 426470, 468521, 465662, 473396, 447531, 481458,…	1215	416	13588	1.85496	0.00214572	3.52129e-05	0.00117691
GOTERM_BP_FAT	GO:0048598~embryonic morphogenesis	62	0.34525	6.50982e-07	433447, 440451, 429201, 431986, 449384, 479978, 473309, 468060, 431270, 474299, 436814, 474354, 433355, 482144, 478457, 474255, 479390, 448266, 431930, 464307, 477295, 430589, 466827, 449116, 476002, 482223, 467441, 456642, 440651, 472410, 445858, 435647, 472456, 449182, 443328, 460834, 434712, 473396, 442181, 446511, 458551, 481414, 425091, 476357, 475169, 448838, 477490, 477452, 469881, 479450,…	1215	359	13588	1.93142	0.00216153	3.49004e-05	0.00118559
GOTERM_CC_FAT	GO:0005581~collagen	11	0.061254	7.50582e-07	445294, 423341, 441342, 475818, 426223, 445082, 451574, 476693, 481414, 470945, 431930	1049	19	12504	6.90101	0.0003272	1.55834e-05	0.00106003
GOTERM_MF_FAT	GO:0030247~polysaccharide binding	30	0.167056	7.57571e-07	429201, 464456, 448906, 441251, 425311, 454414, 449592, 425598, 436222, 452833, 470631, 434072, 440582, 434096, 441598, 445495, 474780, 458964, 436807, 466827, 448838, 482407, 431815, 475368, 431478, 428734, 426223, 436652, 428319, 454211	1129	128	13288	2.75853	0.000767125	8.52652e-05	0.0011989
GOTERM_MF_FAT	GO:0001871~pattern binding	30	0.167056	7.57571e-07	429201, 464456, 448906, 441251, 425311, 454414, 449592, 425598, 436222, 452833, 470631, 434072, 440582, 434096, 441598, 445495, 474780, 458964, 436807, 466827, 448838, 482407, 431815, 475368, 431478, 428734, 426223, 436652, 428319, 454211	1129	128	13288	2.75853	0.000767125	8.52652e-05	0.0011989
GOTERM_BP_FAT	GO:0051254~positive regulation of RNA metabolic process	69	0.38423	8.44138e-07	440451, 473067, 429201, 431986, 468060, 451638, 442156, 427457, 469732, 436814, 444162, 420847, 433355, 456531, 482144, 426863, 436387, 479390, 479317, 463493, 477295, 479318, 422045, 457162, 439346, 458784, 453492, 440651, 472821, 431410, 421175, 472456, 479685, 432662, 441372, 466767, 426897, 440094, 452128, 435794, 466048, 443328, 436730, 443802, 426470, 468521, 465662, 473396, 447531, 481458,…	1215	419	13588	1.84168	0.00280198	4.45373e-05	0.00153736
GOTERM_BP_FAT	GO:0016481~negative regulation of transcription	63	0.350819	1.03245e-06	434642, 464288, 464196, 468060, 477269, 472046, 466470, 469875, 427457, 469732, 428360, 437108, 459245, 433355, 420847, 482144, 436387, 479390, 456359, 464307, 477295, 422045, 449633, 457162, 461777, 443811, 449116, 430683, 439346, 463433, 440651, 432182, 435647, 447084, 441883, 463689, 452128, 461211, 445188, 466048, 424062, 473757, 447529, 469894, 468521, 483030, 473396, 464329, 447743, 460094,…	1215	372	13588	1.89399	0.00342599	5.36216e-05	0.00188032
GOTERM_BP_FAT	GO:0045944~positive regulation of transcription from RNA polymerase II promoter	61	0.339681	1.27623e-06	440451, 429201, 473067, 431986, 468060, 442156, 451638, 427457, 469732, 436814, 444162, 433355, 420847, 482144, 426863, 479390, 463493, 477295, 422045, 457162, 439346, 458784, 440651, 472821, 431410, 421175, 472456, 479685, 432662, 466767, 426897, 440094, 452128, 435794, 466048, 443328, 436730, 443802, 426470, 468521, 465662, 473396, 447531, 481458, 426426, 454647, 475169, 437571, 482721, 477452,…	1215	358	13588	1.90558	0.00423322	6.52625e-05	0.0023243
GOTERM_BP_FAT	GO:0006310~DNA recombination	22	0.122508	1.50955e-06	457106, 482721, 444638, 434480, 474803, 432363, 462651, 466986, 438642, 472806, 475445, 428619, 442074, 478262, 477679, 476391, 458597, 432967, 458077, 466159, 464988, 446698	1215	75	13588	3.2805	0.00500516	7.60234e-05	0.0027492
GOTERM_BP_FAT	GO:0009953~dorsal/ventral pattern formation	20	0.111371	1.79706e-06	440451, 433447, 423929, 457162, 429201, 479978, 443328, 468060, 449116, 440771, 475085, 431478, 474299, 431410, 482144, 477500, 482124, 432662, 442692, 464307	1215	64	13588	3.49486	0.00595563	8.91518e-05	0.00327282
GOTERM_CC_FAT	GO:0032993~protein-DNA complex	21	0.11694	2.26806e-06	478930, 482721, 427395, 473107, 461951, 477832, 483073, 428619, 467002, 423873, 421099, 447086, 432967, 466089, 460751, 471253, 422255, 433902, 426554, 447756, 428977	1049	75	12504	3.33758	0.000988387	4.49479e-05	0.00320311
GOTERM_BP_FAT	GO:0048729~tissue morphogenesis	45	0.250585	2.48025e-06	433447, 429201, 464196, 479978, 466048, 473194, 436730, 468060, 448601, 437987, 474299, 444162, 474354, 482144, 427091, 446511, 458551, 448266, 481414, 480394, 464307, 431605, 430589, 476357, 476002, 482223, 439346, 433416, 475368, 453941, 456642, 440651, 431478, 445858, 438308, 426624, 470166, 453663, 471897, 472456, 441543, 472777, 442692, 456182, 464386	1215	238	13588	2.11453	0.00821046	0.000121233	0.00451702
GOTERM_BP_FAT	GO:0010629~negative regulation of gene expression	66	0.367524	3.27192e-06	429201, 434642, 464288, 464196, 468060, 477269, 428788, 472046, 466470, 469875, 427457, 469732, 428360, 437108, 420847, 459245, 433355, 482144, 436387, 479390, 456359, 464307, 477295, 422045, 449633, 457162, 461777, 443811, 449116, 430683, 439346, 463433, 440651, 432182, 435647, 447084, 441883, 463689, 452128, 461211, 445188, 466048, 424062, 473757, 447529, 469894, 468521, 483030, 473396, 464329,…	1215	410	13588	1.80028	0.0108169	0.000157609	0.00595877
GOTERM_BP_FAT	GO:0021871~forebrain regionalization	9	0.0501169	3.39439e-06	431410, 433447, 429201, 457162, 423929, 420847, 468060, 454168, 442692	1215	13	13588	7.74245	0.0112196	0.000161172	0.00618181
GOTERM_MF_FAT	GO:0008201~heparin binding	22	0.122508	3.94595e-06	429201, 464456, 466827, 441251, 448838, 425311, 482407, 431815, 475368, 454414, 449592, 431478, 428734, 436222, 452833, 470631, 434072, 440582, 426223, 474780, 428319, 454211	1129	83	13288	3.11968	0.00398928	0.000399646	0.00624457
GOTERM_CC_FAT	GO:0005667~transcription factor complex	42	0.233879	4.36752e-06	431986, 473067, 460681, 477269, 475056, 473757, 426470, 442156, 460161, 481205, 465662, 469732, 483030, 473396, 447531, 459245, 479390, 433734, 467246, 477295, 457162, 482721, 421761, 477452, 435769, 481863, 438109, 439424, 481076, 440651, 475907, 431410, 456169, 473515, 458853, 454449, 479685, 441883, 423422, 441372, 470338, 439742	1049	234	12504	2.13947	0.00190243	8.27897e-05	0.00616802
GOTERM_BP_FAT	GO:0051094~positive regulation of developmental process	41	0.228311	5.32532e-06	468677, 429201, 473067, 464456, 479978, 473194, 468060, 440313, 473309, 469875, 455980, 434712, 482144, 426863, 474255, 464307, 477295, 443598, 429809, 473181, 448838, 441425, 476002, 474803, 440260, 475368, 453941, 478262, 472410, 448273, 431410, 457705, 456169, 434804, 446522, 467299, 432662, 442692, 447893, 431310, 456182	1215	214	13588	2.14264	0.0175456	0.000249284	0.00969822
GOTERM_BP_FAT	GO:0001501~skeletal system development	50	0.278427	5.77825e-06	429201, 449384, 479978, 468060, 431270, 482198, 474299, 436814, 428744, 469732, 444162, 433355, 432173, 452833, 482144, 434072, 479390, 471587, 466159, 431930, 449116, 474623, 455209, 440651, 456642, 435647, 472456, 432662, 466048, 473194, 469477, 455980, 473396, 482124, 425091, 481414, 470945, 475169, 441342, 452447, 448838, 479611, 475368, 456459, 453663, 446522, 447466, 450600, 454449, 442692	1215	285	13588	1.96202	0.0190237	0.000266728	0.010523
GOTERM_CC_FAT	GO:0000228~nuclear chromosome	27	0.150351	6.19118e-06	466895, 437239, 445290, 442074, 473623, 482431, 468521, 473396, 456359, 435120, 471253, 482663, 478930, 482721, 426385, 470831, 473107, 483073, 428619, 473574, 432182, 475373, 472456, 432967, 425009, 426554, 447756	1049	121	12504	2.65982	0.00269572	0.000112467	0.00874338
GOTERM_BP_FAT	GO:0043062~extracellular structure organization	32	0.178194	6.47282e-06	468677, 445294, 472683, 479978, 457835, 447854, 480010, 439458, 471587, 478950, 473521, 425091, 448163, 481414, 470945, 431930, 436807, 443003, 466827, 441425, 471386, 475425, 431815, 432610, 470166, 477500, 426223, 472456, 451574, 477603, 449182, 454211	1215	149	13588	2.40183	0.0212859	0.000294693	0.0117879
GOTERM_BP_FAT	GO:0048839~inner ear development	23	0.128077	6.67641e-06	440451, 422045, 433447, 476357, 449384, 448838, 477490, 473194, 477452, 467441, 475368, 468604, 460834, 434712, 451238, 435647, 471897, 446511, 481414, 431930, 449182, 477295, 468378	1215	88	13588	2.92297	0.021948	0.000299853	0.0121586
GOTERM_BP_FAT	GO:0030198~extracellular matrix organization	25	0.139214	6.68351e-06	445294, 468677, 472683, 457835, 447854, 439458, 478950, 471587, 473521, 481414, 425091, 470945, 431930, 436807, 443003, 466827, 441425, 471386, 475425, 431815, 432610, 426223, 472456, 451574, 454211	1215	101	13588	2.7682	0.0219711	0.00029617	0.0121716
GOTERM_BP_FAT	GO:0021879~forebrain neuron differentiation	9	0.0501169	7.29826e-06	431410, 457162, 433355, 465125, 422899, 423522, 468604, 456459, 477295	1215	14	13588	7.18942	0.0239676	0.000319153	0.013291
GOTERM_BP_FAT	GO:0007167~enzyme linked receptor protein signaling pathway	48	0.26729	8.59384e-06	433447, 429201, 422332, 435447, 457671, 451711, 473194, 437815, 480010, 424081, 431270, 475335, 435697, 474299, 444162, 432173, 434072, 471587, 482124, 439790, 456111, 448758, 443042, 432000, 475169, 452447, 456213, 448838, 468587, 439360, 466886, 476002, 479611, 441961, 477170, 475368, 445875, 456642, 440651, 466012, 453663, 477500, 453821, 472456, 457497, 438544, 470338, 447893	1215	273	13588	1.96634	0.0281619	0.000370919	0.0156503
GOTERM_BP_FAT	GO:0016202~regulation of striated muscle tissue development	15	0.0835282	9.25876e-06	461211, 429201, 448838, 468060, 473309, 440260, 475368, 456642, 440651, 466202, 455980, 428360, 457705, 456169, 425243	1215	42	13588	3.99412	0.0303075	0.00039449	0.0168611
GOTERM_BP_FAT	GO:0010604~positive regulation of macromolecule metabolic process	90	0.501169	9.35554e-06	440451, 433447, 431986, 473067, 429201, 468060, 451638, 442156, 427504, 427457, 469732, 436814, 444162, 420847, 433355, 482144, 456531, 426863, 436387, 479390, 479317, 436185, 478413, 463493, 474045, 477295, 479318, 422045, 457162, 439346, 458784, 453492, 440651, 472821, 475907, 431410, 421175, 472456, 479685, 432662, 441372, 466767, 426897, 440094, 452128, 435794, 443328, 466048, 473194, 437815,…	1215	633	13588	1.59008	0.0306194	0.000393568	0.0170373
GOTERM_CC_FAT	GO:0005730~nucleolus	50	0.278427	1.05795e-05	421613, 480031, 455487, 440649, 432363, 472046, 455174, 446661, 456531, 480337, 429781, 443811, 449399, 426847, 421629, 420894, 470642, 428971, 470781, 471876, 475495, 425955, 460639, 478766, 467182, 481597, 463080, 423342, 440315, 465930, 464329, 473858, 458551, 469952, 443129, 452899, 442817, 464045, 437020, 449988, 473107, 439262, 462914, 481016, 482994, 451524, 437778, 434152, 461814, 463909	1049	310	12504	1.92257	0.00460206	0.00018449	0.0149403
GOTERM_CC_FAT	GO:0005657~replication fork	11	0.061254	1.0792e-05	478930, 444519, 473107, 432967, 462651, 475445, 483073, 428619, 420856, 426554, 447756	1049	24	12504	5.4633	0.0046943	0.000180959	0.0152404
GOTERM_CC_FAT	GO:0005856~cytoskeleton	135	0.751754	1.10577e-05	426458, 472683, 421613, 472501, 430078, 440649, 428788, 448196, 427458, 455077, 421513, 474354, 436480, 447861, 442528, 468538, 471253, 462260, 429251, 466336, 481548, 479140, 435556, 450518, 456536, 426192, 426193, 452630, 456167, 469243, 431949, 468194, 459395, 445173, 435228, 452255, 462255, 454823, 425310, 435447, 466895, 425592, 433896, 450565, 473858, 480198, 429957, 456072, 426237, 438509,…	1049	1122	12504	1.43422	0.00480958	0.000178546	0.0156155
GOTERM_BP_FAT	GO:0045597~positive regulation of cell differentiation	35	0.194899	1.13244e-05	429201, 473067, 464456, 440313, 473309, 468060, 473194, 469875, 455980, 434712, 482144, 426863, 474255, 464307, 477295, 443598, 429809, 473181, 441425, 476002, 474803, 453941, 478262, 472410, 431410, 448273, 457705, 434804, 446522, 467299, 432662, 442692, 447893, 431310, 456182	1215	175	13588	2.23671	0.036943	0.000470423	0.0206225
GOTERM_BP_FAT	GO:0043583~ear development	25	0.139214	1.14083e-05	440451, 433447, 449384, 473194, 460834, 436814, 434712, 451238, 442181, 446511, 481414, 431930, 477295, 468378, 422045, 476357, 448838, 477490, 477452, 467441, 475368, 468604, 435647, 471897, 449182	1215	104	13588	2.68835	0.0372114	0.000468056	0.0207752
GOTERM_BP_FAT	GO:0051216~cartilage development	21	0.11694	1.15413e-05	429201, 475169, 441342, 449384, 448838, 466048, 473194, 479611, 431270, 456642, 474299, 473396, 433355, 434072, 435647, 479390, 454449, 482124, 425091, 481414, 431930	1215	78	13588	3.01095	0.0376369	0.000467738	0.0210173
GOTERM_BP_FAT	GO:0001655~urogenital system development	31	0.172625	1.17565e-05	433447, 452128, 429201, 464196, 435447, 466048, 468060, 479725, 436814, 436222, 469732, 444162, 482144, 434811, 478950, 480394, 445723, 452447, 448838, 480025, 433416, 475368, 453941, 456642, 470166, 477500, 472456, 477958, 441543, 472777, 442692	1215	146	13588	2.37459	0.038325	0.000470718	0.0214092
GOTERM_BP_FAT	GO:0010464~regulation of mesenchymal cell proliferation	11	0.061254	1.20765e-05	449384, 448838, 468060, 479390, 435647, 439790, 422078, 475368, 474299, 445858, 432000	1215	23	13588	5.34865	0.0393475	0.000477773	0.0219919
GOTERM_BP_FAT	GO:0048634~regulation of muscle development	15	0.0835282	1.26083e-05	461211, 429201, 448838, 468060, 473309, 440260, 475368, 456642, 440651, 466202, 455980, 428360, 457705, 456169, 425243	1215	43	13588	3.90123	0.0410441	0.000492939	0.0229602
GOTERM_BP_FAT	GO:0007411~axon guidance	24	0.133645	1.28657e-05	457162, 461069, 461777, 436546, 468060, 480010, 440771, 479725, 427251, 472821, 482730, 431410, 482144, 445218, 457705, 443088, 427091, 467299, 438544, 482124, 426426, 443042, 442692, 431605	1215	98	13588	2.73883	0.0418643	0.000497154	0.0234289
GOTERM_BP_FAT	GO:0051329~interphase of mitotic cell cycle	16	0.0890968	1.44448e-05	423915, 468560, 432395, 458710, 482721, 437815, 473107, 439424, 468250, 428360, 422649, 480211, 431927, 441372, 420856, 455134	1215	49	13588	3.65177	0.0468803	0.000551741	0.0263041
GOTERM_MF_FAT	GO:0003682~chromatin binding	31	0.172625	1.48017e-05	440094, 443328, 437239, 447529, 451638, 469894, 473396, 433355, 459245, 482144, 479390, 456359, 426426, 464307, 477295, 468378, 461777, 443811, 468667, 473107, 428619, 453941, 456459, 425150, 432182, 473515, 477958, 466767, 441924, 442692, 425009	1129	155	13288	2.35394	0.0148823	0.00136218	0.0234221
GOTERM_BP_FAT	GO:0007507~heart development	41	0.228311	1.48127e-05	433447, 429201, 461211, 441919, 466048, 451711, 468060, 480010, 424081, 469875, 468521, 474299, 436222, 428360, 482144, 458551, 448266, 481414, 426426, 425091, 471431, 431930, 430589, 476357, 475169, 474623, 440260, 433416, 479450, 465691, 453941, 445875, 440651, 431478, 438308, 426223, 454449, 472456, 432662, 466767, 442692	1215	223	13588	2.05617	0.0480454	0.000559365	0.0269741
GOTERM_BP_FAT	GO:0000122~negative regulation of transcription from RNA polymerase II promoter	42	0.233879	1.51141e-05	452128, 434642, 461211, 464288, 464196, 468060, 477269, 473757, 469875, 469894, 469732, 473396, 437108, 459245, 433355, 482144, 447743, 436387, 479390, 456359, 444561, 471431, 464307, 477295, 468378, 422045, 449633, 475169, 457162, 461777, 443811, 468587, 449116, 463433, 445875, 456459, 440651, 435647, 454449, 447084, 441883, 463689	1215	231	13588	2.03337	0.0489986	0.000564332	0.0275228
GOTERM_BP_FAT	GO:0007155~cell adhesion	81	0.451052	1.58842e-05	468677, 478132, 473309, 428788, 460064, 431270, 471494, 451238, 445248, 455998, 470631, 434072, 444585, 436480, 441598, 482954, 478950, 469685, 431930, 422045, 451844, 449633, 466238, 466827, 453179, 463333, 466336, 469997, 426461, 443817, 432610, 452630, 470166, 428457, 448384, 451146, 438740, 467377, 426938, 426223, 447088, 450386, 474961, 430778, 466048, 460048, 457835, 461964, 448601, 444757,…	1215	561	13588	1.61474	0.0514299	0.00058649	0.028925
GOTERM_BP_FAT	GO:0022610~biological adhesion	81	0.451052	1.69974e-05	468677, 478132, 473309, 428788, 460064, 431270, 471494, 451238, 445248, 455998, 470631, 434072, 444585, 436480, 441598, 482954, 478950, 469685, 431930, 422045, 451844, 449633, 466238, 466827, 453179, 463333, 466336, 469997, 426461, 443817, 432610, 452630, 470166, 428457, 448384, 451146, 438740, 467377, 426938, 426223, 447088, 450386, 474961, 430778, 466048, 460048, 457835, 461964, 448601, 444757,…	1215	562	13588	1.61186	0.0549335	0.000620686	0.0309519
GOTERM_BP_FAT	GO:0048565~gut development	14	0.0779597	1.92978e-05	473181, 431986, 482144, 458710, 436730, 468060, 451574, 475425, 469881, 448266, 453941, 442692, 462724, 440651	1215	39	13588	4.0146	0.0621323	0.000697	0.03514
GOTERM_BP_FAT	GO:0045665~negative regulation of neuron differentiation	13	0.0723911	2.08984e-05	422045, 430078, 447529, 449578, 438109, 459827, 453941, 431410, 421191, 447084, 426426, 455134, 477295	1215	34	13588	4.27606	0.067109	0.000746677	0.038054
GOTERM_BP_FAT	GO:0006323~DNA packaging	24	0.133645	2.17165e-05	442817, 468560, 427395, 461951, 477832, 467002, 427288, 466213, 432427, 472176, 423873, 432182, 421099, 473858, 447086, 437778, 432967, 466089, 457312, 477958, 460751, 422255, 433902, 428977	1215	101	13588	2.65747	0.0696425	0.000767645	0.0395434
GOTERM_BP_FAT	GO:0002009~morphogenesis of an epithelium	34	0.189331	2.25053e-05	433447, 429201, 464196, 466048, 436730, 468060, 473194, 448601, 437987, 444162, 474354, 482144, 427091, 446511, 458551, 448266, 480394, 464307, 430589, 431605, 476002, 482223, 475368, 453941, 456642, 431478, 445858, 426624, 438308, 470166, 471897, 441543, 472777, 442692	1215	173	13588	2.19792	0.0720789	0.000787149	0.0409796
GOTERM_BP_FAT	GO:0007126~meiosis	22	0.122508	2.31358e-05	444638, 466895, 470831, 437239, 482236, 462651, 468818, 456960, 447035, 459046, 441623, 428619, 442074, 477679, 465930, 473574, 432967, 466607, 458077, 473269, 482663, 454693	1215	88	13588	2.79588	0.0740216	0.000800766	0.0421274
GOTERM_BP_FAT	GO:0051327~M phase of meiotic cell cycle	22	0.122508	2.31358e-05	444638, 466895, 470831, 437239, 482236, 462651, 468818, 456960, 447035, 459046, 441623, 428619, 442074, 477679, 465930, 473574, 432967, 466607, 458077, 473269, 482663, 454693	1215	88	13588	2.79588	0.0740216	0.000800766	0.0421274
GOTERM_BP_FAT	GO:0021895~cerebral cortex neuron differentiation	8	0.0445484	2.36589e-05	457162, 433355, 445218, 465125, 456459, 456182, 455134, 447279	1215	12	13588	7.45569	0.0756302	0.000810425	0.0430797
GOTERM_BP_FAT	GO:0000904~cell morphogenesis involved in differentiation	39	0.217173	2.44223e-05	461069, 466048, 457835, 468060, 480010, 479725, 444757, 427251, 440053, 482730, 434712, 482144, 427091, 443088, 482124, 426426, 443409, 443042, 431605, 476357, 457162, 466238, 461777, 436546, 440771, 434377, 453941, 445875, 456642, 472821, 431410, 445218, 457705, 447084, 467299, 438544, 442692, 456182, 447279	1215	212	13588	2.05735	0.077973	0.000828032	0.0444695
GOTERM_BP_FAT	GO:0006928~cell motion	58	0.322976	2.45315e-05	468677, 434642, 468060, 438132, 482144, 426863, 434072, 469685, 456294, 424650, 462724, 431605, 451844, 457162, 461777, 469997, 472821, 431410, 463308, 428457, 447084, 472456, 438544, 432662, 452128, 452174, 461069, 451711, 465125, 436730, 480010, 479725, 427251, 439458, 482730, 473396, 435764, 447531, 445895, 427091, 443088, 482124, 425092, 426426, 443042, 432000, 436546, 440771, 440260, 482826,…	1215	367	13588	1.76743	0.0783077	0.000823336	0.0446683
GOTERM_BP_FAT	GO:0051325~interphase	16	0.0890968	2.46458e-05	423915, 468560, 432395, 458710, 482721, 437815, 473107, 439424, 468250, 428360, 422649, 480211, 431927, 441372, 420856, 455134	1215	51	13588	3.50856	0.0786576	0.0008189	0.0448763
GOTERM_MF_FAT	GO:0048407~platelet-derived growth factor binding	7	0.0389798	2.47921e-05	423341, 441342, 426223, 451574, 471587, 476693, 431930	1129	9	13288	9.15422	0.024802	0.0020907	0.0392281
GOTERM_BP_FAT	GO:0051252~regulation of RNA metabolic process	178	0.991202	2.61952e-05	467512, 440451, 434642, 464288, 463605, 472688, 440649, 477269, 466470, 469875, 451638, 442156, 427504, 481205, 427457, 436814, 437108, 456531, 426863, 436387, 456359, 463493, 477295, 422045, 458710, 453179, 437314, 430683, 439346, 453492, 439424, 481076, 440651, 445858, 431410, 456169, 458853, 424416, 447084, 432662, 424788, 428974, 428318, 431310, 463689, 456224, 461211, 441919, 460681, 466048,…	1215	1488	13588	1.33782	0.0833908	0.000861748	0.047697
GOTERM_BP_FAT	GO:0042471~ear morphogenesis	20	0.111371	2.79551e-05	440451, 433447, 476357, 449384, 448838, 477490, 477452, 467441, 475368, 460834, 436814, 434712, 442181, 435647, 471897, 446511, 481414, 431930, 449182, 477295	1215	76	13588	2.94304	0.0887373	0.000910605	0.0509006
GOTERM_BP_FAT	GO:0007346~regulation of mitotic cell cycle	23	0.128077	2.93391e-05	423273, 433447, 463628, 457192, 437815, 462651, 468818, 435026, 467441, 468944, 477679, 468250, 428360, 473858, 451919, 472456, 422649, 482648, 456008, 468194, 480211, 447893, 464988	1215	96	13588	2.67939	0.0929198	0.000946391	0.0534199
GOTERM_BP_FAT	GO:0060541~respiratory system development	27	0.150351	3.05485e-05	433447, 429201, 464196, 443328, 468060, 469875, 474299, 482144, 426863, 434072, 471587, 425092, 448266, 477295, 468378, 432000, 457162, 473181, 448838, 474623, 475368, 453941, 445875, 471534, 426624, 428457, 442692	1215	124	13588	2.43513	0.0965593	0.000975916	0.0556215
GOTERM_BP_FAT	GO:0051321~meiotic cell cycle	22	0.122508	3.32185e-05	444638, 466895, 470831, 437239, 482236, 462651, 468818, 456960, 447035, 459046, 441623, 428619, 442074, 477679, 465930, 473574, 432967, 466607, 458077, 473269, 482663, 454693	1215	90	13588	2.73375	0.104542	0.00105107	0.0604814
GOTERM_BP_FAT	GO:0042475~odontogenesis of dentine-containing tooth	14	0.0779597	3.53442e-05	429201, 468060, 436730, 422899, 456459, 474299, 433355, 482144, 477500, 472456, 469685, 471587, 432662, 442692	1215	41	13588	3.81877	0.110847	0.00110775	0.0643506
GOTERM_BP_FAT	GO:0035295~tube development	45	0.250585	3.74057e-05	468677, 433447, 429201, 461069, 464196, 443328, 468060, 469875, 474299, 444162, 474354, 482144, 427091, 434072, 446511, 458551, 471587, 425092, 448266, 464307, 468378, 432000, 430589, 476357, 457162, 473181, 455185, 436546, 448838, 480025, 440260, 475368, 453941, 445875, 456642, 440651, 431478, 438308, 426624, 428457, 471897, 472456, 441543, 472777, 442692	1215	264	13588	1.90629	0.116919	0.00116137	0.0681027
GOTERM_BP_FAT	GO:0007017~microtubule-based process	38	0.211605	5.07032e-05	472501, 440649, 448196, 478179, 465056, 453149, 433896, 468944, 421513, 446440, 473858, 426096, 482648, 479317, 424650, 425885, 467986, 422063, 440297, 422353, 429522, 447849, 468818, 447035, 475065, 477907, 424814, 443262, 456167, 474249, 437374, 422649, 468194, 473363, 446749, 466793, 462255, 454823	1215	211	13588	2.0141	0.155104	0.00155935	0.0923022
GOTERM_BP_FAT	GO:0048666~neuron development	48	0.26729	5.08712e-05	461069, 425528, 430078, 465125, 468060, 480010, 424063, 479725, 444757, 463328, 422899, 427251, 460161, 440053, 482730, 434712, 451238, 435764, 482144, 426863, 427091, 443088, 482124, 426426, 443409, 443042, 431605, 443598, 476357, 457162, 461777, 436546, 448838, 440771, 434377, 453941, 472821, 431410, 432463, 445218, 457705, 447084, 467299, 438544, 423522, 442692, 449182, 447279	1215	292	13588	1.83839	0.155576	0.00155017	0.0926079
GOTERM_BP_FAT	GO:0042472~inner ear morphogenesis	18	0.100234	5.9583e-05	440451, 433447, 476357, 449384, 448838, 477490, 477452, 467441, 475368, 460834, 434712, 435647, 471897, 446511, 481414, 431930, 449182, 477295	1215	67	13588	3.00453	0.179679	0.00179892	0.108459
GOTERM_BP_FAT	GO:0002053~positive regulation of mesenchymal cell proliferation	10	0.0556855	5.98561e-05	449384, 448838, 468060, 435647, 439790, 422078, 475368, 474299, 445858, 432000	1215	22	13588	5.08343	0.180424	0.0017909	0.108956
GOTERM_BP_FAT	GO:0035107~appendage morphogenesis	25	0.139214	6.59144e-05	433447, 429201, 475169, 449384, 448838, 477490, 479978, 468060, 482223, 475085, 475368, 453941, 431478, 474299, 434712, 482144, 474255, 477500, 446522, 435647, 448266, 444821, 442692, 431930, 442694	1215	115	13588	2.4312	0.196764	0.0019544	0.119978
GOTERM_BP_FAT	GO:0035108~limb morphogenesis	25	0.139214	6.59144e-05	433447, 429201, 475169, 449384, 448838, 477490, 479978, 468060, 482223, 475085, 475368, 453941, 431478, 474299, 434712, 482144, 474255, 477500, 446522, 435647, 448266, 444821, 442692, 431930, 442694	1215	115	13588	2.4312	0.196764	0.0019544	0.119978
GOTERM_BP_FAT	GO:0003007~heart morphogenesis	19	0.105802	6.66516e-05	433447, 476357, 475169, 474623, 468060, 440260, 433416, 440651, 431478, 474299, 436222, 426223, 472456, 448266, 432662, 426426, 481414, 431930, 430589	1215	74	13588	2.87145	0.19873	0.00195876	0.121319
GOTERM_BP_FAT	GO:0006355~regulation of transcription, DNA-dependent	173	0.963359	7.0538e-05	467512, 440451, 434642, 464288, 463605, 472688, 477269, 466470, 469875, 451638, 442156, 427504, 481205, 427457, 436814, 437108, 456531, 426863, 436387, 456359, 463493, 477295, 422045, 458710, 453179, 430683, 439346, 453492, 439424, 481076, 440651, 445858, 431410, 456169, 458853, 424416, 447084, 432662, 424788, 431310, 463689, 461211, 441919, 460681, 466048, 436730, 424062, 447529, 460161, 469894,…	1215	1465	13588	1.32065	0.209015	0.0020547	0.128389
GOTERM_BP_FAT	GO:0021536~diencephalon development	13	0.0723911	7.36964e-05	429201, 457162, 443328, 456642, 474299, 431410, 420847, 447531, 482144, 445218, 421175, 426426, 477295	1215	38	13588	3.82595	0.217277	0.00212796	0.134134
GOTERM_BP_FAT	GO:0045664~regulation of neuron differentiation	23	0.128077	7.81821e-05	422045, 479978, 430078, 468060, 440313, 449578, 447529, 438109, 453941, 459827, 431410, 447531, 482144, 426863, 421191, 467299, 447084, 426426, 464307, 431310, 455134, 477295, 431605	1215	102	13588	2.52178	0.228862	0.0022379	0.142292
GOTERM_BP_FAT	GO:0003006~reproductive developmental process	44	0.245016	7.91125e-05	468677, 433447, 429201, 431986, 461069, 444638, 466048, 479978, 468060, 431270, 422899, 459046, 454966, 477679, 468521, 474299, 436222, 444162, 482144, 481458, 434811, 471587, 482124, 444821, 480394, 454693, 422324, 477295, 432000, 457162, 455185, 456213, 468818, 469881, 433416, 475368, 453941, 456642, 470166, 447396, 425243, 472456, 431212, 447893	1215	264	13588	1.86392	0.231243	0.00224517	0.143985
GOTERM_BP_FAT	GO:0007169~transmembrane receptor protein tyrosine kinase signaling pathway	35	0.194899	8.24394e-05	433447, 422332, 435447, 451711, 457671, 437815, 473194, 480010, 424081, 431270, 475335, 435697, 444162, 434072, 471587, 439790, 448758, 443042, 432000, 452447, 456213, 448838, 468587, 439360, 476002, 477170, 475368, 466012, 453663, 477500, 453821, 472456, 457497, 438544, 447893	1215	192	13588	2.03867	0.239698	0.00231968	0.150035
GOTERM_BP_FAT	GO:0007224~smoothened signaling pathway	11	0.061254	9.14346e-05	422045, 431410, 457705, 482144, 443328, 473309, 468060, 432662, 442692, 431478, 430589	1215	28	13588	4.39353	0.262097	0.00255088	0.166393
GOTERM_BP_FAT	GO:0040007~growth	35	0.194899	9.16739e-05	429201, 466048, 445468, 468060, 440649, 444757, 477679, 474299, 430321, 432427, 444162, 482144, 474255, 462869, 482124, 430589, 482223, 440260, 462651, 479611, 433416, 423559, 475368, 453941, 440651, 443817, 468976, 447348, 477500, 463238, 472774, 472456, 441883, 432662, 442692	1215	193	13588	2.0281	0.262683	0.00253626	0.166828
GOTERM_CC_FAT	GO:0005576~extracellular region	183	1.01904	9.46124e-05	472683, 473934, 448906, 457671, 479978, 447854, 482198, 451238, 426307, 455273, 452833, 472112, 457034, 456294, 443409, 474780, 478914, 445166, 431930, 431605, 443598, 436807, 446159, 453179, 476002, 441425, 444620, 475605, 476693, 476588, 439040, 475986, 429124, 451574, 428319, 474961, 439049, 478012, 457657, 455389, 441251, 452454, 451711, 440313, 457835, 425311, 438297, 479725, 444757, 448601,…	1049	1680	12504	1.29842	0.0404136	0.00147223	0.133537
GOTERM_BP_FAT	GO:0050678~regulation of epithelial cell proliferation	17	0.0946653	9.63571e-05	468677, 429201, 477490, 468060, 473194, 475368, 453941, 456642, 440651, 431478, 474299, 445858, 434712, 431410, 434811, 427091, 432000	1215	63	13588	3.01778	0.274073	0.00264366	0.175344
GOTERM_BP_FAT	GO:0032989~cellular component morphogenesis	54	0.300702	9.95267e-05	468060, 441310, 480879, 469732, 474354, 482144, 443409, 443598, 431605, 466238, 457162, 461777, 458710, 434377, 456642, 472821, 473492, 431410, 463308, 428457, 447084, 438544, 461069, 466048, 457835, 480010, 479725, 444757, 427251, 440053, 482730, 434712, 445895, 427091, 443088, 437647, 482124, 426426, 444821, 443042, 476357, 436546, 471519, 440771, 445875, 453941, 426624, 457705, 445218, 454449,…	1215	351	13588	1.72054	0.281682	0.00270816	0.181106
GOTERM_BP_FAT	GO:0042476~odontogenesis	14	0.0779597	0.000104449	429201, 468060, 436730, 422899, 456459, 474299, 433355, 482144, 477500, 472456, 469685, 471587, 432662, 442692	1215	45	13588	3.47932	0.293342	0.00281885	0.190056
GOTERM_BP_FAT	GO:0000902~cell morphogenesis	49	0.272859	0.000104745	468060, 441310, 469732, 474354, 482144, 443409, 443598, 431605, 466238, 457162, 461777, 434377, 456642, 472821, 431410, 463308, 428457, 447084, 438544, 461069, 466048, 457835, 480010, 479725, 444757, 427251, 440053, 482730, 434712, 443088, 427091, 437647, 482124, 426426, 443042, 476357, 436546, 471519, 440771, 445875, 453941, 426624, 457705, 445218, 467299, 454449, 442692, 456182, 447279	1215	309	13588	1.77344	0.294036	0.00280405	0.190594
GOTERM_BP_FAT	GO:0060173~limb development	25	0.139214	0.000116187	433447, 429201, 475169, 449384, 448838, 477490, 479978, 468060, 482223, 475085, 475368, 453941, 431478, 474299, 434712, 482144, 474255, 477500, 446522, 435647, 448266, 444821, 442692, 431930, 442694	1215	119	13588	2.34948	0.320385	0.00308506	0.211393
GOTERM_BP_FAT	GO:0048736~appendage development	25	0.139214	0.000116187	433447, 429201, 475169, 449384, 448838, 477490, 479978, 468060, 482223, 475085, 475368, 453941, 431478, 474299, 434712, 482144, 474255, 477500, 446522, 435647, 448266, 444821, 442692, 431930, 442694	1215	119	13588	2.34948	0.320385	0.00308506	0.211393
GOTERM_BP_FAT	GO:0021983~pituitary gland development	11	0.061254	0.000128459	431410, 429201, 457162, 447531, 421175, 482144, 443328, 426426, 456642, 477295, 474299	1215	29	13588	4.24203	0.347554	0.00338336	0.233697
GOTERM_BP_FAT	GO:0000075~cell cycle checkpoint	15	0.0835282	0.000132531	463628, 457192, 437815, 462651, 435026, 475373, 459257, 432967, 482648, 422649, 456008, 468194, 480211, 420856, 464988	1215	52	13588	3.22602	0.356325	0.00346297	0.241095
GOTERM_BP_FAT	GO:0001503~ossification	23	0.128077	0.000142411	429201, 441342, 468060, 455209, 479611, 475368, 456642, 440651, 482198, 428744, 455980, 469732, 444162, 473396, 452833, 482144, 434072, 447466, 450600, 472456, 425091, 432662, 431930	1215	106	13588	2.42662	0.377124	0.00369167	0.259046
GOTERM_BP_FAT	GO:0007405~neuroblast proliferation	8	0.0445484	0.000151083	452036, 435764, 476357, 426863, 421191, 468060, 447929, 455134	1215	15	13588	5.96455	0.394825	0.00388575	0.274801
GOTERM_BP_FAT	GO:0048667~cell morphogenesis involved in neuron differentiation	33	0.183762	0.000151247	461069, 468060, 480010, 479725, 444757, 427251, 440053, 482730, 434712, 482144, 427091, 443088, 482124, 426426, 443409, 443042, 431605, 476357, 457162, 461777, 436546, 440771, 434377, 453941, 472821, 431410, 457705, 445218, 447084, 467299, 438544, 442692, 447279	1215	182	13588	2.02778	0.395155	0.00386009	0.275098
GOTERM_CC_FAT	GO:0005635~nuclear envelope	28	0.155919	0.000161087	480734, 421613, 431656, 435099, 471478, 420615, 473107, 475356, 448023, 436600, 439424, 448774, 467577, 442002, 481076, 454329, 421972, 428360, 463308, 469984, 479735, 432335, 444519, 458930, 435433, 460031, 482617, 426249	1049	153	12504	2.18142	0.0678295	0.00241912	0.227261
GOTERM_BP_FAT	GO:0001822~kidney development	23	0.128077	0.000164424	433447, 452128, 429201, 452447, 435447, 448838, 464196, 480025, 468060, 479725, 475368, 456642, 436814, 436222, 469732, 482144, 477500, 472456, 441543, 478950, 472777, 442692, 445723	1215	107	13588	2.40394	0.42108	0.00416376	0.299032
GOTERM_BP_FAT	GO:0001649~osteoblast differentiation	14	0.0779597	0.000170028	429201, 441342, 468060, 479611, 440651, 456642, 482198, 455980, 469732, 473396, 444162, 482144, 447466, 432662	1215	47	13588	3.33127	0.431765	0.00427282	0.309208
GOTERM_BP_FAT	GO:0016477~cell migration	40	0.222742	0.000175546	468677, 452128, 452174, 434642, 461069, 451711, 465125, 436730, 468060, 438132, 427251, 439458, 473396, 435764, 447531, 426863, 434072, 469685, 425092, 426426, 462724, 432000, 451844, 457162, 461777, 440260, 477073, 482826, 469997, 469880, 472821, 463308, 431410, 445218, 472456, 447084, 467299, 432662, 423522, 442694	1215	240	13588	1.86392	0.442095	0.00437811	0.319229
GOTERM_MF_FAT	GO:0004714~transmembrane receptor protein tyrosine kinase activity	15	0.0835282	0.000181651	452447, 448838, 473194, 480010, 424081, 431270, 475368, 475335, 466012, 453663, 438544, 471587, 448758, 443042, 432000	1129	56	13288	3.1526	0.168089	0.0140564	0.287089
GOTERM_BP_FAT	GO:0048812~neuron projection morphogenesis	32	0.178194	0.000184333	461069, 468060, 480010, 479725, 444757, 427251, 440053, 482730, 434712, 482144, 427091, 443088, 482124, 426426, 443042, 443598, 431605, 476357, 457162, 461777, 436546, 440771, 453941, 472821, 431410, 457705, 445218, 447084, 467299, 438544, 442692, 447279	1215	176	13588	2.03337	0.458157	0.00456254	0.335182
GOTERM_BP_FAT	GO:0010564~regulation of cell cycle process	18	0.100234	0.000186927	423273, 433447, 457192, 440649, 468818, 435026, 467441, 468944, 477679, 455077, 428360, 473858, 475373, 422649, 482648, 468194, 461814, 466159	1215	73	13588	2.75758	0.462809	0.0045924	0.33989
GOTERM_BP_FAT	GO:0048608~reproductive structure development	26	0.144782	0.00018694	429201, 466048, 479978, 468060, 422899, 459046, 477679, 436222, 444162, 482144, 481458, 434811, 482124, 444821, 480394, 454693, 432000, 457162, 433416, 475368, 453941, 456642, 470166, 425243, 472456, 447893	1215	130	13588	2.23671	0.462834	0.00455904	0.339915
GOTERM_BP_FAT	GO:0060688~regulation of morphogenesis of a branching structure	10	0.0556855	0.000192136	429201, 448838, 427091, 468060, 441543, 433416, 463328, 480394, 475368, 427504	1215	25	13588	4.47342	0.472034	0.00465136	0.349348
GOTERM_BP_FAT	GO:0051276~chromosome organization	59	0.328544	0.000194997	464288, 430078, 437239, 477269, 456960, 441623, 469875, 482431, 427273, 456359, 471253, 433902, 470831, 475445, 477832, 428619, 473574, 432182, 447086, 466089, 432967, 428977, 468560, 461211, 457192, 466895, 427395, 467002, 477679, 469894, 432427, 473396, 444697, 473858, 437692, 476831, 466805, 457312, 446698, 442817, 440297, 435157, 482721, 462651, 472806, 461951, 425150, 427288, 472176, 466213,…	1215	404	13588	1.63324	0.47703	0.00468632	0.35454
GOTERM_CC_FAT	GO:0005874~microtubule	38	0.211605	0.000208086	474819, 472501, 448196, 478179, 453149, 433896, 445290, 475436, 421513, 446440, 474354, 473858, 457411, 426096, 424650, 471218, 425885, 474110, 467986, 422063, 440297, 422353, 456213, 429522, 447849, 474927, 477907, 456167, 470163, 437374, 454795, 422649, 473363, 448466, 446749, 453164, 462255, 454823	1049	240	12504	1.88732	0.0867403	0.00301993	0.293477
GOTERM_CC_FAT	GO:0044430~cytoskeletal part	94	0.523444	0.00021133	426458, 472683, 421613, 472501, 462964, 440649, 428788, 448196, 478179, 465056, 453149, 445290, 468944, 427458, 475436, 455077, 421513, 428360, 474354, 467017, 454282, 421364, 447861, 468538, 442528, 479317, 478412, 424650, 471218, 425885, 474110, 429251, 462260, 481548, 479140, 468818, 435556, 474927, 477907, 456536, 426193, 478354, 448384, 456167, 470642, 470163, 469243, 468194, 459395, 446749,…	1049	774	12504	1.44764	0.0880312	0.00296815	0.298045
GOTERM_BP_FAT	GO:0007409~axonogenesis	30	0.167056	0.000245928	461069, 468060, 480010, 479725, 444757, 427251, 440053, 482730, 434712, 482144, 443088, 427091, 482124, 426426, 443042, 431605, 476357, 457162, 461777, 436546, 440771, 453941, 472821, 431410, 457705, 445218, 447084, 467299, 438544, 442692	1215	163	13588	2.05832	0.558494	0.00586449	0.446946
GOTERM_BP_FAT	GO:0001763~morphogenesis of a branching structure	25	0.139214	0.000255633	468677, 433447, 429201, 461069, 464196, 466048, 468060, 444162, 433355, 482144, 427091, 480394, 431605, 432000, 448838, 436546, 475368, 450518, 453941, 456642, 472410, 426624, 441543, 472777, 442692	1215	125	13588	2.23671	0.572513	0.00605184	0.464545
GOTERM_BP_FAT	GO:0048762~mesenchymal cell differentiation	14	0.0779597	0.000268182	448838, 466048, 451711, 468060, 427251, 475368, 453941, 456642, 472456, 448266, 432662, 426426, 462724, 456182	1215	49	13588	3.1953	0.589983	0.00630314	0.487297
GOTERM_BP_FAT	GO:0001525~angiogenesis	26	0.144782	0.000270552	468677, 433447, 472683, 429201, 461069, 457835, 468060, 461964, 434072, 440582, 458551, 432856, 432000, 466827, 448838, 436546, 476002, 446000, 477073, 438109, 475368, 439329, 453941, 451524, 441543, 473078	1215	133	13588	2.18626	0.593202	0.00631405	0.491594
GOTERM_BP_FAT	GO:0060740~prostate gland epithelium morphogenesis	10	0.0556855	0.000270726	444162, 429201, 470166, 482144, 466048, 468060, 480394, 475368, 453941, 456642	1215	26	13588	4.30136	0.593436	0.00627404	0.491908
GOTERM_BP_FAT	GO:0060348~bone development	24	0.133645	0.000271102	429201, 441342, 466048, 468060, 455209, 479611, 475368, 456642, 440651, 482198, 428744, 455980, 469732, 444162, 473396, 452833, 482144, 434072, 447466, 450600, 472456, 425091, 432662, 431930	1215	118	13588	2.27462	0.593944	0.00623923	0.49259
GOTERM_BP_FAT	GO:0006302~double-strand break repair	13	0.0723911	0.000274482	444638, 474803, 473107, 462651, 466986, 428619, 477679, 425150, 478262, 432967, 473269, 464988, 446698	1215	43	13588	3.38107	0.598482	0.00627336	0.498717
GOTERM_BP_FAT	GO:0001570~vasculogenesis	13	0.0723911	0.000274482	435447, 469270, 468060, 480564, 449643, 468521, 456169, 453663, 432662, 473078, 428974, 463493, 432000	1215	43	13588	3.38107	0.598482	0.00627336	0.498717
GOTERM_BP_FAT	GO:0030324~lung development	23	0.128077	0.000285485	433447, 473181, 457162, 429201, 448838, 464196, 443328, 468060, 469875, 475368, 445875, 453941, 474299, 426624, 428457, 482144, 434072, 471587, 425092, 448266, 442692, 468378, 432000	1215	111	13588	2.31731	0.612906	0.00647952	0.518661
GOTERM_BP_FAT	GO:0000226~microtubule cytoskeleton organization	23	0.128077	0.000285485	440297, 422353, 429522, 440649, 448196, 468818, 447035, 453149, 465056, 475065, 477907, 468944, 424814, 446440, 443262, 474249, 473858, 422649, 479317, 482648, 468194, 466793, 424650	1215	111	13588	2.31731	0.612906	0.00647952	0.518661
GOTERM_BP_FAT	GO:0021798~forebrain dorsal/ventral pattern formation	5	0.0278427	0.000294551	431410, 433447, 457162, 423929, 442692	1215	5	13588	11.1835	0.6244	0.00663929	0.535089
GOTERM_BP_FAT	GO:0021877~forebrain neuron fate commitment	5	0.0278427	0.000294551	431410, 457162, 433355, 465125, 456459	1215	5	13588	11.1835	0.6244	0.00663929	0.535089
GOTERM_CC_FAT	GO:0044454~nuclear chromosome part	21	0.11694	0.000304776	478930, 482721, 470831, 473107, 437239, 483073, 428619, 445290, 468521, 473574, 473396, 432182, 475373, 456359, 432967, 472456, 482663, 471253, 426554, 425009, 447756	1049	103	12504	2.43028	0.12445	0.00414459	0.429572
GOTERM_BP_FAT	GO:0030326~embryonic limb morphogenesis	21	0.11694	0.000308225	433447, 429201, 475169, 449384, 448838, 479978, 477490, 468060, 482223, 475085, 453941, 431478, 434712, 482144, 474255, 477500, 446522, 435647, 448266, 442692, 442694	1215	97	13588	2.42118	0.641095	0.00689972	0.559864
GOTERM_BP_FAT	GO:0035113~embryonic appendage morphogenesis	21	0.11694	0.000308225	433447, 429201, 475169, 449384, 448838, 479978, 477490, 468060, 482223, 475085, 453941, 431478, 434712, 482144, 474255, 477500, 446522, 435647, 448266, 442692, 442694	1215	97	13588	2.42118	0.641095	0.00689972	0.559864
GOTERM_BP_FAT	GO:0065004~protein-DNA complex assembly	18	0.100234	0.000312839	442817, 435157, 427395, 461951, 477832, 467002, 466213, 472176, 423873, 421099, 447086, 432967, 466089, 477958, 460751, 422255, 433902, 428977	1215	76	13588	2.64873	0.64656	0.00695584	0.568223
GOTERM_BP_FAT	GO:0021915~neural tube development	19	0.105802	0.00031677	431986, 429201, 468060, 469881, 453941, 431478, 431410, 432463, 438308, 474354, 482144, 453663, 471897, 446511, 458551, 432662, 442692, 464307, 430589	1215	83	13588	2.56009	0.651149	0.00699615	0.575343
GOTERM_BP_FAT	GO:0060485~mesenchyme development	14	0.0779597	0.000333161	448838, 466048, 451711, 468060, 427251, 475368, 453941, 456642, 472456, 448266, 432662, 426426, 462724, 456182	1215	50	13588	3.13139	0.669653	0.00730834	0.605028
GOTERM_MF_FAT	GO:0003777~microtubule motor activity	17	0.0946653	0.000334558	422063, 440297, 472501, 429522, 447849, 478179, 421513, 456167, 437374, 426096, 482648, 473363, 446749, 425885, 462255, 454823, 467986	1129	73	13288	2.74089	0.287492	0.0239209	0.528151
GOTERM_BP_FAT	GO:0022612~gland morphogenesis	19	0.105802	0.000370095	433447, 429201, 448838, 466048, 436730, 469270, 468060, 475368, 453941, 456642, 431478, 444162, 426624, 431410, 470166, 482144, 427091, 480394, 431605	1215	84	13588	2.52961	0.707831	0.00806222	0.671888
GOTERM_BP_FAT	GO:0030323~respiratory tube development	23	0.128077	0.000371223	433447, 473181, 457162, 429201, 448838, 464196, 443328, 468060, 469875, 475368, 445875, 453941, 474299, 426624, 428457, 482144, 434072, 471587, 425092, 448266, 442692, 468378, 432000	1215	113	13588	2.2763	0.708925	0.00803405	0.673929
GOTERM_BP_FAT	GO:0051147~regulation of muscle cell differentiation	10	0.0556855	0.000374157	429201, 461211, 457705, 473309, 437815, 468060, 479390, 469875, 466202, 455980	1215	27	13588	4.14205	0.711751	0.00804494	0.679239
GOTERM_BP_FAT	GO:0060512~prostate gland morphogenesis	10	0.0556855	0.000374157	444162, 429201, 470166, 482144, 466048, 468060, 480394, 475368, 453941, 456642	1215	27	13588	4.14205	0.711751	0.00804494	0.679239
GOTERM_BP_FAT	GO:0042770~DNA damage response, signal transduction	15	0.0835282	0.000377679	437815, 444620, 462651, 436600, 465056, 477679, 451524, 475373, 432967, 456008, 463021, 480211, 420856, 464988, 441746	1215	57	13588	2.94304	0.715107	0.0080682	0.685612
GOTERM_BP_FAT	GO:0008285~negative regulation of cell proliferation	37	0.206036	0.000380934	468677, 429201, 469270, 437815, 468060, 473194, 440649, 428788, 468594, 480010, 426470, 455980, 445895, 434811, 427091, 479390, 429460, 446981, 433734, 422324, 464307, 437729, 475169, 461777, 438162, 474623, 471519, 482223, 439346, 456642, 451524, 431478, 468250, 431410, 450600, 472777, 442692	1215	224	13588	1.84728	0.718174	0.00808551	0.691502
GOTERM_CC_FAT	GO:0043601~nuclear replisome	6	0.0334113	0.000387551	478930, 473107, 483073, 428619, 426554, 447756	1049	9	12504	7.94662	0.155495	0.00510828	0.545945
GOTERM_CC_FAT	GO:0030894~replisome	6	0.0334113	0.000387551	478930, 473107, 483073, 428619, 426554, 447756	1049	9	12504	7.94662	0.155495	0.00510828	0.545945
GOTERM_CC_FAT	GO:0005654~nucleoplasm	75	0.417641	0.0004171	431986, 473067, 464288, 480031, 440649, 477269, 442156, 481205, 469732, 459245, 436387, 479390, 456359, 433734, 477295, 476812, 474047, 457162, 472414, 468667, 421761, 439424, 481076, 428619, 440651, 426847, 448403, 475907, 482267, 421629, 431410, 456169, 458853, 479685, 441883, 441372, 420856, 461211, 478766, 481597, 460681, 430156, 475056, 426470, 440315, 473757, 447529, 460161, 469894, 459023,…	1049	599	12504	1.49248	0.16631	0.00533552	0.587456
GOTERM_BP_FAT	GO:0030334~regulation of cell migration	20	0.111371	0.000422404	473181, 461069, 460048, 457835, 468060, 463333, 456781, 450666, 439329, 426624, 431410, 428457, 470631, 467299, 445831, 439790, 422078, 473078, 443715, 431605	1215	92	13588	2.4312	0.754478	0.00890514	0.766508
GOTERM_BP_FAT	GO:0030030~cell projection organization	48	0.26729	0.000427509	461069, 460048, 430078, 468060, 438132, 480010, 479725, 444757, 427251, 440053, 482730, 469732, 434712, 451238, 471880, 482144, 427091, 443088, 482954, 469685, 482124, 426426, 424650, 443042, 431605, 443598, 476357, 457162, 461777, 436546, 448838, 440771, 477073, 453941, 472821, 426193, 432463, 431410, 445218, 457705, 447084, 467299, 438544, 442692, 452255, 457206, 449182, 447279	1215	319	13588	1.68279	0.758611	0.00895551	0.775738
GOTERM_BP_FAT	GO:0032886~regulation of microtubule-based process	13	0.0723911	0.000435345	428360, 474249, 457411, 469270, 440649, 482648, 479317, 468194, 461814, 468944, 466793, 474110, 455077	1215	45	13588	3.2308	0.76482	0.00906185	0.789903
GOTERM_BP_FAT	GO:0030850~prostate gland development	12	0.0668226	0.000443501	444162, 429201, 470166, 482144, 434811, 466048, 468060, 433416, 480394, 475368, 453941, 456642	1215	39	13588	3.44109	0.771112	0.00917344	0.804645
GOTERM_BP_FAT	GO:0051270~regulation of cell motion	22	0.122508	0.000446555	468677, 473181, 461069, 460048, 457835, 456781, 468060, 463333, 450666, 439329, 426624, 431410, 428457, 470631, 467299, 445831, 439790, 422078, 456294, 473078, 443715, 431605	1215	107	13588	2.29942	0.773425	0.00917922	0.810164
GOTERM_BP_FAT	GO:0031175~neuron projection development	36	0.200468	0.000465066	461069, 430078, 468060, 480010, 479725, 444757, 427251, 440053, 482730, 434712, 482144, 427091, 443088, 482124, 426426, 443042, 431605, 443598, 476357, 457162, 461777, 448838, 436546, 440771, 453941, 472821, 432463, 431410, 445218, 457705, 447084, 467299, 438544, 442692, 449182, 447279	1215	218	13588	1.84682	0.786952	0.00949928	0.843614
GOTERM_BP_FAT	GO:0043010~camera-type eye development	25	0.139214	0.000468388	429201, 461777, 430778, 437571, 468060, 439346, 438109, 440651, 431410, 435764, 420847, 479390, 455808, 472456, 447084, 482124, 448266, 444821, 423522, 422324, 442692, 464307, 431310, 478492, 477295	1215	130	13588	2.15068	0.789293	0.0095084	0.849615
GOTERM_BP_FAT	GO:0007548~sex differentiation	25	0.139214	0.000468388	468677, 433447, 431986, 457162, 455185, 466048, 468060, 459046, 431270, 422899, 469881, 454966, 477679, 474299, 436222, 481458, 447396, 425243, 472456, 471587, 482124, 454693, 447893, 477295, 432000	1215	130	13588	2.15068	0.789293	0.0095084	0.849615
GOTERM_BP_FAT	GO:0048589~developmental growth	21	0.11694	0.000468748	429201, 466048, 468060, 445468, 440260, 462651, 444757, 423559, 475368, 453941, 443817, 440651, 477679, 474299, 432427, 444162, 482144, 477500, 482124, 432662, 442692	1215	100	13588	2.34854	0.789545	0.00945794	0.850266
GOTERM_BP_FAT	GO:0000725~recombinational repair	7	0.0389798	0.000496833	432967, 466986, 428619, 478262, 477679, 464988, 446698	1215	13	13588	6.02191	0.808311	0.00996146	0.900992
GOTERM_BP_FAT	GO:0000724~double-strand break repair via homologous recombination	7	0.0389798	0.000496833	432967, 466986, 428619, 478262, 477679, 464988, 446698	1215	13	13588	6.02191	0.808311	0.00996146	0.900992
GOTERM_BP_FAT	GO:0021846~cell proliferation in forebrain	7	0.0389798	0.000496833	452128, 433447, 474249, 447531, 445218, 466793, 474506	1215	13	13588	6.02191	0.808311	0.00996146	0.900992
GOTERM_BP_FAT	GO:0035270~endocrine system development	17	0.0946653	0.000502907	457162, 429201, 443328, 425311, 456642, 440651, 468521, 474299, 431410, 447531, 421175, 482144, 426426, 475320, 424307, 477295, 443598	1215	72	13588	2.64056	0.812145	0.0100222	0.911959
GOTERM_BP_FAT	GO:0042063~gliogenesis	14	0.0779597	0.000503923	457162, 438162, 440313, 468060, 473757, 453941, 431410, 432463, 444162, 435764, 447531, 426863, 447084, 423422	1215	52	13588	3.01095	0.812778	0.00998255	0.913794
GOTERM_BP_FAT	GO:0007051~spindle organization	10	0.0556855	0.000508078	422353, 448196, 468818, 447035, 453149, 475065, 477907, 468944, 466793, 446440	1215	28	13588	3.99412	0.815348	0.0100049	0.921296
GOTERM_BP_FAT	GO:0046112~nucleobase biosynthetic process	6	0.0334113	0.000523615	473181, 432153, 471176, 431400, 481990, 447279	1215	9	13588	7.45569	0.824647	0.0102486	0.949342
GOTERM_BP_FAT	GO:0042307~positive regulation of protein import into nucleus	6	0.0334113	0.000523615	468060, 445831, 436600, 432662, 477170, 442692	1215	9	13588	7.45569	0.824647	0.0102486	0.949342
GOTERM_BP_FAT	GO:0021510~spinal cord development	13	0.0723911	0.000541767	440094, 423929, 468060, 473757, 460161, 431410, 432463, 421175, 482144, 426863, 432662, 426426, 442692	1215	46	13588	3.16057	0.834919	0.0105401	0.982098
GOTERM_BP_FAT	GO:0002088~lens development in camera-type eye	11	0.061254	0.000556323	431410, 429201, 420847, 430778, 437571, 455808, 438109, 423522, 422324, 440651, 477295	1215	34	13588	3.6182	0.842721	0.0107588	1.00836
GOTERM_BP_FAT	GO:0035239~tube morphogenesis	30	0.167056	0.000561038	433447, 468677, 429201, 461069, 464196, 468060, 444162, 474354, 482144, 427091, 446511, 458551, 464307, 432000, 430589, 476357, 455185, 436546, 440260, 475368, 453941, 440651, 431478, 426624, 438308, 428457, 471897, 441543, 472777, 442692	1215	171	13588	1.96202	0.845168	0.0107868	1.01686
GOTERM_BP_FAT	GO:0032990~cell part morphogenesis	35	0.194899	0.000567857	461069, 468060, 480010, 479725, 444757, 427251, 440053, 482730, 434712, 480879, 469732, 482144, 427091, 443088, 482124, 426426, 444821, 443042, 431605, 443598, 476357, 457162, 461777, 436546, 440771, 453941, 472821, 431410, 445218, 457705, 447084, 467299, 438544, 442692, 447279	1215	212	13588	1.84634	0.84864	0.0108545	1.02916
GOTERM_BP_FAT	GO:0009262~deoxyribonucleotide metabolic process	9	0.0501169	0.000573258	460286, 448273, 473181, 439323, 467372, 472285, 440262, 448240, 480285	1215	23	13588	4.37617	0.851334	0.0108946	1.0389
GOTERM_BP_FAT	GO:0006275~regulation of DNA replication	8	0.0445484	0.000587877	459257, 475373, 444519, 435026, 472002, 471431, 477679, 464988	1215	18	13588	4.97046	0.85839	0.0111074	1.06526
GOTERM_MF_FAT	GO:0003887~DNA-directed DNA polymerase activity	10	0.0556855	0.000615699	460384, 464329, 431706, 469624, 473107, 465122, 469602, 483073, 483153, 442191	1129	30	13288	3.92324	0.464147	0.0407399	0.969953
GOTERM_CC_FAT	GO:0043596~nuclear replication fork	6	0.0334113	0.000721659	478930, 473107, 483073, 428619, 426554, 447756	1049	10	12504	7.15195	0.270034	0.00895274	1.01438
GOTERM_MF_FAT	GO:0017134~fibroblast growth factor binding	6	0.0334113	0.00076591	448838, 456213, 474623, 473194, 474780, 475368	1129	10	13288	7.06182	0.539832	0.0473524	1.20525
GOTERM_CC_FAT	GO:0005813~centrosome	27	0.150351	0.000787811	472501, 440649, 448196, 453149, 465056, 468944, 427458, 455077, 475436, 446440, 428360, 480198, 442528, 462260, 456213, 434204, 477907, 456536, 426193, 443262, 478354, 454795, 469243, 422649, 468194, 466793, 461814	1049	160	12504	2.01149	0.290802	0.00949961	1.10688
GOTERM_BP_FAT	GO:0007093~mitotic cell cycle checkpoint	9	0.0501169	0.000793144	463628, 457192, 437815, 462651, 482648, 456008, 468194, 480211, 464988	1215	24	13588	4.19383	0.928457	0.0148738	1.43469
GOTERM_BP_FAT	GO:0048567~ectodermal gut morphogenesis	7	0.0389798	0.00080398	431986, 482144, 468060, 469881, 453941, 442692, 440651	1215	14	13588	5.59177	0.93099	0.014991	1.45415
GOTERM_BP_FAT	GO:0007439~ectodermal gut development	7	0.0389798	0.00080398	431986, 482144, 468060, 469881, 453941, 442692, 440651	1215	14	13588	5.59177	0.93099	0.014991	1.45415
GOTERM_BP_FAT	GO:0045449~regulation of transcription	240	1.33645	0.000807109	434642, 463605, 477269, 466470, 469875, 442156, 427504, 437108, 426863, 436387, 456359, 463493, 471253, 477295, 476812, 422045, 458710, 453179, 430683, 439346, 439424, 481076, 440651, 475907, 465346, 458853, 424416, 432662, 431212, 452826, 461211, 441919, 460681, 466048, 436730, 447529, 449578, 473597, 465360, 469894, 475573, 473396, 464329, 447531, 435764, 481458, 442181, 460094, 454168, 444561,…	1215	2227	13588	1.20523	0.931705	0.0149651	1.45977
GOTERM_BP_FAT	GO:0031497~chromatin assembly	17	0.0946653	0.000809636	442817, 427395, 461951, 477832, 467002, 466213, 472176, 423873, 421099, 447086, 432967, 466089, 477958, 460751, 422255, 433902, 428977	1215	75	13588	2.53494	0.932276	0.0149283	1.46431
GOTERM_BP_FAT	GO:0010001~glial cell differentiation	13	0.0723911	0.000820847	457162, 438162, 440313, 468060, 473757, 453941, 431410, 432463, 444162, 447531, 435764, 426863, 423422	1215	48	13588	3.02888	0.934756	0.0150501	1.48444
GOTERM_BP_FAT	GO:0007442~hindgut morphogenesis	5	0.0278427	0.00082088	431986, 482144, 468060, 469881, 442692	1215	6	13588	9.31962	0.934763	0.0149682	1.4845
GOTERM_CC_FAT	GO:0016327~apicolateral plasma membrane	20	0.111371	0.000828458	430778, 458433, 425696, 478132, 471519, 424450, 475415, 471494, 448384, 445248, 474354, 467377, 462711, 426938, 471897, 446981, 431095, 447088, 456283, 473064	1049	103	12504	2.31455	0.30327	0.00971888	1.16368
GOTERM_BP_FAT	GO:0006284~base-excision repair	8	0.0445484	0.000859517	481458, 444519, 440315, 438642, 450961, 460493, 441746, 483153	1215	19	13588	4.70886	0.942632	0.0155821	1.55386
GOTERM_BP_FAT	GO:0001657~ureteric bud development	12	0.0668226	0.000883006	433447, 429201, 464196, 448838, 480025, 468060, 472456, 441543, 472777, 475368, 456642, 442692	1215	42	13588	3.1953	0.946944	0.0159179	1.596
GOTERM_BP_FAT	GO:0033157~regulation of intracellular protein transport	10	0.0556855	0.000893847	458014, 468060, 445831, 431563, 436600, 432662, 444561, 477170, 466793, 442692	1215	30	13588	3.72785	0.948824	0.016025	1.61545
GOTERM_MF_FAT	GO:0016564~transcription repressor activity	33	0.183762	0.000904516	452128, 461211, 464288, 460681, 466470, 447529, 473597, 469875, 469894, 427457, 469732, 483030, 464329, 459245, 420847, 437692, 436387, 460094, 476831, 433734, 464307, 462061, 468378, 475169, 430217, 443811, 453179, 430683, 439346, 473515, 435647, 447084, 441883	1129	211	13288	1.84076	0.600159	0.0524948	1.4219
GOTERM_BP_FAT	GO:0034728~nucleosome organization	17	0.0946653	0.000942115	442817, 427395, 461951, 477832, 467002, 466213, 472176, 423873, 421099, 447086, 432967, 466089, 460751, 422255, 433902, 434894, 428977	1215	76	13588	2.50158	0.956416	0.0167929	1.70197
GOTERM_BP_FAT	GO:0048858~cell projection morphogenesis	33	0.183762	0.0010056	461069, 468060, 480010, 479725, 444757, 427251, 440053, 482730, 434712, 469732, 482144, 427091, 443088, 482124, 426426, 443042, 431605, 443598, 476357, 457162, 461777, 436546, 440771, 453941, 472821, 431410, 457705, 445218, 447084, 467299, 438544, 442692, 447279	1215	202	13588	1.82701	0.964715	0.0178194	1.81567
GOTERM_CC_FAT	GO:0005815~microtubule organizing center	30	0.167056	0.00104495	472501, 457192, 440649, 448196, 453149, 465056, 468944, 427458, 455077, 475436, 446440, 428360, 480198, 442528, 437647, 462260, 456213, 434204, 477907, 456536, 426193, 443262, 478354, 454795, 469243, 422649, 468194, 459395, 466793, 461814	1049	189	12504	1.89205	0.366084	0.0119241	1.4657
GOTERM_BP_FAT	GO:0006350~transcription	195	1.08587	0.00109728	434642, 463605, 477269, 466470, 469875, 442156, 437108, 426863, 456359, 463493, 477295, 476812, 422045, 458710, 453179, 430683, 439346, 439424, 481076, 440651, 420894, 465346, 458853, 424416, 431212, 452826, 461211, 441919, 466048, 460681, 436730, 447529, 449578, 473597, 465360, 469894, 475573, 464329, 447531, 435764, 423812, 442181, 460094, 474993, 468378, 475169, 482721, 468587, 440771, 466986,…	1215	1772	13588	1.23069	0.973992	0.0193261	1.97964
GOTERM_BP_FAT	GO:0048705~skeletal system morphogenesis	24	0.133645	0.00111865	429201, 441342, 449384, 452447, 479978, 466048, 449116, 431270, 475368, 440651, 436814, 473396, 433355, 434072, 446522, 435647, 479390, 471587, 482124, 425091, 481414, 466159, 442692, 431930	1215	130	13588	2.06465	0.975777	0.0195952	2.01783
GOTERM_BP_FAT	GO:0021987~cerebral cortex development	11	0.061254	0.00115441	452128, 457162, 474249, 447531, 445218, 426863, 465125, 454168, 447084, 466793, 477295	1215	37	13588	3.32484	0.978495	0.0201097	2.0817
GOTERM_BP_FAT	GO:0048641~regulation of skeletal muscle tissue development	8	0.0445484	0.00122121	429201, 461211, 457705, 425243, 473309, 468060, 466202, 455980	1215	20	13588	4.47342	0.982782	0.021151	2.2009
GOTERM_CC_FAT	GO:0070160~occluding junction	16	0.0890968	0.00140102	458433, 425696, 478132, 424450, 475415, 471494, 448384, 445248, 467377, 462711, 426938, 446981, 431095, 447088, 456283, 473064	1049	76	12504	2.50946	0.457342	0.0155515	1.96057
GOTERM_CC_FAT	GO:0005923~tight junction	16	0.0890968	0.00140102	458433, 425696, 478132, 424450, 475415, 471494, 448384, 445248, 467377, 462711, 426938, 446981, 431095, 447088, 456283, 473064	1049	76	12504	2.50946	0.457342	0.0155515	1.96057
GOTERM_BP_FAT	GO:0051674~localization of cell	42	0.233879	0.00143816	468677, 452128, 452174, 434642, 461069, 451711, 465125, 436730, 468060, 438132, 427251, 439458, 473396, 435764, 447531, 426863, 434072, 469685, 425092, 426426, 456294, 424650, 462724, 432000, 451844, 457162, 461777, 440260, 477073, 482826, 469997, 469880, 472821, 463308, 431410, 445218, 472456, 447084, 467299, 432662, 423522, 442694	1215	284	13588	1.6539	0.991636	0.0247354	2.58706
GOTERM_BP_FAT	GO:0048870~cell motility	42	0.233879	0.00143816	468677, 452128, 452174, 434642, 461069, 451711, 465125, 436730, 468060, 438132, 427251, 439458, 473396, 435764, 447531, 426863, 434072, 469685, 425092, 426426, 456294, 424650, 462724, 432000, 451844, 457162, 461777, 440260, 477073, 482826, 469997, 469880, 472821, 463308, 431410, 445218, 472456, 447084, 467299, 432662, 423522, 442694	1215	284	13588	1.6539	0.991636	0.0247354	2.58706
GOTERM_BP_FAT	GO:0050768~negative regulation of neurogenesis	11	0.061254	0.00144312	433355, 461777, 464871, 471519, 430078, 467299, 456459, 456642, 455134, 431605, 474299	1215	38	13588	3.23734	0.991774	0.0246921	2.59588
GOTERM_CC_FAT	GO:0016323~basolateral plasma membrane	24	0.133645	0.00146275	467181, 449633, 460048, 425696, 477172, 466336, 469270, 447857, 482826, 429351, 479648, 473582, 422022, 460536, 426911, 431949, 445831, 469685, 440866, 425092, 478412, 452255, 475164, 445485	1049	141	12504	2.02892	0.471772	0.0158291	2.04612
GOTERM_BP_FAT	GO:0001701~in utero embryonic development	40	0.222742	0.00149148	435447, 445468, 443802, 469875, 477679, 468521, 474299, 432427, 482144, 480198, 471587, 443129, 430589, 476357, 475169, 473181, 452447, 432395, 458710, 466827, 448838, 425696, 449116, 440260, 462651, 479450, 475368, 453941, 428619, 456642, 440651, 478262, 472410, 447348, 425243, 472456, 461814, 442692, 456182, 434894	1215	267	13588	1.67544	0.992997	0.0253791	2.68175
GOTERM_BP_FAT	GO:0001654~eye development	27	0.150351	0.00150809	440451, 429201, 430778, 468060, 420847, 435764, 479390, 482124, 448266, 444821, 422324, 464307, 477295, 478492, 461777, 437571, 439346, 438109, 440651, 431410, 455808, 472456, 447084, 423522, 426897, 442692, 431310	1215	157	13588	1.92328	0.993373	0.0255276	2.71122
GOTERM_BP_FAT	GO:0001656~metanephros development	14	0.0779597	0.0015143	433447, 429201, 448838, 464196, 480025, 468060, 479725, 475368, 456642, 436814, 472456, 441543, 472777, 442692	1215	58	13588	2.69947	0.993509	0.0255017	2.72225
GOTERM_MF_FAT	GO:0008092~cytoskeletal protein binding	54	0.300702	0.00160519	427882, 468677, 423322, 472683, 428788, 451238, 474354, 474355, 421364, 435120, 479317, 468538, 478412, 429251, 466238, 466336, 479140, 435556, 450518, 473582, 463308, 452020, 438880, 470163, 431949, 452255, 449182, 450128, 443328, 460048, 454651, 461650, 473858, 457411, 478398, 437647, 440297, 456213, 480390, 477172, 471519, 482826, 477073, 480950, 477170, 424814, 442919, 452036, 438307, 422649,…	1129	414	13288	1.53518	0.803553	0.0864427	2.51033
GOTERM_CC_FAT	GO:0000786~nucleosome	14	0.0779597	0.00161209	482721, 427395, 461951, 477832, 467002, 423873, 421099, 447086, 432967, 466089, 460751, 433902, 422255, 428977	1049	62	12504	2.6916	0.50512	0.0170107	2.25281
GOTERM_BP_FAT	GO:0008156~negative regulation of DNA replication	6	0.0334113	0.00164839	459257, 475373, 435026, 472002, 477679, 464988	1215	11	13588	6.10011	0.995846	0.0275907	2.9599
GOTERM_CC_FAT	GO:0043296~apical junction complex	19	0.105802	0.00168975	430778, 458433, 425696, 478132, 471519, 424450, 475415, 471494, 448384, 445248, 474354, 467377, 462711, 426938, 446981, 431095, 447088, 456283, 473064	1049	101	12504	2.24236	0.521622	0.0174029	2.36014
GOTERM_BP_FAT	GO:0030199~collagen fibril organization	8	0.0445484	0.00169196	472683, 443003, 426223, 472456, 451574, 481414, 470945, 431930	1215	21	13588	4.2604	0.996407	0.0281684	3.03699
GOTERM_BP_FAT	GO:0006334~nucleosome assembly	16	0.0890968	0.0017384	442817, 427395, 461951, 477832, 467002, 466213, 472176, 423873, 421099, 447086, 432967, 466089, 460751, 422255, 433902, 428977	1215	73	13588	2.45119	0.996922	0.028787	3.11911
GOTERM_MF_FAT	GO:0005524~ATP binding	154	0.857557	0.00174906	451377, 461234, 472501, 444638, 430078, 424081, 479648, 433695, 475335, 473219, 421513, 474299, 447861, 456008, 463021, 449668, 466159, 467402, 437729, 423273, 441422, 472203, 467864, 478797, 481548, 443100, 433985, 475907, 447357, 426048, 456167, 463586, 426509, 462255, 454823, 425955, 467181, 466797, 435447, 420832, 473194, 472661, 466895, 433243, 454059, 439457, 469433, 460286, 451793, 450074,…	1129	1443	13288	1.25609	0.830237	0.089111	2.73242
GOTERM_BP_FAT	GO:0021892~cerebral cortex GABAergic interneuron differentiation	5	0.0278427	0.00177976	457162, 433355, 445218, 465125, 456459	1215	7	13588	7.98824	0.997318	0.0293164	3.19219
GOTERM_BP_FAT	GO:0046605~regulation of centrosome cycle	5	0.0278427	0.00177976	440649, 468194, 461814, 468944, 455077	1215	7	13588	7.98824	0.997318	0.0293164	3.19219
GOTERM_BP_FAT	GO:0021772~olfactory bulb development	5	0.0278427	0.00177976	423929, 433355, 445218, 425528, 447084	1215	7	13588	7.98824	0.997318	0.0293164	3.19219
GOTERM_BP_FAT	GO:0030111~regulation of Wnt receptor signaling pathway	11	0.061254	0.00178782	420847, 456531, 478457, 477500, 449116, 450600, 480211, 468578, 420876, 477295, 441582	1215	39	13588	3.15433	0.997389	0.0293023	3.20643
GOTERM_BP_FAT	GO:0032330~regulation of chondrocyte differentiation	7	0.0389798	0.00183403	429201, 482144, 437571, 474255, 466048, 446522, 442692	1215	16	13588	4.8928	0.997761	0.0299017	3.28801
GOTERM_BP_FAT	GO:0009394~2'-deoxyribonucleotide metabolic process	7	0.0389798	0.00183403	460286, 448273, 473181, 467372, 472285, 448240, 480285	1215	16	13588	4.8928	0.997761	0.0299017	3.28801
GOTERM_BP_FAT	GO:0031570~DNA integrity checkpoint	10	0.0556855	0.00188724	459257, 475373, 437815, 432967, 462651, 435026, 456008, 480211, 420856, 464988	1215	33	13588	3.38895	0.998125	0.0306065	3.38185
GOTERM_BP_FAT	GO:0021954~central nervous system neuron development	10	0.0556855	0.00188724	445218, 482144, 426863, 465125, 447084, 438544, 422899, 423522, 472821, 447279	1215	33	13588	3.38895	0.998125	0.0306065	3.38185
GOTERM_BP_FAT	GO:0007010~cytoskeleton organization	46	0.256153	0.00217501	423322, 468060, 438132, 440649, 448196, 465056, 453149, 468944, 446440, 474354, 473858, 478398, 437647, 482648, 479317, 478413, 478412, 456072, 424650, 466238, 440297, 422353, 429522, 471386, 468818, 477073, 447035, 477170, 475065, 480950, 450518, 477907, 424814, 442919, 443262, 452020, 452036, 474249, 438880, 422649, 440866, 468194, 439025, 466793, 444664, 452255	1215	326	13588	1.57805	0.999281	0.0350252	3.88793
GOTERM_BP_FAT	GO:0010721~negative regulation of cell development	11	0.061254	0.00219611	433355, 461777, 464871, 471519, 430078, 467299, 456459, 456642, 455134, 431605, 474299	1215	40	13588	3.07547	0.99933	0.0351889	3.92493
GOTERM_CC_FAT	GO:0005658~alpha DNA polymerase:primase complex	4	0.0222742	0.0022016	473107, 483073, 426554, 447756	1049	4	12504	11.9199	0.617472	0.0220999	3.06477
GOTERM_BP_FAT	GO:0009069~serine family amino acid metabolic process	8	0.0445484	0.00229237	459556, 432463, 458681, 433907, 424287, 468586, 470792, 474222	1215	22	13588	4.06674	0.999514	0.0365287	4.09359
GOTERM_BP_FAT	GO:0042306~regulation of protein import into nucleus	8	0.0445484	0.00229237	468060, 445831, 431563, 436600, 432662, 477170, 466793, 442692	1215	22	13588	4.06674	0.999514	0.0365287	4.09359
GOTERM_BP_FAT	GO:0008589~regulation of smoothened signaling pathway	8	0.0445484	0.00229237	449384, 482144, 471519, 446522, 435647, 472777, 475368, 431478	1215	22	13588	4.06674	0.999514	0.0365287	4.09359
GOTERM_BP_FAT	GO:0051153~regulation of striated muscle cell differentiation	8	0.0445484	0.00229237	429201, 461211, 457705, 473309, 468060, 469875, 466202, 455980	1215	22	13588	4.06674	0.999514	0.0365287	4.09359
GOTERM_BP_FAT	GO:0014031~mesenchymal cell development	12	0.0668226	0.00237593	451711, 466048, 468060, 472456, 448266, 426426, 432662, 427251, 453941, 456642, 462724, 456182	1215	47	13588	2.85537	0.999632	0.0376562	4.23979
GOTERM_BP_FAT	GO:0034654~nucleobase, nucleoside, nucleotide and nucleic acid biosynthetic process	29	0.161488	0.00243515	467181, 451377, 439298, 454059, 481990, 460286, 456647, 439323, 432153, 422774, 461820, 454641, 431400, 480597, 473181, 430046, 440262, 444670, 463199, 430664, 455917, 473452, 471176, 480285, 458681, 448273, 467372, 440885, 447279	1215	179	13588	1.81186	0.999698	0.0383947	4.34325
GOTERM_BP_FAT	GO:0034404~nucleobase, nucleoside and nucleotide biosynthetic process	29	0.161488	0.00243515	467181, 451377, 439298, 454059, 481990, 460286, 456647, 439323, 432153, 422774, 461820, 454641, 431400, 480597, 473181, 430046, 440262, 444670, 463199, 430664, 455917, 473452, 471176, 480285, 458681, 448273, 467372, 440885, 447279	1215	179	13588	1.81186	0.999698	0.0383947	4.34325
GOTERM_BP_FAT	GO:0035282~segmentation	13	0.0723911	0.00245276	476357, 477452, 431270, 482189, 440651, 445858, 438308, 482144, 475986, 472456, 450600, 480394, 464386	1215	54	13588	2.69233	0.999715	0.038485	4.374
GOTERM_BP_FAT	GO:0046824~positive regulation of nucleocytoplasmic transport	6	0.0334113	0.00261913	468060, 445831, 436600, 432662, 477170, 442692	1215	12	13588	5.59177	0.999836	0.0408522	4.66405
GOTERM_BP_FAT	GO:0002089~lens morphogenesis in camera-type eye	6	0.0334113	0.00261913	429201, 420847, 430778, 438109, 423522, 477295	1215	12	13588	5.59177	0.999836	0.0408522	4.66405
GOTERM_BP_FAT	GO:0060525~prostate glandular acinus development	6	0.0334113	0.00261913	444162, 434811, 433416, 480394, 475368, 453941	1215	12	13588	5.59177	0.999836	0.0408522	4.66405
GOTERM_BP_FAT	GO:0009156~ribonucleoside monophosphate biosynthetic process	7	0.0389798	0.00262218	456647, 473181, 422774, 461820, 440885, 473452, 431400	1215	17	13588	4.60499	0.999838	0.0407081	4.66935
GOTERM_BP_FAT	GO:0021938~smoothened signaling pathway involved in regulation of granule cell precursor cell proliferation	4	0.0222742	0.00265595	482144, 443328, 468060, 432662	1215	4	13588	11.1835	0.999855	0.0410308	4.72812
GOTERM_BP_FAT	GO:0046040~IMP metabolic process	4	0.0222742	0.00265595	422774, 461820, 440885, 431400	1215	4	13588	11.1835	0.999855	0.0410308	4.72812
GOTERM_BP_FAT	GO:0006188~IMP biosynthetic process	4	0.0222742	0.00265595	422774, 461820, 440885, 431400	1215	4	13588	11.1835	0.999855	0.0410308	4.72812
GOTERM_MF_FAT	GO:0015171~amino acid transmembrane transporter activity	12	0.0668226	0.00267423	434669, 428457, 477926, 441856, 425602, 458923, 475083, 467165, 443409, 470413, 474148, 426014	1129	50	13288	2.82473	0.933638	0.126835	4.14929
GOTERM_MF_FAT	GO:0032559~adenyl ribonucleotide binding	154	0.857557	0.00272757	451377, 461234, 472501, 444638, 430078, 424081, 479648, 433695, 475335, 473219, 421513, 474299, 447861, 456008, 463021, 449668, 466159, 467402, 437729, 423273, 441422, 472203, 467864, 478797, 481548, 443100, 433985, 475907, 447357, 426048, 456167, 463586, 426509, 462255, 454823, 425955, 467181, 466797, 435447, 420832, 473194, 472661, 466895, 433243, 454059, 439457, 469433, 460286, 451793, 450074,…	1129	1460	13288	1.24146	0.937137	0.123442	4.23038
GOTERM_BP_FAT	GO:0030855~epithelial cell differentiation	22	0.122508	0.00282213	468677, 457162, 445188, 477490, 457835, 440260, 426470, 433416, 475368, 439329, 445875, 453941, 431478, 434712, 426624, 431410, 422121, 474354, 434811, 423422, 471431, 432000	1215	123	13588	2.00031	0.999917	0.043344	5.01682
GOTERM_BP_FAT	GO:0010212~response to ionizing radiation	12	0.0668226	0.00283826	448273, 424377, 474803, 466986, 482444, 463021, 444821, 478262, 425150, 428318, 477679, 446698	1215	48	13588	2.79588	0.999921	0.0433865	5.04479
GOTERM_BP_FAT	GO:0046822~regulation of nucleocytoplasmic transport	10	0.0556855	0.00293722	458014, 468060, 445831, 431563, 436600, 432662, 444561, 477170, 466793, 442692	1215	35	13588	3.1953	0.999943	0.044662	5.21627
GOTERM_BP_FAT	GO:0048806~genitalia development	8	0.0445484	0.00304447	433447, 431986, 455185, 468060, 471587, 469881, 431270, 477295	1215	23	13588	3.88993	0.99996	0.0460469	5.40179
GOTERM_BP_FAT	GO:0021953~central nervous system neuron differentiation	11	0.061254	0.00323645	445218, 482144, 426863, 465125, 447084, 438544, 422899, 432662, 423522, 472821, 447279	1215	42	13588	2.92902	0.999979	0.0486623	5.73301
GOTERM_BP_FAT	GO:0032386~regulation of intracellular transport	11	0.061254	0.00323645	428360, 458014, 468060, 445831, 431563, 436600, 432662, 444561, 477170, 466793, 442692	1215	42	13588	2.92902	0.999979	0.0486623	5.73301
GOTERM_CC_FAT	GO:0044451~nucleoplasm part	62	0.34525	0.00324369	473067, 431986, 464288, 477269, 440649, 442156, 481205, 469732, 459245, 436387, 479390, 456359, 433734, 477295, 476812, 474047, 457162, 421761, 439424, 481076, 428619, 440651, 426847, 448403, 482267, 421629, 475907, 431410, 456169, 458853, 479685, 441883, 441372, 461211, 460681, 475056, 426470, 473757, 447529, 460161, 469894, 459023, 465662, 483030, 473396, 447531, 467246, 482721, 477452, 435769,…	1049	513	12504	1.44061	0.75745	0.0316815	4.4848
GOTERM_BP_FAT	GO:0021988~olfactory lobe development	5	0.0278427	0.00330829	423929, 433355, 445218, 425528, 447084	1215	8	13588	6.98971	0.999984	0.0494936	5.85667
GOTERM_BP_FAT	GO:0009070~serine family amino acid biosynthetic process	5	0.0278427	0.00330829	459556, 432463, 458681, 433907, 424287	1215	8	13588	6.98971	0.999984	0.0494936	5.85667
GOTERM_BP_FAT	GO:0002065~columnar/cuboidal epithelial cell differentiation	5	0.0278427	0.00330829	474354, 434811, 433416, 475368, 453941	1215	8	13588	6.98971	0.999984	0.0494936	5.85667
GOTERM_BP_FAT	GO:0009263~deoxyribonucleotide biosynthetic process	5	0.0278427	0.00330829	460286, 439323, 467372, 440262, 480285	1215	8	13588	6.98971	0.999984	0.0494936	5.85667
GOTERM_BP_FAT	GO:0016331~morphogenesis of embryonic epithelium	16	0.0890968	0.00342725	433447, 476002, 468060, 475368, 456642, 431478, 445858, 438308, 474354, 482144, 471897, 446511, 458551, 448266, 464307, 430589	1215	78	13588	2.29406	0.999989	0.0510009	6.06109
GOTERM_BP_FAT	GO:0030879~mammary gland development	17	0.0946653	0.00360891	468677, 429201, 476357, 469270, 475368, 431478, 477679, 444162, 482144, 427091, 467299, 432584, 439790, 422078, 480211, 442692, 447893	1215	86	13588	2.2107	0.999994	0.0533969	6.37246
GOTERM_BP_FAT	GO:0070507~regulation of microtubule cytoskeleton organization	10	0.0556855	0.00361141	457411, 469270, 440649, 482648, 479317, 468194, 461814, 468944, 474110, 455077	1215	36	13588	3.10654	0.999994	0.0531967	6.37675
GOTERM_BP_FAT	GO:0051297~centrosome organization	7	0.0389798	0.00363933	429522, 440649, 448196, 465056, 453149, 477907, 446440	1215	18	13588	4.34915	0.999995	0.0533615	6.42451
GOTERM_BP_FAT	GO:0070201~regulation of establishment of protein localization	15	0.0835282	0.0036408	469472, 456201, 468060, 431563, 436600, 477170, 443262, 428360, 458014, 445831, 468194, 444561, 432662, 466793, 442692	1215	71	13588	2.36272	0.999995	0.0531486	6.42703
GOTERM_MF_FAT	GO:0001882~nucleoside binding	162	0.902105	0.00372325	451377, 461234, 472501, 444638, 430078, 424081, 479648, 433695, 475335, 473219, 421513, 474299, 454727, 447861, 456008, 463021, 449668, 466159, 474409, 467402, 437729, 423273, 441422, 472203, 467864, 478797, 481548, 443100, 433985, 475907, 447357, 426048, 456167, 446803, 463586, 426509, 462255, 454823, 425955, 467181, 466797, 435447, 420832, 473194, 472661, 466895, 433243, 454059, 439457, 469433,…	1129	1558	13288	1.22381	0.977147	0.157818	5.73244
GOTERM_BP_FAT	GO:0040012~regulation of locomotion	20	0.111371	0.00383269	473181, 461069, 460048, 457835, 468060, 463333, 456781, 450666, 439329, 426624, 431410, 428457, 470631, 467299, 445831, 439790, 422078, 473078, 443715, 431605	1215	110	13588	2.03337	0.999997	0.0556318	6.75469
GOTERM_BP_FAT	GO:0009168~purine ribonucleoside monophosphate biosynthetic process	6	0.0334113	0.00394557	473181, 422774, 461820, 440885, 473452, 431400	1215	13	13588	5.16163	0.999998	0.0569776	6.94694
GOTERM_BP_FAT	GO:0006760~folic acid and derivative metabolic process	6	0.0334113	0.00394557	430285, 472661, 430403, 455917, 467402, 427978	1215	13	13588	5.16163	0.999998	0.0569776	6.94694
GOTERM_BP_FAT	GO:0009127~purine nucleoside monophosphate biosynthetic process	6	0.0334113	0.00394557	473181, 422774, 461820, 440885, 473452, 431400	1215	13	13588	5.16163	0.999998	0.0569776	6.94694
GOTERM_BP_FAT	GO:0044271~nitrogen compound biosynthetic process	42	0.233879	0.00448366	478190, 451377, 467181, 439298, 454059, 481990, 436963, 459556, 460286, 456647, 439323, 432153, 461820, 422774, 433907, 424287, 454641, 443409, 431400, 430721, 467402, 480597, 473181, 430046, 440262, 444670, 463199, 430664, 434377, 455917, 458923, 473452, 471176, 480285, 448273, 482948, 432463, 458681, 467372, 427781, 440885, 447279	1215	302	13588	1.55533	1	0.0642319	7.85822
GOTERM_BP_FAT	GO:0009799~determination of symmetry	11	0.061254	0.00463497	433447, 476357, 468060, 482223, 448266, 432662, 482189, 453941, 464307, 468521, 430589	1215	44	13588	2.79588	1	0.0660472	8.11294
GOTERM_BP_FAT	GO:0009855~determination of bilateral symmetry	11	0.061254	0.00463497	433447, 476357, 468060, 482223, 448266, 432662, 482189, 453941, 464307, 468521, 430589	1215	44	13588	2.79588	1	0.0660472	8.11294
GOTERM_MF_FAT	GO:0030554~adenyl nucleotide binding	159	0.885399	0.00478704	451377, 461234, 472501, 444638, 430078, 424081, 479648, 433695, 475335, 473219, 421513, 474299, 454727, 447861, 456008, 463021, 449668, 466159, 474409, 467402, 437729, 423273, 441422, 472203, 467864, 478797, 481548, 443100, 433985, 475907, 447357, 426048, 456167, 446803, 463586, 426509, 462255, 454823, 425955, 467181, 466797, 435447, 420832, 473194, 472661, 466895, 433243, 454059, 439457, 469433,…	1129	1535	13288	1.21914	0.992257	0.190505	7.31284
GOTERM_BP_FAT	GO:0050679~positive regulation of epithelial cell proliferation	9	0.0501169	0.00484743	468677, 477490, 468060, 475368, 456642, 474299, 445858, 432000, 434712	1215	31	13588	3.24683	1	0.0686819	8.46949
GOTERM_BP_FAT	GO:0009161~ribonucleoside monophosphate metabolic process	7	0.0389798	0.00492232	456647, 473181, 422774, 461820, 440885, 473452, 431400	1215	19	13588	4.12025	1	0.0694127	8.59485
GOTERM_BP_FAT	GO:0030901~midbrain development	7	0.0389798	0.00492232	440094, 440451, 475169, 448838, 468060, 475368, 460834	1215	19	13588	4.12025	1	0.0694127	8.59485
GOTERM_CC_FAT	GO:0005911~cell-cell junction	26	0.144782	0.00503434	430778, 460048, 478132, 424450, 475415, 471494, 445248, 474354, 469685, 435120, 446981, 440089, 425696, 458433, 471519, 440260, 448384, 425243, 467377, 426911, 462711, 426938, 431095, 447088, 456283, 473064	1049	173	12504	1.79143	0.889254	0.0477239	6.87979
GOTERM_BP_FAT	GO:0009954~proximal/distal pattern formation	8	0.0445484	0.00509753	433355, 482144, 477500, 443328, 475085, 448266, 456459, 442692	1215	25	13588	3.57873	1	0.0714967	8.88753
GOTERM_MF_FAT	GO:0001883~purine nucleoside binding	160	0.890968	0.00512523	451377, 461234, 472501, 444638, 430078, 424081, 479648, 433695, 475335, 473219, 421513, 474299, 454727, 447861, 456008, 463021, 449668, 466159, 474409, 467402, 437729, 423273, 441422, 472203, 467864, 478797, 481548, 443100, 433985, 475907, 447357, 426048, 456167, 446803, 463586, 426509, 462255, 454823, 425955, 467181, 466797, 435447, 420832, 473194, 472661, 466895, 433243, 454059, 439457, 469433,…	1129	1548	13288	1.21651	0.994512	0.194976	7.81004
GOTERM_BP_FAT	GO:0009124~nucleoside monophosphate biosynthetic process	11	0.061254	0.00549255	456647, 473181, 430046, 467372, 439298, 422774, 461820, 440885, 473452, 454641, 431400	1215	45	13588	2.73375	1	0.0765126	9.54414
GOTERM_BP_FAT	GO:0021940~positive regulation of granule cell precursor proliferation	5	0.0278427	0.00553603	444162, 482144, 443328, 468060, 432662	1215	9	13588	6.21308	1	0.0767754	9.61613
GOTERM_BP_FAT	GO:0001916~positive regulation of T cell mediated cytotoxicity	5	0.0278427	0.00553603	448273, 465639, 435041, 434804, 450491	1215	9	13588	6.21308	1	0.0767754	9.61613
GOTERM_BP_FAT	GO:0051149~positive regulation of muscle cell differentiation	5	0.0278427	0.00553603	457705, 473309, 468060, 469875, 455980	1215	9	13588	6.21308	1	0.0767754	9.61613
GOTERM_BP_FAT	GO:0021936~regulation of granule cell precursor proliferation	5	0.0278427	0.00553603	444162, 482144, 443328, 468060, 432662	1215	9	13588	6.21308	1	0.0767754	9.61613
GOTERM_BP_FAT	GO:0048566~embryonic gut development	6	0.0334113	0.0056909	473181, 482144, 458710, 475425, 448266, 442692	1215	14	13588	4.79295	1	0.0785158	9.87213
GOTERM_BP_FAT	GO:0021515~cell differentiation in spinal cord	9	0.0501169	0.00596696	431410, 423929, 421175, 482144, 426863, 468060, 473757, 426426, 442692	1215	32	13588	3.14537	1	0.0818369	10.3268
GOTERM_MF_FAT	GO:0005275~amine transmembrane transporter activity	13	0.0723911	0.00609425	477926, 458923, 467165, 475083, 426014, 474148, 470413, 434669, 428457, 476212, 441856, 425602, 443409	1129	63	13288	2.42867	0.997955	0.219402	9.22089
GOTERM_BP_FAT	GO:0005996~monosaccharide metabolic process	29	0.161488	0.00615555	468677, 439291, 460681, 471028, 428788, 458189, 420912, 475357, 464882, 472760, 425616, 441910, 429745, 481072, 460032, 460788, 461845, 455934, 468001, 441422, 472203, 423076, 463870, 447466, 468178, 432584, 439669, 473534, 426509	1215	191	13588	1.69802	1	0.0839741	10.6361
GOTERM_BP_FAT	GO:0009113~purine base biosynthetic process	4	0.0222742	0.00619805	473181, 471176, 431400, 447279	1215	5	13588	8.94683	1	0.0841862	10.7057
GOTERM_BP_FAT	GO:0048706~embryonic skeletal system development	16	0.0890968	0.00627448	429201, 449384, 468060, 449116, 469477, 456459, 440651, 436814, 473396, 433355, 446522, 435647, 479390, 425091, 481414, 442692	1215	83	13588	2.15586	1	0.0848368	10.8307
GOTERM_BP_FAT	GO:0030178~negative regulation of Wnt receptor signaling pathway	8	0.0445484	0.0064473	420847, 477500, 449116, 480211, 468578, 420876, 477295, 441582	1215	26	13588	3.44109	1	0.086725	11.1127
GOTERM_BP_FAT	GO:0048547~gut morphogenesis	8	0.0445484	0.0064473	431986, 482144, 436730, 468060, 469881, 453941, 442692, 440651	1215	26	13588	3.44109	1	0.086725	11.1127
GOTERM_BP_FAT	GO:0051053~negative regulation of DNA metabolic process	7	0.0389798	0.0065085	459257, 475373, 435026, 472002, 475445, 477679, 464988	1215	20	13588	3.91424	1	0.0871625	11.2124
GOTERM_CC_FAT	GO:0005912~adherens junction	18	0.100234	0.00684444	454581, 449633, 430778, 460048, 425696, 477172, 471519, 466336, 482826, 474354, 426911, 445831, 469685, 440866, 425092, 478412, 445050, 452255	1049	106	12504	2.02414	0.949935	0.0630229	9.244
GOTERM_BP_FAT	GO:0014033~neural crest cell differentiation	9	0.0501169	0.00727247	451711, 466048, 468060, 472456, 448266, 426426, 432662, 427251, 462724	1215	33	13588	3.05006	1	0.0965322	12.4476
GOTERM_BP_FAT	GO:0014032~neural crest cell development	9	0.0501169	0.00727247	451711, 466048, 468060, 472456, 448266, 426426, 432662, 427251, 462724	1215	33	13588	3.05006	1	0.0965322	12.4476
GOTERM_BP_FAT	GO:0048546~digestive tract morphogenesis	9	0.0501169	0.00727247	431986, 482144, 436730, 468060, 469881, 475368, 453941, 442692, 440651	1215	33	13588	3.05006	1	0.0965322	12.4476
GOTERM_BP_FAT	GO:0021761~limbic system development	9	0.0501169	0.00727247	457162, 447531, 476357, 433355, 421175, 434096, 456459, 469894, 455134	1215	33	13588	3.05006	1	0.0965322	12.4476
GOTERM_BP_FAT	GO:0001824~blastocyst development	12	0.0668226	0.00734257	473181, 432395, 425696, 445468, 462651, 469875, 477679, 456182, 443129, 468521, 434894, 432427	1215	54	13588	2.48523	1	0.0970335	12.5601
GOTERM_BP_FAT	GO:0007219~Notch signaling pathway	12	0.0668226	0.00734257	435764, 478766, 456169, 426863, 480564, 482223, 472456, 449578, 456294, 481863, 453941, 443129	1215	54	13588	2.48523	1	0.0970335	12.5601
GOTERM_BP_FAT	GO:0051302~regulation of cell division	10	0.0556855	0.00759286	433447, 452833, 421191, 476002, 440582, 447466, 425311, 441543, 435697, 477679	1215	40	13588	2.79588	1	0.0997874	12.9608
GOTERM_BP_FAT	GO:0006333~chromatin assembly or disassembly	19	0.105802	0.0077394	442817, 427395, 437239, 461951, 477832, 467002, 466213, 472176, 423873, 432182, 421099, 447086, 432967, 466089, 477958, 460751, 422255, 433902, 428977	1215	109	13588	1.94942	1	0.101221	13.1946
GOTERM_BP_FAT	GO:0007018~microtubule-based movement	18	0.100234	0.00784612	422063, 440297, 472501, 429522, 447849, 478179, 433896, 421513, 456167, 437374, 426096, 482648, 473363, 446749, 425885, 462255, 454823, 467986	1215	101	13588	1.99311	1	0.102148	13.3645
GOTERM_BP_FAT	GO:0032388~positive regulation of intracellular transport	6	0.0334113	0.00791672	468060, 445831, 436600, 432662, 477170, 442692	1215	15	13588	4.47342	1	0.102622	13.4767
GOTERM_BP_FAT	GO:0051225~spindle assembly	6	0.0334113	0.00791672	422353, 448196, 468818, 453149, 477907, 446440	1215	15	13588	4.47342	1	0.102622	13.4767
GOTERM_BP_FAT	GO:0009126~purine nucleoside monophosphate metabolic process	6	0.0334113	0.00791672	473181, 422774, 461820, 440885, 473452, 431400	1215	15	13588	4.47342	1	0.102622	13.4767
GOTERM_BP_FAT	GO:0009167~purine ribonucleoside monophosphate metabolic process	6	0.0334113	0.00791672	473181, 422774, 461820, 440885, 473452, 431400	1215	15	13588	4.47342	1	0.102622	13.4767
GOTERM_BP_FAT	GO:0010648~negative regulation of cell communication	28	0.155919	0.00803246	422036, 469270, 451638, 441582, 444162, 420847, 436387, 429460, 437915, 480211, 472463, 464307, 477295, 448554, 449116, 474623, 429353, 459114, 456642, 472410, 440639, 444764, 456169, 477500, 457497, 472777, 468578, 420876	1215	186	13588	1.68354	1	0.103645	13.6603
GOTERM_BP_FAT	GO:0009798~axis specification	8	0.0445484	0.00804584	431410, 449116, 470702, 482189, 430589, 474299, 445858, 464386	1215	27	13588	3.31364	1	0.10341	13.6815
GOTERM_BP_FAT	GO:0010811~positive regulation of cell-substrate adhesion	8	0.0445484	0.00804584	436807, 466827, 470631, 447854, 478950, 431815, 461253, 454211	1215	27	13588	3.31364	1	0.10341	13.6815
GOTERM_BP_FAT	GO:0000910~cytokinesis	8	0.0445484	0.00804584	452036, 473858, 430078, 447861, 422649, 468538, 445290, 477679	1215	27	13588	3.31364	1	0.10341	13.6815
GOTERM_BP_FAT	GO:0034329~cell junction assembly	7	0.0389798	0.00843512	445895, 471519, 482407, 440866, 482826, 439458, 450386	1215	21	13588	3.72785	1	0.107739	14.2964
GOTERM_BP_FAT	GO:0031023~microtubule organizing center organization	7	0.0389798	0.00843512	429522, 440649, 448196, 465056, 453149, 477907, 446440	1215	21	13588	3.72785	1	0.107739	14.2964
GOTERM_BP_FAT	GO:0045168~cell-cell signaling involved in cell fate specification	7	0.0389798	0.00843512	433447, 429201, 457162, 420847, 448838, 480025, 477295	1215	21	13588	3.72785	1	0.107739	14.2964
GOTERM_BP_FAT	GO:0031128~developmental induction	7	0.0389798	0.00843512	433447, 429201, 457162, 420847, 448838, 480025, 477295	1215	21	13588	3.72785	1	0.107739	14.2964
GOTERM_BP_FAT	GO:0002052~positive regulation of neuroblast proliferation	5	0.0278427	0.00857988	431410, 468060, 476002, 432662, 477295	1215	10	13588	5.59177	1	0.109074	14.524
GOTERM_BP_FAT	GO:0045661~regulation of myoblast differentiation	5	0.0278427	0.00857988	429201, 457705, 473309, 466202, 455980	1215	10	13588	5.59177	1	0.109074	14.524
GOTERM_BP_FAT	GO:0045787~positive regulation of cell cycle	9	0.0501169	0.00878204	428360, 433447, 473858, 482721, 482648, 422649, 447893, 477679, 468521	1215	34	13588	2.96035	1	0.111084	14.8408
GOTERM_BP_FAT	GO:0055123~digestive system development	9	0.0501169	0.00878204	431986, 482144, 436730, 468060, 469881, 475368, 453941, 442692, 440651	1215	34	13588	2.96035	1	0.111084	14.8408
GOTERM_BP_FAT	GO:0006261~DNA-dependent DNA replication	9	0.0501169	0.00878204	431706, 475373, 453375, 473107, 453987, 477679, 426554, 447756, 483153	1215	34	13588	2.96035	1	0.111084	14.8408
GOTERM_MF_FAT	GO:0016763~transferase activity, transferring pentosyl groups	10	0.0556855	0.00893668	448273, 431412, 439888, 480023, 440315, 430664, 467784, 471176, 481990, 447279	1129	43	13288	2.73714	0.999888	0.295137	13.2435
GOTERM_BP_FAT	GO:0035272~exocrine system development	10	0.0556855	0.00897569	444162, 431410, 426624, 433447, 448838, 468060, 472456, 447466, 475368, 431605	1215	41	13588	2.72769	1	0.112973	15.1433
GOTERM_BP_FAT	GO:0050769~positive regulation of neurogenesis	10	0.0556855	0.00897569	431410, 426863, 440313, 468060, 476002, 474803, 467299, 432662, 478262, 477295	1215	41	13588	2.72769	1	0.112973	15.1433
GOTERM_CC_FAT	GO:0005643~nuclear pore	12	0.0668226	0.00906791	469984, 480734, 479735, 435099, 431656, 432335, 458930, 435433, 448774, 460031, 467577, 442002	1049	59	12504	2.42439	0.981158	0.0810311	12.0718
GOTERM_BP_FAT	GO:0009952~anterior/posterior pattern formation	24	0.133645	0.00914462	440451, 476357, 468060, 459046, 431270, 426473, 482189, 453941, 440651, 460834, 474299, 445858, 431410, 420847, 475986, 442181, 450600, 472456, 448266, 480394, 442692, 442694, 450367, 464386	1215	153	13588	1.75428	1	0.11455	15.4064
GOTERM_MF_FAT	GO:0015179~L-amino acid transmembrane transporter activity	8	0.0445484	0.00923408	434669, 477926, 441856, 425602, 458923, 475083, 443409, 426014	1129	29	13288	3.24682	0.999917	0.293943	13.6546
GOTERM_BP_FAT	GO:0060562~epithelial tube morphogenesis	19	0.105802	0.00932761	433447, 429201, 464196, 468060, 475368, 431478, 426624, 438308, 474354, 482144, 427091, 471897, 446511, 441543, 458551, 472777, 442692, 464307, 430589	1215	111	13588	1.9143	1	0.116278	15.6904
GOTERM_BP_FAT	GO:0009968~negative regulation of signal transduction	26	0.144782	0.00959863	422036, 469270, 451638, 441582, 444162, 420847, 436387, 429460, 437915, 480211, 464307, 477295, 448554, 449116, 474623, 429353, 456642, 472410, 440639, 444764, 456169, 477500, 457497, 472777, 468578, 420876	1215	171	13588	1.70042	1	0.119019	16.1095
GOTERM_CC_FAT	GO:0030935~sheet-forming collagen	4	0.0222742	0.00967954	445294, 423341, 475818, 445082	1049	6	12504	7.94662	0.985604	0.0845603	12.8351
GOTERM_CC_FAT	GO:0005587~collagen type IV	4	0.0222742	0.00967954	445294, 423341, 475818, 445082	1049	6	12504	7.94662	0.985604	0.0845603	12.8351
GOTERM_BP_FAT	GO:0009116~nucleoside metabolic process	12	0.0668226	0.00969666	448273, 456647, 451377, 473181, 431412, 430664, 467784, 448240, 471176, 481990, 480285, 447279	1215	56	13588	2.39647	1	0.11972	16.2606
GOTERM_CC_FAT	GO:0044452~nucleolar part	7	0.0389798	0.00996248	420894, 478766, 440649, 458551, 428971, 482994, 455174	1049	23	12504	3.6278	0.987291	0.085237	13.1862
GOTERM_CC_FAT	GO:0005814~centriole	7	0.0389798	0.00996248	462260, 422649, 468194, 456536, 461814, 455077, 443262	1049	23	12504	3.6278	0.987291	0.085237	13.1862
GOTERM_BP_FAT	GO:0048704~embryonic skeletal system morphogenesis	13	0.0723911	0.0102752	429201, 449384, 449116, 440651, 436814, 473396, 433355, 446522, 435647, 479390, 481414, 425091, 442692	1215	64	13588	2.27166	1	0.125963	17.1471
GOTERM_BP_FAT	GO:0045137~development of primary sexual characteristics	18	0.100234	0.0104712	433447, 457162, 455185, 466048, 468060, 459046, 422899, 477679, 436222, 481458, 425243, 472456, 471587, 482124, 454693, 447893, 477295, 432000	1215	104	13588	1.93561	1	0.12775	17.4455
GOTERM_BP_FAT	GO:0009880~embryonic pattern specification	9	0.0501169	0.0105138	473396, 482144, 470702, 427251, 482189, 475368, 440651, 430589, 464386	1215	35	13588	2.87577	1	0.127772	17.5102
GOTERM_BP_FAT	GO:0051051~negative regulation of transport	14	0.0779597	0.0106153	473181, 444715, 480390, 459114, 436600, 477170, 451524, 458014, 472774, 457497, 436185, 444561, 466793, 426509	1215	72	13588	2.17458	1	0.128461	17.6641
GOTERM_BP_FAT	GO:0006913~nucleocytoplasmic transport	17	0.0946653	0.0106645	480734, 477402, 456213, 468587, 440649, 463072, 448774, 483073, 442002, 467577, 436814, 464329, 469984, 420847, 458930, 465134, 460031	1215	96	13588	1.98042	1	0.128555	17.7386
GOTERM_BP_FAT	GO:0001502~cartilage condensation	6	0.0334113	0.0106816	466048, 434072, 482124, 431270, 481414, 431930	1215	16	13588	4.19383	1	0.128286	17.7645
GOTERM_BP_FAT	GO:0048742~regulation of skeletal muscle fiber development	6	0.0334113	0.0106816	429201, 461211, 457705, 473309, 466202, 455980	1215	16	13588	4.19383	1	0.128286	17.7645
GOTERM_BP_FAT	GO:0030856~regulation of epithelial cell differentiation	7	0.0389798	0.0107387	431410, 468060, 469270, 479390, 480211, 453941, 447893	1215	22	13588	3.5584	1	0.128468	17.8509
GOTERM_CC_FAT	GO:0005876~spindle microtubule	6	0.0334113	0.0107981	440297, 422353, 473858, 470163, 457411, 422649	1049	17	12504	4.20703	0.991205	0.0903287	14.2154
GOTERM_BP_FAT	GO:0046661~male sex differentiation	12	0.0668226	0.0110723	433447, 457162, 455185, 481458, 466048, 425243, 468060, 471587, 454693, 447893, 477295, 474299	1215	57	13588	2.35443	1	0.131735	18.3541
GOTERM_BP_FAT	GO:0031589~cell-substrate adhesion	12	0.0668226	0.0110723	449633, 466238, 449894, 451146, 480550, 434072, 482954, 469685, 482407, 478950, 464705, 431815	1215	57	13588	2.35443	1	0.131735	18.3541
GOTERM_MF_FAT	GO:0003705~RNA polymerase II transcription factor activity, enhancer binding	8	0.0445484	0.0111823	452128, 457162, 420847, 443328, 472456, 473757, 423422, 438109	1129	30	13288	3.13859	0.999989	0.334249	16.3029
GOTERM_BP_FAT	GO:0009151~purine deoxyribonucleotide metabolic process	4	0.0222742	0.0115752	448273, 473181, 472285, 480285	1215	6	13588	7.45569	1	0.136835	19.1069
GOTERM_BP_FAT	GO:0009215~purine deoxyribonucleoside triphosphate metabolic process	4	0.0222742	0.0115752	448273, 473181, 472285, 480285	1215	6	13588	7.45569	1	0.136835	19.1069
GOTERM_BP_FAT	GO:0032331~negative regulation of chondrocyte differentiation	4	0.0222742	0.0115752	429201, 482144, 466048, 446522	1215	6	13588	7.45569	1	0.136835	19.1069
GOTERM_BP_FAT	GO:0021937~Purkinje cell-granule cell precursor cell signaling involved in regulation of granule cell precursor cell proliferation	4	0.0222742	0.0115752	482144, 443328, 468060, 432662	1215	6	13588	7.45569	1	0.136835	19.1069
GOTERM_BP_FAT	GO:0048570~notochord morphogenesis	4	0.0222742	0.0115752	482144, 453663, 443328, 456642	1215	6	13588	7.45569	1	0.136835	19.1069
GOTERM_BP_FAT	GO:0010824~regulation of centrosome duplication	4	0.0222742	0.0115752	440649, 468194, 461814, 455077	1215	6	13588	7.45569	1	0.136835	19.1069
GOTERM_BP_FAT	GO:0009165~nucleotide biosynthetic process	26	0.144782	0.0118564	480597, 451377, 473181, 467181, 430046, 439298, 440262, 444670, 463199, 455917, 473452, 454059, 481990, 480285, 448273, 460286, 458681, 456647, 439323, 467372, 461820, 422774, 440885, 454641, 431400, 447279	1215	174	13588	1.6711	1	0.139443	19.525
GOTERM_MF_FAT	GO:0003779~actin binding	37	0.206036	0.01194	427882, 423322, 450128, 460048, 454651, 428788, 474354, 474355, 421364, 478398, 468538, 435120, 437647, 478412, 429251, 440297, 466238, 477172, 466336, 471519, 479140, 435556, 477073, 482826, 477170, 480950, 450518, 473582, 442919, 452020, 463308, 438880, 440866, 439025, 452255, 449182, 450367	1129	288	13288	1.51208	0.999995	0.342682	17.3121
GOTERM_BP_FAT	GO:0007492~endoderm development	8	0.0445484	0.012089	440451, 457162, 453941, 469894, 440651, 456182, 474299, 450367	1215	29	13588	3.08511	1	0.141494	19.8693
GOTERM_BP_FAT	GO:0045785~positive regulation of cell adhesion	10	0.0556855	0.0123025	436807, 466827, 470631, 447854, 469685, 478950, 431815, 461253, 468521, 454211	1215	43	13588	2.60082	1	0.143318	20.1841
GOTERM_BP_FAT	GO:0007368~determination of left/right symmetry	10	0.0556855	0.0123025	433447, 476357, 468060, 482223, 432662, 482189, 453941, 464307, 468521, 430589	1215	43	13588	2.60082	1	0.143318	20.1841
GOTERM_BP_FAT	GO:0040008~regulation of growth	35	0.194899	0.0124598	469875, 462178, 482198, 455980, 475382, 447531, 434072, 474255, 436480, 479317, 434692, 478914, 421187, 448554, 431605, 466827, 448838, 426385, 472806, 434377, 475368, 456642, 431478, 472410, 444764, 445218, 456169, 425243, 472456, 467299, 422250, 472777, 428319, 452888, 447893	1215	256	13588	1.529	1	0.14452	20.4153
GOTERM_CC_FAT	GO:0015629~actin cytoskeleton	28	0.155919	0.0124626	472683, 435447, 450128, 460048, 430078, 454651, 426374, 428788, 421364, 429957, 437647, 468538, 456072, 478412, 426237, 429251, 477172, 471519, 481548, 479140, 435556, 480950, 452630, 438880, 440866, 439025, 452255, 449182	1049	205	12504	1.62809	0.99578	0.101665	16.2315
GOTERM_BP_FAT	GO:0001914~regulation of T cell mediated cytotoxicity	5	0.0278427	0.0125407	448273, 465639, 435041, 434804, 450491	1215	11	13588	5.08343	1	0.144891	20.534
GOTERM_BP_FAT	GO:0030903~notochord development	5	0.0278427	0.0125407	482144, 453663, 443328, 456642, 430589	1215	11	13588	5.08343	1	0.144891	20.534
GOTERM_BP_FAT	GO:0048557~embryonic digestive tract morphogenesis	5	0.0278427	0.0125407	431986, 468060, 469881, 475368, 442692	1215	11	13588	5.08343	1	0.144891	20.534
GOTERM_MF_FAT	GO:0003774~motor activity	21	0.11694	0.0125423	422063, 440297, 435447, 472501, 429522, 447849, 481548, 478179, 421513, 456167, 437374, 426096, 482648, 473363, 426237, 446749, 425885, 449182, 462255, 454823, 467986	1129	138	13288	1.79104	0.999997	0.347007	18.1061
GOTERM_BP_FAT	GO:0051052~regulation of DNA metabolic process	12	0.0668226	0.0125924	448273, 434041, 459257, 475373, 444519, 435026, 472002, 475445, 471431, 425150, 477679, 464988	1215	58	13588	2.31384	1	0.144946	20.6097
GOTERM_BP_FAT	GO:0051169~nuclear transport	17	0.0946653	0.0129089	480734, 477402, 456213, 468587, 440649, 463072, 448774, 483073, 442002, 467577, 436814, 464329, 469984, 420847, 458930, 465134, 460031	1215	98	13588	1.94	1	0.14782	21.0718
GOTERM_BP_FAT	GO:0032880~regulation of protein localization	16	0.0890968	0.0131577	469472, 456201, 468060, 431563, 436600, 477170, 443262, 428360, 458014, 445831, 482648, 468194, 444561, 432662, 466793, 442692	1215	90	13588	1.98818	1	0.149949	21.4334
GOTERM_MF_FAT	GO:0019842~vitamin binding	19	0.105802	0.0134293	438348, 430285, 470949, 420924, 442938, 430321, 459556, 450559, 427781, 439040, 424287, 432975, 460147, 440993, 470792, 440217, 474222, 431698, 462243	1129	121	13288	1.84814	0.999999	0.357127	19.2626
GOTERM_BP_FAT	GO:0001912~positive regulation of leukocyte mediated cytotoxicity	7	0.0389798	0.0134542	448273, 465639, 453008, 435041, 434804, 447893, 450491	1215	23	13588	3.40369	1	0.15256	21.8623
GOTERM_BP_FAT	GO:0031343~positive regulation of cell killing	7	0.0389798	0.0134542	448273, 465639, 453008, 435041, 434804, 447893, 450491	1215	23	13588	3.40369	1	0.15256	21.8623
GOTERM_BP_FAT	GO:0010551~regulation of specific transcription from RNA polymerase II promoter	11	0.061254	0.0135137	422045, 431410, 433355, 464196, 481458, 482721, 468060, 456459, 469894, 427457, 468521	1215	51	13588	2.41214	1	0.152667	21.9479
GOTERM_BP_FAT	GO:0002520~immune system development	39	0.217173	0.0138124	429201, 461211, 481597, 435447, 436730, 477160, 472816, 451930, 477679, 427457, 425616, 447743, 454953, 458597, 458551, 456294, 444821, 478080, 432000, 476357, 473181, 482721, 458611, 474803, 462651, 438642, 475445, 438109, 428619, 440651, 447348, 427781, 434804, 454449, 426649, 477958, 466793, 447893, 456182	1215	295	13588	1.4785	1	0.155264	22.3773
GOTERM_BP_FAT	GO:0010332~response to gamma radiation	6	0.0334113	0.0140397	448273, 463021, 444821, 478262, 428318, 477679	1215	17	13588	3.94713	1	0.157097	22.7024
GOTERM_BP_FAT	GO:0045995~regulation of embryonic development	6	0.0334113	0.0140397	426624, 429201, 463333, 468060, 453941, 479318	1215	17	13588	3.94713	1	0.157097	22.7024
GOTERM_BP_FAT	GO:0007193~inhibition of adenylate cyclase activity by G-protein signaling	6	0.0334113	0.0140397	472184, 473204, 436021, 459114, 439329, 477170	1215	17	13588	3.94713	1	0.157097	22.7024
GOTERM_CC_FAT	GO:0030496~midbody	5	0.0278427	0.0140582	466895, 447861, 422649, 479317, 445290	1049	12	12504	4.96663	0.997915	0.111934	18.123
GOTERM_BP_FAT	GO:0009123~nucleoside monophosphate metabolic process	12	0.0668226	0.0142658	456647, 473181, 430046, 467372, 439298, 422774, 461820, 440885, 473452, 454641, 431400, 420845	1215	59	13588	2.27462	1	0.158902	23.0247
GOTERM_CC_FAT	GO:0009986~cell surface	38	0.211605	0.0142777	468677, 448906, 466839, 435041, 473309, 468060, 461964, 470182, 448601, 437987, 482730, 475382, 461650, 455998, 453008, 465639, 453151, 469685, 444968, 445495, 473719, 443409, 455027, 456832, 451844, 482223, 469997, 444380, 439329, 479538, 429474, 457705, 434804, 439669, 472777, 450386, 428319, 429477	1049	305	12504	1.48511	0.998108	0.111572	18.38
GOTERM_BP_FAT	GO:0008543~fibroblast growth factor receptor signaling pathway	8	0.0445484	0.0145825	433447, 448838, 456213, 451711, 457671, 434072, 473194, 475368	1215	30	13588	2.98228	1	0.161616	23.4739
GOTERM_BP_FAT	GO:0000077~DNA damage checkpoint	8	0.0445484	0.0145825	475373, 437815, 432967, 462651, 456008, 480211, 420856, 464988	1215	30	13588	2.98228	1	0.161616	23.4739
GOTERM_BP_FAT	GO:0031016~pancreas development	9	0.0501169	0.0147163	444162, 468060, 470308, 447466, 448266, 426426, 475320, 424307, 443598	1215	37	13588	2.72032	1	0.162444	23.6628
GOTERM_BP_FAT	GO:0042440~pigment metabolic process	9	0.0501169	0.0147163	473181, 427781, 434237, 433350, 471176, 431400, 451524, 477295, 447279	1215	37	13588	2.72032	1	0.162444	23.6628
GOTERM_BP_FAT	GO:0019318~hexose metabolic process	25	0.139214	0.0154142	468677, 460681, 439291, 471028, 428788, 458189, 420912, 475357, 425616, 441910, 429745, 481072, 460032, 460788, 455934, 461845, 468001, 472203, 463870, 468178, 447466, 432584, 439669, 473534, 426509	1215	169	13588	1.65437	1	0.168958	24.6416
GOTERM_CC_FAT	GO:0034362~low-density lipoprotein particle	4	0.0222742	0.0158914	426307, 472112, 444583, 428319	1049	7	12504	6.81138	0.999074	0.121324	20.2469
GOTERM_CC_FAT	GO:0005583~fibrillar collagen	4	0.0222742	0.0158914	441342, 451574, 476693, 431930	1049	7	12504	6.81138	0.999074	0.121324	20.2469
GOTERM_BP_FAT	GO:0001667~ameboidal cell migration	10	0.0556855	0.0164695	463308, 461069, 451711, 468060, 477073, 426426, 432662, 427251, 462724, 442694	1215	45	13588	2.48523	1	0.178928	26.0992
GOTERM_BP_FAT	GO:0030509~BMP signaling pathway	7	0.0389798	0.0166152	429201, 475169, 482124, 479611, 445875, 456642, 474299	1215	24	13588	3.26187	1	0.17979	26.2982
GOTERM_BP_FAT	GO:0021766~hippocampus development	7	0.0389798	0.0166152	457162, 476357, 433355, 434096, 456459, 469894, 455134	1215	24	13588	3.26187	1	0.17979	26.2982
GOTERM_BP_FAT	GO:0048332~mesoderm morphogenesis	9	0.0501169	0.0172221	429201, 476357, 453663, 472456, 475368, 440651, 456182, 474299, 464386	1215	38	13588	2.64873	1	0.185165	27.1224
GOTERM_BP_FAT	GO:0048754~branching morphogenesis of a tube	16	0.0890968	0.0174827	444162, 468677, 426624, 433447, 429201, 461069, 482144, 427091, 464196, 436546, 468060, 441543, 472777, 453941, 442692, 432000	1215	93	13588	1.92405	1	0.187111	27.4734
GOTERM_BP_FAT	GO:0006544~glycine metabolic process	5	0.0278427	0.0175015	432463, 458681, 468586, 470792, 474222	1215	12	13588	4.65981	1	0.1867	27.4988
GOTERM_BP_FAT	GO:0021516~dorsal spinal cord development	5	0.0278427	0.0175015	440094, 423929, 421175, 426863, 460161	1215	12	13588	4.65981	1	0.1867	27.4988
GOTERM_BP_FAT	GO:0021513~spinal cord dorsal/ventral patterning	5	0.0278427	0.0175015	431410, 482144, 468060, 432662, 442692	1215	12	13588	4.65981	1	0.1867	27.4988
GOTERM_CC_FAT	GO:0046930~pore complex	13	0.0723911	0.017576	469984, 480734, 479735, 431656, 435099, 432335, 458930, 435433, 444821, 448774, 460031, 467577, 442002	1049	73	12504	2.12273	0.999561	0.131136	22.1535
GOTERM_BP_FAT	GO:0060445~branching involved in salivary gland morphogenesis	6	0.0334113	0.0180398	426624, 433447, 448838, 468060, 475368, 431605	1215	18	13588	3.72785	1	0.191296	28.2188
GOTERM_BP_FAT	GO:0000070~mitotic sister chromatid segregation	6	0.0334113	0.0180398	468560, 440297, 473858, 457192, 466895, 430078	1215	18	13588	3.72785	1	0.191296	28.2188
GOTERM_BP_FAT	GO:0002709~regulation of T cell mediated immunity	6	0.0334113	0.0180398	448273, 428360, 465639, 435041, 434804, 450491	1215	18	13588	3.72785	1	0.191296	28.2188
GOTERM_BP_FAT	GO:0034504~protein localization in nucleus	12	0.0668226	0.0181086	463308, 469984, 420847, 456213, 468587, 458930, 465134, 448774, 460031, 467577, 483073, 436814	1215	61	13588	2.20004	1	0.191354	28.3103
GOTERM_MF_FAT	GO:0034061~DNA polymerase activity	10	0.0556855	0.0181753	460384, 464329, 431706, 469624, 473107, 465122, 469602, 483073, 483153, 442191	1129	48	13288	2.45202	1	0.440469	25.1949
GOTERM_BP_FAT	GO:0034621~cellular macromolecular complex subunit organization	33	0.183762	0.0187292	427395, 467577, 467002, 433896, 435697, 466805, 460031, 433902, 442817, 435157, 440297, 468818, 461951, 477170, 477832, 448403, 466213, 443262, 472176, 423873, 469984, 421099, 477500, 447086, 421909, 458930, 432967, 466089, 477958, 460751, 422255, 428977, 434894	1215	245	13588	1.50635	1	0.196659	29.131
GOTERM_CC_FAT	GO:0005925~focal adhesion	11	0.061254	0.0189197	449633, 460048, 426911, 477172, 466336, 445831, 440866, 425092, 482826, 478412, 452255	1049	57	12504	2.30034	0.999758	0.138185	23.6437
GOTERM_BP_FAT	GO:0002067~glandular epithelial cell differentiation	4	0.0222742	0.0189218	434811, 433416, 475368, 453941	1215	7	13588	6.39059	1	0.197868	29.384
GOTERM_BP_FAT	GO:0060687~regulation of branching involved in prostate gland morphogenesis	4	0.0222742	0.0189218	429201, 433416, 480394, 475368	1215	7	13588	6.39059	1	0.197868	29.384
GOTERM_BP_FAT	GO:0009163~nucleoside biosynthetic process	4	0.0222742	0.0189218	473181, 430664, 480285, 447279	1215	7	13588	6.39059	1	0.197868	29.384
GOTERM_BP_FAT	GO:0006563~L-serine metabolic process	4	0.0222742	0.0189218	459556, 432463, 433907, 470792	1215	7	13588	6.39059	1	0.197868	29.384
GOTERM_BP_FAT	GO:0042455~ribonucleoside biosynthetic process	4	0.0222742	0.0189218	473181, 430664, 480285, 447279	1215	7	13588	6.39059	1	0.197868	29.384
GOTERM_BP_FAT	GO:0046129~purine ribonucleoside biosynthetic process	4	0.0222742	0.0189218	473181, 430664, 480285, 447279	1215	7	13588	6.39059	1	0.197868	29.384
GOTERM_BP_FAT	GO:0045880~positive regulation of smoothened signaling pathway	4	0.0222742	0.0189218	449384, 471519, 446522, 435647	1215	7	13588	6.39059	1	0.197868	29.384
GOTERM_BP_FAT	GO:0042451~purine nucleoside biosynthetic process	4	0.0222742	0.0189218	473181, 430664, 480285, 447279	1215	7	13588	6.39059	1	0.197868	29.384
GOTERM_BP_FAT	GO:0006790~sulfur metabolic process	16	0.0890968	0.0191427	478190, 447832, 448906, 436117, 443504, 475357, 455917, 425598, 444162, 432463, 453151, 463238, 424287, 444968, 473713, 447893	1215	94	13588	1.90358	1	0.199332	29.6729
GOTERM_BP_FAT	GO:0030155~regulation of cell adhesion	16	0.0890968	0.0191427	436807, 452174, 441342, 466827, 463333, 447854, 431815, 439329, 468521, 426624, 470631, 469685, 478950, 461253, 447893, 454211	1215	94	13588	1.90358	1	0.199332	29.6729
GOTERM_BP_FAT	GO:0001764~neuron migration	13	0.0723911	0.0203461	457162, 434642, 461069, 461777, 440260, 472821, 473396, 431410, 435764, 445218, 426863, 467299, 423522	1215	70	13588	2.07694	1	0.209914	31.2279
GOTERM_CC_FAT	GO:0030055~cell-substrate junction	12	0.0668226	0.0204144	449633, 460048, 426911, 477172, 466336, 445831, 440866, 425092, 482826, 478412, 475164, 452255	1049	66	12504	2.16726	0.999876	0.145952	25.2704
GOTERM_MF_FAT	GO:0004713~protein tyrosine kinase activity	23	0.128077	0.0212305	423273, 447845, 452447, 460501, 448838, 473194, 480010, 424081, 423104, 431270, 475368, 475335, 469433, 466012, 436981, 453663, 483220, 471587, 438544, 448758, 443042, 461814, 432000	1129	164	13288	1.65063	1	0.482491	28.7949
GOTERM_BP_FAT	GO:0010720~positive regulation of cell development	10	0.0556855	0.0215846	431410, 426863, 440313, 468060, 476002, 474803, 467299, 432662, 478262, 477295	1215	47	13588	2.37948	1	0.220618	32.7942
GOTERM_BP_FAT	GO:0045005~maintenance of fidelity during DNA-dependent DNA replication	3	0.0167056	0.0225057	475373, 477679, 483153	1215	3	13588	11.1835	1	0.228271	33.9373
GOTERM_BP_FAT	GO:0006564~L-serine biosynthetic process	3	0.0167056	0.0225057	459556, 432463, 433907	1215	3	13588	11.1835	1	0.228271	33.9373
GOTERM_BP_FAT	GO:0021910~smoothened signaling pathway involved in ventral spinal cord patterning	3	0.0167056	0.0225057	482144, 432662, 442692	1215	3	13588	11.1835	1	0.228271	33.9373
GOTERM_BP_FAT	GO:0000084~S phase of mitotic cell cycle	3	0.0167056	0.0225057	473107, 441372, 431927	1215	3	13588	11.1835	1	0.228271	33.9373
GOTERM_BP_FAT	GO:0051320~S phase	3	0.0167056	0.0225057	473107, 441372, 431927	1215	3	13588	11.1835	1	0.228271	33.9373
GOTERM_BP_FAT	GO:0060033~anatomical structure regression	3	0.0167056	0.0225057	482144, 443328, 474299	1215	3	13588	11.1835	1	0.228271	33.9373
GOTERM_BP_FAT	GO:0046599~regulation of centriole replication	3	0.0167056	0.0225057	468194, 461814, 455077	1215	3	13588	11.1835	1	0.228271	33.9373
GOTERM_BP_FAT	GO:0030538~embryonic genitalia morphogenesis	3	0.0167056	0.0225057	431986, 469881, 431270	1215	3	13588	11.1835	1	0.228271	33.9373
GOTERM_BP_FAT	GO:0006189~'de novo' IMP biosynthetic process	3	0.0167056	0.0225057	461820, 440885, 431400	1215	3	13588	11.1835	1	0.228271	33.9373
GOTERM_BP_FAT	GO:0006631~fatty acid metabolic process	26	0.144782	0.0226165	482515, 461234, 449643, 462333, 467737, 475357, 478275, 465056, 454338, 469782, 454727, 431406, 449377, 448054, 456111, 455934, 435216, 427249, 439368, 447357, 432414, 428457, 469220, 454806, 447893, 427186	1215	184	13588	1.58028	1	0.228581	34.0734
GOTERM_BP_FAT	GO:0009112~nucleobase metabolic process	6	0.0334113	0.0227246	473181, 432153, 471176, 431400, 481990, 447279	1215	19	13588	3.53164	1	0.228865	34.2062
GOTERM_BP_FAT	GO:0048665~neuron fate specification	6	0.0334113	0.0227246	431410, 423929, 482144, 426863, 468060, 442692	1215	19	13588	3.53164	1	0.228865	34.2062
GOTERM_BP_FAT	GO:0000819~sister chromatid segregation	6	0.0334113	0.0227246	468560, 440297, 473858, 457192, 466895, 430078	1215	19	13588	3.53164	1	0.228865	34.2062
GOTERM_MF_FAT	GO:0031418~L-ascorbic acid binding	6	0.0334113	0.0230674	450559, 420924, 432975, 442938, 440217, 430321	1129	20	13288	3.53091	1	0.501086	30.8805
GOTERM_BP_FAT	GO:0010810~regulation of cell-substrate adhesion	9	0.0501169	0.0231274	436807, 441342, 466827, 470631, 447854, 478950, 431815, 461253, 454211	1215	40	13588	2.5163	1	0.231762	34.6983
GOTERM_CC_FAT	GO:0030054~cell junction	53	0.295133	0.0231351	454581, 472683, 438348, 478132, 424450, 434878, 471494, 474354, 445248, 427982, 435120, 469685, 478412, 466427, 443854, 449633, 425696, 466336, 481383, 448384, 467377, 426938, 431095, 447088, 473064, 452255, 430778, 460048, 457261, 475415, 450565, 446981, 425092, 440089, 472463, 475164, 458433, 477172, 471519, 440260, 482826, 460242, 425243, 426911, 462711, 445831, 440866, 456283, 445050, 426249,…	1049	470	12504	1.34416	0.999963	0.161345	28.1488
GOTERM_BP_FAT	GO:0042990~regulation of transcription factor import into nucleus	5	0.0278427	0.0235264	445831, 431563, 436600, 477170, 466793	1215	13	13588	4.30136	1	0.234597	35.1824
GOTERM_BP_FAT	GO:0060442~branching involved in prostate gland morphogenesis	5	0.0278427	0.0235264	444162, 429201, 468060, 480394, 475368	1215	13	13588	4.30136	1	0.234597	35.1824
GOTERM_BP_FAT	GO:0002711~positive regulation of T cell mediated immunity	5	0.0278427	0.0235264	448273, 465639, 435041, 434804, 450491	1215	13	13588	4.30136	1	0.234597	35.1824
GOTERM_BP_FAT	GO:0009200~deoxyribonucleoside triphosphate metabolic process	5	0.0278427	0.0235264	448273, 473181, 472285, 448240, 480285	1215	13	13588	4.30136	1	0.234597	35.1824
GOTERM_CC_FAT	GO:0070652~HAUS complex	4	0.0222742	0.0238608	448196, 453149, 477907, 446440	1049	8	12504	5.95996	0.999973	0.163447	28.899
GOTERM_CC_FAT	GO:0005833~hemoglobin complex	4	0.0222742	0.0238608	447743, 469261, 454953, 463459	1049	8	12504	5.95996	0.999973	0.163447	28.899
GOTERM_MF_FAT	GO:0032555~purine ribonucleotide binding	176	0.980065	0.0238619	451377, 461234, 472501, 444638, 430078, 424081, 479648, 433695, 475335, 473219, 421513, 474299, 447861, 456008, 463021, 449668, 466159, 467402, 437729, 423273, 441422, 472203, 467864, 478797, 481548, 421621, 459114, 443100, 459827, 433985, 475907, 447357, 426048, 456167, 463586, 473534, 462255, 426509, 454823, 425955, 467181, 466797, 435447, 420832, 473194, 472661, 466895, 433243, 454059, 433896,…	1129	1796	13288	1.15338	1	0.50292	31.7648
GOTERM_MF_FAT	GO:0032553~ribonucleotide binding	176	0.980065	0.0238619	451377, 461234, 472501, 444638, 430078, 424081, 479648, 433695, 475335, 473219, 421513, 474299, 447861, 456008, 463021, 449668, 466159, 467402, 437729, 423273, 441422, 472203, 467864, 478797, 481548, 421621, 459114, 443100, 459827, 433985, 475907, 447357, 426048, 456167, 463586, 473534, 462255, 426509, 454823, 425955, 467181, 466797, 435447, 420832, 473194, 472661, 466895, 433243, 454059, 433896,…	1129	1796	13288	1.15338	1	0.50292	31.7648
GOTERM_BP_FAT	GO:0050673~epithelial cell proliferation	7	0.0389798	0.0243938	429201, 455185, 466048, 468060, 480211, 475368, 478492	1215	26	13588	3.01095	1	0.24149	36.223
GOTERM_BP_FAT	GO:0000165~MAPKKK cascade	18	0.100234	0.0245028	433447, 447845, 469270, 449116, 473194, 459114, 477160, 431270, 451930, 426192, 420738, 471880, 456531, 451971, 453821, 478343, 477603, 426264	1215	114	13588	1.76582	1	0.241731	36.3526
GOTERM_BP_FAT	GO:0048593~camera-type eye morphogenesis	10	0.0556855	0.0245298	429201, 420847, 430778, 479390, 438109, 423522, 444821, 442692, 477295, 478492	1215	48	13588	2.3299	1	0.241262	36.3847
GOTERM_MF_FAT	GO:0004372~glycine hydroxymethyltransferase activity	4	0.0222742	0.0246902	422774, 430403, 470792, 431400	1129	8	13288	5.88485	1	0.505137	32.6754
GOTERM_BP_FAT	GO:0006606~protein import into nucleus	11	0.061254	0.0251583	469984, 420847, 456213, 468587, 458930, 465134, 448774, 460031, 467577, 483073, 436814	1215	56	13588	2.19677	1	0.245968	37.127
GOTERM_BP_FAT	GO:0010941~regulation of cell death	65	0.361956	0.025481	433447, 468677, 429201, 463349, 465056, 479649, 434481, 428360, 444162, 432405, 458014, 426863, 474255, 456294, 431930, 443598, 430589, 445723, 441425, 482223, 475605, 465691, 447084, 472456, 432662, 428319, 441746, 452128, 444715, 466048, 473194, 457835, 426374, 460590, 473597, 426473, 477679, 468521, 455980, 424377, 468968, 429957, 458551, 444821, 471431, 475169, 473181, 448838, 471519, 431563,…	1215	563	13588	1.29117	1	0.248015	37.5051
GOTERM_MF_FAT	GO:0003755~peptidyl-prolyl cis-trans isomerase activity	8	0.0445484	0.0255301	461019, 454085, 440518, 456451, 472253, 443091, 480120, 468432	1129	35	13288	2.69022	1	0.507396	33.5871
GOTERM_MF_FAT	GO:0005003~ephrin receptor activity	5	0.0278427	0.0259238	453663, 438544, 448758, 443042, 466012	1129	14	13288	4.20347	1	0.503508	34.0105
GOTERM_BP_FAT	GO:0042981~regulation of apoptosis	64	0.356387	0.0261167	433447, 468677, 463349, 465056, 479649, 434481, 428360, 444162, 432405, 458014, 426863, 474255, 456294, 431930, 443598, 430589, 445723, 441425, 482223, 475605, 465691, 447084, 472456, 432662, 428319, 441746, 452128, 444715, 466048, 473194, 457835, 426374, 460590, 473597, 426473, 477679, 468521, 455980, 424377, 468968, 429957, 458551, 444821, 471431, 475169, 473181, 448838, 471519, 431563, 469881,…	1215	553	13588	1.2943	1	0.252692	38.2434
GOTERM_MF_FAT	GO:0031406~carboxylic acid binding	14	0.0779597	0.0264863	477166, 430285, 420924, 468586, 442938, 430321, 450559, 432153, 454727, 432975, 440993, 436185, 440217, 443409	1129	85	13288	1.93854	1	0.502043	34.611
GOTERM_BP_FAT	GO:0051272~positive regulation of cell motion	9	0.0501169	0.0265581	428457, 461069, 470631, 457835, 445831, 439790, 422078, 456294, 439329	1215	41	13588	2.45492	1	0.255684	38.7511
GOTERM_CC_FAT	GO:0044459~plasma membrane part	159	0.885399	0.0274432	472683, 478132, 447857, 479648, 434384, 475335, 474148, 474354, 445248, 427982, 453008, 449051, 443854, 451844, 480860, 466336, 429353, 426461, 429351, 459827, 460536, 426193, 467377, 431949, 431095, 447088, 428319, 450386, 464357, 452255, 453884, 467181, 473194, 435041, 461964, 449578, 448601, 482730, 450565, 480550, 446511, 461652, 447929, 425092, 474233, 473719, 479029, 448758, 472463, 443042,…	1049	1633	12504	1.1606	0.999995	0.183075	32.4967
GOTERM_CC_FAT	GO:0070161~anchoring junction	18	0.100234	0.0275465	454581, 449633, 430778, 460048, 425696, 477172, 471519, 466336, 482826, 474354, 426911, 445831, 469685, 440866, 425092, 478412, 445050, 452255	1049	123	12504	1.74438	0.999995	0.180985	32.598
GOTERM_BP_FAT	GO:0051223~regulation of protein transport	12	0.0668226	0.0280222	458014, 469472, 456201, 468060, 445831, 431563, 436600, 432662, 444561, 477170, 466793, 442692	1215	65	13588	2.06465	1	0.267122	40.4074
GOTERM_BP_FAT	GO:0048709~oligodendrocyte differentiation	6	0.0334113	0.02813	431410, 457162, 438162, 426863, 468060, 473757	1215	20	13588	3.35506	1	0.267261	40.5276
GOTERM_BP_FAT	GO:0007223~Wnt receptor signaling pathway, calcium modulating pathway	6	0.0334113	0.02813	476357, 479978, 446522, 438297, 431270, 461846	1215	20	13588	3.35506	1	0.267261	40.5276
GOTERM_BP_FAT	GO:0051350~negative regulation of lyase activity	6	0.0334113	0.02813	472184, 473204, 436021, 459114, 439329, 477170	1215	20	13588	3.35506	1	0.267261	40.5276
GOTERM_BP_FAT	GO:0007194~negative regulation of adenylate cyclase activity	6	0.0334113	0.02813	472184, 473204, 436021, 459114, 439329, 477170	1215	20	13588	3.35506	1	0.267261	40.5276
GOTERM_BP_FAT	GO:0031280~negative regulation of cyclase activity	6	0.0334113	0.02813	472184, 473204, 436021, 459114, 439329, 477170	1215	20	13588	3.35506	1	0.267261	40.5276
GOTERM_BP_FAT	GO:0021514~ventral spinal cord interneuron differentiation	4	0.0222742	0.0282899	431410, 482144, 468060, 442692	1215	8	13588	5.59177	1	0.267826	40.7055
GOTERM_BP_FAT	GO:0051303~establishment of chromosome localization	4	0.0222742	0.0282899	468560, 428360, 440297, 422649	1215	8	13588	5.59177	1	0.267826	40.7055
GOTERM_BP_FAT	GO:0008593~regulation of Notch signaling pathway	4	0.0222742	0.0282899	456169, 426863, 439669, 477295	1215	8	13588	5.59177	1	0.267826	40.7055
GOTERM_BP_FAT	GO:0031577~spindle checkpoint	4	0.0222742	0.0282899	457192, 482648, 422649, 468194	1215	8	13588	5.59177	1	0.267826	40.7055
GOTERM_BP_FAT	GO:0060579~ventral spinal cord interneuron fate commitment	4	0.0222742	0.0282899	431410, 482144, 468060, 442692	1215	8	13588	5.59177	1	0.267826	40.7055
GOTERM_BP_FAT	GO:0050000~chromosome localization	4	0.0222742	0.0282899	468560, 428360, 440297, 422649	1215	8	13588	5.59177	1	0.267826	40.7055
GOTERM_BP_FAT	GO:0021521~ventral spinal cord interneuron specification	4	0.0222742	0.0282899	431410, 482144, 468060, 442692	1215	8	13588	5.59177	1	0.267826	40.7055
GOTERM_BP_FAT	GO:0007435~salivary gland morphogenesis	7	0.0389798	0.0290647	431410, 426624, 433447, 448838, 468060, 475368, 431605	1215	27	13588	2.89944	1	0.273384	41.5607
GOTERM_CC_FAT	GO:0005924~cell-substrate adherens junction	11	0.061254	0.0292451	449633, 460048, 426911, 477172, 466336, 445831, 440866, 425092, 482826, 478412, 452255	1049	61	12504	2.14949	0.999998	0.188383	34.2417
GOTERM_BP_FAT	GO:0060341~regulation of cellular localization	23	0.128077	0.0293034	468677, 469472, 456201, 468060, 431563, 436600, 477170, 451524, 450877, 428360, 458014, 427982, 472774, 446511, 445831, 482648, 444561, 432662, 466793, 455934, 442692, 424307, 426509	1215	161	13588	1.59765	1	0.274558	41.8218
GOTERM_BP_FAT	GO:0009314~response to radiation	21	0.11694	0.0293658	425428, 434041, 474803, 466986, 436600, 482444, 454059, 465691, 478262, 425150, 477679, 448273, 424377, 475373, 463021, 444821, 443409, 428318, 464988, 441746, 446698	1215	143	13588	1.64234	1	0.274306	41.8899
GOTERM_MF_FAT	GO:0016791~phosphatase activity	30	0.167056	0.0304203	478190, 467181, 428788, 425592, 452553, 449579, 440053, 446854, 427458, 427273, 433694, 477030, 455273, 425616, 478457, 426070, 433907, 478343, 481072, 428936, 460032, 452243, 428573, 423076, 432080, 460242, 425360, 422421, 469243, 444648	1129	238	13288	1.48358	1	0.542672	38.6698
GOTERM_BP_FAT	GO:0021511~spinal cord patterning	5	0.0278427	0.0306606	431410, 482144, 468060, 432662, 442692	1215	14	13588	3.99412	1	0.283879	43.2856
GOTERM_BP_FAT	GO:0045685~regulation of glial cell differentiation	5	0.0278427	0.0306606	433355, 468060, 456459, 456642, 455134	1215	14	13588	3.99412	1	0.283879	43.2856
GOTERM_BP_FAT	GO:0048010~vascular endothelial growth factor receptor signaling pathway	5	0.0278427	0.0306606	452447, 476002, 472456, 471587, 432000	1215	14	13588	3.99412	1	0.283879	43.2856
GOTERM_BP_FAT	GO:0007044~cell-substrate junction assembly	5	0.0278427	0.0306606	482407, 440866, 482826, 439458, 450386	1215	14	13588	3.99412	1	0.283879	43.2856
GOTERM_BP_FAT	GO:0014013~regulation of gliogenesis	5	0.0278427	0.0306606	433355, 468060, 456459, 456642, 455134	1215	14	13588	3.99412	1	0.283879	43.2856
GOTERM_BP_FAT	GO:0006730~one-carbon metabolic process	18	0.100234	0.0306868	455679, 436117, 472661, 437239, 426473, 455917, 458681, 432182, 476831, 456359, 477958, 430403, 470792, 421811, 467402, 425009, 441746, 480337	1215	117	13588	1.72054	1	0.283317	43.3135
GOTERM_BP_FAT	GO:0051170~nuclear import	11	0.061254	0.0313976	469984, 420847, 456213, 468587, 458930, 465134, 448774, 460031, 467577, 483073, 436814	1215	58	13588	2.12102	1	0.288136	44.0658
GOTERM_CC_FAT	GO:0005637~nuclear inner membrane	5	0.0278427	0.0316931	421613, 471478, 444519, 420615, 426249	1049	15	12504	3.97331	0.999999	0.199795	36.5454
GOTERM_BP_FAT	GO:0006468~protein amino acid phosphorylation	72	0.400936	0.0318592	430078, 424081, 431270, 438921, 479648, 433695, 475335, 473219, 474299, 420738, 471880, 456531, 447861, 471587, 456008, 463021, 449668, 437729, 423273, 477199, 472203, 467864, 449116, 459114, 475907, 466012, 438544, 475780, 426264, 420856, 460501, 466895, 473194, 480010, 477160, 439457, 451930, 470568, 475573, 469433, 455980, 436981, 451793, 460444, 432153, 468968, 480198, 429957, 440346, 482124,…	1215	640	13588	1.25815	1	0.290962	44.5493
GOTERM_BP_FAT	GO:0043067~regulation of programmed cell death	64	0.356387	0.0319344	433447, 468677, 463349, 465056, 479649, 434481, 428360, 444162, 432405, 458014, 426863, 474255, 456294, 431930, 443598, 430589, 445723, 441425, 482223, 475605, 465691, 447084, 472456, 432662, 428319, 441746, 452128, 444715, 466048, 473194, 457835, 426374, 460590, 473597, 426473, 477679, 468521, 455980, 424377, 468968, 429957, 458551, 444821, 471431, 475169, 473181, 448838, 471519, 431563, 469881,…	1215	560	13588	1.27812	1	0.290768	44.6277
GOTERM_MF_FAT	GO:0008047~enzyme activator activity	31	0.172625	0.0320686	422036, 469270, 473597, 468944, 467716, 469730, 467579, 455980, 440504, 448307, 443575, 422078, 473521, 433714, 443330, 469374, 459011, 473961, 439360, 421956, 429353, 482407, 444722, 429182, 443997, 457370, 457062, 440639, 452036, 440041, 428319	1129	249	13288	1.4653	1	0.553052	40.2992
GOTERM_MF_FAT	GO:0016620~oxidoreductase activity, acting on the aldehyde or oxo group of donors, NAD or NADP as acceptor	7	0.0389798	0.0322571	453839, 429745, 432549, 458981, 475357, 448266, 481207	1129	29	13288	2.84096	1	0.546534	40.4829
GOTERM_MF_FAT	GO:0017076~purine nucleotide binding	181	1.00791	0.0323699	451377, 461234, 472501, 444638, 430078, 424081, 479648, 433695, 475335, 473219, 421513, 474299, 454727, 447861, 456008, 463021, 449668, 466159, 474409, 467402, 437729, 423273, 441422, 472203, 467864, 478797, 481548, 421621, 459114, 443100, 459827, 433985, 475907, 447357, 426048, 446803, 456167, 463586, 473534, 462255, 426509, 454823, 425955, 467181, 466797, 435447, 420832, 473194, 472661, 466895,…	1129	1871	13288	1.1386	1	0.539383	40.5926
GOTERM_BP_FAT	GO:0007127~meiosis I	8	0.0445484	0.0326582	473574, 444638, 466607, 468818, 456960, 447035, 441623, 442074	1215	35	13588	2.55624	1	0.295576	45.3768
GOTERM_BP_FAT	GO:0006338~chromatin remodeling	8	0.0445484	0.0326582	442817, 473396, 464288, 444697, 437239, 477958, 482431, 434894	1215	35	13588	2.55624	1	0.295576	45.3768
GOTERM_MF_FAT	GO:0016538~cyclin-dependent protein kinase regulator activity	5	0.0278427	0.0330338	453441, 453375, 466607, 453987, 480211	1129	15	13288	3.92324	1	0.538546	41.2344
GOTERM_BP_FAT	GO:0048469~cell maturation	13	0.0723911	0.0332273	422045, 447743, 448838, 444638, 465125, 440260, 424063, 446000, 443802, 468818, 463328, 477679, 432000	1215	75	13588	1.93848	1	0.299146	45.9591
GOTERM_CC_FAT	GO:0000307~cyclin-dependent protein kinase holoenzyme complex	4	0.0222742	0.0335981	453375, 444519, 480211, 475907	1049	9	12504	5.29774	1	0.207704	38.2858
GOTERM_MF_FAT	GO:0016859~cis-trans isomerase activity	8	0.0445484	0.0337517	461019, 454085, 440518, 456451, 472253, 443091, 480120, 468432	1129	37	13288	2.5448	1	0.538331	41.9211
GOTERM_MF_FAT	GO:0005520~insulin-like growth factor binding	6	0.0334113	0.0340417	466827, 434072, 478914, 482198, 448554, 455980	1129	22	13288	3.20992	1	0.533601	42.1963
GOTERM_BP_FAT	GO:0032583~regulation of gene-specific transcription	12	0.0668226	0.0342248	422045, 431410, 433355, 464196, 481458, 482721, 468060, 479317, 456459, 469894, 427457, 468521	1215	67	13588	2.00302	1	0.305914	46.9657
GOTERM_BP_FAT	GO:0000082~G1/S transition of mitotic cell cycle	7	0.0389798	0.0342864	468560, 423915, 432395, 458710, 480211, 439424, 455134	1215	28	13588	2.79588	1	0.30558	47.0273
GOTERM_BP_FAT	GO:0060675~ureteric bud morphogenesis	7	0.0389798	0.0342864	433447, 429201, 464196, 468060, 441543, 472777, 442692	1215	28	13588	2.79588	1	0.30558	47.0273
GOTERM_BP_FAT	GO:0001658~branching involved in ureteric bud morphogenesis	7	0.0389798	0.0342864	433447, 429201, 464196, 468060, 441543, 472777, 442692	1215	28	13588	2.79588	1	0.30558	47.0273
GOTERM_BP_FAT	GO:0007498~mesoderm development	11	0.061254	0.0348938	429201, 476357, 453663, 440771, 472456, 475368, 445050, 440651, 456182, 474299, 464386	1215	59	13588	2.08507	1	0.309329	47.6308
GOTERM_CC_FAT	GO:0005788~endoplasmic reticulum lumen	12	0.0668226	0.0364799	460659, 432019, 469472, 443003, 451325, 461019, 440518, 456451, 447940, 422269, 456225, 431004	1049	72	12504	1.98665	1	0.220631	40.8346
GOTERM_BP_FAT	GO:0001707~mesoderm formation	8	0.0445484	0.0375273	429201, 476357, 453663, 472456, 475368, 440651, 456182, 474299	1215	36	13588	2.48523	1	0.327879	50.1731
GOTERM_BP_FAT	GO:0051781~positive regulation of cell division	8	0.0445484	0.0375273	433447, 452833, 476002, 440582, 447466, 425311, 441543, 435697	1215	36	13588	2.48523	1	0.327879	50.1731
GOTERM_CC_FAT	GO:0031527~filopodium membrane	3	0.0167056	0.0375606	466238, 482954, 447929	1049	4	12504	8.93994	1	0.22346	41.765
GOTERM_CC_FAT	GO:0000790~nuclear chromatin	10	0.0556855	0.0379081	473396, 432182, 482721, 475373, 437239, 472456, 432967, 456359, 425009, 468521	1049	55	12504	2.16726	1	0.222353	42.0612
GOTERM_MF_FAT	GO:0005007~fibroblast growth factor receptor activity	3	0.0167056	0.0384746	448838, 473194, 475368	1129	4	13288	8.82728	1	0.570711	46.2545
GOTERM_MF_FAT	GO:0003896~DNA primase activity	3	0.0167056	0.0384746	473107, 426554, 447756	1129	4	13288	8.82728	1	0.570711	46.2545
GOTERM_MF_FAT	GO:0015174~basic amino acid transmembrane transporter activity	3	0.0167056	0.0384746	434669, 458923, 475083	1129	4	13288	8.82728	1	0.570711	46.2545
GOTERM_CC_FAT	GO:0000922~spindle pole	6	0.0334113	0.038676	428360, 457192, 466895, 421191, 427458, 443262	1049	23	12504	3.10955	1	0.223458	42.7109
GOTERM_BP_FAT	GO:0008652~cellular amino acid biosynthetic process	9	0.0501169	0.0389295	459556, 432463, 458681, 478190, 436963, 433907, 424287, 455917, 443409	1215	44	13588	2.28754	1	0.33713	51.4787
GOTERM_BP_FAT	GO:0030539~male genitalia development	5	0.0278427	0.0389311	433447, 455185, 468060, 471587, 477295	1215	15	13588	3.72785	1	0.336295	51.4802
GOTERM_BP_FAT	GO:0014014~negative regulation of gliogenesis	4	0.0222742	0.0396668	433355, 456459, 456642, 455134	1215	9	13588	4.97046	1	0.340669	52.1522
GOTERM_BP_FAT	GO:0045686~negative regulation of glial cell differentiation	4	0.0222742	0.0396668	433355, 456459, 456642, 455134	1215	9	13588	4.97046	1	0.340669	52.1522
GOTERM_BP_FAT	GO:0043933~macromolecular complex subunit organization	44	0.245016	0.0397241	427395, 469270, 440649, 467577, 439458, 467002, 433896, 435697, 439323, 466805, 460031, 433902, 442817, 451844, 435157, 440297, 474566, 456213, 440262, 468818, 461951, 477170, 465403, 477832, 448403, 466213, 472176, 443262, 423873, 469984, 421099, 477500, 447086, 421909, 466089, 432967, 458930, 477958, 428319, 460751, 422255, 428977, 434894, 447279	1215	367	13588	1.34081	1	0.340224	52.2042
GOTERM_BP_FAT	GO:0007242~intracellular signaling cascade	98	0.545718	0.0401818	430078, 441310, 471880, 456531, 456008, 463021, 476812, 472203, 437314, 480860, 444620, 421621, 459114, 459827, 472410, 426192, 452630, 450621, 458709, 453821, 463586, 470124, 426264, 482674, 430224, 473194, 451930, 468968, 429957, 425092, 469374, 447845, 430046, 473204, 433416, 429182, 436600, 451524, 426826, 438308, 452036, 475373, 469407, 447893, 464035, 433447, 439298, 431270, 465056, 469730,…	1215	915	13588	1.1978	1	0.342593	52.6174
GOTERM_BP_FAT	GO:0009628~response to abiotic stimulus	32	0.178194	0.040244	439233, 425428, 439888, 454059, 477679, 454338, 424377, 451238, 443088, 463021, 475793, 444821, 443409, 467325, 477295, 446698, 441342, 434041, 474803, 466986, 436600, 482444, 465691, 478262, 425150, 448273, 475373, 427537, 428318, 445485, 441746, 464988	1215	251	13588	1.42579	1	0.342181	52.6733
GOTERM_CC_FAT	GO:0044450~microtubule organizing center part	7	0.0389798	0.0410642	462260, 422649, 468194, 456536, 461814, 455077, 443262	1049	31	12504	2.6916	1	0.23276	44.6885
GOTERM_MF_FAT	GO:0015175~neutral amino acid transmembrane transporter activity	5	0.0278427	0.0411686	434669, 477926, 470413, 474148, 426014	1129	16	13288	3.67803	1	0.588201	48.5888
GOTERM_BP_FAT	GO:0048286~lung alveolus development	6	0.0334113	0.0412099	429201, 428457, 473181, 425092, 469875, 432000	1215	22	13588	3.05006	1	0.348045	53.5332
GOTERM_BP_FAT	GO:0030261~chromosome condensation	6	0.0334113	0.0412099	468560, 473858, 437778, 457312, 427288, 432427	1215	22	13588	3.05006	1	0.348045	53.5332
GOTERM_BP_FAT	GO:0001825~blastocyst formation	6	0.0334113	0.0412099	473181, 425696, 469875, 456182, 443129, 468521	1215	22	13588	3.05006	1	0.348045	53.5332
GOTERM_BP_FAT	GO:0006707~cholesterol catabolic process	3	0.0167056	0.0423555	451844, 456442, 428319	1215	4	13588	8.38765	1	0.355056	54.5341
GOTERM_BP_FAT	GO:0060737~prostate gland morphogenetic growth	3	0.0167056	0.0423555	466048, 468060, 475368	1215	4	13588	8.38765	1	0.355056	54.5341
GOTERM_BP_FAT	GO:0009448~gamma-aminobutyric acid metabolic process	3	0.0167056	0.0423555	432463, 475357, 443409	1215	4	13588	8.38765	1	0.355056	54.5341
GOTERM_BP_FAT	GO:0000076~DNA replication checkpoint	3	0.0167056	0.0423555	459257, 475373, 435026	1215	4	13588	8.38765	1	0.355056	54.5341
GOTERM_BP_FAT	GO:0034508~centromere complex assembly	3	0.0167056	0.0423555	442817, 435157, 477958	1215	4	13588	8.38765	1	0.355056	54.5341
GOTERM_BP_FAT	GO:0007095~mitotic cell cycle G2/M transition DNA damage checkpoint	3	0.0167056	0.0423555	437815, 462651, 456008	1215	4	13588	8.38765	1	0.355056	54.5341
GOTERM_BP_FAT	GO:0051567~histone H3-K9 methylation	3	0.0167056	0.0423555	432182, 437239, 476831	1215	4	13588	8.38765	1	0.355056	54.5341
GOTERM_BP_FAT	GO:0032808~lacrimal gland development	3	0.0167056	0.0423555	431410, 472456, 475368	1215	4	13588	8.38765	1	0.355056	54.5341
GOTERM_BP_FAT	GO:0021779~oligodendrocyte cell fate commitment	3	0.0167056	0.0423555	431410, 426863, 473757	1215	4	13588	8.38765	1	0.355056	54.5341
GOTERM_BP_FAT	GO:0045663~positive regulation of myoblast differentiation	3	0.0167056	0.0423555	457705, 473309, 455980	1215	4	13588	8.38765	1	0.355056	54.5341
GOTERM_BP_FAT	GO:0016127~sterol catabolic process	3	0.0167056	0.0423555	451844, 456442, 428319	1215	4	13588	8.38765	1	0.355056	54.5341
GOTERM_BP_FAT	GO:0060235~lens induction in camera-type eye	3	0.0167056	0.0423555	429201, 420847, 477295	1215	4	13588	8.38765	1	0.355056	54.5341
GOTERM_BP_FAT	GO:0060528~secretory columnal luminar epithelial cell differentiation involved in prostate glandular acinus development	3	0.0167056	0.0423555	434811, 433416, 453941	1215	4	13588	8.38765	1	0.355056	54.5341
GOTERM_BP_FAT	GO:0021889~olfactory bulb interneuron differentiation	3	0.0167056	0.0423555	423929, 445218, 425528	1215	4	13588	8.38765	1	0.355056	54.5341
GOTERM_BP_FAT	GO:0021978~telencephalon regionalization	3	0.0167056	0.0423555	429201, 468060, 454168	1215	4	13588	8.38765	1	0.355056	54.5341
GOTERM_BP_FAT	GO:0021778~oligodendrocyte cell fate specification	3	0.0167056	0.0423555	431410, 426863, 473757	1215	4	13588	8.38765	1	0.355056	54.5341
GOTERM_BP_FAT	GO:0021780~glial cell fate specification	3	0.0167056	0.0423555	431410, 426863, 473757	1215	4	13588	8.38765	1	0.355056	54.5341
GOTERM_BP_FAT	GO:0032297~negative regulation of DNA replication initiation	3	0.0167056	0.0423555	459257, 475373, 435026	1215	4	13588	8.38765	1	0.355056	54.5341
GOTERM_BP_FAT	GO:0030335~positive regulation of cell migration	8	0.0445484	0.0428499	428457, 461069, 470631, 457835, 445831, 439790, 422078, 439329	1215	37	13588	2.41806	1	0.357556	54.9596
GOTERM_BP_FAT	GO:0006006~glucose metabolic process	20	0.111371	0.0431591	472203, 439291, 460681, 428788, 458189, 420912, 475357, 425616, 463870, 429745, 481072, 447466, 468178, 439669, 432584, 460032, 460788, 455934, 473534, 426509	1215	140	13588	1.59765	1	0.358785	55.2239
GOTERM_BP_FAT	GO:0007178~transmembrane receptor protein serine/threonine kinase signaling pathway	13	0.0723911	0.0432962	429201, 475169, 466886, 441961, 479611, 445875, 440651, 456642, 474299, 432173, 482124, 456111, 470338	1215	78	13588	1.86392	1	0.358847	55.3406
GOTERM_BP_FAT	GO:0046546~development of primary male sexual characteristics	10	0.0556855	0.0435865	433447, 457162, 455185, 481458, 466048, 425243, 468060, 471587, 454693, 477295	1215	53	13588	2.1101	1	0.359935	55.5868
GOTERM_MF_FAT	GO:0030246~carbohydrate binding	37	0.206036	0.0438466	429201, 464456, 448906, 441251, 482075, 425311, 454414, 449592, 425598, 436222, 452833, 470631, 434072, 441910, 440582, 434096, 441598, 445495, 474780, 461845, 476352, 458964, 436807, 466827, 448838, 482407, 431815, 444380, 475368, 431478, 428734, 426223, 425319, 436652, 428319, 471444, 454211	1129	317	13288	1.37375	1	0.604235	50.8148
GOTERM_BP_FAT	GO:0009791~post-embryonic development	14	0.0779597	0.044677	429201, 421613, 435447, 463238, 474255, 436730, 428788, 454449, 454168, 439346, 455228, 441883, 475357, 444821	1215	87	13588	1.79965	1	0.366335	56.5001
GOTERM_BP_FAT	GO:0001910~regulation of leukocyte mediated cytotoxicity	7	0.0389798	0.0464507	448273, 465639, 453008, 435041, 434804, 447893, 450491	1215	30	13588	2.60949	1	0.377096	57.9477
GOTERM_BP_FAT	GO:0031341~regulation of cell killing	7	0.0389798	0.0464507	448273, 465639, 453008, 435041, 434804, 447893, 450491	1215	30	13588	2.60949	1	0.377096	57.9477
GOTERM_BP_FAT	GO:0046148~pigment biosynthetic process	7	0.0389798	0.0464507	473181, 427781, 434237, 471176, 431400, 477295, 447279	1215	30	13588	2.60949	1	0.377096	57.9477
GOTERM_BP_FAT	GO:0017015~regulation of transforming growth factor beta receptor signaling pathway	7	0.0389798	0.0464507	470631, 436387, 479390, 456294, 440651, 448554, 468521	1215	30	13588	2.60949	1	0.377096	57.9477
GOTERM_MF_FAT	GO:0043394~proteoglycan binding	4	0.0222742	0.0465603	429474, 470182, 472777, 473719	1129	10	13288	4.70788	1	0.61939	52.9781
GOTERM_MF_FAT	GO:0043395~heparan sulfate proteoglycan binding	4	0.0222742	0.0465603	429474, 470182, 472777, 473719	1129	10	13288	4.70788	1	0.61939	52.9781
GOTERM_MF_FAT	GO:0008134~transcription factor binding	34	0.189331	0.0465621	461211, 470585, 437815, 440649, 462333, 475356, 473597, 469894, 468521, 469732, 483030, 464329, 428360, 459245, 456531, 434811, 437692, 436387, 479390, 471431, 449633, 457162, 482721, 421761, 453179, 449116, 462651, 477170, 471093, 440651, 474697, 473515, 472456, 479685	1129	288	13288	1.38948	1	0.612126	52.9795
GOTERM_BP_FAT	GO:0051640~organelle localization	10	0.0556855	0.0483313	468560, 428360, 474249, 440297, 473858, 421191, 440649, 467299, 422649, 466793	1215	54	13588	2.07103	1	0.388315	59.4328
GOTERM_BP_FAT	GO:0060070~Wnt receptor signaling pathway through beta-catenin	5	0.0278427	0.0483476	476357, 441251, 446522, 473563, 480211	1215	16	13588	3.49486	1	0.387524	59.4455
GOTERM_BP_FAT	GO:0021795~cerebral cortex cell migration	5	0.0278427	0.0483476	452128, 457162, 447531, 445218, 465125	1215	16	13588	3.49486	1	0.387524	59.4455
GOTERM_BP_FAT	GO:0021904~dorsal/ventral neural tube patterning	5	0.0278427	0.0483476	429201, 482144, 468060, 432662, 431478	1215	16	13588	3.49486	1	0.387524	59.4455
GOTERM_BP_FAT	GO:0016337~cell-cell adhesion	30	0.167056	0.0486297	430778, 466048, 473309, 478132, 448601, 431270, 481857, 471494, 451238, 445248, 435941, 434072, 444585, 446511, 482954, 469685, 446981, 482124, 481414, 431930, 466827, 479450, 426461, 460242, 428457, 457705, 426938, 447088, 450386, 471444	1215	236	13588	1.42164	1	0.388423	59.6638
GOTERM_MF_FAT	GO:0004672~protein kinase activity	62	0.34525	0.0486486	430078, 424081, 431270, 438921, 479648, 433695, 475335, 472834, 473219, 474299, 471587, 447861, 456008, 463021, 449668, 437729, 423273, 477199, 472203, 467864, 475907, 466012, 438544, 475780, 420856, 460501, 466895, 473194, 480010, 474655, 439457, 469433, 470568, 451793, 436981, 460444, 432153, 458204, 468968, 429957, 440346, 482124, 480211, 448758, 443042, 478080, 432000, 447845, 476024, 452447,…	1129	583	13288	1.25167	1	0.6215	54.5818
GOTERM_BP_FAT	GO:0034622~cellular macromolecular complex assembly	28	0.155919	0.048877	427395, 433896, 467002, 467577, 435697, 460031, 433902, 442817, 435157, 468818, 461951, 477832, 477170, 448403, 466213, 472176, 423873, 469984, 421099, 477500, 447086, 458930, 432967, 466089, 477958, 460751, 422255, 428977	1215	217	13588	1.44304	1	0.389097	59.8544
GOTERM_BP_FAT	GO:0001755~neural crest cell migration	6	0.0334113	0.0489198	451711, 468060, 426426, 432662, 427251, 462724	1215	23	13588	2.91744	1	0.388478	59.8872
GOTERM_BP_FAT	GO:0033365~protein localization in organelle	15	0.0835282	0.0490959	456213, 468587, 430285, 448774, 483073, 467577, 436814, 431410, 463308, 469984, 420847, 458930, 465134, 460031, 447892	1215	97	13588	1.72941	1	0.3887	60.0223
GOTERM_BP_FAT	GO:0006605~protein targeting	19	0.105802	0.0491857	480734, 456213, 468587, 430285, 463072, 420912, 426322, 448774, 483073, 467577, 436814, 469984, 420847, 458930, 465134, 460031, 447892, 475164, 449182	1215	133	13588	1.59765	1	0.388381	60.091
GOTERM_MF_FAT	GO:0016563~transcription activator activity	31	0.172625	0.0500001	452128, 434642, 443328, 466048, 436730, 437815, 475056, 462333, 442156, 427504, 468521, 465662, 469732, 434811, 427091, 443088, 436387, 479318, 457162, 482721, 421761, 458784, 435769, 471093, 440651, 474697, 460958, 479685, 441372, 423422, 456182	1129	259	13288	1.40873	1	0.624832	55.5922
GOTERM_MF_FAT	GO:0051015~actin filament binding	9	0.0501169	0.0525381	427882, 466238, 471519, 437647, 478412, 477170, 450518, 452255, 449182	1129	49	13288	2.16178	1	0.636658	57.433
GOTERM_MF_FAT	GO:0008083~growth factor activity	19	0.105802	0.05256	433447, 429201, 461069, 451711, 457671, 476002, 425311, 479611, 460848, 435697, 444162, 468976, 452833, 474255, 434072, 440582, 447466, 472774, 441543	1129	141	13288	1.58599	1	0.630065	57.4486
GOTERM_BP_FAT	GO:0033344~cholesterol efflux	4	0.0222742	0.0529898	451844, 426771, 482444, 428319	1215	10	13588	4.47342	1	0.410907	62.901
GOTERM_BP_FAT	GO:0045446~endothelial cell differentiation	4	0.0222742	0.0529898	457835, 439329, 445875, 432000	1215	10	13588	4.47342	1	0.410907	62.901
GOTERM_BP_FAT	GO:0048863~stem cell differentiation	7	0.0389798	0.0534176	428360, 431986, 427091, 439346, 477295, 474299, 464386	1215	31	13588	2.52532	1	0.412575	63.205
GOTERM_BP_FAT	GO:0007431~salivary gland development	7	0.0389798	0.0534176	431410, 426624, 433447, 448838, 468060, 475368, 431605	1215	31	13588	2.52532	1	0.412575	63.205
GOTERM_MF_FAT	GO:0019900~kinase binding	13	0.0723911	0.0546911	423915, 453919, 422353, 444715, 469270, 445831, 482648, 439790, 480211, 477170, 464307, 420856, 424307	1129	85	13288	1.80007	1	0.638468	58.9383
GOTERM_BP_FAT	GO:0007272~ensheathment of neurons	8	0.0445484	0.0548966	445895, 447531, 480010, 449643, 426938, 473757, 423422, 473492	1215	39	13588	2.29406	1	0.420489	64.2381
GOTERM_BP_FAT	GO:0008366~axon ensheathment	8	0.0445484	0.0548966	445895, 447531, 480010, 449643, 426938, 473757, 423422, 473492	1215	39	13588	2.29406	1	0.420489	64.2381
GOTERM_MF_FAT	GO:0016645~oxidoreductase activity, acting on the CH-NH group of donors	6	0.0334113	0.0557063	458681, 436963, 425389, 430403, 455917, 427978	1129	25	13288	2.82473	1	0.638919	59.6307
GOTERM_BP_FAT	GO:0051493~regulation of cytoskeleton organization	15	0.0835282	0.0566461	429251, 469270, 440649, 471386, 439329, 468944, 455077, 457411, 479317, 482648, 468194, 461814, 476810, 474110, 452255	1215	99	13588	1.69448	1	0.429841	65.4248
GOTERM_BP_FAT	GO:0033043~regulation of organelle organization	21	0.11694	0.05702	423273, 433447, 429251, 443811, 457192, 469270, 440649, 471386, 439329, 468944, 455077, 473858, 457411, 479317, 482648, 468194, 461814, 466159, 476810, 452255, 474110	1215	154	13588	1.52503	1	0.431085	65.6735
GOTERM_BP_FAT	GO:0021532~neural tube patterning	6	0.0334113	0.057421	431410, 429201, 482144, 468060, 432662, 431478	1215	24	13588	2.79588	1	0.432477	65.9384
GOTERM_BP_FAT	GO:0010552~positive regulation of specific transcription from RNA polymerase II promoter	6	0.0334113	0.057421	422045, 481458, 482721, 468060, 427457, 468521	1215	24	13588	2.79588	1	0.432477	65.9384
GOTERM_CC_FAT	GO:0000794~condensed nuclear chromosome	8	0.0445484	0.0580745	473574, 466895, 470831, 435120, 482663, 442074, 428619, 445290	1049	42	12504	2.27046	1	0.311093	57.0425
GOTERM_MF_FAT	GO:0005096~GTPase activator activity	24	0.133645	0.0580835	422036, 459011, 473961, 421956, 429353, 443997, 444722, 429182, 457370, 468944, 457062, 467716, 469730, 440639, 467579, 452036, 440504, 448307, 440041, 443575, 422078, 433714, 443330, 469374	1129	192	13288	1.47121	1	0.648348	61.2093
GOTERM_CC_FAT	GO:0001673~male germ cell nucleus	5	0.0278427	0.0582111	444638, 432967, 475445, 442074, 428619	1049	18	12504	3.31109	1	0.308085	57.1304
GOTERM_CC_FAT	GO:0045120~pronucleus	5	0.0278427	0.0582111	428360, 475445, 423758, 427288, 425009	1049	18	12504	3.31109	1	0.308085	57.1304
GOTERM_BP_FAT	GO:0048592~eye morphogenesis	12	0.0668226	0.0584868	440451, 431410, 429201, 420847, 430778, 479390, 438109, 423522, 444821, 442692, 477295, 478492	1215	73	13588	1.83839	1	0.437663	66.633
GOTERM_BP_FAT	GO:0034637~cellular carbohydrate biosynthetic process	10	0.0556855	0.0588143	468677, 460681, 463870, 481072, 468178, 420912, 423076, 473713, 473534, 456225	1215	56	13588	1.99706	1	0.438598	66.8438
GOTERM_BP_FAT	GO:0060425~lung morphogenesis	5	0.0278427	0.0589039	426624, 433447, 429201, 468060, 445875	1215	17	13588	3.28928	1	0.438179	66.9012
GOTERM_MF_FAT	GO:0005344~oxygen transporter activity	4	0.0222742	0.0600871	447743, 469261, 454953, 463459	1129	11	13288	4.27989	1	0.654914	62.4948
GOTERM_CC_FAT	GO:0000792~heterochromatin	9	0.0501169	0.0602398	432182, 437239, 472456, 432967, 456359, 477958, 445290, 469894, 425009	1049	51	12504	2.10352	1	0.313559	58.4164
GOTERM_MF_FAT	GO:0015296~anion:cation symporter activity	5	0.0278427	0.0605183	445883, 448708, 443409, 470413, 445485	1129	18	13288	3.26936	1	0.65145	62.7661
GOTERM_BP_FAT	GO:0051241~negative regulation of multicellular organismal process	15	0.0835282	0.0607025	473181, 472683, 467181, 474566, 466048, 459114, 454059, 453941, 431478, 451524, 456642, 427457, 468976, 454641, 472463	1215	100	13588	1.67753	1	0.447359	68.0346
GOTERM_CC_FAT	GO:0005615~extracellular space	54	0.300702	0.0609366	429201, 473934, 466839, 468060, 470182, 482198, 475382, 444162, 426307, 470631, 455998, 474255, 472112, 444583, 457034, 478914, 431930, 445723, 429809, 482426, 476002, 441425, 444620, 475605, 452731, 456642, 466195, 432610, 463238, 428319, 439049, 457657, 461069, 464456, 441251, 452454, 440313, 479725, 455980, 441582, 444968, 473719, 468762, 476357, 479611, 431815, 479712, 429474, 465840, 447466,…	1049	511	12504	1.25964	1	0.313062	58.8497
GOTERM_BP_FAT	GO:0034330~cell junction organization	7	0.0389798	0.0609841	445895, 471519, 482407, 440866, 482826, 439458, 450386	1215	32	13588	2.4464	1	0.447992	68.2086
GOTERM_BP_FAT	GO:0030097~hemopoiesis	31	0.172625	0.0614075	461211, 429201, 435447, 481597, 436730, 477160, 477679, 451930, 425616, 447743, 454953, 458551, 456294, 444821, 478080, 432000, 476357, 473181, 482721, 458611, 438109, 475445, 428619, 427781, 434804, 454449, 426649, 477958, 466793, 447893, 456182	1215	251	13588	1.38123	1	0.449405	68.4686
GOTERM_CC_FAT	GO:0005938~cell cortex	17	0.0946653	0.0614347	477172, 469270, 428788, 479140, 461770, 477170, 473582, 482493, 436480, 421364, 468538, 435120, 437647, 478412, 435228, 433714, 453164	1049	126	12504	1.60824	1	0.311722	59.1569
GOTERM_BP_FAT	GO:0001704~formation of primary germ layer	8	0.0445484	0.0616355	429201, 476357, 453663, 472456, 475368, 440651, 456182, 474299	1215	40	13588	2.23671	1	0.449733	68.6079
GOTERM_BP_FAT	GO:0048534~hemopoietic or lymphoid organ development	34	0.189331	0.0631671	429201, 461211, 435447, 481597, 436730, 477160, 472816, 477679, 451930, 427457, 425616, 447743, 454953, 458551, 456294, 444821, 478080, 432000, 476357, 473181, 482721, 458611, 475445, 438109, 428619, 447348, 427781, 434804, 454449, 426649, 477958, 466793, 447893, 456182	1215	281	13588	1.35317	1	0.457172	69.528
GOTERM_BP_FAT	GO:0006364~rRNA processing	12	0.0668226	0.0634123	429781, 467182, 478766, 464045, 437020, 472046, 434152, 482994, 446661, 426847, 480337, 460639	1215	74	13588	1.81355	1	0.457567	69.6729
GOTERM_BP_FAT	GO:0021700~developmental maturation	15	0.0835282	0.0649503	422045, 444638, 448838, 465125, 440260, 443802, 446000, 424063, 468818, 463328, 453941, 477679, 447743, 446981, 432000	1215	101	13588	1.66092	1	0.464889	70.5673
GOTERM_BP_FAT	GO:0006105~succinate metabolic process	3	0.0167056	0.0664605	438348, 475357, 447893	1215	5	13588	6.71012	1	0.471938	71.4211
GOTERM_BP_FAT	GO:0030174~regulation of DNA replication initiation	3	0.0167056	0.0664605	459257, 475373, 435026	1215	5	13588	6.71012	1	0.471938	71.4211
GOTERM_BP_FAT	GO:0043094~cellular metabolic compound salvage	3	0.0167056	0.0664605	478190, 480285, 447279	1215	5	13588	6.71012	1	0.471938	71.4211
GOTERM_BP_FAT	GO:0060045~positive regulation of cardiac muscle cell proliferation	3	0.0167056	0.0664605	448838, 456169, 475368	1215	5	13588	6.71012	1	0.471938	71.4211
GOTERM_BP_FAT	GO:0048318~axial mesoderm development	3	0.0167056	0.0664605	453663, 445050, 464386	1215	5	13588	6.71012	1	0.471938	71.4211
GOTERM_BP_FAT	GO:0009265~2'-deoxyribonucleotide biosynthetic process	3	0.0167056	0.0664605	460286, 467372, 480285	1215	5	13588	6.71012	1	0.471938	71.4211
GOTERM_BP_FAT	GO:0034968~histone lysine methylation	3	0.0167056	0.0664605	432182, 437239, 476831	1215	5	13588	6.71012	1	0.471938	71.4211
GOTERM_BP_FAT	GO:0001957~intramembranous ossification	3	0.0167056	0.0664605	441342, 450600, 428744	1215	5	13588	6.71012	1	0.471938	71.4211
GOTERM_BP_FAT	GO:0046653~tetrahydrofolate metabolic process	3	0.0167056	0.0664605	430403, 467402, 427978	1215	5	13588	6.71012	1	0.471938	71.4211
GOTERM_BP_FAT	GO:0006940~regulation of smooth muscle contraction	6	0.0334113	0.0667132	473181, 469270, 421364, 454641, 454059, 477603	1215	25	13588	2.68405	1	0.472323	71.5617
GOTERM_BP_FAT	GO:0051651~maintenance of location in cell	6	0.0334113	0.0667132	421191, 482648, 440866, 477170, 466793, 428319	1215	25	13588	2.68405	1	0.472323	71.5617
GOTERM_BP_FAT	GO:0006909~phagocytosis	9	0.0501169	0.0671027	458964, 451844, 455998, 447030, 426771, 461964, 469880, 471047, 476352	1215	49	13588	2.05412	1	0.473419	71.7771
GOTERM_BP_FAT	GO:0030029~actin filament-based process	23	0.128077	0.0672119	423322, 466238, 450128, 454651, 438132, 471386, 477073, 477170, 480950, 450518, 442919, 452020, 452036, 474354, 438880, 478398, 437647, 440866, 478413, 456072, 478412, 452255, 444664	1215	176	13588	1.46149	1	0.473051	71.8372
GOTERM_BP_FAT	GO:0055021~regulation of cardiac muscle growth	4	0.0222742	0.0681582	448838, 456169, 475368, 456642	1215	11	13588	4.06674	1	0.477014	72.353
GOTERM_BP_FAT	GO:0006144~purine base metabolic process	4	0.0222742	0.0681582	473181, 471176, 431400, 447279	1215	11	13588	4.06674	1	0.477014	72.353
GOTERM_BP_FAT	GO:0046823~negative regulation of nucleocytoplasmic transport	4	0.0222742	0.0681582	458014, 436600, 444561, 466793	1215	11	13588	4.06674	1	0.477014	72.353
GOTERM_BP_FAT	GO:0045132~meiotic chromosome segregation	4	0.0222742	0.0681582	470831, 456960, 447035, 482663	1215	11	13588	4.06674	1	0.477014	72.353
GOTERM_BP_FAT	GO:0015671~oxygen transport	4	0.0222742	0.0681582	447743, 469261, 454953, 463459	1215	11	13588	4.06674	1	0.477014	72.353
GOTERM_BP_FAT	GO:0055024~regulation of cardiac muscle tissue development	4	0.0222742	0.0681582	448838, 456169, 475368, 456642	1215	11	13588	4.06674	1	0.477014	72.353
GOTERM_BP_FAT	GO:0002076~osteoblast development	4	0.0222742	0.0681582	473396, 482144, 468060, 440651	1215	11	13588	4.06674	1	0.477014	72.353
GOTERM_BP_FAT	GO:0060043~regulation of cardiac muscle cell proliferation	4	0.0222742	0.0681582	448838, 456169, 475368, 456642	1215	11	13588	4.06674	1	0.477014	72.353
GOTERM_BP_FAT	GO:0016072~rRNA metabolic process	12	0.0668226	0.0686003	429781, 467182, 478766, 464045, 437020, 472046, 434152, 482994, 446661, 426847, 480337, 460639	1215	75	13588	1.78937	1	0.478351	72.5909
GOTERM_BP_FAT	GO:0001756~somitogenesis	8	0.0445484	0.0688573	476357, 475986, 472456, 450600, 431270, 480394, 440651, 445858	1215	41	13588	2.18215	1	0.478733	72.7283
GOTERM_BP_FAT	GO:0006937~regulation of muscle contraction	8	0.0445484	0.0688573	460659, 473181, 467181, 469270, 421364, 454641, 454059, 477603	1215	41	13588	2.18215	1	0.478733	72.7283
GOTERM_BP_FAT	GO:0046620~regulation of organ growth	7	0.0389798	0.0691527	445218, 448838, 456169, 425243, 472456, 475368, 456642	1215	33	13588	2.37227	1	0.479308	72.8854
GOTERM_BP_FAT	GO:0006029~proteoglycan metabolic process	7	0.0389798	0.0691527	444162, 447832, 448906, 481414, 473713, 431930, 425598	1215	33	13588	2.37227	1	0.479308	72.8854
GOTERM_BP_FAT	GO:0021696~cerebellar cortex morphogenesis	5	0.0278427	0.0705794	440094, 482144, 479978, 443328, 432662	1215	18	13588	3.10654	1	0.485595	73.6324
GOTERM_BP_FAT	GO:0022029~telencephalon cell migration	5	0.0278427	0.0705794	452128, 457162, 447531, 445218, 465125	1215	18	13588	3.10654	1	0.485595	73.6324
GOTERM_CC_FAT	GO:0005829~cytosol	57	0.317407	0.0711085	431986, 463349, 438348, 434237, 456201, 428788, 440649, 481207, 427457, 433350, 449051, 436185, 424307, 430589, 479318, 429219, 437314, 456781, 459114, 452630, 450559, 457497, 428974, 426264, 456582, 457206, 426509, 436117, 435794, 457192, 469270, 437815, 458189, 475356, 447743, 432153, 458204, 478398, 454953, 439790, 458077, 480211, 444561, 444821, 426586, 477309, 469261, 440260, 463459, 423104,…	1049	549	12504	1.23759	1	0.348717	64.7164
GOTERM_CC_FAT	GO:0000178~exosome (RNase complex)	4	0.0222742	0.072929	464045, 437020, 434152, 460639	1049	12	12504	3.97331	1	0.352362	65.6806
GOTERM_BP_FAT	GO:0007160~cell-matrix adhesion	9	0.0501169	0.0739309	449894, 451146, 480550, 434072, 469685, 482407, 478950, 464705, 431815	1215	50	13588	2.01304	1	0.501251	75.3114
GOTERM_BP_FAT	GO:0006325~chromatin organization	37	0.206036	0.0743579	461211, 464288, 427395, 437239, 477269, 469875, 467002, 469894, 427273, 482431, 473396, 444697, 437692, 456359, 476831, 433902, 442817, 482721, 472806, 461951, 477832, 425150, 466213, 472176, 423873, 432182, 421099, 447086, 432967, 466089, 477958, 430151, 460751, 422255, 425009, 428977, 434894	1215	315	13588	1.31362	1	0.502385	75.5179
GOTERM_MF_FAT	GO:0017017~MAP kinase tyrosine/serine/threonine phosphatase activity	4	0.0222742	0.075219	426070, 478343, 449579, 433694	1129	12	13288	3.92324	1	0.727088	70.9904
GOTERM_MF_FAT	GO:0033549~MAP kinase phosphatase activity	4	0.0222742	0.075219	426070, 478343, 449579, 433694	1129	12	13288	3.92324	1	0.727088	70.9904
GOTERM_BP_FAT	GO:0010324~membrane invagination	24	0.133645	0.0754952	458964, 451844, 447030, 480390, 469270, 468060, 461964, 477073, 469880, 444380, 471047, 426307, 427131, 455998, 426771, 477500, 444583, 447309, 476352, 444664, 453164, 449182, 442694, 450367	1215	188	13588	1.42769	1	0.506933	76.0599
GOTERM_BP_FAT	GO:0006897~endocytosis	24	0.133645	0.0754952	458964, 451844, 447030, 480390, 469270, 468060, 461964, 477073, 469880, 444380, 471047, 426307, 427131, 455998, 426771, 477500, 444583, 447309, 476352, 444664, 453164, 449182, 442694, 450367	1215	188	13588	1.42769	1	0.506933	76.0599
GOTERM_MF_FAT	GO:0019901~protein kinase binding	11	0.061254	0.0760625	423915, 453919, 422353, 444715, 482648, 439790, 480211, 477170, 464307, 420856, 424307	1129	71	13288	1.82348	1	0.725436	71.4064
GOTERM_BP_FAT	GO:0021575~hindbrain morphogenesis	6	0.0334113	0.0767892	440094, 423929, 482144, 479978, 443328, 432662	1215	26	13588	2.58082	1	0.512168	76.6629
GOTERM_BP_FAT	GO:0001947~heart looping	6	0.0334113	0.0767892	433447, 476357, 468060, 440260, 440651, 430589	1215	26	13588	2.58082	1	0.512168	76.6629
GOTERM_BP_FAT	GO:0046394~carboxylic acid biosynthetic process	19	0.105802	0.0778433	478190, 449643, 462333, 478275, 455917, 465056, 439368, 436963, 458681, 432463, 459556, 469220, 424287, 454806, 433907, 456442, 461652, 448054, 443409	1215	141	13588	1.507	1	0.5162	77.1435
GOTERM_BP_FAT	GO:0016053~organic acid biosynthetic process	19	0.105802	0.0778433	478190, 449643, 462333, 478275, 455917, 465056, 439368, 436963, 458681, 432463, 459556, 469220, 424287, 454806, 433907, 456442, 461652, 448054, 443409	1215	141	13588	1.507	1	0.5162	77.1435
GOTERM_BP_FAT	GO:0035137~hindlimb morphogenesis	7	0.0389798	0.077922	433447, 474255, 479978, 468060, 453941, 431478, 474299	1215	34	13588	2.30249	1	0.515625	77.1789
GOTERM_BP_FAT	GO:0051656~establishment of organelle localization	7	0.0389798	0.077922	468560, 428360, 440297, 473858, 440649, 467299, 422649	1215	34	13588	2.30249	1	0.515625	77.1789
GOTERM_BP_FAT	GO:0006163~purine nucleotide metabolic process	21	0.11694	0.0780911	480597, 473181, 467181, 451377, 430046, 439298, 463199, 470171, 455917, 473452, 454059, 480285, 448273, 472285, 461820, 422774, 440885, 454641, 431400, 420845, 447279	1215	160	13588	1.46784	1	0.515475	77.2551
GOTERM_MF_FAT	GO:0004386~helicase activity	17	0.0946653	0.0796153	439711, 474803, 466986, 433870, 467036, 472806, 475445, 443100, 424440, 449399, 444697, 421909, 465037, 477958, 460014, 466159, 446698	1129	129	13288	1.55105	1	0.736579	73.0977
GOTERM_CC_FAT	GO:0005901~caveola	6	0.0334113	0.0802015	451844, 440297, 427537, 420615, 469270, 453058	1049	28	12504	2.55427	1	0.377104	69.2931
GOTERM_CC_FAT	GO:0017053~transcriptional repressor complex	6	0.0334113	0.0802015	464288, 436387, 447529, 469894, 442692, 474047	1049	28	12504	2.55427	1	0.377104	69.2931
GOTERM_MF_FAT	GO:0019205~nucleobase, nucleoside, nucleotide kinase activity	7	0.0389798	0.0802796	460286, 451377, 450074, 478134, 424450, 433985, 480285	1129	36	13288	2.28855	1	0.734087	73.4033
GOTERM_BP_FAT	GO:0001841~neural tube formation	9	0.0501169	0.0811633	438308, 474354, 468060, 471897, 446511, 458551, 464307, 431478, 430589	1215	51	13588	1.97357	1	0.528726	78.5966
GOTERM_BP_FAT	GO:0045666~positive regulation of neuron differentiation	5	0.0278427	0.0833407	482144, 468060, 464307, 431310, 477295	1215	19	13588	2.94304	1	0.537607	79.5017
GOTERM_BP_FAT	GO:0021885~forebrain cell migration	5	0.0278427	0.0833407	452128, 457162, 447531, 445218, 465125	1215	19	13588	2.94304	1	0.537607	79.5017
GOTERM_BP_FAT	GO:0051224~negative regulation of protein transport	5	0.0278427	0.0833407	458014, 436600, 444561, 477170, 466793	1215	19	13588	2.94304	1	0.537607	79.5017
GOTERM_BP_FAT	GO:0043066~negative regulation of apoptosis	29	0.161488	0.0835257	433447, 452128, 463349, 426473, 468521, 444162, 428360, 458014, 431930, 430589, 443598, 475169, 473181, 448838, 471519, 441425, 475605, 453941, 456459, 478262, 448273, 425243, 472456, 447084, 477958, 422649, 432662, 477603, 447893	1215	239	13588	1.357	1	0.537483	79.5769
GOTERM_MF_FAT	GO:0016877~ligase activity, forming carbon-sulfur bonds	6	0.0334113	0.0837382	461234, 474116, 458981, 427186, 454338, 447357	1129	28	13288	2.52208	1	0.744088	74.9428
GOTERM_MF_FAT	GO:0001948~glycoprotein binding	5	0.0278427	0.0838651	429474, 470182, 472777, 473719, 477170	1129	20	13288	2.94243	1	0.739304	74.9977
GOTERM_BP_FAT	GO:0009991~response to extracellular stimulus	18	0.100234	0.0839952	441342, 475605, 458189, 475356, 439346, 423559, 482444, 479712, 475335, 477679, 451524, 454727, 421545, 475986, 469685, 445762, 477295, 445723	1215	133	13588	1.51356	1	0.538626	79.7667
GOTERM_BP_FAT	GO:0009064~glutamine family amino acid metabolic process	8	0.0445484	0.0847528	432463, 436963, 482349, 438348, 432153, 461820, 475357, 443409	1215	43	13588	2.08066	1	0.541032	80.0693
GOTERM_BP_FAT	GO:0000578~embryonic axis specification	4	0.0222742	0.0850438	470702, 482189, 430589, 464386	1215	12	13588	3.72785	1	0.541369	80.1844
GOTERM_BP_FAT	GO:0032387~negative regulation of intracellular transport	4	0.0222742	0.0850438	458014, 436600, 444561, 466793	1215	12	13588	3.72785	1	0.541369	80.1844
GOTERM_BP_FAT	GO:0060706~cell differentiation involved in embryonic placenta development	4	0.0222742	0.0850438	449116, 461814, 456182, 472410	1215	12	13588	3.72785	1	0.541369	80.1844
GOTERM_BP_FAT	GO:0060420~regulation of heart growth	4	0.0222742	0.0850438	448838, 456169, 475368, 456642	1215	12	13588	3.72785	1	0.541369	80.1844
GOTERM_BP_FAT	GO:0006536~glutamate metabolic process	4	0.0222742	0.0850438	436963, 438348, 475357, 443409	1215	12	13588	3.72785	1	0.541369	80.1844
GOTERM_CC_FAT	GO:0009898~internal side of plasma membrane	32	0.178194	0.0861064	438348, 460048, 473194, 476249, 469731, 454770, 481696, 427982, 461652, 435120, 437647, 478413, 479029, 458433, 480390, 425696, 466336, 471519, 456781, 426417, 429353, 459827, 442002, 426826, 448384, 473576, 431949, 440866, 439025, 456283, 444664, 464357	1049	287	12504	1.32905	1	0.395472	71.9629
GOTERM_CC_FAT	GO:0030018~Z disc	8	0.0445484	0.0866305	463308, 450128, 473422, 477172, 478412, 471412, 480950, 473582	1049	46	12504	2.07303	1	0.393531	72.1891
GOTERM_BP_FAT	GO:0060021~palate development	7	0.0389798	0.0872869	473396, 461777, 435647, 442181, 471587, 431930, 474299	1215	35	13588	2.23671	1	0.55019	81.0507
GOTERM_BP_FAT	GO:0050680~negative regulation of epithelial cell proliferation	6	0.0334113	0.0876357	431410, 429201, 434811, 427091, 473194, 431478	1215	27	13588	2.48523	1	0.550746	81.1822
GOTERM_MF_FAT	GO:0015294~solute:cation symporter activity	11	0.061254	0.0881265	445883, 477926, 425602, 448708, 429351, 443409, 434384, 470413, 474148, 445485, 452670	1129	73	13288	1.77352	1	0.752124	76.7761
GOTERM_CC_FAT	GO:0005605~basal lamina	4	0.0222742	0.0891128	426624, 463333, 425091, 439458	1049	13	12504	3.66767	1	0.398713	73.2377
GOTERM_BP_FAT	GO:0022604~regulation of cell morphogenesis	14	0.0779597	0.0904601	479978, 426418, 440313, 430078, 482407, 450518, 426192, 447531, 428457, 474354, 438880, 467299, 437647, 431605	1215	97	13588	1.61412	1	0.561788	82.2153
GOTERM_MF_FAT	GO:0000166~nucleotide binding	203	1.13042	0.090904	461234, 472501, 479648, 474299, 429745, 449668, 474409, 467402, 437729, 472414, 472203, 467864, 478797, 481548, 459827, 475907, 426048, 446803, 472716, 465346, 462255, 426509, 425955, 454823, 473194, 466895, 433243, 433896, 439457, 469433, 460286, 450074, 444697, 468968, 429957, 449377, 458981, 482124, 443042, 446698, 422063, 476024, 452447, 481663, 442217, 434204, 440262, 466986, 424440, 445935,…	1129	2183	13288	1.09448	1	0.758228	77.8706
GOTERM_BP_FAT	GO:0008406~gonad development	13	0.0723911	0.0914649	457162, 466048, 459046, 422899, 477679, 436222, 481458, 425243, 472456, 482124, 454693, 447893, 432000	1215	88	13588	1.65211	1	0.565035	82.5697
GOTERM_MF_FAT	GO:0016504~peptidase activator activity	4	0.0222742	0.0918385	469270, 482407, 473521, 473597	1129	13	13288	3.62145	1	0.7569	78.2279
GOTERM_MF_FAT	GO:0004467~long-chain-fatty-acid-CoA ligase activity	4	0.0222742	0.0918385	461234, 427186, 454338, 447357	1129	13	13288	3.62145	1	0.7569	78.2279
GOTERM_MF_FAT	GO:0030169~low-density lipoprotein binding	4	0.0222742	0.0918385	426307, 451844, 472112, 476352	1129	13	13288	3.62145	1	0.7569	78.2279
GOTERM_BP_FAT	GO:0040017~positive regulation of locomotion	8	0.0445484	0.0934221	428457, 461069, 470631, 457835, 445831, 439790, 422078, 439329	1215	44	13588	2.03337	1	0.572153	83.2411
GOTERM_BP_FAT	GO:0060351~cartilage development involved in endochondral bone morphogenesis	3	0.0167056	0.0939031	441342, 425091, 431930	1215	6	13588	5.59177	1	0.573169	83.4023
GOTERM_BP_FAT	GO:0015802~basic amino acid transport	3	0.0167056	0.0939031	434669, 458923, 475083	1215	6	13588	5.59177	1	0.573169	83.4023
GOTERM_BP_FAT	GO:0060601~lateral sprouting from an epithelium	3	0.0167056	0.0939031	482144, 475368, 456642	1215	6	13588	5.59177	1	0.573169	83.4023
GOTERM_BP_FAT	GO:0051310~metaphase plate congression	3	0.0167056	0.0939031	468560, 428360, 440297	1215	6	13588	5.59177	1	0.573169	83.4023
GOTERM_BP_FAT	GO:0021527~spinal cord association neuron differentiation	3	0.0167056	0.0939031	423929, 421175, 426863	1215	6	13588	5.59177	1	0.573169	83.4023
GOTERM_BP_FAT	GO:0060707~trophoblast giant cell differentiation	3	0.0167056	0.0939031	449116, 461814, 472410	1215	6	13588	5.59177	1	0.573169	83.4023
GOTERM_BP_FAT	GO:0009950~dorsal/ventral axis specification	3	0.0167056	0.0939031	431410, 449116, 474299	1215	6	13588	5.59177	1	0.573169	83.4023
GOTERM_BP_FAT	GO:0048541~Peyer's patch development	3	0.0167056	0.0939031	473181, 436730, 447893	1215	6	13588	5.59177	1	0.573169	83.4023
GOTERM_MF_FAT	GO:0003684~damaged DNA binding	6	0.0334113	0.0944634	460384, 440709, 432967, 462651, 465056, 460493	1129	29	13288	2.43511	1	0.762114	79.2027
GOTERM_BP_FAT	GO:0008585~female gonad development	9	0.0501169	0.0968374	472456, 482124, 422899, 459046, 454693, 447893, 477679, 432000, 436222	1215	53	13588	1.89909	1	0.58401	84.3544
GOTERM_MF_FAT	GO:0008034~lipoprotein binding	5	0.0278427	0.0969586	426307, 451844, 472112, 428319, 476352	1129	21	13288	2.80231	1	0.766625	80.0914
GOTERM_BP_FAT	GO:0033692~cellular polysaccharide biosynthetic process	5	0.0278427	0.0971433	463870, 468178, 420912, 473713, 456225	1215	20	13588	2.79588	1	0.584278	84.4506
GOTERM_BP_FAT	GO:0042558~pteridine and derivative metabolic process	5	0.0278427	0.0971433	430285, 430403, 434377, 467402, 427978	1215	20	13588	2.79588	1	0.584278	84.4506
GOTERM_BP_FAT	GO:0006865~amino acid transport	11	0.061254	0.0989262	434669, 428457, 477926, 441856, 458923, 475083, 467165, 443409, 470413, 474148, 426014	1215	71	13588	1.73266	1	0.590333	85.0004
GOTERM_BP_FAT	GO:0030036~actin cytoskeleton organization	21	0.11694	0.0991957	423322, 466238, 438132, 471386, 477073, 477170, 480950, 450518, 442919, 452020, 452036, 474354, 438880, 478398, 437647, 440866, 478413, 456072, 478412, 452255, 444664	1215	165	13588	1.42336	1	0.59044	85.0819
GOTERM_BP_FAT	GO:0030336~negative regulation of cell migration	6	0.0334113	0.0992334	473181, 468060, 456781, 473078, 443715, 431605	1215	28	13588	2.39647	1	0.589648	85.0933

## Sheet: Ebf2-pos E11.5 GOs
Category	Term	Count	%	PValue	Genes	List Total	Pop Hits	Pop Total	Fold Enrichment	Bonferroni	Benjamini	FDR
GOTERM_CC_FAT	GO:0043005~neuron projection	86	0.791678	3.09717e-42	471541, 431808, 461194, 451630, 448528, 420678, 422407, 441979, 442426, 447552, 433055, 448336, 482146, 471313, 450119, 444540, 454367, 453235, 459156, 441159, 466666, 429682, 421282, 445585, 444006, 456638, 442536, 423708, 437904, 453648, 470930, 472396, 479327, 455019, 433576, 445335, 464962, 477722, 450229, 450381, 428961, 461219, 468328, 442905, 433919, 479914, 438085, 477154, 430729, 460159,…	769	245	12504	5.70762	1.07782e-39	1.07782e-39	4.23233e-39
GOTERM_CC_FAT	GO:0045202~synapse	94	0.865323	5.03129e-39	471541, 432648, 431808, 461434, 430302, 450933, 477930, 461632, 471915, 422407, 430980, 466368, 443397, 442426, 448336, 479350, 471746, 476696, 459289, 463351, 445615, 431877, 457035, 467263, 444540, 456681, 472418, 465921, 421521, 472796, 466666, 445387, 467668, 429682, 421282, 444006, 442536, 456638, 423708, 453648, 470930, 453827, 479327, 478583, 440008, 477722, 457220, 468927, 478442, 450229,…	769	319	12504	4.79137	1.75089e-36	8.75445e-37	6.87533e-36
GOTERM_BP_FAT	GO:0031175~neuron projection development	66	0.607567	4.34988e-30	454013, 461194, 451630, 481537, 420678, 433090, 476702, 461632, 422407, 434487, 441979, 480531, 432689, 451849, 425418, 459156, 462094, 446653, 441159, 429682, 466582, 447821, 435034, 445585, 479424, 456638, 438383, 437904, 426898, 472396, 437199, 440008, 467237, 461219, 476864, 445686, 438798, 423814, 443088, 463371, 439328, 428859, 425456, 462579, 447432, 469046, 439548, 455836, 440630, 471485,…	769	218	13588	5.34954	9.66979e-27	9.66979e-27	7.57114e-27
GOTERM_BP_FAT	GO:0048666~neuron development	75	0.690417	4.49332e-29	454013, 461194, 451630, 481537, 420678, 433090, 476702, 461632, 422407, 434487, 473592, 441979, 468783, 480531, 432689, 457586, 429685, 451849, 425418, 459156, 462094, 446653, 441159, 429682, 466582, 447821, 435034, 445585, 479424, 456638, 438383, 466088, 437904, 426898, 472396, 437199, 440008, 467237, 461219, 472815, 476864, 445686, 460161, 438798, 435764, 423814, 443088, 463371, 473667, 439328,…	769	292	13588	4.53845	9.98865e-26	4.99432e-26	7.8208e-26
GOTERM_BP_FAT	GO:0030182~neuron differentiation	88	0.810089	6.64597e-29	454013, 461194, 451630, 481537, 420678, 433090, 476702, 461632, 422407, 434487, 473592, 441979, 468783, 480531, 432689, 457586, 429685, 451849, 425418, 459156, 462094, 446653, 441159, 467441, 429682, 466582, 447821, 435034, 445585, 479424, 456638, 456327, 438383, 436327, 466088, 437904, 464474, 471878, 426898, 472396, 437199, 440008, 467237, 432095, 461219, 472815, 476864, 445686, 460161, 447028,…	769	399	13588	3.89708	1.4774e-25	4.92467e-26	1.15676e-25
GOTERM_CC_FAT	GO:0044456~synapse part	66	0.607567	7.70811e-29	471541, 432648, 431808, 430302, 477930, 450933, 461632, 430980, 442426, 448336, 479350, 471746, 476696, 459289, 463351, 445615, 431877, 467263, 457035, 456681, 472418, 465921, 472796, 421521, 466666, 445387, 429682, 421282, 444006, 442536, 423708, 453648, 453827, 440008, 478583, 477722, 457220, 468927, 450229, 450381, 438219, 482172, 479914, 472722, 470321, 446635, 460159, 473189, 437459, 452858,…	769	212	12504	5.0621	2.68242e-26	8.94141e-27	1.05332e-25
GOTERM_BP_FAT	GO:0048858~cell projection morphogenesis	61	0.561539	9.61346e-28	454013, 461194, 451630, 420678, 433090, 476702, 461632, 422407, 434487, 441979, 480531, 457586, 429685, 451849, 425418, 450310, 441159, 429682, 466582, 447821, 435034, 445585, 483109, 479424, 438383, 437904, 426898, 472396, 437199, 440008, 467237, 476864, 438798, 423814, 443088, 463371, 439328, 464321, 428859, 425456, 462579, 447432, 469046, 439548, 455836, 440630, 471485, 469260, 444602, 461801,…	769	202	13588	5.3359	2.13707e-24	5.34268e-25	1.67326e-24
GOTERM_BP_FAT	GO:0048667~cell morphogenesis involved in neuron differentiation	57	0.524717	7.98078e-27	454013, 461194, 451630, 420678, 433090, 476702, 461632, 422407, 434487, 441979, 429685, 451849, 425418, 441159, 466582, 429682, 447821, 435034, 445585, 479424, 438383, 437904, 426898, 472396, 437199, 440008, 467237, 476864, 438798, 423814, 443088, 463371, 473667, 439328, 428859, 425456, 462579, 447432, 469046, 439548, 455836, 440630, 471485, 469260, 444602, 461801, 474183, 456310, 435095, 435930,…	769	182	13588	5.53392	1.77413e-23	3.54826e-24	1.38909e-23
GOTERM_BP_FAT	GO:0048812~neuron projection morphogenesis	56	0.515511	9.6786e-27	454013, 461194, 451630, 420678, 433090, 476702, 461632, 422407, 434487, 441979, 480531, 451849, 425418, 441159, 466582, 429682, 447821, 435034, 445585, 479424, 438383, 437904, 426898, 472396, 437199, 440008, 467237, 476864, 438798, 423814, 443088, 463371, 439328, 428859, 425456, 462579, 447432, 469046, 439548, 455836, 440630, 471485, 469260, 444602, 461801, 474183, 456310, 435095, 435930, 421256,…	769	176	13588	5.62218	2.15155e-23	3.58592e-24	1.6846e-23
GOTERM_BP_FAT	GO:0032990~cell part morphogenesis	61	0.561539	1.69616e-26	454013, 461194, 451630, 420678, 433090, 476702, 461632, 422407, 434487, 441979, 480531, 457586, 429685, 451849, 425418, 450310, 441159, 429682, 466582, 447821, 435034, 445585, 483109, 479424, 438383, 437904, 426898, 472396, 437199, 440008, 467237, 476864, 438798, 423814, 443088, 463371, 439328, 464321, 428859, 425456, 462579, 447432, 469046, 439548, 455836, 440630, 471485, 469260, 444602, 461801,…	769	212	13588	5.08421	3.77056e-23	5.38651e-24	2.95223e-23
GOTERM_BP_FAT	GO:0030030~cell projection organization	75	0.690417	1.87263e-26	454013, 461194, 451630, 481537, 420678, 433090, 476702, 461632, 422407, 434487, 441979, 480531, 432689, 457586, 429685, 451849, 425418, 459156, 462094, 446653, 450310, 441159, 429682, 466582, 447821, 435034, 445585, 483109, 479424, 456638, 438383, 437904, 470029, 426898, 472396, 437199, 440008, 467237, 461219, 476864, 445686, 438798, 423814, 443088, 463371, 473667, 439328, 464321, 428859, 425456,…	769	319	13588	4.15432	4.16285e-23	5.20356e-24	3.25938e-23
GOTERM_BP_FAT	GO:0007409~axonogenesis	53	0.487895	8.09439e-26	454013, 461194, 451630, 420678, 433090, 476702, 461632, 422407, 434487, 441979, 451849, 425418, 441159, 466582, 429682, 447821, 435034, 445585, 479424, 438383, 437904, 426898, 472396, 437199, 440008, 467237, 476864, 438798, 423814, 443088, 463371, 439328, 425456, 428859, 462579, 447432, 469046, 439548, 455836, 440630, 471485, 469260, 444602, 461801, 474183, 456310, 435095, 421256, 463259, 461566,…	769	163	13588	5.74536	1.79938e-22	1.99931e-23	1.40886e-22
GOTERM_BP_FAT	GO:0000904~cell morphogenesis involved in differentiation	58	0.533922	5.41502e-24	454013, 461194, 451630, 420678, 433090, 476702, 461632, 422407, 434487, 441979, 429685, 451849, 425418, 441159, 429682, 466582, 447821, 435034, 445585, 479424, 438383, 437904, 426898, 472396, 437199, 440008, 467237, 476864, 438798, 423814, 443088, 463371, 473667, 439328, 428859, 425456, 462579, 447432, 469046, 439548, 455836, 440630, 471485, 469260, 444602, 461801, 474183, 456310, 435095, 435930,…	769	212	13588	4.83416	1.20376e-20	1.20376e-21	9.42507e-21
GOTERM_BP_FAT	GO:0007268~synaptic transmission	53	0.487895	8.22062e-24	471541, 431808, 432648, 467352, 445929, 443246, 442426, 448336, 471746, 476696, 459289, 463351, 467263, 457035, 456681, 465921, 421521, 441159, 467668, 421282, 444006, 479327, 465642, 469693, 440008, 457220, 477722, 468927, 421785, 431652, 428961, 482172, 445686, 425552, 479914, 446635, 452795, 473189, 437459, 462579, 423146, 438267, 434704, 423729, 475420, 457331, 435095, 423774, 421190, 441728,…	769	178	13588	5.2612	1.82744e-20	1.66131e-21	1.43083e-20
GOTERM_BP_FAT	GO:0019226~transmission of nerve impulse	59	0.543128	2.78286e-23	471541, 432648, 431808, 467352, 455012, 445929, 443246, 442426, 448336, 471746, 476696, 459289, 463351, 467263, 457035, 456681, 465921, 421521, 441159, 467668, 421282, 444006, 479327, 465642, 469693, 440008, 457220, 477722, 424809, 468927, 421785, 431652, 428961, 482172, 445686, 459776, 425552, 479914, 446635, 452795, 473189, 437459, 462579, 423146, 433766, 438267, 434704, 423729, 475420, 457331,…	769	226	13588	4.61289	6.18629e-20	5.15524e-21	4.84368e-20
GOTERM_CC_FAT	GO:0042995~cell projection	102	0.938967	7.79772e-23	471541, 431808, 461194, 451630, 448528, 420678, 476702, 441979, 447552, 433055, 480531, 448336, 450119, 444540, 423272, 466666, 421282, 444006, 442536, 423708, 470930, 472396, 433576, 445335, 477722, 450381, 461219, 445686, 442905, 479914, 477154, 460159, 430729, 463371, 463414, 473667, 448358, 447432, 442507, 456830, 469046, 439548, 471206, 452549, 471485, 480050, 444602, 456718, 462699, 450948,…	769	575	12504	2.8844	2.71361e-20	6.78402e-21	1.06557e-19
GOTERM_CC_FAT	GO:0005886~plasma membrane	295	2.71564	1.85025e-22	479792, 432648, 471541, 481537, 477931, 479509, 459597, 431129, 479350, 472900, 471746, 476696, 476798, 424000, 431877, 444989, 428773, 450316, 451849, 431551, 444006, 442536, 438383, 461731, 423708, 474556, 480064, 453827, 468859, 478902, 472338, 457220, 461219, 425806, 445686, 442905, 441506, 448178, 479914, 472722, 423814, 473189, 452858, 447432, 470093, 442507, 469046, 433766, 461364, 452444,…	769	2906	12504	1.65063	6.43886e-20	1.28777e-20	2.52839e-19
GOTERM_BP_FAT	GO:0000902~cell morphogenesis	67	0.616773	1.36272e-21	454013, 461194, 451630, 420678, 433090, 476702, 461632, 422407, 431532, 434487, 441979, 480531, 457586, 429685, 451849, 425418, 450310, 441159, 429682, 466582, 447821, 435034, 445585, 483109, 479424, 438383, 437904, 471878, 426898, 472396, 433576, 437199, 440008, 467237, 432095, 476864, 438798, 423814, 443088, 463371, 473667, 439328, 464321, 428859, 425456, 462579, 447432, 469046, 439548, 455836,…	769	309	13588	3.83129	3.02933e-18	2.33025e-19	2.37187e-18
GOTERM_CC_FAT	GO:0030054~cell junction	87	0.800884	1.03321e-20	468903, 471541, 432648, 461434, 477931, 476702, 450933, 471915, 430980, 466368, 434487, 442426, 443246, 446051, 471746, 476696, 459289, 431083, 463351, 432686, 425736, 445615, 431877, 467263, 457035, 428773, 456681, 465921, 472796, 421521, 441159, 445387, 455857, 467668, 421282, 444006, 442536, 456638, 423708, 453648, 453827, 433576, 464962, 469693, 478583, 477722, 469475, 457220, 444354, 468927,…	769	470	12504	3.00984	3.59557e-18	5.99261e-19	1.41189e-17
GOTERM_CC_FAT	GO:0030424~axon	39	0.359017	7.93589e-20	461194, 451630, 428961, 479914, 448336, 482146, 463371, 432529, 450119, 432663, 441209, 447432, 469046, 444540, 439548, 440630, 454367, 452549, 444602, 441159, 420601, 429682, 445585, 427043, 480647, 463259, 476113, 456657, 444006, 441728, 437904, 471859, 453648, 461566, 441862, 455019, 445335, 475651, 464962	769	107	12504	5.92657	2.76169e-17	3.94527e-18	1.08445e-16
GOTERM_BP_FAT	GO:0032989~cellular component morphogenesis	68	0.625978	3.8842e-19	454013, 461194, 451630, 420678, 433090, 476702, 461632, 422407, 431532, 434487, 441979, 480531, 457586, 429685, 451849, 425418, 450310, 466537, 441159, 429682, 466582, 447821, 435034, 445585, 483109, 479424, 438383, 437904, 471878, 426898, 472396, 433576, 437199, 440008, 467237, 432095, 476864, 438798, 423814, 443088, 463371, 473667, 439328, 464321, 428859, 425456, 462579, 447432, 469046, 455836,…	769	351	13588	3.42319	8.63457e-16	6.16755e-17	6.7606e-16
GOTERM_CC_FAT	GO:0044459~plasma membrane part	188	1.73065	6.43962e-19	473932, 468903, 471541, 432648, 431808, 479792, 427595, 477931, 450933, 476702, 479509, 453506, 471915, 442271, 431129, 448336, 433055, 422144, 458911, 471746, 476696, 431083, 459289, 450119, 431877, 425736, 457035, 467263, 444989, 428773, 456681, 450316, 421288, 421521, 472796, 466666, 467668, 455857, 421282, 444006, 442536, 438383, 423708, 461731, 470930, 453827, 468859, 433576, 478902, 448488,…	769	1633	12504	1.87195	2.24099e-16	2.80124e-17	8.79983e-16
GOTERM_BP_FAT	GO:0007267~cell-cell signaling	60	0.552334	2.39253e-18	471541, 432648, 431808, 467352, 443795, 445929, 443397, 443246, 442426, 448336, 471746, 476696, 459289, 463351, 467263, 457035, 456681, 428168, 465921, 421521, 441159, 467668, 421282, 444006, 454679, 479327, 465642, 469693, 440008, 457220, 477722, 468927, 421785, 431652, 428961, 482172, 445686, 425552, 479914, 428916, 446635, 464796, 452795, 473189, 437459, 462579, 423146, 438267, 434704, 423729,…	769	290	13588	3.6558	5.31859e-15	3.54573e-16	4.16429e-15
GOTERM_CC_FAT	GO:0008021~synaptic vesicle	30	0.276167	5.56025e-18	478583, 440008, 471541, 457220, 477722, 468927, 438219, 430302, 477930, 482172, 470321, 472722, 442426, 471746, 437459, 423146, 467263, 457035, 438267, 427723, 472418, 472796, 445387, 435685, 457331, 421282, 463988, 423708, 453827, 450477	769	68	12504	7.17356	1.93497e-15	2.14996e-16	7.59816e-15
GOTERM_BP_FAT	GO:0007269~neurotransmitter secretion	21	0.193317	2.57838e-16	440008, 471541, 457220, 438267, 421785, 428961, 431652, 482172, 467668, 479914, 442426, 446635, 423774, 421190, 471746, 459289, 437459, 479327, 463714, 450477, 457035	769	36	13588	10.3073	4.93605e-13	3.08642e-14	3.88578e-13
GOTERM_CC_FAT	GO:0043025~cell soma	35	0.322195	8.11547e-15	431808, 448528, 428961, 468328, 445234, 442905, 425704, 438085, 433055, 448336, 460159, 473667, 476696, 471313, 460582, 441209, 447432, 454367, 468278, 471485, 480050, 422988, 459156, 467441, 479496, 435012, 445585, 423774, 441728, 423708, 479327, 472396, 433576, 445335, 426572	769	117	12504	4.86413	2.82041e-12	2.81997e-13	1.108e-11
GOTERM_CC_FAT	GO:0030425~dendrite	33	0.303783	4.87633e-14	448528, 428961, 433919, 442905, 441979, 438085, 448336, 460159, 448358, 447432, 469046, 471206, 468278, 453235, 480050, 475428, 469260, 459156, 462699, 466666, 479496, 421282, 456657, 423774, 442536, 456638, 471859, 470930, 453648, 479327, 472396, 433576, 426572	769	110	12504	4.87802	1.69611e-11	1.54188e-12	6.66023e-11
GOTERM_BP_FAT	GO:0006836~neurotransmitter transport	27	0.24855	9.97512e-14	440008, 471541, 457220, 421785, 431652, 428961, 482172, 479914, 425552, 442426, 446635, 471746, 476632, 459289, 437459, 423146, 457035, 467263, 438267, 480050, 467668, 457331, 423774, 421190, 479327, 463714, 450477	769	80	13588	5.96352	2.21629e-10	1.3037e-11	1.73528e-10
GOTERM_BP_FAT	GO:0001505~regulation of neurotransmitter levels	24	0.220933	1.05939e-13	440008, 471541, 457220, 438267, 421785, 428961, 431652, 434704, 482172, 467668, 457331, 479914, 442426, 446635, 423774, 421190, 471746, 459289, 437459, 479327, 423146, 463714, 450477, 457035	769	62	13588	6.83988	2.3545e-10	1.30805e-11	1.84353e-10
GOTERM_BP_FAT	GO:0006928~cell motion	60	0.552334	2.16563e-13	454013, 461194, 451630, 420678, 433090, 476702, 461632, 422407, 431532, 477698, 441979, 443246, 422144, 480336, 425418, 435705, 450310, 441159, 429682, 447821, 431551, 479424, 466088, 437904, 426898, 472396, 455019, 459600, 467237, 454419, 466402, 476864, 445686, 447028, 438798, 435764, 443088, 474331, 463371, 448358, 425456, 470158, 447432, 469046, 433766, 440630, 471485, 469260, 444602, 445108,…	769	367	13588	2.88878	4.81512e-10	2.53427e-11	3.7701e-10
GOTERM_BP_FAT	GO:0048489~synaptic vesicle transport	17	0.156495	3.16425e-13	440008, 461434, 457220, 438267, 421785, 431652, 450933, 482172, 445686, 445387, 423729, 467668, 442426, 471746, 459289, 479327, 462579	769	29	13588	10.3581	7.03387e-10	3.51694e-11	5.50726e-10
GOTERM_BP_FAT	GO:0007411~axon guidance	29	0.266961	4.20603e-13	454013, 461194, 451630, 420678, 433090, 476702, 476864, 461632, 422407, 441979, 438798, 443088, 463371, 447432, 469046, 440630, 425418, 469260, 444602, 461801, 429682, 447821, 463259, 479424, 437904, 472396, 461566, 421050, 475651	769	98	13588	5.22879	9.34888e-10	4.45185e-11	7.31992e-10
GOTERM_CC_FAT	GO:0030136~clathrin-coated vesicle	30	0.276167	2.47397e-12	478583, 440008, 471541, 457220, 477722, 468927, 438219, 430302, 477930, 482172, 470321, 472722, 442426, 471746, 437459, 423146, 467263, 457035, 438267, 427723, 472418, 472796, 445387, 435685, 457331, 421282, 463988, 423708, 453827, 450477	769	104	12504	4.69041	8.60959e-10	7.17466e-11	3.38078e-09
GOTERM_MF_FAT	GO:0022836~gated channel activity	48	0.441867	6.67242e-12	473932, 432648, 477722, 479792, 424809, 478297, 451003, 428961, 450651, 445234, 453506, 445929, 465052, 474300, 431129, 433055, 476696, 474233, 452858, 443332, 455609, 481454, 444989, 443954, 456681, 469011, 442850, 481110, 423530, 465921, 421521, 451900, 431529, 433619, 421282, 435095, 453868, 444006, 461296, 423774, 445058, 444593, 463218, 473043, 456208, 447390, 439331, 464962	734	281	13288	3.09242	4.1169e-09	4.1169e-09	9.89236e-09
GOTERM_MF_FAT	GO:0005509~calcium ion binding	96	0.883734	8.9062e-12	473932, 471541, 479792, 463063, 467352, 468732, 433090, 444025, 433878, 475637, 434487, 445929, 443253, 442426, 468020, 479350, 422144, 432175, 472748, 470658, 424000, 425736, 480336, 475735, 466923, 457035, 429685, 428773, 450316, 472418, 440946, 462004, 467668, 472246, 449486, 421282, 460180, 469030, 439003, 466088, 423708, 474966, 447390, 464474, 453648, 424317, 434767, 423799, 474961, 478900,…	734	840	13288	2.06898	5.49513e-09	2.74757e-09	1.32041e-08
GOTERM_BP_FAT	GO:0003001~generation of a signal involved in cell-cell signaling	25	0.230139	2.00971e-11	440008, 457220, 471541, 421785, 431652, 428961, 443795, 482172, 445929, 479914, 446635, 442426, 471746, 459289, 437459, 457035, 438267, 467668, 423774, 421190, 454679, 479327, 463714, 475000, 450477	769	84	13588	5.25884	4.46757e-08	2.03071e-09	3.49797e-08
GOTERM_CC_FAT	GO:0019717~synaptosome	23	0.211728	2.26896e-11	477722, 438267, 436836, 468927, 438219, 450381, 436823, 431652, 450933, 461632, 423729, 421282, 457331, 476585, 460159, 479572, 471746, 459289, 470930, 436296, 431877, 463714, 423146	769	66	12504	5.66639	7.89599e-09	6.07384e-10	3.10057e-08
GOTERM_MF_FAT	GO:0008092~cytoskeletal protein binding	59	0.543128	4.19613e-11	435222, 477884, 452628, 453602, 476702, 431532, 430980, 434487, 451067, 464110, 480531, 459745, 472748, 422241, 443399, 440902, 430647, 459156, 479434, 462979, 456638, 475949, 433576, 477623, 448488, 467237, 429325, 482172, 427397, 479721, 430365, 463414, 439328, 437459, 447432, 469046, 456830, 433766, 444076, 438267, 482400, 422988, 474270, 463512, 473106, 438815, 475420, 424814, 435207, 427043,…	734	414	13288	2.57997	2.58901e-08	8.63005e-09	6.22106e-08
GOTERM_BP_FAT	GO:0046903~secretion	41	0.377428	4.46102e-11	440008, 461434, 471541, 457220, 432648, 421785, 467883, 443795, 431652, 428961, 423662, 482172, 434761, 445929, 479914, 468783, 446635, 442426, 448336, 471746, 476632, 459289, 432293, 437459, 462579, 457035, 472675, 438267, 480050, 421521, 471633, 467668, 435095, 423774, 421190, 454679, 453827, 479327, 463714, 475000, 450477	769	221	13588	3.27809	9.91685e-08	4.31167e-09	7.76458e-08
GOTERM_CC_FAT	GO:0030135~coated vesicle	31	0.285372	5.31535e-11	478583, 440008, 471541, 457220, 477722, 468927, 438219, 430302, 477930, 482172, 470321, 472722, 442426, 471746, 437459, 423146, 467263, 457035, 438267, 427723, 430647, 472418, 472796, 445387, 435685, 457331, 421282, 463988, 423708, 453827, 450477	769	124	12504	4.06502	1.84974e-08	1.32124e-09	7.2635e-08
GOTERM_CC_FAT	GO:0045211~postsynaptic membrane	31	0.285372	8.15836e-11	432648, 477722, 450229, 450933, 461632, 430980, 479914, 448336, 479350, 460159, 476696, 459289, 463351, 473189, 452858, 445615, 470093, 456681, 468278, 469011, 465921, 452444, 421521, 466666, 455084, 421282, 435095, 444006, 442536, 448136, 453648	769	126	12504	4.0005	2.83911e-08	1.89274e-09	1.11485e-07
GOTERM_CC_FAT	GO:0030672~synaptic vesicle membrane	13	0.119672	8.95887e-11	471541, 470321, 457220, 438267, 468927, 463988, 438219, 471746, 437459, 423146, 457331, 450477, 457035	769	19	12504	11.1253	3.11769e-08	1.94856e-09	1.22424e-07
GOTERM_MF_FAT	GO:0005216~ion channel activity	52	0.478689	1.43197e-10	473932, 479792, 432648, 468732, 453506, 445929, 465052, 474300, 431129, 433055, 476696, 444989, 443954, 456681, 465921, 421521, 421282, 453868, 444006, 447390, 478900, 464962, 477722, 424809, 478297, 451003, 426287, 428961, 450651, 445234, 474233, 452858, 443332, 455609, 481454, 464904, 469011, 442850, 481110, 423530, 451900, 431529, 433619, 435095, 461296, 423774, 445058, 444593, 463218, 473043,…	734	349	13288	2.69738	8.83528e-08	2.20882e-08	2.123e-07
GOTERM_CC_FAT	GO:0005856~cytoskeleton	123	1.13228	1.45832e-10	432648, 435222, 461194, 448528, 420678, 453602, 476702, 450933, 465954, 431532, 455574, 447552, 448336, 480531, 431083, 431877, 466924, 461880, 444540, 440902, 466537, 471537, 463378, 421282, 480520, 442536, 424317, 433576, 454119, 448488, 477722, 467237, 473098, 440310, 450381, 466402, 434761, 427397, 464132, 479721, 454174, 470321, 477154, 460159, 463414, 427771, 473189, 452858, 456830, 439548,…	769	1122	12504	1.78252	5.07497e-08	2.98528e-09	1.99282e-07
GOTERM_MF_FAT	GO:0022832~voltage-gated channel activity	35	0.322195	1.78432e-10	473932, 479792, 424809, 478297, 451003, 428961, 450651, 445234, 453506, 465052, 445929, 474300, 431129, 433055, 474233, 443332, 455609, 444989, 481454, 443954, 442850, 481110, 423530, 451900, 431529, 453868, 461296, 445058, 423774, 444593, 463218, 456208, 447390, 439331, 464962	734	179	13288	3.5398	1.10092e-07	2.20185e-08	2.64538e-07
GOTERM_MF_FAT	GO:0005244~voltage-gated ion channel activity	35	0.322195	1.78432e-10	473932, 479792, 424809, 478297, 451003, 428961, 450651, 445234, 453506, 465052, 445929, 474300, 431129, 433055, 474233, 443332, 455609, 444989, 481454, 443954, 442850, 481110, 423530, 451900, 431529, 453868, 461296, 445058, 423774, 444593, 463218, 456208, 447390, 439331, 464962	734	179	13288	3.5398	1.10092e-07	2.20185e-08	2.64538e-07
GOTERM_MF_FAT	GO:0005261~cation channel activity	42	0.386634	2.20365e-10	473932, 432648, 479792, 477722, 424809, 478297, 451003, 426287, 428961, 450651, 445234, 453506, 445929, 474300, 431129, 433055, 474233, 443332, 455609, 481454, 444989, 456681, 442850, 481110, 423530, 421521, 451900, 431529, 433619, 421282, 435095, 453868, 461296, 423774, 445058, 444593, 463218, 473043, 456208, 447390, 439331, 464962	734	248	13288	3.06592	1.35965e-07	2.26609e-08	3.26707e-07
GOTERM_MF_FAT	GO:0022838~substrate specific channel activity	52	0.478689	4.39199e-10	473932, 479792, 432648, 468732, 453506, 445929, 465052, 474300, 431129, 433055, 476696, 444989, 443954, 456681, 465921, 421521, 421282, 453868, 444006, 447390, 478900, 464962, 477722, 424809, 478297, 451003, 426287, 428961, 450651, 445234, 474233, 452858, 443332, 455609, 481454, 464904, 469011, 442850, 481110, 423530, 451900, 431529, 433619, 435095, 461296, 423774, 445058, 444593, 463218, 473043,…	734	360	13288	2.61496	2.70986e-07	3.87123e-08	6.51144e-07
GOTERM_MF_FAT	GO:0022803~passive transmembrane transporter activity	52	0.478689	7.24639e-10	473932, 479792, 432648, 468732, 453506, 445929, 465052, 474300, 431129, 433055, 476696, 444989, 443954, 456681, 465921, 421521, 421282, 453868, 444006, 447390, 478900, 464962, 477722, 424809, 478297, 451003, 426287, 428961, 450651, 445234, 474233, 452858, 443332, 455609, 481454, 464904, 469011, 442850, 481110, 423530, 451900, 431529, 433619, 435095, 461296, 423774, 445058, 444593, 463218, 473043,…	734	365	13288	2.57913	4.47102e-07	5.58877e-08	1.07433e-06
GOTERM_MF_FAT	GO:0015267~channel activity	52	0.478689	7.24639e-10	473932, 479792, 432648, 468732, 453506, 445929, 465052, 474300, 431129, 433055, 476696, 444989, 443954, 456681, 465921, 421521, 421282, 453868, 444006, 447390, 478900, 464962, 477722, 424809, 478297, 451003, 426287, 428961, 450651, 445234, 474233, 452858, 443332, 455609, 481454, 464904, 469011, 442850, 481110, 423530, 451900, 431529, 433619, 435095, 461296, 423774, 445058, 444593, 463218, 473043,…	734	365	13288	2.57913	4.47102e-07	5.58877e-08	1.07433e-06
GOTERM_MF_FAT	GO:0046873~metal ion transmembrane transporter activity	45	0.41425	8.19264e-10	473932, 432648, 479792, 477722, 424809, 478297, 451003, 426287, 428961, 450651, 445234, 453506, 445929, 474300, 431129, 433055, 473667, 474233, 443332, 455609, 481454, 444989, 456681, 442850, 424461, 481110, 423530, 421521, 451900, 431529, 477052, 433619, 421282, 435095, 453868, 461296, 423774, 445058, 444593, 463218, 473043, 456208, 447390, 439331, 464962	734	290	13288	2.80917	5.05486e-07	5.61651e-08	1.21462e-06
GOTERM_BP_FAT	GO:0001764~neuron migration	21	0.193317	9.59066e-10	433766, 467237, 451630, 466402, 469260, 476864, 461801, 422407, 447028, 438798, 441979, 435764, 443246, 421256, 457476, 448358, 425456, 426898, 434891, 455019, 447432	769	70	13588	5.30091	2.132e-06	8.88335e-08	1.66929e-06
GOTERM_BP_FAT	GO:0032940~secretion by cell	35	0.322195	9.89684e-10	440008, 461434, 471541, 457220, 421785, 467883, 443795, 431652, 428961, 423662, 482172, 434761, 479914, 442426, 446635, 471746, 476632, 459289, 432293, 437459, 462579, 457035, 472675, 438267, 480050, 471633, 467668, 423774, 421190, 454679, 453827, 479327, 463714, 475000, 450477	769	186	13588	3.32494	2.20006e-06	8.80027e-08	1.72258e-06
GOTERM_BP_FAT	GO:0007610~behavior	55	0.506306	3.10683e-09	432648, 450933, 422407, 440741, 445929, 441979, 473592, 432176, 476696, 480336, 429685, 456681, 425418, 430068, 435705, 459156, 465921, 421521, 445387, 421282, 421422, 445585, 431551, 437904, 464474, 465642, 432181, 459600, 477722, 421785, 428961, 472815, 476864, 460161, 479914, 443088, 473667, 452858, 441209, 468278, 467191, 469260, 423729, 475420, 478329, 435095, 435930, 476113, 423774, 471859,…	769	405	13588	2.39959	6.90646e-06	2.65634e-07	5.40756e-06
GOTERM_MF_FAT	GO:0022843~voltage-gated cation channel activity	27	0.24855	5.79693e-09	479792, 424809, 478297, 428961, 450651, 445234, 453506, 445929, 474300, 431129, 433055, 474233, 443332, 455609, 444989, 442850, 481110, 423530, 451900, 453868, 461296, 445058, 423774, 444593, 447390, 439331, 464962	734	128	13288	3.81872	3.5767e-06	3.5767e-07	8.59436e-06
GOTERM_BP_FAT	GO:0007242~intracellular signaling cascade	94	0.865323	1.53233e-08	461434, 473307, 481537, 424865, 430302, 479509, 440741, 449594, 473592, 462513, 448336, 460283, 446051, 450119, 432689, 465378, 445615, 480336, 466923, 427949, 450014, 435705, 473335, 421288, 435375, 469585, 462004, 467668, 464064, 477776, 475909, 439661, 466088, 464474, 426898, 456676, 441906, 473065, 468859, 433576, 478756, 463183, 440008, 454419, 440310, 432095, 421785, 447771, 431452, 423662,…	769	915	13588	1.81525	3.40631e-05	1.26162e-06	2.66708e-05
GOTERM_BP_FAT	GO:0016477~cell migration	38	0.349811	2.28735e-08	459600, 467237, 454419, 451630, 466402, 476864, 445686, 422407, 431532, 477698, 441979, 447028, 438798, 435764, 443246, 422144, 448358, 425456, 447432, 470158, 480336, 433766, 471485, 469260, 435705, 450310, 441159, 461801, 445108, 421256, 476113, 457476, 466088, 434891, 426898, 441862, 455019, 475651	769	240	13588	2.7977	5.08464e-05	1.81599e-06	3.98122e-05
GOTERM_BP_FAT	GO:0050804~regulation of synaptic transmission	23	0.211728	2.9e-08	440008, 477722, 438267, 432648, 431808, 468927, 450933, 462699, 423729, 421282, 435095, 479914, 448336, 423774, 448524, 472170, 473667, 476696, 452795, 453648, 447390, 462579, 441209	769	100	13588	4.06403	6.44649e-05	2.223e-06	5.04756e-05
GOTERM_CC_FAT	GO:0031410~cytoplasmic vesicle	64	0.589156	6.09064e-08	471541, 451280, 430302, 460276, 477930, 433878, 442271, 434487, 443246, 442426, 471746, 471313, 476169, 467263, 457035, 446942, 430647, 472418, 472796, 445387, 471197, 462979, 421282, 450559, 423708, 469631, 453827, 457596, 440008, 478583, 457220, 477722, 468927, 438219, 464700, 467883, 426287, 475518, 423662, 482172, 425704, 472722, 470321, 456938, 432529, 432293, 437459, 423146, 469046, 438267,…	769	508	12504	2.04851	2.11952e-05	1.17752e-06	8.32294e-05
GOTERM_CC_FAT	GO:0005874~microtubule	39	0.359017	6.20465e-08	466225, 473098, 477884, 466402, 425846, 420678, 427397, 431532, 447552, 477154, 430365, 439328, 448498, 432529, 443127, 476636, 461880, 466924, 467986, 452549, 453042, 425833, 478936, 471537, 438815, 471197, 463378, 435207, 427043, 427007, 465523, 483109, 441862, 465567, 433576, 458606, 454119, 448488, 447392	769	240	12504	2.64226	2.15919e-05	1.13643e-06	8.47873e-05
GOTERM_BP_FAT	GO:0030001~metal ion transport	55	0.506306	6.44892e-08	473932, 479792, 421005, 427595, 447341, 453506, 445929, 474300, 431129, 433055, 444989, 456681, 424791, 424461, 477052, 421282, 453868, 431551, 447390, 463960, 464962, 477722, 424809, 478297, 451003, 425001, 426287, 428961, 450651, 445234, 465786, 473667, 452795, 474233, 450376, 443332, 423146, 455609, 481454, 442850, 481110, 423530, 451900, 431529, 433619, 457331, 435095, 461296, 423774, 445058,…	769	442	13588	2.19872	0.000143349	4.77864e-06	0.000112246
GOTERM_BP_FAT	GO:0016192~vesicle-mediated transport	57	0.524717	6.4706e-08	461434, 473307, 451280, 450933, 442271, 459597, 455574, 442426, 471746, 444583, 459289, 461880, 440902, 446942, 453042, 430647, 445387, 467668, 461877, 439003, 479327, 453827, 478902, 440008, 457220, 468927, 467883, 421785, 431652, 423662, 482172, 434761, 445686, 479030, 425552, 482783, 476632, 432293, 464654, 452858, 462579, 469046, 472675, 438267, 471485, 480050, 466417, 462123, 434704, 423729,…	769	466	13588	2.16132	0.000143831	4.64003e-06	0.000112623
GOTERM_BP_FAT	GO:0031644~regulation of neurological system process	24	0.220933	6.59182e-08	440008, 477722, 468278, 438267, 432648, 431808, 468927, 450933, 462699, 423729, 421282, 435095, 479914, 448336, 423774, 448524, 472170, 473667, 476696, 452795, 453648, 447390, 462579, 441209	769	113	13588	3.75286	0.000146525	4.57924e-06	0.000114733
GOTERM_CC_FAT	GO:0034702~ion channel complex	30	0.276167	9.21512e-08	479792, 432648, 478297, 468732, 428961, 450651, 445234, 453506, 465052, 445929, 474300, 431129, 433055, 474233, 444989, 456681, 469011, 442850, 465921, 451900, 435095, 453868, 444006, 445058, 423774, 473043, 447390, 439331, 478900, 464962	769	158	12504	3.08736	3.20681e-05	1.60343e-06	0.000125926
GOTERM_BP_FAT	GO:0051969~regulation of transmission of nerve impulse	23	0.211728	1.05147e-07	440008, 477722, 438267, 432648, 431808, 468927, 450933, 462699, 423729, 421282, 435095, 479914, 448336, 423774, 448524, 472170, 473667, 476696, 452795, 453648, 447390, 462579, 441209	769	107	13588	3.79816	0.000233714	7.08306e-06	0.000183012
GOTERM_MF_FAT	GO:0043167~ion binding	282	2.59597	1.1189e-07	479792, 471541, 428979, 477931, 468691, 444025, 479509, 433878, 459597, 421829, 479350, 481332, 424000, 451588, 431877, 444989, 454522, 428773, 450316, 472418, 438094, 475909, 438589, 431551, 471064, 444006, 469030, 474966, 423708, 446017, 471878, 424317, 474961, 478900, 449438, 424809, 435899, 431652, 425806, 442905, 461359, 444969, 442181, 447432, 470093, 481454, 439173, 436124, 433766, 482501,…	734	3934	13288	1.29771	6.90336e-05	6.27598e-06	0.000165884
GOTERM_MF_FAT	GO:0046872~metal ion binding	277	2.54994	1.17977e-07	479792, 471541, 428979, 477931, 468691, 444025, 479509, 433878, 459597, 421829, 479350, 481332, 424000, 451588, 431877, 444989, 454522, 428773, 450316, 472418, 438094, 475909, 438589, 431551, 471064, 469030, 474966, 423708, 446017, 471878, 424317, 474961, 478900, 449438, 424809, 435899, 431652, 425806, 442905, 461359, 444969, 442181, 447432, 470093, 481454, 439173, 436124, 433766, 482501, 439546,…	734	3850	13288	1.30251	7.27891e-05	6.06596e-06	0.000174909
GOTERM_CC_FAT	GO:0031225~anchored to membrane	35	0.322195	1.24946e-07	432568, 475091, 460878, 461219, 425806, 445686, 423814, 482146, 430729, 458911, 451731, 454008, 473189, 470829, 438418, 455836, 454367, 466417, 451849, 434434, 434704, 446653, 428221, 471197, 466582, 435012, 475197, 457476, 433321, 438383, 474556, 455019, 463714, 471303, 435444	769	207	12504	2.74929	4.34802e-05	2.07053e-06	0.00017074
GOTERM_CC_FAT	GO:0031982~vesicle	64	0.589156	1.32515e-07	471541, 451280, 430302, 460276, 477930, 433878, 442271, 434487, 443246, 442426, 471746, 471313, 476169, 467263, 457035, 446942, 430647, 472418, 472796, 445387, 471197, 462979, 421282, 450559, 423708, 469631, 453827, 457596, 440008, 478583, 457220, 477722, 468927, 438219, 464700, 467883, 426287, 475518, 423662, 482172, 425704, 472722, 470321, 456938, 432529, 432293, 437459, 423146, 469046, 438267,…	769	519	12504	2.0051	4.61142e-05	2.09615e-06	0.000181084
[truncated: 429 more rows]

## Sheet: Ebf2-pos E13.5 GOs
Category	Term	Count	%	PValue	Genes	List Total	Pop Hits	Pop Total	Fold Enrichment	Bonferroni	Benjamini	FDR
[truncated: 453 more rows]

## Sheet: Ebf2-pos E15.5 GOs
Category	Term	Count	%	PValue	Genes	List Total	Pop Hits	Pop Total	Fold Enrichment	Bonferroni	Benjamini	FDR
[truncated: 341 more rows]

[truncated: 2 more sheets: DEGs KEGG, Ebf2-pos KEGG]
