# Supplementary material for: Integrative genomic analysis of early neurogenesis reveals a temporal genetic program for differentiation and specification of preplate and Cajal-Retzius neurons
Source: PLoS Genet. 2021 Mar 24;17(3):e1009355. doi: 10.1371/journal.pgen.1009355 (PMC7990179; doi:10.1371/journal.pgen.1009355)
Supplement: S3 Table — (XLSX) [file pgen.1009355.s009.xlsx]

## Sheet: 1
1-E11_up_E13_up_E15_up
Gene	E11.GFPneg.Repeat1	E11.GFPneg.Repeat2	E11.GFPpos.Repeat1	E11.GFPpos.Repeat2	Mean of E11.GFPneg	Mean of E11.GFPpos	Fold change	P-value	Adjusted p-value	E13.GFPneg.Repeat1	E13.GFPneg.Repeat2	E13.GFPpos.Repeat1	E13.GFPpos.Repeat2	Mean of E13.GFPneg	Mean of E13.GFPpos	Fold change	P-value	Adjusted p-value	E15.GFPneg.Repeat1	E15.GFPneg.Repeat2	E15.GFPpos.Repeat1	E15.GFPpos.Repeat2	Mean of E15.GFPneg	Mean of E15.GFPpos	Fold change	P-value	Adjusted p-value
Reln	2.9831	2.79252	75.8737	76.2927	2.88781	76.0832	19.8269	5e-05	0.000182911	2.76736	4.22401	124.92	186.871	3.49568	155.895	34.8991	5e-05	0.000270138	13.6523	10.6472	399.473	924.66	12.1497	662.067	50.4243	5e-05	0.00047487
Trp73	0.898459	0.846672	32.7293	36.8535	0.872565	34.7914	19.1136	5e-05	0.000182911	0.171521	0.190509	12.8549	11.9843	0.181015	12.4196	11.3628	5e-05	0.000270138	0.725795	0.294982	41.8617	54.6117	0.510389	48.2367	32.5987	5e-05	0.00047487
Lhx5	3.67874	3.8673	25.5296	21.4834	3.77302	23.5065	5.13438	5e-05	0.000182911	0.0748449	0.0168546	4.05962	3.43966	0.0458498	3.74964	4.54142	0.00995	0.0292718	0.285456	0.218064	20.7677	22.6119	0.25176	21.6898	18.1263	5e-05	0.00047487
Calb2	0.253371	0.149643	65.8689	51.1667	0.201507	58.5178	49.536	5e-05	0.000182911	0.46018	0.138349	16.2869	13.2282	0.299264	14.7576	12.1281	5e-05	0.000270138	2.28628	2.02466	40.7893	56.452	2.15547	48.6206	15.7253	5e-05	0.00047487
Cacna2d2	4.44087	6.34214	16.3846	23.8007	5.39151	20.0926	3.30011	5e-05	0.000182911	1.09492	0.997848	11.2366	10.5873	1.04638	10.9119	5.82097	5e-05	0.000270138	2.21841	1.97965	31.128	51.6187	2.09903	41.3734	13.6731	5e-05	0.00047487
Kcnip2	0.618634	0.507221	3.5833	2.69069	0.562928	3.137	2.64695	5e-05	0.000182911	0.363911	0.377541	2.10746	2.39796	0.370726	2.25271	2.37298	5e-05	0.000270138	1.18059	1.17486	18.3558	35.2376	1.17772	26.7967	12.7641	5e-05	0.00047487
Hs3st4	0.201123	0.31931	2.20866	1.81847	0.260217	2.01356	2.39131	5e-05	0.000182911	0.482263	1.35745	9.80717	16.6125	0.919856	13.2098	7.40151	5e-05	0.000270138	5.7796	5.35236	72.856	60.8149	5.56598	66.8354	10.3314	5e-05	0.00047487
Ebf3	2.19124	1.75124	45.3757	45.1102	1.97124	45.243	15.5635	5e-05	0.000182911	1.50927	1.40003	10.2694	9.35675	1.45465	9.81307	4.40514	5e-05	0.000270138	0.956416	0.538995	13.9421	20.0201	0.747706	16.9811	10.2884	5e-05	0.00047487
Nhlh2	1.85155	1.30985	106.58	83.7238	1.5807	95.1519	37.2581	5e-05	0.000182911	6.27872	6.2947	26.7693	24.7612	6.28671	25.7653	3.67316	5e-05	0.000270138	5.84075	2.64941	40.0454	63.6508	4.24508	51.8481	10.0757	5e-05	0.00047487
Nxph3	0.236436	0.352303	1.88147	2.14251	0.29437	2.01199	2.32699	5e-05	0.000182911	1.24126	3.02189	16.7138	26.326	2.13158	21.5199	7.19124	5e-05	0.000270138	10.1688	3.83487	93.5404	56.9179	7.00183	75.2292	9.52646	5e-05	0.00047487
Rcan2	2.65182	2.14198	61.2326	50.7504	2.3969	55.9915	16.7775	5e-05	0.000182911	2.2909	1.98283	15.539	13.3424	2.13686	14.4407	4.92233	5e-05	0.000270138	2.16944	1.81972	18.879	31.9852	1.99458	25.4321	8.82665	5e-05	0.00047487
Thsd7b	0.661888	0.604225	3.71997	2.89367	0.633057	3.30682	2.63728	5e-05	0.000182911	0.955985	0.778432	2.76084	3.53783	0.867209	3.14934	2.22221	5e-05	0.000270138	0.640778	0.483905	6.86448	17.558	0.562342	12.2112	8.45605	5e-05	0.00047487
1500016L03Rik	0.205179	0	7.86457	4.85192	0.10259	6.35825	6.6736	0.121	0.189645	0	0	3.97785	2.94122	0	3.45953	4.45953	5e-05	0.000270138	0.253182	0.18309	10.1829	8.28788	0.218136	9.23539	8.4025	0.0079	0.0371962
Ppp2r2c	0.457568	0.466701	9.15577	9.49151	0.462135	9.32364	7.06066	5e-05	0.000182911	2.26299	3.66413	37.5782	33.3223	2.96356	35.4502	9.19634	5e-05	0.000270138	8.31151	10.1098	65.2397	81.2088	9.21065	73.2242	7.26929	5e-05	0.00047487
Eya2	4.66554	3.77447	18.1916	16.9776	4.22	17.5846	3.56026	5e-05	0.000182911	1.71091	0.740461	4.18963	3.45573	1.22569	3.82268	2.16683	5e-05	0.000270138	0.745734	0.24472	8.58136	11.157	0.495227	9.86918	7.26925	5e-05	0.00047487
Dbc1	2.66255	2.07622	6.55577	5.63316	2.36938	6.09446	2.10557	5e-05	0.000182911	1.02404	1.38331	10.2462	15.6879	1.20368	12.9671	6.33807	5e-05	0.000270138	2.83759	2.21411	27.1651	18.6032	2.52585	22.8842	6.77401	5e-05	0.00047487
Tmem163	0.967325	0.817098	65.1862	52.4623	0.892212	58.8242	31.616	5e-05	0.000182911	2.25992	1.54907	10.4425	8.60855	1.9045	9.52553	3.62387	5e-05	0.000270138	2.47148	2.48821	15.6603	28.9847	2.47985	22.3225	6.70217	5e-05	0.00047487
5330417C22Rik	1.79564	1.83286	4.75819	4.71938	1.81425	4.73879	2.03919	5e-05	0.000182911	1.37351	1.23147	4.26316	4.60143	1.30249	4.43229	2.35931	5e-05	0.000270138	1.23336	2.2676	11.7691	21.8867	1.75048	16.8279	6.48174	5e-05	0.00047487
Dsp	0.393393	0.381916	3.12511	3.37695	0.387655	3.25103	3.06346	5e-05	0.000182911	0.0446201	0.0410697	3.97114	2.99411	0.0428449	3.48263	4.29846	5e-05	0.000270138	0.0912649	0.0393556	2.97382	8.06229	0.0653103	5.51806	6.11846	5e-05	0.00047487
Prrt1	0.24498	0.303145	3.8159	4.90093	0.274062	4.35841	4.20577	0.0003	0.000960448	0.572114	0.646124	5.44711	6.35423	0.609119	5.90067	4.28848	5e-05	0.000270138	2.28995	1.08605	22.5936	8.26428	1.688	15.4289	6.11196	5e-05	0.00047487
Ptprn	1.42773	1.84145	7.84097	8.16604	1.63459	8.00351	3.41742	5e-05	0.000182911	0.284902	0.295042	3.20599	3.148	0.289972	3.17699	3.23805	5e-05	0.000270138	1.33104	0.893027	9.49232	13.578	1.11203	11.5352	5.93511	5e-05	0.00047487
Ablim3	0.249021	0.197823	1.5351	1.84751	0.223422	1.69131	2.19982	5e-05	0.000182911	0.706656	0.90613	6.92681	5.56767	0.806393	6.24724	4.012	5e-05	0.000270138	2.01597	2.99544	16.1823	22.5741	2.5057	19.3782	5.81287	5e-05	0.00047487
Zfpm2	1.30034	1.33559	6.09356	8.62773	1.31797	7.36064	3.60689	5e-05	0.000182911	2.84528	3.40816	25.0901	30.5483	3.12672	27.8192	6.98356	5e-05	0.000270138	5.39684	2.61897	35.8023	19.584	4.00791	27.6931	5.72957	5e-05	0.00047487
Sv2b	0.237457	0.34339	6.62741	10.0043	0.290424	8.31586	7.21922	5e-05	0.000182911	1.35134	1.56087	18.053	12.8092	1.4561	15.4311	6.6899	5e-05	0.000270138	1.5547	0.802936	11.1549	9.53253	1.17882	10.3437	5.20636	5e-05	0.00047487
Epb4.9	1.36084	1.93913	5.58828	5.79567	1.64999	5.69198	2.52529	5e-05	0.000182911	0.425837	0.82348	6.15097	5.73452	0.624659	5.94275	4.27336	5e-05	0.000270138	2.17102	2.04698	15.5548	14.3618	2.109	14.9583	5.13294	5e-05	0.00047487
Lingo1	1.4073	1.23808	16.055	16.9148	1.32269	16.4849	7.52787	5e-05	0.000182911	1.93964	2.68101	21.2134	22.3005	2.31033	21.7569	6.87454	5e-05	0.000270138	14.3488	14.6099	82.6561	70.8197	14.4794	76.7379	5.02204	5e-05	0.00047487
Cacna1e	0.566302	0.816662	1.94893	2.92942	0.691482	2.43918	2.03323	5e-05	0.000182911	0.731887	1.36185	12.8827	17.7171	1.04687	15.2999	7.96334	5e-05	0.000270138	4.29705	3.86499	26.9329	21.5614	4.08102	24.2472	4.96891	5e-05	0.00047487
Spock2	2.37107	2.23555	16.7674	14.8834	2.30331	15.8254	5.0935	5e-05	0.000182911	2.71209	3.99712	15.3263	17.8748	3.3546	16.6005	4.04182	5e-05	0.000270138	11.6365	15.2787	59.3494	79.9467	13.4576	69.648	4.88657	5e-05	0.00047487
Ebf2	1.1742	0.952282	61.193	49.1011	1.06324	55.1471	27.213	5e-05	0.000182911	1.53536	1.05218	6.66492	4.3239	1.29377	5.49441	2.83133	5e-05	0.000270138	0.10309	0.0643542	2.83191	5.13561	0.0837221	3.98376	4.59874	5e-05	0.00047487
Galnt9	0.58857	0.330377	2.08105	1.82901	0.459473	1.95503	2.02472	5e-05	0.000182911	0.530774	0.570779	4.00444	3.70672	0.550777	3.85558	3.13106	5e-05	0.000270138	2.89934	2.46005	16.4902	15.2063	2.6797	15.8483	4.57871	5e-05	0.00047487
Pde1a	0.680683	0.640289	3.2465	4.18332	0.660486	3.71491	2.83948	5e-05	0.000182911	0.266974	0.251473	6.8942	5.45657	0.259223	6.17539	5.69826	5e-05	0.000270138	1.38987	0.71972	10.6111	6.06099	1.05479	8.33605	4.54354	5e-05	0.00047487
Fam196a	0.41557	0.571267	2.73178	2.70379	0.493418	2.71779	2.48945	0.0368	0.0686634	0.685888	0.646457	4.82175	4.14579	0.666172	4.48377	3.29124	0.0028	0.00979571	2.02135	1.80105	9.99916	14.1522	1.9112	12.0757	4.49151	5e-05	0.00047487
Hspa12a	2.78178	2.87248	12.255	11.6709	2.82713	11.9629	3.38712	5e-05	0.000182911	2.36642	5.3565	22.7472	33.2861	3.86146	28.0166	5.96871	5e-05	0.000270138	18.3182	21.0102	90.2601	89.0378	19.6642	89.6489	4.38676	5e-05	0.00047487
Opcml	0.505125	0.521837	2.41625	2.36936	0.513481	2.39281	2.24172	5e-05	0.000182911	0.841239	1.30152	10.1063	12.4231	1.07138	11.2647	5.92103	5e-05	0.000270138	9.85654	13.8628	48.4819	61.0579	11.8597	54.7699	4.33681	5e-05	0.00047487
Kcnj5	0.0523365	0.00867543	4.40312	5.61727	0.030506	5.0102	5.83228	0.00515	0.0122462	0.0265626	0.0099646	2.43304	2.19018	0.0182636	2.31161	3.25221	0.0425	0.0969003	0.0399997	0.0122775	2.76123	4.08354	0.0261386	3.42238	4.30973	0.00295	0.0163384
Caly	2.20596	1.80114	15.6819	13.4549	2.00355	14.5684	5.18333	5e-05	0.000182911	3.56578	3.55749	17.2545	15.8809	3.56163	16.5677	3.85118	5e-05	0.000270138	9.88718	7.84936	48.621	33.8075	8.86827	41.2142	4.27778	5e-05	0.00047487
B3gat1	7.51788	8.78972	34.0512	31.146	8.1538	32.5986	3.67045	5e-05	0.000182911	11.2849	17.0657	49.0759	54.8365	14.1753	51.9562	3.48963	5e-05	0.000270138	42.4299	47.0463	179.501	201.929	44.7381	190.715	4.19158	5e-05	0.00047487
Lhx1	0.281436	0.349658	12.1547	13.7176	0.315547	12.9361	10.5934	5e-05	0.000182911	0.0446616	0.0335248	2.83191	1.80045	0.0390932	2.31618	3.19142	0.01605	0.0431713	0.13518	0.0413087	3.89635	3.15578	0.0882443	3.52607	4.15905	5e-05	0.00047487
Dpf3	1.50598	1.60384	4.73494	4.83678	1.55491	4.78586	2.2646	5e-05	0.000182911	1.66224	2.23915	6.4255	9.23915	1.9507	7.83232	2.9933	5e-05	0.000270138	2.71876	1.92031	15.9422	9.50555	2.31954	12.7239	4.13428	5e-05	0.00047487
Sprn	0.410044	0.327121	2.8451	2.00303	0.368582	2.42407	2.50191	0.0002	0.000665148	0.552596	0.969317	5.10224	3.87301	0.760957	4.48763	3.11628	0.00065	0.00271865	2.58619	2.98588	11.3947	17.6934	2.78604	14.5441	4.10563	5e-05	0.00047487
Sh3gl2	2.27226	2.56651	10.5408	8.21031	2.41939	9.37556	3.03433	5e-05	0.000182911	6.13347	10.8591	50.8554	58.9425	8.49629	54.8989	5.8864	5e-05	0.000270138	19.2826	15.3005	85.2275	62.634	17.2916	73.9308	4.09647	5e-05	0.00047487
Cdh13	1.71455	1.89872	5.97356	7.11363	1.80663	6.54359	2.68777	5e-05	0.000182911	13.0821	29.7129	107.659	125.258	21.3975	116.459	5.24427	5e-05	0.000270138	44.2738	37.7838	183.066	146.752	41.0288	164.909	3.94751	5e-05	0.00047487
Cd200	4.65336	4.97617	28.9042	25.3237	4.81477	27.1139	4.83492	5e-05	0.000182911	8.12611	9.90776	39.6386	36.5893	9.01694	38.114	3.90478	5e-05	0.000270138	23.7627	41.6634	91.86	169.39	32.7131	130.625	3.90427	5e-05	0.00047487
Gsg1l	0.518932	0.37003	1.45966	2.52324	0.444481	1.99145	2.07095	5e-05	0.000182911	1.65396	2.14887	11.7752	13.0652	1.90142	12.4202	4.6254	5e-05	0.000270138	2.65965	1.67073	10.6744	11.609	2.16519	11.1417	3.83601	5e-05	0.00047487
Eef1a2	2.42404	3.0098	20.6858	18.5587	2.71692	19.6223	5.54821	5e-05	0.000182911	4.88532	6.42811	42.99	39.8873	5.65672	41.4387	6.37531	5e-05	0.000270138	22.5274	23.7062	97.4344	78.0194	23.1168	87.7269	3.67905	5e-05	0.00047487
Adora1	0.197929	0.187707	1.49532	1.34434	0.192818	1.41983	2.02867	5e-05	0.000182911	0.327124	0.790167	4.00002	6.937	0.558646	5.46851	4.15008	5e-05	0.000270138	4.88132	4.02378	23.6277	14.2693	4.45255	18.9485	3.65856	5e-05	0.00047487
Islr2	62.4079	74.0912	552.442	585.276	68.2495	568.859	8.22906	5e-05	0.000182911	165.509	194.374	666.213	602.189	179.941	634.201	3.51053	5e-05	0.000270138	256.771	127.024	835.487	564.364	191.898	699.926	3.63367	5e-05	0.00047487
Insm2	0.154732	0.115366	3.01296	2.41523	0.135049	2.71409	3.27219	5e-05	0.000182911	0.039281	0.0147408	1.24501	0.901291	0.0270109	1.07315	2.01863	0.0425	0.0969003	0.344282	0.0363261	3.78103	2.85692	0.190304	3.31898	3.62846	5e-05	0.00047487
Cnih3	0.980494	1.15788	3.54613	2.80411	1.06919	3.17512	2.01776	5e-05	0.000182911	3.04365	4.92519	19.9548	27.0385	3.98442	23.4966	4.91464	5e-05	0.000270138	16.25	9.92814	55.1885	44.884	13.0891	50.0363	3.6224	5e-05	0.00047487
Lrrc55	0.348984	0.289079	2.39387	2.68511	0.319032	2.53949	2.6834	5e-05	0.000182911	0.689133	0.870892	4.33776	4.85379	0.780012	4.59577	3.14367	5e-05	0.000270138	2.36092	1.80474	10.8205	9.41933	2.08283	10.1199	3.60705	5e-05	0.00047487
Pcsk2	0.871216	0.943671	4.83483	3.60608	0.907443	4.22046	2.73689	5e-05	0.000182911	0.820663	0.998938	8.52638	9.43792	0.909801	8.98215	5.2268	5e-05	0.000270138	1.41432	1.42819	8.96636	6.42675	1.42125	7.69656	3.59176	5e-05	0.00047487
Cdh7	1.2676	1.21545	3.66914	4.16785	1.24152	3.9185	2.19426	5e-05	0.000182911	0.879744	0.501948	4.56734	2.79109	0.690846	3.67922	2.76738	5e-05	0.000270138	0.447609	0.426246	3.26167	5.02252	0.436928	4.1421	3.57853	5e-05	0.00047487
Kit	4.95616	5.33327	13.0465	18.8685	5.14471	15.9575	2.75969	5e-05	0.000182911	8.85537	12.5626	39.0393	38.2243	10.709	38.6318	3.38473	5e-05	0.000270138	11.6137	7.2839	40.273	32.4901	9.4488	36.3815	3.57759	5e-05	0.00047487
Cdkn1a	1.69534	1.1687	36.4097	29.0145	1.43202	32.7121	13.8618	5e-05	0.000182911	1.06169	1.4472	9.07955	3.68394	1.25445	6.38174	3.27431	5e-05	0.000270138	1.84109	1.01466	9.59234	5.50705	1.42788	7.54969	3.52147	5e-05	0.00047487
Cntn5	0.357001	0.284162	2.47468	2.62818	0.320582	2.55143	2.68929	5e-05	0.000182911	0.439185	0.3155	2.91592	2.59828	0.377343	2.7571	2.72779	5e-05	0.000270138	0.211163	0.24076	2.49288	4.09341	0.225962	3.29314	3.50186	5e-05	0.00047487
Slit1	3.89371	4.69337	19.1748	23.7497	4.29354	21.4623	4.24333	5e-05	0.000182911	9.0036	11.0072	39.5442	49.7612	10.0054	44.6527	4.14821	5e-05	0.000270138	11.8894	9.97503	43.8381	35.4923	10.9322	39.6652	3.40802	5e-05	0.00047487
Nrxn1	1.53008	1.28499	13.1025	12.9703	1.40753	13.0364	5.8302	5e-05	0.000182911	4.28929	5.10272	25.6745	24.4788	4.69601	25.0767	4.57806	5e-05	0.000270138	11.9993	12.7376	42.6552	46.0526	12.3684	44.3539	3.39261	5e-05	0.00047487
Ckmt1	0.835258	0.797185	9.48809	6.10412	0.816222	7.7961	4.84308	5e-05	0.000182911	0.9527	1.56465	9.92058	8.59151	1.25867	9.25605	4.54074	5e-05	0.000270138	4.86937	5.7845	20.6014	19.7252	5.32693	20.1633	3.34495	5e-05	0.00047487
Fxyd7	0.730997	0.225516	5.21456	4.81951	0.478256	5.01703	4.07036	0.0006	0.00179379	0.700006	0.704195	7.47286	4.43238	0.702101	5.95262	4.08473	0.00015	0.00073772	1.7878	0.705441	7.61987	4.8678	1.24662	6.24383	3.22433	0.0001	0.00088331
Pappa2	0.510391	0.556866	7.11028	8.71154	0.533628	7.91091	5.81034	5e-05	0.000182911	0.699591	0.746166	3.43341	3.98675	0.722878	3.71008	2.73384	5e-05	0.000270138	1.76279	0.988584	8.19929	4.98576	1.37569	6.59253	3.19593	5e-05	0.00047487
Gap43	43.8434	43.3854	224.483	191.752	43.6144	208.118	4.68722	5e-05	0.000182911	69.7886	85.078	319.628	292.969	77.4333	306.298	3.91796	5e-05	0.000270138	152.578	150.325	460.325	510.929	151.452	485.627	3.19201	5e-05	0.00047487
Sncb	0.936631	0.368504	6.92708	9.01061	0.652567	7.96884	5.42722	5e-05	0.000182911	3.02621	3.32841	31.2801	22.3102	3.17731	26.7951	6.65384	5e-05	0.000270138	9.24334	8.36203	36.2436	23.6509	8.80269	29.9473	3.15702	5e-05	0.00047487
Edil3	5.89707	4.78419	26.771	24.4396	5.34063	25.6053	4.196	5e-05	0.000182911	10.0417	11.9907	35.1841	40.5144	11.0162	37.8492	3.23307	5e-05	0.000270138	18.2871	21.3771	60.6019	68.1111	19.8321	64.3565	3.1373	5e-05	0.00047487
N28178	0.421955	0.594331	3.80722	3.61094	0.508143	3.70908	3.12244	5e-05	0.000182911	1.19009	1.91573	7.23167	8.31299	1.55291	7.77233	3.43621	5e-05	0.000270138	4.27955	6.07448	17.6781	18.7264	5.17701	18.2022	3.10866	5e-05	0.00047487
Chst8	1.89679	2.44886	26.3413	25.0847	2.17283	25.713	8.41931	5e-05	0.000182911	2.46899	3.48052	16.6056	15.2455	2.97476	15.9255	4.25826	5e-05	0.000270138	4.61833	1.61726	14.8636	8.55142	3.1178	11.7075	3.086	5e-05	0.00047487
Tmem200a	1.52708	1.86502	18.9883	19.7771	1.69605	19.3827	7.56021	5e-05	0.000182911	1.24328	1.26811	4.12888	3.22479	1.2557	3.67684	2.07335	5e-05	0.000270138	1.69497	1.97329	5.62259	9.55657	1.83413	7.58958	3.03076	5e-05	0.00047487
Susd4	4.51113	4.40018	12.726	10.2681	4.45566	11.497	2.29066	5e-05	0.000182911	2.41591	3.0704	10.2273	11.2035	2.74315	10.7154	3.12982	5e-05	0.000270138	4.99244	5.44596	21.5719	13.8535	5.2192	17.7127	3.00886	5e-05	0.00047487
Camk2b	0.571167	0.670629	4.95654	3.88312	0.620898	4.41983	3.34372	5e-05	0.000182911	1.85001	3.94715	28.3109	28.3705	2.89858	28.3407	7.526	5e-05	0.000270138	28.3564	39.4075	104.656	101.62	33.882	103.138	2.98544	5e-05	0.00047487
Rit2	0.725298	0.277003	3.04804	2.00582	0.501151	2.52693	2.34948	5e-05	0.000182911	0.685236	0.692224	6.14336	3.54116	0.68873	4.84226	3.45956	5e-05	0.000270138	0.669966	0.951446	4.47084	4.21133	0.810706	4.34108	2.94973	5e-05	0.00047487
Klhdc8a	0.143636	0.0640992	2.64479	2.48225	0.103868	2.56352	3.22821	5e-05	0.000182911	0.327132	0.462846	1.64436	1.99915	0.394989	1.82176	2.02278	5e-05	0.000270138	1.34328	0.907263	4.56476	5.86699	1.12527	5.21587	2.92474	5e-05	0.00047487
Gpr26	0.103561	0.400302	1.59668	2.35787	0.251931	1.97727	2.37815	5e-05	0.000182911	1.41696	1.84212	6.02667	4.56606	1.62954	5.29636	2.39447	5e-05	0.000270138	1.18025	1.37811	5.84627	5.38638	1.27918	5.61632	2.90294	5e-05	0.00047487
Sema6a	9.55835	9.74847	19.9579	23.1074	9.65341	21.5327	2.11506	5e-05	0.000182911	4.02158	3.62878	9.68758	8.40876	3.82518	9.04817	2.08244	5e-05	0.000270138	3.7933	3.00032	12.6346	10.8258	3.39681	11.7302	2.89533	5e-05	0.00047487
Pak6	0.502391	0.529901	3.33054	3.46668	0.516146	3.39861	2.90118	5e-05	0.000182911	0.934467	2.03399	7.4466	9.01864	1.48423	8.23262	3.71649	5e-05	0.000270138	4.35788	5.13576	17.3379	13.7437	4.74682	15.5408	2.87825	5e-05	0.00047487
Prmt8	1.41744	1.42525	14.2702	11.4955	1.42135	12.8828	5.73353	5e-05	0.000182911	3.9597	3.80294	12.0338	11.1326	3.88132	11.5832	2.57783	5e-05	0.000270138	3.49307	5.49477	11.6283	17.728	4.49392	14.6782	2.85373	5e-05	0.00047487
Trpv2	0.140663	0.160197	1.52594	1.09808	0.15043	1.31201	2.00969	0.00025	0.00081371	0.193458	0.335117	1.51104	1.99356	0.264288	1.7523	2.17696	5e-05	0.000270138	0.743195	1.14587	4.21301	4.82461	0.944532	4.51881	2.83812	5e-05	0.00047487
Clstn2	1.46226	1.31962	6.83975	6.26078	1.39094	6.55026	3.15786	5e-05	0.000182911	1.15448	3.48542	10.4716	18.5069	2.31995	14.4893	4.66551	5e-05	0.000270138	21.7781	54.9128	65.7017	154.635	38.3454	110.168	2.82544	5e-05	0.00047487
Rgs7	1.23081	1.15365	3.60516	4.40403	1.19223	4.0046	2.28288	5e-05	0.000182911	0.544472	0.599509	2.52514	2.40634	0.57199	2.46574	2.20468	5e-05	0.000270138	1.15826	2.42575	5.89772	7.69318	1.79201	6.79545	2.79206	5e-05	0.00047487
Vcan	38.8204	40.0691	130.191	122.485	39.4447	126.338	3.14844	5e-05	0.000182911	17.5903	15.9175	56.7682	59.3548	16.7539	58.0615	3.32668	5e-05	0.000270138	17.1033	17.3796	48.6996	51.0772	17.2415	49.8884	2.78971	5e-05	0.00047487
Snap25	3.56886	4.46059	29.6003	30.3381	4.01473	29.9692	6.17565	5e-05	0.000182911	15.0896	19.1327	49.0579	45.1416	17.1111	47.0998	2.65581	5e-05	0.000270138	30.9894	37.9001	81.1326	114.079	34.4447	97.6058	2.78196	5e-05	0.00047487
Ccdc85a	0.742282	0.634167	4.15547	4.1504	0.688225	4.15294	3.05228	5e-05	0.000182911	0.311761	0.462462	1.99855	2.73791	0.387111	2.36823	2.42823	5e-05	0.000270138	0.975964	0.884569	4.87561	3.80624	0.930266	4.34093	2.76694	5e-05	0.00047487
Elfn2	0.366715	0.479939	1.82037	2.0247	0.423327	1.92254	2.05331	5e-05	0.000182911	1.62437	2.96703	8.5833	11.3248	2.2957	9.95405	3.32374	5e-05	0.000270138	6.22844	4.09142	18.8541	13.0811	5.15993	15.9676	2.75451	5e-05	0.00047487
Ina	30.8662	29.6079	361.079	298.44	30.237	329.76	10.5887	5e-05	0.000182911	37.3659	56.2718	179.236	204.232	46.8188	191.734	4.0305	5e-05	0.000270138	108.254	101.198	298.569	281.298	104.726	289.933	2.75177	5e-05	0.00047487
Nptxr	0.409322	0.865361	2.36291	2.51576	0.637342	2.43933	2.10056	0.0104	0.022706	2.23642	2.12245	10.7683	18.2012	2.17943	14.4848	4.87028	5e-05	0.000270138	2.78548	4.54464	9.67251	13.8438	3.66506	11.7582	2.73483	0.02815	0.104134
Slc17a7	0.196525	0.244191	23.3481	25.8982	0.220358	24.6231	20.9964	5e-05	0.000182911	14.3308	17.4765	59.3099	51.9962	15.9037	55.6531	3.35153	5e-05	0.000270138	16.2835	10.4594	49.5185	26.2547	13.3714	37.8866	2.70582	5e-05	0.00047487
Ndst4	0.300446	0.24894	2.94797	2.87718	0.274693	2.91257	3.06943	5e-05	0.000182911	0.369755	0.208109	1.78123	1.69804	0.288932	1.73964	2.12551	5e-05	0.000270138	0.0418531	0.0480787	0.769255	2.82961	0.0449659	1.79943	2.67897	0.0005	0.00365054
Grin1	0.349074	0.486602	2.1866	2.7294	0.417838	2.458	2.43892	5e-05	0.000182911	1.46275	2.15353	6.92365	7.2767	1.80814	7.10018	2.88453	5e-05	0.000270138	5.99974	8.12849	18.1723	22.767	7.06412	20.4697	2.66237	5e-05	0.00047487
Disp2	2.54211	2.72306	15.3925	14.9286	2.63259	15.1606	4.44877	5e-05	0.000182911	3.25724	6.25025	15.3692	20.4114	4.75375	17.8903	3.28313	5e-05	0.000270138	10.1475	10.2499	31.2638	26.175	10.1987	28.7194	2.65383	5e-05	0.00047487
Dnm3	1.59075	2.09844	6.02594	5.95793	1.84459	5.99193	2.45797	5e-05	0.000182911	2.01729	2.52068	7.54472	8.91492	2.26898	8.22982	2.82345	5e-05	0.000270138	6.38046	9.74106	20.9562	25.1204	8.06076	23.0383	2.65301	5e-05	0.00047487
Fry	1.13842	0.972472	7.2982	7.32576	1.05545	7.31198	4.04388	5e-05	0.000182911	1.67175	3.00816	8.9786	11.8741	2.33995	10.4263	3.42111	5e-05	0.000270138	5.28997	6.73785	18.1528	16.1615	6.01391	17.1572	2.58873	5e-05	0.00047487
Tenm1	0.253845	0.251668	4.65758	4.45686	0.252756	4.55722	4.43599	5e-05	0.000182911	0.569271	0.645695	4.62245	4.1818	0.607483	4.40212	3.36061	5e-05	0.000270138	1.10499	1.76893	6.01556	4.55632	1.43696	5.28594	2.57942	5e-05	0.00047487
Tbr1	2.48766	2.17004	268.119	267.7	2.32885	267.909	80.7815	5e-05	0.000182911	66.1365	81.6574	224.506	227.964	73.897	226.235	3.03397	5e-05	0.000270138	60.3709	47.7297	170.115	111.313	54.0503	140.714	2.57426	5e-05	0.00047487
AI836003	2.41985	1.95138	11.8836	9.9419	2.18561	10.9128	3.73954	5e-05	0.000182911	1.35386	1.74544	5.40605	5.27103	1.54965	5.33854	2.48604	5e-05	0.000270138	4.36177	3.84419	12.7917	11.4417	4.10298	12.1167	2.5704	5e-05	0.00047487
Spock1	2.01321	1.47703	8.08395	5.63339	1.74512	6.85867	2.86278	5e-05	0.000182911	1.87384	3.91637	7.50478	17.2891	2.89511	12.3969	3.43943	5e-05	0.000270138	22.1208	22.9889	55.6034	63.444	22.5548	59.5237	2.56948	5e-05	0.00047487
Scn2a1	0.397966	0.470796	2.89894	3.28852	0.434381	3.09373	2.854	5e-05	0.000182911	0.659544	0.827804	3.64429	3.22425	0.743674	3.43427	2.54306	5e-05	0.000270138	2.85579	5.24255	9.40162	14.5129	4.04917	11.9573	2.56622	5e-05	0.00047487
Camk2n1	1.14516	0.534431	9.11456	5.38163	0.839796	7.2481	4.48316	5e-05	0.000182911	2.26072	3.18403	10.6431	9.45665	2.72237	10.0499	2.9685	5e-05	0.000270138	7.99427	4.61049	22.645	12.7926	6.30238	17.7188	2.56338	5e-05	0.00047487
Fabp3	3.76161	3.25521	8.329	8.34554	3.50841	8.33727	2.07108	0.00065	0.00192765	2.61359	4.39144	15.8891	12.4499	3.50251	14.1695	3.36912	5e-05	0.000270138	12.6668	14.2432	40.8718	30.4654	13.455	35.6686	2.53674	5e-05	0.00047487
Ndn	100.302	93.1577	347.152	275.039	96.7298	311.096	3.19345	5e-05	0.000182911	148.503	124.911	523.024	404.865	136.707	463.945	3.37633	5e-05	0.000270138	121.004	109.365	323.061	264.202	115.184	293.632	2.53589	5e-05	0.00047487
Reep5	11.995	10.1014	27.4104	21.7774	11.0482	24.5939	2.12429	5e-05	0.000182911	15.3044	14.8057	46.2304	40.6022	15.055	43.4163	2.7665	5e-05	0.000270138	28.9761	31.0857	70.4117	84.0403	30.0309	77.226	2.52091	5e-05	0.00047487
Apba1	0.986973	1.24773	10.6509	11.516	1.11735	11.0834	5.70687	5e-05	0.000182911	2.27309	2.92386	8.69906	8.72874	2.59848	8.7139	2.69945	5e-05	0.000270138	5.41019	7.26638	16.9361	18.0479	6.33828	17.492	2.51993	5e-05	0.00047487
Lingo2	0.254045	0.192685	3.09098	2.48763	0.223365	2.78931	3.09744	5e-05	0.000182911	0.355832	0.317834	1.8844	1.55495	0.336833	1.71968	2.03442	5e-05	0.000270138	0.716158	1.04654	3.33122	4.06107	0.881349	3.69615	2.49616	5e-05	0.00047487
Cpne4	0.0390217	0	1.66943	1.68469	0.0195108	1.67706	2.62583	0.06515	0.112432	0.297131	0.507873	7.42128	4.17595	0.402502	5.79861	4.84749	5e-05	0.000270138	0.727133	0.732607	3.99995	2.61644	0.72987	3.30819	2.49047	5e-05	0.00047487
Dnajc6	1.22389	1.25645	18.3996	17.5512	1.24017	17.9754	8.47052	5e-05	0.000182911	6.10582	9.20578	26.881	29.5647	7.6558	28.2229	3.3761	5e-05	0.000270138	15.0543	16.7614	41.4637	40.475	15.9078	40.9693	2.48224	5e-05	0.00047487
Snca	2.86435	4.51967	26.841	23.6528	3.69201	25.2469	5.59396	5e-05	0.000182911	9.23255	9.88523	40.3047	26.1082	9.55889	33.2064	3.23959	5e-05	0.000270138	14.6235	14.3661	46.106	28.5597	14.4948	37.3329	2.47392	5e-05	0.00047487
Ajap1	1.81605	1.91947	7.98036	7.27019	1.86776	7.62528	3.00767	5e-05	0.000182911	0.821393	0.850158	3.47281	2.71118	0.835776	3.09199	2.22903	5e-05	0.000270138	0.600675	0.505389	2.6488	3.03226	0.553032	2.84053	2.47292	5e-05	0.00047487
Ncam2	0.71592	0.903306	11.6273	10.6562	0.809613	11.1418	6.70958	5e-05	0.000182911	2.25097	1.33171	7.73945	6.49419	1.79134	7.11682	2.90786	5e-05	0.000270138	1.35911	1.13417	4.25363	4.76776	1.24664	4.5107	2.45286	5e-05	0.00047487
Celf6	1.92363	1.34706	9.43498	8.19083	1.63535	8.81291	3.72358	5e-05	0.000182911	1.13964	1.51649	5.63078	6.00324	1.32807	5.81701	2.92819	5e-05	0.000270138	3.88368	4.54828	12.1141	11.4159	4.21598	11.765	2.44729	5e-05	0.00047487
Rnf112	0.762255	1.78682	2.66774	4.92423	1.27454	3.79598	2.10855	5e-05	0.000182911	1.13917	1.14347	5.18539	3.95787	1.14132	4.57163	2.60196	5e-05	0.000270138	3.48618	2.92261	9.95915	8.56869	3.20439	9.26392	2.44124	5e-05	0.00047487
Slc45a1	1.47985	1.27269	6.89995	5.39195	1.37627	6.14595	3.00721	5e-05	0.000182911	2.11981	2.73064	8.98045	9.00943	2.42523	8.99494	2.91804	5e-05	0.000270138	5.35683	4.65708	14.9141	12.3304	5.00695	13.6222	2.43422	5e-05	0.00047487
Grin2b	0.154128	0.173799	1.25714	1.97548	0.163964	1.61631	2.24776	5e-05	0.000182911	0.92275	1.58364	6.57655	10.3043	1.2532	8.44042	4.18979	5e-05	0.000270138	4.88408	8.13704	15.9416	18.5717	6.51056	17.2567	2.4308	5e-05	0.00047487
Diras1	2.49102	2.48706	12.597	11.8335	2.48904	12.2152	3.78765	5e-05	0.000182911	3.44837	6.1616	20.0226	21.9353	4.80499	20.979	3.78622	5e-05	0.000270138	17.2781	18.7964	49.2993	38.1598	18.0373	43.7296	2.34958	5e-05	0.00047487
Map6	18.5771	18.3798	63.9067	64.7967	18.4784	64.3517	3.35508	5e-05	0.000182911	9.56754	14.21	32.0905	35.3667	11.8888	33.7286	2.69449	5e-05	0.000270138	26.5254	28.8863	68.5364	64.256	27.7059	66.3962	2.34782	5e-05	0.00047487
Scg2	1.23578	1.51069	10.5906	9.38889	1.37323	9.98974	4.6307	5e-05	0.000182911	1.511	1.64547	8.8592	4.34112	1.57824	6.60016	2.94782	5e-05	0.000270138	1.20789	1.92387	2.61597	7.42486	1.56588	5.02041	2.34634	5e-05	0.00047487
Dnm1	5.30337	5.29853	18.8865	18.6636	5.30095	18.7751	3.13842	5e-05	0.000182911	4.32768	5.68297	18.0109	18.6645	5.00533	18.3377	3.22009	5e-05	0.000270138	10.3174	12.7025	29.0256	27.6454	11.5099	28.3355	2.34497	5e-05	0.00047487
Crtac1	0.760917	0.537966	3.70872	3.75279	0.649442	3.73075	2.8681	5e-05	0.000182911	2.23063	2.65328	15.0438	13.9716	2.44196	14.5077	4.50549	5e-05	0.000270138	4.88156	2.58279	13.8594	6.32436	3.73217	10.0919	2.34393	5e-05	0.00047487
Mtus2	0.594927	0.640756	11.836	10.5771	0.617842	11.2066	7.54496	5e-05	0.000182911	0.570498	0.659358	3.04831	2.71946	0.614928	2.88388	2.40499	5e-05	0.000270138	1.30812	1.31202	4.85425	3.9749	1.31007	4.41458	2.3439	5e-05	0.00047487
Bcl11b	10.3736	15.5905	29.3977	41.7298	12.982	35.5637	2.61505	5e-05	0.000182911	23.4448	35.9999	72.6863	86.5705	29.7223	79.6284	2.62442	5e-05	0.000270138	54.2505	22.6399	129.775	52.4	38.4452	91.0875	2.33457	5e-05	0.00047487
Lrfn5	0.624398	0.506842	12.062	11.2446	0.56562	11.6533	8.08197	5e-05	0.000182911	4.8083	7.8634	36.0177	37.0489	6.33585	36.5333	5.11642	5e-05	0.000270138	7.54158	11.6624	20.7489	26.678	9.60199	23.7135	2.33102	5e-05	0.00047487
Akap6	5.58418	5.46635	31.5513	31.405	5.52527	31.4781	4.97729	5e-05	0.000182911	5.7437	6.07377	14.1994	13.8747	5.90874	14.0371	2.17653	5e-05	0.000270138	6.25134	8.16276	16.1726	19.9235	7.20705	18.048	2.32094	5e-05	0.00047487
Golga7b	0.64992	0.480033	6.75656	4.77539	0.564976	5.76598	4.32337	5e-05	0.000182911	1.74872	2.08609	10.4123	8.3552	1.91741	9.38375	3.55924	5e-05	0.000270138	6.52754	7.18806	18.3492	15.8024	6.8578	17.0758	2.30036	5e-05	0.00047487
Xpr1	24.1057	19.7166	58.4159	53.8166	21.9111	56.1163	2.49295	5e-05	0.000182911	30.2486	42.2609	97.5368	109.513	36.2548	103.525	2.80568	5e-05	0.000270138	77.7474	57.7787	176.744	137.522	67.7631	157.133	2.29968	5e-05	0.00047487
Jph3	2.56077	2.35339	7.99431	8.17115	2.45708	8.08273	2.62728	5e-05	0.000182911	3.59357	5.77815	12.2506	14.2659	4.68586	13.2583	2.50767	5e-05	0.000270138	14.9901	13.4486	40.3312	27.4176	14.2194	33.8744	2.29145	5e-05	0.00047487
Stx1a	2.43976	3.82141	9.30205	9.82875	3.13058	9.5654	2.55785	5e-05	0.000182911	4.9015	6.20576	15.9457	14.0615	5.55363	15.0036	2.44194	5e-05	0.000270138	11.2687	12.1734	30.3844	25.8954	11.721	28.1399	2.29068	5e-05	0.00047487
Begain	2.3389	3.04627	5.77453	7.4848	2.69258	6.62967	2.06621	5e-05	0.000182911	2.96181	3.06271	9.40086	8.57555	3.01226	8.98821	2.48942	5e-05	0.000270138	8.2344	7.35896	19.6097	18.6278	7.79668	19.1187	2.28708	5e-05	0.00047487
Gnaz	4.09046	3.68611	11.156	10.3025	3.88829	10.7293	2.39946	5e-05	0.000182911	3.00436	3.49805	10.6281	10.7076	3.25121	10.6678	2.7446	5e-05	0.000270138	7.36453	7.50185	19.0725	17.3274	7.43319	18.2	2.27671	5e-05	0.00047487
Cck	0	0.295935	17.2724	11.6778	0.147968	14.4751	13.4804	0.0402	0.074112	1.37754	1.90527	11.7226	12.2248	1.64141	11.9737	4.91167	5e-05	0.000270138	17.8652	7.58106	34.3246	25.9307	12.7231	30.1276	2.26826	5e-05	0.00047487
Prr18	1.05923	0.926318	4.04713	4.92325	0.992774	4.48519	2.75254	5e-05	0.000182911	2.34621	3.62254	10.3771	11.9599	2.98438	11.1685	3.05405	5e-05	0.000270138	5.84366	5.86319	14.9518	14.0996	5.85342	14.5257	2.26539	5e-05	0.00047487
Sez6	11.3704	17.8214	37.6635	58.9002	14.5959	48.2818	3.15992	5e-05	0.000182911	65.8174	108.118	264.525	309.773	86.9677	287.149	3.27562	5e-05	0.000270138	163.219	125.996	395.476	261.649	144.607	328.562	2.26336	0.0002	0.00162795
Arpp21	0.17271	0.24229	3.06937	4.44023	0.2075	3.7548	3.93772	5e-05	0.000182911	2.05526	2.9472	9.96018	7.96399	2.50123	8.96209	2.84531	5e-05	0.000270138	4.15216	7.52018	11.6775	17.1779	5.83617	14.4277	2.25678	5e-05	0.00047487
Cplx1	2.85469	2.49365	9.27189	8.79604	2.67417	9.03397	2.73095	5e-05	0.000182911	5.86169	9.9677	36.4469	38.8024	7.9147	37.6247	4.33269	5e-05	0.000270138	29.2534	36.1344	74.1928	75.7042	32.6939	74.9485	2.25407	5e-05	0.00047487
Tmem59l	0.966957	1.65642	5.60145	6.10444	1.31169	5.85295	2.96448	5e-05	0.000182911	4.53631	5.37761	19.6433	15.3979	4.95696	17.5206	3.10907	5e-05	0.000270138	12.4522	14.5553	30.0859	33.1859	13.5038	31.6359	2.25017	5e-05	0.00047487
Eno2	2.58233	3.84965	8.45932	7.31547	3.21599	7.88739	2.10802	5e-05	0.000182911	4.05918	5.50248	19.8079	19.4051	4.78083	19.6065	3.56463	5e-05	0.000270138	10.7379	15.0332	28.8429	31.6083	12.8856	30.2256	2.24878	5e-05	0.00047487
Hcn4	2.52277	2.60797	12.6169	12.969	2.56537	12.7929	3.86859	5e-05	0.000182911	2.10262	2.25961	5.88983	5.61103	2.18112	5.75043	2.12203	5e-05	0.000270138	4.9234	6.16905	12.1489	15.0157	5.54622	13.5823	2.22759	5e-05	0.00047487
Celf4	10.7617	14.5931	51.8871	54.7428	12.6774	53.315	3.97115	5e-05	0.000182911	14.2955	18.4927	46.6084	41.231	16.3941	43.9197	2.58247	5e-05	0.000270138	46.9181	32.7395	104.357	75.344	39.8288	89.8505	2.22516	5e-05	0.00047487
Cntnap2	49.2224	43.9088	132.62	107.958	46.5656	120.289	2.54993	5e-05	0.000182911	29.4601	19.8693	66.6727	51.7414	24.6647	59.2071	2.34591	5e-05	0.000270138	12.4929	10.9564	29.3781	25.2441	11.7247	27.3111	2.2249	5e-05	0.00047487
Pde2a	2.27903	2.37161	31.9815	29.7612	2.32532	30.8713	9.58445	5e-05	0.000182911	4.67249	6.76783	25.0856	27.5952	5.72016	26.3404	4.06842	5e-05	0.000270138	11.4633	9.1615	26.9399	21.3275	10.3124	24.1337	2.22178	5e-05	0.00047487
Gas7	0.89236	0.85097	11.0569	9.11832	0.871665	10.0876	5.92393	5e-05	0.000182911	3.09213	7.20089	22.1442	31.5984	5.14651	26.8713	4.53449	5e-05	0.000270138	15.9936	20.438	46.0629	37.0778	18.2158	41.5703	2.21538	5e-05	0.00047487
Ankrd34a	0.394606	0.420176	1.70837	2.14195	0.407391	1.92516	2.07843	5e-05	0.000182911	1.14517	1.79101	4.23237	4.36529	1.46809	4.29883	2.14694	5e-05	0.000270138	4.29298	2.81376	11.5026	6.63021	3.55337	9.0664	2.21076	5e-05	0.00047487
Ctsf	3.12497	3.29571	8.39824	8.11241	3.21034	8.25532	2.19824	5e-05	0.000182911	4.18301	4.27961	10.3521	9.13697	4.23131	9.74454	2.05389	5e-05	0.000270138	7.61786	9.64357	18.4568	22.0396	8.63072	20.2482	2.2063	5e-05	0.00047487
Pcsk1n	6.1334	6.47284	15.4945	13.5648	6.30312	14.5297	2.12644	5e-05	0.000182911	5.44029	7.24172	21.5293	21.2944	6.34101	21.4119	3.05297	5e-05	0.000270138	35.634	20.5135	70.7135	55.5339	28.0738	63.1237	2.20555	5e-05	0.00047487
Ica1l	0.885512	0.366876	2.90625	1.7984	0.626194	2.35232	2.06145	5e-05	0.000182911	1.78485	2.04624	6.67981	5.88179	1.91555	6.2808	2.49723	5e-05	0.000270138	3.22107	4.51533	8.93985	10.468	3.8682	9.70392	2.19874	5e-05	0.00047487
Glra2	0.530172	0.73187	4.64466	4.67684	0.631021	4.66075	3.47068	5e-05	0.000182911	5.93803	8.25227	39.7953	28.1358	7.09515	33.9656	4.31932	5e-05	0.000270138	12.0204	15.1695	27.7366	34.3975	13.595	31.067	2.19713	5e-05	0.00047487
Psd2	3.16414	3.79	11.4875	13.4307	3.47707	12.4591	3.00623	5e-05	0.000182911	3.77295	5.53832	13.4361	14.4195	4.65564	13.9278	2.63946	5e-05	0.000270138	11.3637	15.0782	28.8042	31.1167	13.221	29.9605	2.1771	5e-05	0.00047487
Syngr3	3.43286	2.23093	8.24498	8.02681	2.83189	8.13589	2.38417	5e-05	0.000182911	5.87896	7.47217	19.9498	19.1608	6.67556	19.5553	2.67802	5e-05	0.000270138	17.9712	18.4602	41.4688	39.8343	18.2157	40.6516	2.16758	5e-05	0.00047487
Dlg2	0.472786	0.547903	4.12653	3.89498	0.510344	4.01075	3.31762	5e-05	0.000182911	1.24349	1.9339	8.75367	9.95042	1.58869	9.35205	3.99894	5e-05	0.000270138	7.89461	14.1215	20.8914	29.0224	11.0081	24.9569	2.16162	5e-05	0.00047487
Efna3	1.38749	1.32563	13.8923	16.3625	1.35656	15.1274	6.84362	5e-05	0.000182911	5.14784	7.05084	25.6579	23.0895	6.09934	24.3737	3.57409	5e-05	0.000270138	17.0698	15.8972	42.8603	30.4981	16.4835	36.6792	2.15513	5e-05	0.00047487
Gabrg2	2.27673	2.52749	16.3973	13.3287	2.40211	14.863	4.66269	5e-05	0.000182911	5.47098	6.06554	16.2619	12.8536	5.76826	14.5578	2.29863	5e-05	0.000270138	8.63652	11.0023	18.8806	25.6558	9.81941	22.2682	2.1506	5e-05	0.00047487
Scn3b	2.2359	2.67541	20.3598	19.0656	2.45566	19.7127	5.99386	5e-05	0.000182911	6.66683	11.6129	33.8111	32.4526	9.13987	33.1319	3.3661	5e-05	0.000270138	22.8728	35.0994	51.696	74.8852	28.9861	63.2906	2.14401	5e-05	0.00047487
Arhgap23	2.3056	3.04094	8.60564	9.63842	2.67327	9.12203	2.75559	5e-05	0.000182911	2.3487	4.08671	9.65018	10.7981	3.21771	10.2241	2.6612	5e-05	0.000270138	7.66609	9.40709	20.2144	18.4507	8.53659	19.3326	2.13206	5e-05	0.00047487
Prnp	20.2907	17.6944	54.1168	48.2154	18.9926	51.1661	2.60928	5e-05	0.000182911	36.0775	42.2267	77.0659	86.3467	39.1521	81.7063	2.05983	5e-05	0.000270138	70.5824	68.022	144.564	152.255	69.3022	148.41	2.12525	5e-05	0.00047487
Stmn2	57.2594	62.6562	429.08	367.931	59.9578	398.505	6.5538	5e-05	0.000182911	91.7658	106.892	430.186	358.899	99.3289	394.543	3.94246	5e-05	0.000270138	200.439	299.37	494.354	569.673	249.905	532.014	2.12437	5e-05	0.00047487
Stk32b	3.13284	3.00921	17.9439	16.7661	3.07103	17.355	4.50869	5e-05	0.000182911	7.48306	12.9917	39.899	49.8003	10.2374	44.8496	4.0801	5e-05	0.000270138	30.3802	36.245	69.2724	73.6346	33.3126	71.4535	2.11157	5e-05	0.00047487
Mapt	12.7489	12.2156	90.012	84.317	12.4823	87.1645	6.5393	5e-05	0.000182911	34.0548	56.5308	163.816	168.796	45.2928	166.306	3.61408	5e-05	0.000270138	177.748	228.163	441.881	413.823	202.956	427.852	2.10267	0.0004	0.00299589
Atp1a3	17.7182	16.4072	128.096	109.521	17.0627	118.808	6.63292	5e-05	0.000182911	46.2351	67.9028	151.081	167.823	57.069	159.452	2.76313	5e-05	0.000270138	111.558	123.035	271.706	220.575	117.296	246.141	2.08916	5e-05	0.00047487
Syt5	3.45869	3.93493	22.9517	20.9517	3.69681	21.9517	4.88666	5e-05	0.000182911	8.30117	9.10642	28.8516	24.478	8.70379	26.6648	2.85093	5e-05	0.000270138	27.2394	29.631	66.787	53.6128	28.4352	60.1999	2.07914	5e-05	0.00047487
Grm2	0.24444	0.166783	9.37264	11.7929	0.205612	10.5828	9.60738	5e-05	0.000182911	0.450164	0.602628	6.36179	5.29615	0.526396	5.82897	4.47392	5e-05	0.000270138	2.83286	5.7546	10.7	9.24195	4.29373	9.97097	2.07245	5e-05	0.00047487
Psd	2.76932	3.44234	14.3141	16.5735	3.10583	15.4438	4.00499	5e-05	0.000182911	6.65861	10.571	26.5667	24.7131	8.61481	25.6399	2.77072	5e-05	0.000270138	23.7304	27.6386	53.842	54.5685	25.6845	54.2052	2.06881	5e-05	0.00047487
Sema4f	1.60787	1.17673	3.77069	4.16039	1.3923	3.96554	2.07563	5e-05	0.000182911	2.15603	2.85538	7.65001	7.81942	2.5057	7.73471	2.49157	5e-05	0.000270138	5.17919	6.76569	13.677	12.9877	5.97244	13.3323	2.05557	5e-05	0.00047487
Acot9	2.74655	2.32638	10.076	8.25501	2.53647	9.1655	2.87448	5e-05	0.000182911	3.50504	3.60309	12.3156	10.6002	3.55407	11.4579	2.73556	5e-05	0.000270138	5.40568	6.56298	11.584	15.0468	5.98433	13.3154	2.04965	5e-05	0.00047487
Asphd1	0	0.221459	2.30176	4.27645	0.110729	3.28911	3.86152	0.15355	0.232407	1.26927	2.09567	5.57757	6.05072	1.68247	5.81414	2.54025	0.00075	0.00308855	4.7887	6.2199	12.9532	11.5817	5.5043	12.2675	2.0398	0.00685	0.0330078
Magel2	5.4428	6.33243	13.5988	16.4544	5.88762	15.0266	2.32687	5e-05	0.000182911	1.48347	2.67691	11.1221	10.2431	2.08019	10.6826	3.79282	5e-05	0.000270138	0.462063	0.437401	1.77216	2.14057	0.449732	1.95636	2.03925	5e-05	0.00047487
Kirrel3	2.29146	2.26395	6.47556	6.11056	2.27771	6.29306	2.22505	5e-05	0.000182911	3.79447	6.70793	16.9874	15.6367	5.2512	16.312	2.7694	5e-05	0.000270138	16.1623	14.6709	35.3003	29.1949	15.4166	32.2476	2.02524	5e-05	0.00047487
Gabbr2	0.260349	0.22556	1.68266	1.62486	0.242954	1.65376	2.13504	5e-05	0.000182911	0.630716	1.20567	2.4558	3.33318	0.918193	2.89449	2.03029	5e-05	0.000270138	3.39528	5.56035	10.4317	9.64516	4.47781	10.0384	2.01512	5e-05	0.00047487
Thra	36.0515	37.5508	129.326	122.271	36.8011	125.799	3.35436	5e-05	0.000182911	94.8664	114.09	278.541	294.644	104.478	286.592	2.72656	5e-05	0.000270138	242.006	256.891	503.484	501.583	249.448	502.534	2.01053	5e-05	0.00047487
Fam155a	2.01415	1.80767	11.1724	9.4315	1.91091	10.3019	3.88262	5e-05	0.000182911	1.47196	2.10773	7.0012	6.77389	1.78984	6.88755	2.82723	5e-05	0.000270138	6.48473	5.71352	14.0412	12.4993	6.09912	13.2703	2.01014	5e-05	0.00047487
Sphkap	0.171181	0.118267	6.69242	8.82593	0.144724	7.75917	7.65178	5e-05	0.000182911	0.838422	0.956926	10.6604	4.82856	0.897674	7.74448	4.608	5e-05	0.000270138	1.93565	2.55869	5.92561	5.10637	2.24717	5.51599	2.00667	5e-05	0.00047487
Kif5a	9.42962	12.808	53.7813	57.3355	11.1188	55.5584	4.66699	5e-05	0.000182911	15.6806	23.2008	50.2202	56.4838	19.4407	53.352	2.65901	5e-05	0.000270138	35.1958	45.2111	79.8757	83.0871	40.2034	81.4814	2.00181	5e-05	0.00047487

## Sheet: 2
2-E11_up_E13_down_E15_down
Gene	E11.GFPneg.Repeat1	E11.GFPneg.Repeat2	E11.GFPpos.Repeat1	E11.GFPpos.Repeat2	Mean of E11.GFPneg	Mean of E11.GFPpos	Fold change	P-value	Adjusted p-value	E13.GFPneg.Repeat1	E13.GFPneg.Repeat2	E13.GFPpos.Repeat1	E13.GFPpos.Repeat2	Mean of E13.GFPneg	Mean of E13.GFPpos	Fold change	P-value	Adjusted p-value	E15.GFPneg.Repeat1	E15.GFPneg.Repeat2	E15.GFPpos.Repeat1	E15.GFPpos.Repeat2	Mean of E15.GFPneg	Mean of E15.GFPpos	Fold change	P-value	Adjusted p-value
Tspan11	1.78297	1.67281	5.1122	4.15509	1.72789	4.63364	2.0652	5e-05	0.000182911	4.06953	3.48047	2.60694	2.74356	3.775	2.67525	0.769686	0.16935	0.291242	3.31007	3.50566	3.28291	3.48829	3.40787	3.3856	0.994949	0.90385	0.962562
Slc27a2	0.980743	1.30633	3.37313	4.34585	1.14354	3.85949	2.26704	5e-05	0.000182911	0.12635	0.0609863	0.0696341	0.0839772	0.0936682	0.0768057	0.984582	1	1	0.0164328	0.0626238	0.0154691	0.0482389	0.0395283	0.031854	0.992618	1	1
Robo3	2.216	5.88087	20.6374	28.6312	4.04843	24.6343	5.07767	5e-05	0.000182911	1.31125	0.766201	1.1332	0.37518	1.03873	0.75419	0.860435	0.4497	0.602415	0.0455503	0	0.01432	0.0149671	0.0227752	0.0146435	0.992049	1	1
Klf12	9.92153	10.0114	26.1583	27.7704	9.96646	26.9643	2.54999	5e-05	0.000182911	12.0776	12.4911	11.9719	11.6646	12.2843	11.8183	0.964914	0.83665	0.902854	7.51951	10.7416	8.31732	9.22118	9.13055	8.76925	0.964335	0.8268	0.931351
Cxx1b	32.0436	29.1834	74.5384	62.6166	30.6135	68.5775	2.20088	5e-05	0.000182911	39.7014	41.0731	45.0815	33.9253	40.3873	39.5034	0.978644	0.31315	0.462959	67.0648	55.6976	64.9581	51.1728	61.3812	58.0654	0.946847	0.85955	0.944402
Abcg1	1.95472	1.33489	10.3631	8.27738	1.64481	9.32024	3.90208	5e-05	0.000182911	5.05436	5.25272	5.13992	4.27746	5.15354	4.70869	0.927708	0.9468	0.969869	2.69501	2.39053	2.75589	1.86979	2.54277	2.31284	0.935099	0.7689	0.904067
Cxx1c	14.5756	16.731	51.5162	46.5568	15.6533	49.0365	3.0046	5e-05	0.000182911	19.212	17.9747	13.3514	12.1914	18.5934	12.7714	0.702861	0.1886	0.315111	38.4034	32.5738	38.5822	27.4812	35.4886	33.0317	0.932667	0.8453	0.938609
Mterfd3	3.55736	5.15591	8.00256	11.4334	4.35663	9.71798	2.00088	0.00015	0.000510492	5.77971	5.11184	5.73427	3.7593	5.44578	4.74679	0.891558	0.67705	0.792268	3.78141	3.18817	3.09983	3.20447	3.48479	3.15215	0.925829	0.7959	0.916525
4933426M11Rik	8.52241	7.88253	16.8649	18.3616	8.20247	17.6133	2.02264	5e-05	0.000182911	12.6413	12.8194	13.4271	10.975	12.7303	12.2011	0.96145	0.789	0.87107	7.35695	7.8091	6.64031	7.10776	7.58303	6.87404	0.917396	0.63185	0.828459
Sertad4	6.30281	6.24988	18.2157	17.0241	6.27635	17.6199	2.55896	5e-05	0.000182911	16.4747	17.0685	7.61294	6.32999	16.7716	6.97147	0.448551	5e-05	0.000270138	12.213	14.0088	10.3726	13.2098	13.1109	11.7912	0.906477	0.5253	0.75777
Gadd45a	6.16289	7.06484	21.468	17.8055	6.61386	19.6367	2.71042	5e-05	0.000182911	7.17712	5.64613	7.69061	4.62923	6.41162	6.15992	0.966039	0.98025	0.988278	2.62089	2.17455	2.07491	2.068	2.39772	2.07145	0.903975	0.5474	0.774552
Syt13	1.64496	1.47843	10.3222	8.09534	1.5617	9.20877	3.98516	5e-05	0.000182911	0.899245	0.976023	1.10003	0.457993	0.937634	0.779011	0.918136	0.7388	0.836821	0.997781	0.630988	0.694051	0.581481	0.814384	0.637766	0.902657	0.3592	0.619723
Bcar1	23.1444	22.988	71.7232	71.2768	23.0662	71.5	3.01252	5e-05	0.000182911	52.626	53.2954	54.4815	51.3672	52.9607	52.9243	0.999326	0.22355	0.3588	47.8356	40.1571	45.2768	33.59	43.9963	39.4334	0.898593	0.5937	0.80389
Klhl24	11.1118	11.677	25.7407	22.8078	11.3944	24.2742	2.03917	5e-05	0.000182911	24.3378	23.7093	23.7891	20.4055	24.0236	22.0973	0.923023	0.4138	0.56815	23.5874	26.3703	21.5427	22.7107	24.9789	22.1267	0.890213	0.7819	0.908962
Ypel2	2.3151	2.67225	7.42109	8.43124	2.49368	7.92617	2.55495	5e-05	0.000182911	4.3776	4.4801	4.3322	3.53642	4.42885	3.93431	0.908905	0.54085	0.683397	2.67415	2.1429	2.19145	1.87306	2.40853	2.03226	0.889609	0.4604	0.709142
Arg2	1.72052	1.99765	9.68173	8.53434	1.85909	9.10803	3.53541	0.0008	0.0023217	4.71626	5.17736	5.19787	4.53676	4.94681	4.86731	0.986632	0.90055	0.942433	3.56942	5.15179	3.75362	3.20888	4.3606	3.48125	0.83596	0.85125	0.940278
Ppp1r17	0.900394	1.10546	3.67607	3.24657	1.00293	3.46132	2.2274	5e-05	0.000182911	1.25481	0.804031	0.506768	0.160329	1.02942	0.333549	0.657108	0.0074	0.0226676	0.360355	0.0854144	0.0423479	0	0.222885	0.021174	0.835053	1	1
Sun2	11.753	10.3962	23.4293	24.4628	11.0746	23.946	2.06599	5e-05	0.000182911	25.5396	27.2806	25.6283	25.7822	26.4101	25.7052	0.974285	0.42855	0.582409	37.1698	40.6336	32.8596	31.5341	38.9017	32.1968	0.831966	0.3643	0.624717
Zscan2	5.62583	6.82706	15.6138	16.4848	6.22645	16.0493	2.35929	5e-05	0.000182911	9.68939	10.3395	10.9875	8.79613	10.0144	9.89181	0.988866	0.4364	0.590329	13.043	13.2704	12.0441	9.4577	13.1567	10.7509	0.830059	0.27435	0.527025
Fgd4	9.25645	12.4362	22.1314	25.7599	10.8463	23.9457	2.10577	5e-05	0.000182911	14.7266	13.2584	13.5621	10.7489	13.9925	12.1555	0.877472	0.5142	0.65995	8.1936	9.84642	6.23576	8.12474	9.02001	7.18025	0.816391	0.27665	0.52999
Tac1	1.16826	0.789116	4.09144	2.66379	0.978688	3.37762	2.21238	0.0004	0.00124373	0.901345	0.610422	0.29103	0.210054	0.755884	0.250542	0.712201	0.0289	0.0708036	0.293787	0.250791	0	0	0.272289	0	0.785985	1	1
Fam110a	20.6401	19.7886	66.2202	59.912	20.2143	63.0661	3.01994	5e-05	0.000182911	38.8352	40.5044	33.0418	31.02	39.6698	32.0309	0.812173	0.6372	0.763205	40.5524	22.3525	31.8915	16.6075	31.4524	24.2495	0.778046	0.13065	0.324147
Grasp	4.39025	4.08308	18.3382	14.3751	4.23667	16.3566	3.31445	5e-05	0.000182911	4.61585	3.99985	4.43369	3.73214	4.30785	4.08291	0.957622	0.68795	0.79988	4.05973	3.21824	2.6898	2.43784	3.63898	2.56382	0.768233	0.207	0.442185
Arhgef2	21.5854	25.2354	54.2137	59.6868	23.4104	56.9502	2.374	5e-05	0.000182911	40.2763	48.913	41.3524	41.9187	44.5947	41.6356	0.9351	0.8888	0.935281	58.6339	48.5577	46.1611	35.3797	53.5958	40.7704	0.765084	0.11095	0.290828
Ccng2	18.3863	19.8214	42.5163	36.8902	19.1039	39.7032	2.02465	5e-05	0.000182911	46.4431	37.3253	44.5692	33.3007	41.8842	38.935	0.931228	0.60015	0.733595	35.7174	37.5237	29.6394	25.8266	36.6206	27.733	0.763758	0.14465	0.347067
Shf	8.63959	9.238	21.95	22.2464	8.9388	22.0982	2.32404	5e-05	0.000182911	26.945	26.0412	25.7773	22.1858	26.4931	23.9815	0.908648	0.68275	0.79631	36.5353	27.0072	25.9485	21.1398	31.7712	23.5441	0.748954	0.10255	0.275142
Cckar	1.08522	0.721884	5.84037	5.44172	0.903552	5.64105	3.48876	5e-05	0.000182911	4.64767	4.62168	4.13083	3.53384	4.63467	3.83234	0.857607	0.51325	0.659065	0.681761	0.183389	0.0594723	0.0619655	0.432575	0.0607189	0.740428	0.0027	0.0152046
Rb1	18.9646	16.7631	39.1371	36.6712	17.8638	37.9042	2.06237	5e-05	0.000182911	30.3725	33.5519	32.8391	30.1383	31.9622	31.4887	0.985635	0.8063	0.882851	24.8115	25.9028	17.4894	19.0508	25.3572	18.2701	0.731115	0.0953	0.261747
Plcd1	1.1714	1.15207	5.21612	5.37279	1.16173	5.29446	2.91176	5e-05	0.000182911	1.64213	1.48274	1.21472	0.77828	1.56244	0.9965	0.779142	0.1585	0.276406	3.7296	2.4611	2.17387	1.76622	3.09535	1.97005	0.725224	0.07515	0.221167
Mtus1	9.10303	8.55981	19.5488	20.2621	8.83142	19.9054	2.12639	5e-05	0.000182911	10.2613	12.415	11.2617	9.1835	11.3382	10.2226	0.909585	0.6729	0.789546	12.9467	14.349	8.79832	10.0686	13.6479	9.43346	0.712286	0.0429	0.144492
Gjd2	0.45219	0.443928	17.1214	14.0925	0.448059	15.6069	11.4684	5e-05	0.000182911	1.95597	1.80326	1.23864	0.896591	1.87962	1.06762	0.718018	0.01915	0.0501141	2.25093	2.10396	1.49044	1.02251	2.17745	1.25648	0.710154	0.04685	0.154731
Elfn1	0.741946	0.789028	2.95118	4.00373	0.765487	3.47745	2.5361	5e-05	0.000182911	0.931085	1.17752	0.765899	0.632424	1.0543	0.699161	0.827123	0.18755	0.313733	3.27482	2.56801	1.56153	1.99349	2.92142	1.77751	0.708293	0.029	0.106659
Crebrf	1.1487	1.08629	3.3325	3.18534	1.11749	3.25892	2.0113	5e-05	0.000182911	4.13221	4.47777	4.27876	3.50003	4.30499	3.88939	0.92166	0.4393	0.593102	2.32242	3.19515	1.39269	1.92561	2.75879	1.65915	0.707449	0.02415	0.092447
Rnasel	3.88788	6.28143	11.1125	12.2296	5.08465	11.671	2.08246	5e-05	0.000182911	4.73254	3.63509	3.96519	2.61562	4.18382	3.2904	0.827654	0.28	0.424138	6.62607	5.49725	4.90563	3.00962	6.06166	3.95763	0.702048	0.06685	0.203259
Tppp3	8.49008	4.21412	25.0243	17.7327	6.3521	21.3785	3.04382	5e-05	0.000182911	6.15681	4.53014	2.17955	1.14789	5.34347	1.66372	0.419915	0.00035	0.001574	1.99707	1.90351	1.15356	0.936	1.95029	1.04478	0.693078	0.0657	0.200336
Ap3s1	39.5595	39.1414	107.77	82.4951	39.3505	95.1325	2.38244	5e-05	0.000182911	91.392	70.56	90.9514	63.9253	80.976	77.4383	0.956845	0.58445	0.720577	57.9123	62.108	37.0008	45.3707	60.0102	41.1857	0.691455	0.03385	0.121008
Ripply3	0.369143	0.333056	2.23734	1.67966	0.3511	1.9585	2.1897	5e-05	0.000182911	1.82	1.05781	1.17216	0.714944	1.43891	0.943552	0.796895	0.217	0.351105	0.731209	0.31602	0.049065	0.0253492	0.523614	0.0372071	0.680754	0.05255	0.169091
Itga4	1.02451	0.946567	3.01293	3.27102	0.985538	3.14197	2.08607	5e-05	0.000182911	1.23409	1.37051	0.852607	0.511111	1.3023	0.681859	0.730513	0.00185	0.00688663	0.840032	0.759295	0.265435	0.183074	0.799663	0.224254	0.680269	0.00015	0.00126873
Mex3b	31.9661	31.7153	83.2857	74.9406	31.8407	79.1132	2.43945	5e-05	0.000182911	80.326	80.3791	69.6906	65.6671	80.3525	67.6788	0.844213	0.1665	0.287483	57.1925	38.17	38.3302	24.9905	47.6812	31.6604	0.670902	0.0076	0.0359963
Siah3	9.32802	10.4311	19.4078	28.0488	9.87956	23.7283	2.27291	5e-05	0.000182911	27.9144	20.5986	18.1529	14.9269	24.2565	16.5399	0.694471	0.1394	0.249545	7.92747	6.44022	4.14761	4.60432	7.18384	4.37596	0.6569	0.0655	0.199869
Elavl2	25.9188	24.4928	81.0647	71.0598	25.2058	76.0623	2.94066	5e-05	0.000182911	73.1138	70.5159	64.1086	56.6385	71.8149	60.3736	0.842871	0.1044	0.199277	79.9103	74.0292	46.2533	53.4072	76.9698	49.8302	0.651923	0.0132	0.0567845
Mxd1	5.91785	5.85755	14.557	13.1633	5.8877	13.8602	2.15749	5e-05	0.000182911	6.91589	7.57188	6.87623	6.73247	7.24388	6.80435	0.946684	0.89615	0.939865	6.63981	6.2314	3.71221	3.73544	6.4356	3.72383	0.635298	0.0043	0.0223135
Palmd	1.16413	1.03161	5.07128	6.01256	1.09787	5.54192	3.11836	5e-05	0.000182911	6.25868	6.63952	4.71283	3.52299	6.4491	4.11791	0.687051	0.03135	0.0756545	12.0494	11.3962	6.17577	7.65439	11.7228	6.91508	0.622118	0.00485	0.0247645
Negr1	3.49725	3.27427	27.9406	24.696	3.38576	26.3183	6.22886	5e-05	0.000182911	16.1034	16.4712	17.9507	12.9692	16.2873	15.4599	0.952141	0.7862	0.870045	15.5112	19.4404	9.02409	11.8933	17.4758	10.4587	0.6202	0.0022	0.0128016
Sorcs3	0.927542	1.07099	3.75833	3.83616	0.999266	3.79725	2.3995	5e-05	0.000182911	0.903538	0.496527	0.692317	0.201889	0.700032	0.447103	0.851221	0.15595	0.272869	0.72666	0.893372	0.0894163	0.124709	0.810016	0.107063	0.611631	5e-05	0.00047487
Jhdm1d	8.26674	8.03363	20.4824	17.9465	8.15019	19.2144	2.20918	5e-05	0.000182911	10.0243	9.79699	7.87608	7.08478	9.91065	7.48043	0.777262	0.026	0.064773	6.07431	5.48475	2.74747	3.09623	5.77953	2.92185	0.578484	0.0001	0.00088331
Robo2	7.3933	7.81999	41.5977	40.2213	7.60665	40.9095	4.86944	5e-05	0.000182911	26.0453	33.769	28.5205	25.7841	29.9072	27.1523	0.910867	0.61785	0.747793	38.1989	66.0279	20.6103	37.9208	52.1134	29.2656	0.569829	0.0006	0.00426827
Elavl4	18.3848	20.0343	81.2852	75.9131	19.2096	78.5991	3.93869	5e-05	0.000182911	50.5441	49.8319	48.7965	38.823	50.188	43.8098	0.875396	0.20565	0.336737	64.3238	48.174	31.5744	31.5567	56.2489	31.5656	0.568841	0.00065	0.00454537
Lrrn3	7.86021	7.2247	36.6512	32.5922	7.54246	34.6217	4.16996	5e-05	0.000182911	26.3846	28.7777	27.0731	21.6995	27.5812	24.3863	0.888218	0.5305	0.674391	22.0705	27.167	12.9411	13.378	24.6187	13.1595	0.552703	0.00135	0.00853283
Neurod1	1.56313	2.23295	70.3696	62.0329	1.89804	66.2013	23.1885	5e-05	0.000182911	36.5524	36.2823	38.9343	24.2061	36.4173	31.5702	0.870457	0.35395	0.507792	46.6357	28.5731	30.2483	10.3719	37.6044	20.3101	0.552012	0.01505	0.0631872
Ptchd2	0.567832	0.668872	2.55742	3.06965	0.618352	2.81353	2.35643	5e-05	0.000182911	3.41478	6.12344	4.38173	4.96835	4.76911	4.67504	0.983694	0.42465	0.578674	9.22282	8.12909	5.13985	3.48687	8.67596	4.31336	0.54913	0.00025	0.00198552
Grik2	4.27613	6.2481	12.4535	19.5903	5.26211	16.0219	2.71823	5e-05	0.000182911	14.6579	11.4929	12.8511	9.49387	13.0754	11.1725	0.864806	0.2913	0.437874	9.49504	8.46397	4.30283	4.06684	8.9795	4.18483	0.519548	5e-05	0.00047487
Sh3bgrl2	5.06341	4.26307	11.3631	10.95	4.66324	11.1565	2.14657	5e-05	0.000182911	13.5779	18.4083	14.0693	13.5178	15.9931	13.7935	0.870562	0.4084	0.562884	13.3377	14.16	6.05482	7.1582	13.7488	6.60651	0.515736	5e-05	0.00047487
Etv1	7.0663	6.82148	36.2362	33.2117	6.94389	34.724	4.49703	5e-05	0.000182911	3.99138	2.99937	2.47524	0.770109	3.49538	1.62267	0.583416	0.0007	0.00290552	2.52768	2.64537	0.412345	1.26617	2.58652	0.839257	0.512824	5e-05	0.00047487
Cbfa2t2	16.2307	16.0706	34.1619	35.8731	16.1506	35.0175	2.10007	5e-05	0.000182911	33.183	30.9121	19.8711	17.6866	32.0476	18.7788	0.598497	0.00085	0.00344389	24.4343	22.077	12.0196	10.7554	23.2556	11.3875	0.510706	5e-05	0.00047487
Afap1	7.59146	9.17328	41.6328	40.3945	8.38237	41.0136	4.47794	5e-05	0.000182911	21.5854	20.675	12.0624	8.84841	21.1302	10.4554	0.517637	5e-05	0.000270138	26.2747	32.736	13.5796	15.5178	29.5053	14.5487	0.509704	5e-05	0.00047487
Serping1	4.46944	3.72133	20.3515	17.0985	4.09539	18.725	3.87115	5e-05	0.000182911	8.03869	8.00429	7.30849	5.85125	8.02149	6.57987	0.840202	0.71835	0.821907	6.96626	6.26207	3.17495	2.39478	6.61416	2.78486	0.497082	0.0009	0.00597891
Tshz1	13.8852	12.9264	45.4274	40.1723	13.4058	42.7998	3.04043	5e-05	0.000182911	12.8822	11.6039	8.36376	6.39238	12.2431	7.37807	0.632639	0.00105	0.00417077	9.99275	7.67957	4.33872	3.42234	8.83616	3.88053	0.496182	5e-05	0.00047487
Nrp1	4.13106	4.40319	11.6425	14.1309	4.26713	12.8867	2.63649	5e-05	0.000182911	22.2135	30.5209	18.4509	19.2431	26.3672	18.847	0.725211	0.0219	0.0560376	81.9307	69.2719	43.748	29.3367	75.6013	36.5423	0.490101	0.0001	0.00088331
Nkain4	7.66305	7.64197	23.2184	19.8175	7.65251	21.5179	2.60248	5e-05	0.000182911	10.3438	7.02063	6.33672	4.34798	8.68221	5.34235	0.655052	0.0921	0.180548	13.6085	11.405	5.6987	4.95525	12.5068	5.32698	0.468431	0.002	0.0118541
Fstl5	8.55199	6.89403	20.2567	17.289	7.72301	18.7728	2.26675	5e-05	0.000182911	19.287	16.2158	12.4189	7.62594	17.7514	10.0224	0.587819	0.0002	0.000955192	9.66825	10.3967	3.55594	4.76209	10.0325	4.15902	0.467621	5e-05	0.00047487
Cbln2	1.43216	1.64886	38.0402	36.2502	1.54051	37.1452	15.0148	5e-05	0.000182911	8.92376	6.76476	9.99074	3.9669	7.84426	6.97882	0.902147	0.89325	0.937606	2.17498	3.4053	0.389919	1.09715	2.79014	0.743534	0.460018	5e-05	0.00047487
Akna	7.37035	9.2636	24.9147	33.4286	8.31697	29.1716	3.23835	5e-05	0.000182911	11.4932	10.9357	7.72436	5.17225	11.2144	6.44831	0.609795	0.01205	0.0342695	4.56997	3.11086	1.2528	0.976299	3.84042	1.11455	0.436853	5e-05	0.00047487
Pbx3	23.1909	24.7359	95.4103	80.5603	23.9634	87.9853	3.56463	5e-05	0.000182911	7.23015	5.35688	4.33688	2.54285	6.29352	3.43987	0.608741	0.00275	0.00964497	3.36782	3.2524	0.607489	1.15561	3.31011	0.881549	0.436543	5e-05	0.00047487
Cdc42ep3	2.32893	3.10094	12.8621	13.6277	2.71494	13.2449	3.8345	5e-05	0.000182911	13.7631	12.317	9.84713	5.66648	13.0401	7.7568	0.623702	0.0023	0.00828185	12.5262	11.3238	4.08748	5.00463	11.925	4.54605	0.429095	5e-05	0.00047487
Igsf8	29.0252	34.9605	101.809	128.841	31.9929	115.325	3.52576	5e-05	0.000182911	132.517	104.638	73.3111	56.3082	118.578	64.8097	0.550351	0.0045	0.0147988	127.912	72.9501	47.0483	32.7305	100.431	39.8894	0.403125	5e-05	0.00047487
Klhl35	0.306351	0.422593	4.96674	4.84718	0.364472	4.90696	4.32912	5e-05	0.000182911	1.96743	2.77666	1.41873	1.89149	2.37204	1.65511	0.787389	0.44275	0.595966	9.85103	6.2579	3.32416	1.84937	8.05447	2.58677	0.396132	5e-05	0.00047487
Meis1	9.59356	10.2988	21.4153	23.8027	9.94618	22.609	2.15683	5e-05	0.000182911	4.97268	3.47484	1.45814	0.984866	4.22376	1.2215	0.425269	5e-05	0.000270138	2.46364	1.76453	0.331092	0.114856	2.11409	0.222974	0.392723	5e-05	0.00047487
Slc30a10	0.35143	0.509839	1.84474	3.43177	0.430634	2.63826	2.54311	5e-05	0.000182911	13.1653	16.5544	12.6333	11.7386	14.8598	12.186	0.831404	0.2547	0.394281	10.1016	8.93396	3.31086	2.73009	9.51778	3.02047	0.382255	5e-05	0.00047487
9630028B13Rik	0.0560337	0.0812461	1.69542	2.86396	0.0686399	2.27969	3.06903	0.00015	0.000510492	5.54713	5.75064	2.95405	2.88841	5.64888	2.92123	0.589758	0.00025	0.00116475	3.57501	2.40846	0.708293	0.189991	2.99173	0.449142	0.363036	5e-05	0.00047487
Neurod4	0.528314	0.603344	5.19656	4.79125	0.565829	4.9939	3.82794	5e-05	0.000182911	3.95076	3.22334	1.03996	0.752922	3.58705	0.896441	0.413434	5e-05	0.000270138	3.2179	2.09474	0.412618	0.161386	2.65632	0.287002	0.351994	5e-05	0.00047487
Cbfa2t3	3.2255	3.952	14.553	13.8825	3.58875	14.2178	3.31632	5e-05	0.000182911	4.98939	6.11635	6.10923	4.42745	5.55287	5.26834	0.956579	0.6737	0.789894	8.15942	6.51919	2.23558	1.42834	7.33931	1.83196	0.339592	5e-05	0.00047487
Sstr2	1.41358	2.37521	17.4861	24.2868	1.8944	20.8864	7.56167	5e-05	0.000182911	64.8389	67.4578	39.0552	34.2026	66.1483	36.6289	0.560385	0.00115	0.00452504	51.6689	46.874	17.354	9.48131	49.2715	13.4177	0.286796	5e-05	0.00047487
Epha3	34.3569	27.752	70.0251	74.0243	31.0544	72.0247	2.27815	5e-05	0.000182911	68.5371	58.6649	60.6596	53.3972	63.601	57.0284	0.898259	0.56215	0.702184	35.0619	41.0959	9.65461	9.88427	38.0789	9.76944	0.275582	5e-05	0.00047487
Kif26b	3.25605	2.67898	11.8163	12.3566	2.96752	12.0864	3.2984	5e-05	0.000182911	12.266	14.1511	7.03983	7.59594	13.2086	7.31789	0.585414	0.00335	0.0114207	10.2455	12.4866	2.10268	2.60616	11.366	2.35442	0.27126	5e-05	0.00047487
Insm1	19.355	18.2602	47.5653	36.6926	18.8076	42.129	2.17739	5e-05	0.000182911	71.519	58.669	37.5635	33.3516	65.094	35.4575	0.551602	0.0001	0.000510199	68.5631	46.0587	18.2519	10.7755	57.3109	14.5137	0.266051	5e-05	0.00047487
Pam	12.3692	9.8022	28.4288	25.3991	11.0857	26.9139	2.30967	5e-05	0.000182911	36.2143	33.8726	27.5645	19.2359	35.0434	23.4002	0.676966	0.0233	0.0589353	41.6417	50.1119	10.8147	9.90686	45.8768	10.3608	0.242354	5e-05	0.00047487
Sorl1	4.01629	3.64019	17.7723	22.7953	3.82824	20.2838	4.40819	5e-05	0.000182911	16.8009	16.0227	4.90285	4.06663	16.4118	4.48474	0.315001	5e-05	0.000270138	15.0738	22.6201	3.55126	4.02441	18.8469	3.78783	0.241238	5e-05	0.00047487
Rhbdl3	3.42638	4.65558	12.8089	14.0249	4.04098	13.4169	2.85994	5e-05	0.000182911	28.7431	27.4703	11.7176	10.0605	28.1067	10.889	0.408464	5e-05	0.000270138	16.8376	12.3564	3.50918	1.84103	14.597	2.6751	0.235629	5e-05	0.00047487
Mfap4	13.585	18.2851	96.4542	110.179	15.9351	103.317	6.1598	5e-05	0.000182911	57.5903	55.6715	58.4662	40.4943	56.6309	49.4802	0.875923	0.9373	0.964059	64.6395	45.5779	13.8326	4.92591	55.1087	9.37926	0.184985	5e-05	0.00047487
Nxph1	2.65339	3.97071	27.4831	22.2167	3.31205	24.8499	5.99481	5e-05	0.000182911	9.49235	12.6357	1.35415	0.868028	11.064	1.11109	0.17499	5e-05	0.000270138	11.5934	12.1512	0.596463	0.724464	11.8723	0.660463	0.128995	5e-05	0.00047487
Eomes	8.07915	11.6664	141.698	138.964	9.87278	140.331	12.9986	5e-05	0.000182911	110.116	96.0478	54.5819	38.6656	103.082	46.6238	0.45756	5e-05	0.000270138	97.4813	60.3665	9.23715	4.45839	78.9239	6.84777	0.0981905	5e-05	0.00047487

## Sheet: 3
3-E11_up_E13_unchange_E15_down
Gene	E11.GFPneg.Repeat1	E11.GFPneg.Repeat2	E11.GFPpos.Repeat1	E11.GFPpos.Repeat2	Mean of E11.GFPpos	Mean of E11.GFPneg	Fold change	P-value	Adjusted p-value	E13.GFPneg.Repeat1	E13.GFPneg.Repeat2	E13.GFPpos.Repeat1	E13.GFPpos.Repeat2	Mean of E13.GFPpos	Mean of E13.GFPneg	Fold change	P-value	Adjusted p-value	E15.GFPneg.Repeat1	E15.GFPneg.Repeat2	E15.GFPpos.Repeat1	E15.GFPpos.Repeat2	Mean of E15.GFPpos	Mean of E15.GFPneg	Fold change	P-value	Adjusted p-value
Fezf1	10.1576	8.34003	39.1587	36.2618	9.24882	37.7103	3.77705	5e-05	0.000182911	0.287846	0.0810462	0.786573	0.184139	0.184446	0.485356	1.25405	0.01905	0.0499148	0.0163778	0	0	0.0160265	0.0081889	0.00801325	0.999826	1	1
Celf2	32.8039	29.068	82.4718	76.2289	30.9359	79.3504	2.51598	5e-05	0.000182911	62.9189	80.3411	101.409	104.41	71.63	102.909	1.43067	0.07425	0.151862	115.198	122.095	121.851	115.397	118.647	118.624	0.999812	0.69845	0.867065
Sipa1l2	14.8818	13.924	41.8328	43.4434	14.4029	42.6381	2.83311	5e-05	0.000182911	24.1579	30.6906	33.4324	36.1835	27.4243	34.8079	1.25977	0.02235	0.0569453	30.6812	26.4187	34.8849	22.0991	28.5499	28.492	0.998039	0.87565	0.950034
Tmem158	2.38938	1.30189	8.31009	5.35255	1.84563	6.83132	2.75205	5e-05	0.000182911	3.40636	4.31134	5.87854	6.75564	3.85885	6.31709	1.50593	0.00975	0.0287711	11.6598	13.6421	12.3212	12.8909	12.6509	12.606	0.996711	0.5642	0.785887
Sim1	0.100705	0.093935	4.38953	3.54786	0.09732	3.96869	4.52803	5e-05	0.000182911	0.0372567	0.041917	0.081965	0.0148448	0.0395868	0.0484049	1.00848	1	1	0.00479494	0.00737781	0.00452498	0	0.00608637	0.00226249	0.996199	1	1
Onecut3	0.0801508	0.0913451	3.77201	2.91479	0.085748	3.3434	4.00038	5e-05	0.000182911	0	0.00953707	0.0326436	0	0.00476853	0.0163218	1.0115	1	1	0.00765454	0	0	0	0.00382727	0	0.996187	1	1
Clvs1	0.686265	0.776415	21.8162	21.2125	0.73134	21.5144	13.004	5e-05	0.000182911	10.1052	11.3117	12.5501	11.8598	10.7084	12.205	1.12781	0.59805	0.732239	8.04584	8.51743	7.99952	8.49124	8.28163	8.24538	0.996094	0.8702	0.947938
Uncx	0.685664	0.802467	34.429	27.317	0.744066	30.873	18.2751	5e-05	0.000182911	0.800811	0.293169	0.978622	0.484413	0.54699	0.731518	1.11928	0.13345	0.241545	0.0547693	0.0277889	0.0515374	0.017837	0.0412791	0.0346872	0.993669	1	1
Fbxl16	9.39464	10.7399	22.0762	24.7964	10.0673	23.4363	2.20798	5e-05	0.000182911	11.808	14.4458	17.4772	17.0898	13.1269	17.2835	1.29423	0.0044	0.0145347	24.2843	25.5006	25.4753	23.9739	24.8925	24.7246	0.993517	0.9436	0.978506
Map1lc3b	60.7031	56.0887	133.034	108.874	58.3959	120.954	2.05324	5e-05	0.000182911	131.575	120.664	165.007	145.41	126.12	155.208	1.22883	0.0569	0.122946	159.942	164.731	163.085	158.587	162.337	160.836	0.990813	0.8714	0.948651
Nsg2	56.118	72.5429	422.318	415.954	64.3304	419.136	6.43094	5e-05	0.000182911	405.464	484.934	613.391	674.737	445.199	644.064	1.44569	0.02315	0.0586386	722.14	791.697	768.919	729.904	756.918	749.412	0.990095	0.9429	0.978229
Sox4	128.005	123.251	274.106	245.423	125.628	259.764	2.0593	5e-05	0.000182911	337.163	344.267	374.533	427.075	340.715	400.804	1.17585	0.2256	0.361305	749.874	405.547	735.458	404.621	577.711	570.039	0.986745	0.7979	0.917445
Tulp4	28.9328	26.993	56.4777	58.9237	27.9629	57.7007	2.02675	5e-05	0.000182911	37.9195	46.8812	55.2972	65.5951	42.4004	60.4462	1.4158	0.0274	0.0676967	56.6205	74.8215	61.3051	68.3475	65.721	64.8263	0.98659	0.96525	0.985888
Mvb12b	30.3589	28.0027	89.9767	83.493	29.1808	86.7348	2.90698	5e-05	0.000182911	44.3496	61.0251	66.3018	74.827	52.6874	70.5644	1.33298	0.00495	0.0160642	67.2928	81.3558	72.9458	73.3379	74.3243	73.1419	0.984302	0.9649	0.985767
Gng3	25.0855	21.4444	88.0703	75.7848	23.2649	81.9275	3.41759	5e-05	0.000182911	48.1308	43.3741	62.9725	54.1116	45.7525	58.5421	1.27356	0.0389	0.0901658	87.5618	76.4777	85.7863	75.6465	82.0198	80.7164	0.984301	0.9691	0.987443
Aff4	31.8715	29.19	67.7524	61.1675	30.5308	64.46	2.07607	5e-05	0.000182911	40.8952	47.1407	53.7747	59.3782	44.0179	56.5765	1.27897	0.1417	0.253013	38.7136	52.4837	40.487	48.9845	45.5986	44.7358	0.981482	0.8116	0.924447
Ncan	31.6499	31.0493	80.3428	83.3528	31.3496	81.8478	2.56101	5e-05	0.000182911	63.9912	83.504	88.4593	106.424	73.7476	97.4416	1.31699	0.02595	0.064687	111.186	106.865	121.753	91.9157	109.025	106.834	0.980085	0.9413	0.977496
Auts2	36.1309	36.0422	71.9597	79.4112	36.0866	75.6855	2.06774	5e-05	0.000182911	57.3051	80.9795	92.2782	110.205	69.1423	101.242	1.45763	0.0059	0.0186836	73.8816	52.2826	78.5782	44.7906	63.0821	61.6844	0.978189	0.9456	0.979271
Aldh1l2	2.84119	3.2835	8.87746	8.4405	3.06235	8.65898	2.37769	5e-05	0.000182911	4.75995	5.73059	7.79441	7.78296	5.24527	7.78869	1.40725	0.00305	0.0104949	9.65666	14.8679	10.7997	13.1365	12.2623	11.9681	0.977818	0.8328	0.934054
Dscaml1	0.996858	1.49104	16.5889	19.6409	1.24395	18.1149	8.51842	5e-05	0.000182911	5.16616	7.56851	7.05432	7.51981	6.36733	7.28707	1.12484	0.074	0.151524	17.5343	18.6657	18.8757	16.4634	18.1	17.6696	0.977463	0.92215	0.968624
Sgpp2	0.319519	0.186333	1.88574	1.2648	0.252926	1.57527	2.0554	5e-05	0.000182911	0.0800909	0.0676077	0.192864	0.0744845	0.0738493	0.133674	1.05571	1	1	0.181082	0.104126	0.0939021	0.133713	0.142604	0.113808	0.974798	1	1
Traf4	37.6286	33.8119	98.4631	84.3879	35.7203	91.4255	2.51702	5e-05	0.000182911	53.4901	51.1862	65.9625	56.8959	52.3381	61.4292	1.17044	0.07425	0.151862	50.2023	49.1687	52.6485	43.6621	49.6855	48.1553	0.96981	0.94945	0.980054
Slc44a5	1.30375	1.29081	4.03488	4.59029	1.29728	4.31259	2.31255	5e-05	0.000182911	6.51015	7.87639	8.63641	8.01495	7.19327	8.32568	1.13821	0.3358	0.487772	4.6156	3.07924	3.96089	3.43277	3.84742	3.69683	0.968934	0.77995	0.908185
Gramd1a	22.9925	36.8736	59.6358	70.5861	29.9331	65.111	2.13723	5e-05	0.000182911	52.5067	48.7864	71.4442	53.5169	50.6465	62.4806	1.22913	0.01155	0.0331251	58.297	61.7591	59.908	55.6385	60.0281	57.7732	0.963053	0.95975	0.983894
Mapk10	4.90112	5.51475	18.5372	16.3744	5.20793	17.4558	2.97294	5e-05	0.000182911	6.47834	8.36623	15.7552	15.8029	7.42228	15.779	1.99222	5e-05	0.000270138	11.9236	18.387	13.9116	15.1355	15.1553	14.5236	0.960895	0.70885	0.871688
Ttc9b	10.4067	11.5831	29.9085	28.334	10.9949	29.1212	2.51117	5e-05	0.000182911	30.8818	29.3475	58.5978	49.8096	30.1147	54.2037	1.7742	5e-05	0.000270138	78.4916	60.3413	73.2714	60.0351	69.4164	66.6532	0.960759	0.99415	0.997121
Amer2	13.1743	14.8053	28.7853	29.7511	13.9898	29.2682	2.01925	5e-05	0.000182911	23.2875	23.7015	24.8274	28.5592	23.4945	26.6933	1.13059	0.17445	0.298094	32.6798	30.9202	33.2619	27.4827	31.8	30.3723	0.956473	0.6194	0.820977
Prokr2	0.934041	0.756949	4.54354	3.42422	0.845495	3.98388	2.70057	5e-05	0.000182911	0.816428	0.721217	1.31887	1.36332	0.768822	1.34109	1.32353	0.01225	0.0347438	1.07866	1.82593	1.57075	1.10989	1.45229	1.34032	0.954339	0.4477	0.701345
Hmgcll1	2.3416	2.5834	10.5504	8.5912	2.4625	9.5708	3.05294	5e-05	0.000182911	2.63783	2.78126	4.03173	2.87778	2.70954	3.45476	1.20089	0.11635	0.217104	2.32735	2.69367	2.27931	2.41828	2.51051	2.34879	0.953934	0.90615	0.963403
Brsk2	15.9917	19.8495	48.4899	51.9675	17.9206	50.2287	2.70756	5e-05	0.000182911	26.34	32.1216	39.7339	38.2857	29.2308	39.0098	1.32348	0.01115	0.0321986	38.2446	43.4798	39.33	38.4865	40.8622	38.9083	0.953324	0.64095	0.834281
Onecut2	0.427184	0.632047	4.4893	3.93939	0.529616	4.21434	3.40893	5e-05	0.000182911	0.11268	0.321751	0.315047	0.448514	0.217216	0.381781	1.1352	1	1	0.405247	0.286296	0.343368	0.205719	0.345772	0.274543	0.947073	1	1
Cog1	12.7235	13.0372	35.245	35.7353	12.8803	35.4901	2.62891	5e-05	0.000182911	24.2195	25.0149	30.708	26.4382	24.6172	28.5731	1.15442	0.1107	0.208983	22.9517	16.5007	22.0613	15.149	19.7262	18.6051	0.945911	0.9235	0.969086
Sema6c	11.8966	14.0514	45.6476	49.6029	12.974	47.6253	3.47969	5e-05	0.000182911	14.5436	22.2028	25.1331	28.0412	18.3732	26.5872	1.42399	0.0003	0.00136627	39.3057	41.3178	41.0737	34.959	40.3118	38.0164	0.944437	0.7451	0.89321
Tfap2e	0.02335	0.0193299	5.03749	5.45376	0.0213399	5.24563	6.11513	0.00455	0.0109687	0.0593137	0.0222705	1.04271	0.147194	0.0407921	0.594952	1.53244	0.0425	0.0969003	0.0540768	0.0823278	0	0.0176149	0.0682023	0.00880745	0.944397	1	1
Mmd2	2.62256	3.21856	13.0571	13.1358	2.92056	13.0965	3.59552	5e-05	0.000182911	32.3148	34.0073	46.3501	45.1167	33.1611	45.7334	1.36803	0.0099	0.0291589	49.4637	35.9032	47.1848	33.2498	42.6835	40.2173	0.943545	0.9668	0.987154
Plcxd2	3.77332	3.63083	18.4979	18.1431	3.70207	18.3205	4.10893	5e-05	0.000182911	11.9948	13.003	17.4751	15.2542	12.4989	16.3647	1.28638	0.0402	0.092751	8.10952	9.40081	6.82276	9.57059	8.75516	8.19668	0.942749	0.6223	0.822277
Dbn1	191.646	212.026	407.176	437.635	201.836	422.406	2.08743	5e-05	0.000182911	285.001	316.166	372.881	370.015	300.584	371.448	1.23497	0.05835	0.125388	446.064	425.759	449.719	369.97	435.911	409.844	0.940338	0.7891	0.913254
Nrep	173.818	163.951	571.4	446.403	168.885	508.901	3.00146	5e-05	0.000182911	411.123	474.684	709.555	646.934	442.904	678.245	1.53016	0.0368	0.086109	633.768	809.412	614.145	739.414	721.59	676.779	0.937986	0.9059	0.963217
Asxl3	3.39108	3.57304	12.7585	13.6831	3.48206	13.2208	3.17283	5e-05	0.000182911	3.88126	5.41376	8.65757	9.35728	4.64751	9.00742	1.77201	5e-05	0.000270138	5.38092	8.87724	5.83981	7.40167	7.12908	6.62074	0.937466	0.99695	0.998096
Fam107a	0.243974	0.265282	2.39513	2.65379	0.254628	2.52446	2.80917	5e-05	0.000182911	0.632258	0.493891	1.09423	0.720138	0.563075	0.907184	1.22015	0.0303	0.0736301	0.12867	0.0447465	0.0110224	0.0229823	0.0867083	0.0170023	0.935856	1	1
Akap9	18.075	20.6765	43.6014	54.9449	19.3758	49.2732	2.4673	5e-05	0.000182911	26.0723	28.2771	40.4171	43.6429	27.1747	42.03	1.52726	0.0057	0.018151	34.0417	50.4146	38.5659	40.2483	42.2281	39.4071	0.93474	0.97055	0.987556
Cbln4	0.0863008	0.0714825	2.40208	2.76208	0.0788916	2.58208	3.32015	0.0002	0.000665148	0.511275	0.148028	0.488142	0.190253	0.329651	0.339197	1.00718	1	1	0.185658	0.131731	0.0749522	0.091074	0.158694	0.0830131	0.934684	1	1
Cxx1a	29.6635	29.1658	68.9652	60.3636	29.4147	64.6644	2.15897	5e-05	0.000182911	37.009	37.0706	40.8915	39.0184	37.0398	39.9549	1.07663	0.0825	0.165263	69.1614	56.2918	68.5317	48.2691	62.7266	58.4004	0.932113	0.76095	0.901318
Nrn1	2.30155	3.27874	67.7668	69.2857	2.79014	68.5263	18.344	5e-05	0.000182911	36.5915	31.6866	41.7863	32.4045	34.139	37.0954	1.08413	0.5611	0.701152	29.2168	22.9663	21.7346	26.5555	26.0916	24.1451	0.928151	0.45975	0.708902
Paqr3	7.0111	6.92416	15.869	15.5382	6.96763	15.7036	2.09643	0.00045	0.00138205	8.83451	8.43989	13.0012	11.699	8.6372	12.3501	1.38527	0.09705	0.188049	6.74711	8.83882	8.27822	6.0437	7.79296	7.16096	0.928124	0.911	0.964832
Avl9	15.2808	14.101	35.0012	31.2328	14.6909	33.117	2.17432	5e-05	0.000182911	27.9564	29.323	36.0161	34.4399	28.6397	35.228	1.22228	0.2222	0.35741	26.3074	31.4363	24.3697	29.0375	28.8718	26.7036	0.927415	0.88665	0.954204
Pgap1	11.6712	11.0146	31.4721	32.0033	11.3429	31.7377	2.65235	5e-05	0.000182911	22.6396	22.9449	27.0778	25.182	22.7922	26.1299	1.14028	0.569	0.707713	18.5387	18.7698	17.831	16.612	18.6543	17.2215	0.927102	0.76465	0.902564
Pik3r3	24.5901	24.7914	54.6984	50.7281	24.6908	52.7133	2.09076	5e-05	0.000182911	34.8811	38.7802	40.6645	41.0665	36.8306	40.8655	1.10666	0.4873	0.636353	34.881	38.2545	33.548	34.0795	36.5677	33.8137	0.926692	0.9723	0.98834
Slc25a27	4.11141	9.08058	13.4075	15.8796	6.596	14.6435	2.05945	5e-05	0.000182911	9.72217	11.2393	12.4771	10.2091	10.4807	11.3431	1.07511	0.29335	0.440165	9.64865	11.6255	8.5394	10.9976	10.6371	9.7685	0.925361	0.7431	0.891902
9830001H06Rik	24.1792	21.2694	43.9185	49.685	22.7243	46.8017	2.01489	5e-05	0.000182911	20.6964	34.8734	30.407	43.2506	27.7849	36.8288	1.31419	0.0217	0.0556278	35.5347	48.447	38.9566	38.6028	41.9909	38.7797	0.925306	0.74595	0.893785
Sbk1	125.819	109.582	358.445	317.947	117.701	338.196	2.85758	5e-05	0.000182911	203.809	270.557	299.322	340.044	237.183	319.683	1.34637	0.02765	0.0681802	396.353	367.001	386.326	319.027	381.677	352.676	0.924217	0.7714	0.904921
Fam211b	1.6043	1.33816	4.5735	4.10472	1.47123	4.33911	2.16051	5e-05	0.000182911	4.09704	5.53487	5.48264	5.69073	4.81595	5.58669	1.13252	0.10355	0.198076	7.77702	8.4855	7.09143	7.74951	8.13126	7.42047	0.922159	0.60785	0.814892
Basp1	150.669	160.138	419.392	390.322	155.404	404.857	2.59494	5e-05	0.000182911	276.547	284.853	415.316	422.123	280.7	418.719	1.48995	0.0174	0.0461989	759.517	481.153	692.622	447.768	620.335	570.195	0.919303	0.48405	0.725677
Dcx	37.3416	39.9445	300.398	256.89	38.6431	278.644	7.05405	5e-05	0.000182911	120.041	170.425	246.446	259.667	145.233	253.056	1.73734	0.01415	0.0390993	219.844	325.108	215.71	283.082	272.476	249.396	0.915605	0.91665	0.966563
Kcnh4	1.16599	2.02591	5.38005	6.7494	1.59595	6.06473	2.72144	5e-05	0.000182911	0.403069	0.453682	0.776565	0.305814	0.428376	0.541189	1.07898	0.17845	0.30295	0.556657	0.787008	0.506682	0.547807	0.671833	0.527245	0.913515	0.47625	0.719821
D430019H16Rik	22.0034	20.8056	75.2523	65.3285	21.4045	70.2904	3.18197	5e-05	0.000182911	34.8809	49.063	55.8918	62.2036	41.9719	59.0477	1.39737	0.005	0.0161971	64.5788	92.1909	67.8198	75.1707	78.3849	71.4952	0.913213	0.7638	0.902563
Gpr153	3.1028	3.45595	11.2432	11.3788	3.27937	11.311	2.87682	5e-05	0.000182911	0.478249	0.705776	1.22855	0.543631	0.592013	0.886091	1.18472	0.0391	0.0905459	0.875094	1.39285	0.97909	0.917948	1.13397	0.948519	0.913095	0.5242	0.756999
Optc	1.03101	0.933098	6.14755	4.13045	0.982054	5.139	3.09729	5e-05	0.000182911	0.645918	1.23674	1.38702	1.50318	0.941329	1.4451	1.2595	0.0627	0.133073	0.484694	0.457762	0.282285	0.399102	0.471228	0.340693	0.911275	0.4745	0.719297
Cecr6	2.62043	2.87472	10.3843	10.3541	2.74757	10.3692	3.03375	5e-05	0.000182911	3.74026	4.93353	6.64355	5.96338	4.3369	6.30347	1.36849	0.00205	0.00749994	6.52678	6.95425	7.00958	5.05664	6.74052	6.03311	0.90861	0.57385	0.791193
Rai2	1.6668	2.51393	8.67524	9.01983	2.09036	8.84754	3.18653	5e-05	0.000182911	5.67738	4.79389	7.19323	4.98161	5.23564	6.08742	1.1366	0.1306	0.237482	7.82377	6.46711	7.00874	5.79089	7.14544	6.39982	0.908461	0.588	0.80025
Neurod6	0.779385	1.53715	68.9999	96.9589	1.15827	82.9794	38.9106	5e-05	0.000182911	257.365	321.786	471.781	436.065	289.575	453.923	1.56559	0.00805	0.0244203	376.641	342.126	369.259	283.362	359.384	326.31	0.908228	0.97545	0.98943
Scg5	36.3949	45.5932	83.4416	91.7177	40.9941	87.5797	2.10934	5e-05	0.000182911	68.6648	63.2109	88.9426	76.6571	65.9378	82.7999	1.25191	0.0555	0.12048	104.082	106.448	93.4451	96.031	105.265	94.7381	0.900937	0.6168	0.819253
Trp53inp1	8.61741	10.0655	39.9066	35.0592	9.34145	37.4829	3.72123	5e-05	0.000182911	16.9457	18.5045	25.0674	20.0154	17.7251	22.5414	1.25721	0.09995	0.192658	10.7119	11.3879	10.2064	9.49341	11.0499	9.8499	0.900415	0.84625	0.938928
Trp53inp2	25.1793	26.5811	93.1584	83.6455	25.8802	88.4019	3.32594	5e-05	0.000182911	32.4716	38.1867	54.5597	52.3012	35.3291	53.4305	1.49826	0.002	0.00734914	48.1593	49.0702	48.0882	39.0316	48.6148	43.5599	0.898118	0.66305	0.846736
Csrnp3	4.25365	5.73268	16.3294	17.4416	4.99317	16.8855	2.98432	5e-05	0.000182911	6.97069	8.74646	12.0191	9.83183	7.85858	10.9255	1.34621	0.0157	0.042439	12.1745	16.5839	10.2717	15.3528	14.3792	12.8123	0.898112	0.5426	0.771127
Prkx	6.87845	6.13126	20.6147	17.9322	6.50486	19.2735	2.70138	5e-05	0.000182911	12.0449	14.654	17.8116	18.5201	13.3494	18.1658	1.33565	0.04705	0.105606	21.8447	26.3134	20.6395	22.1614	24.079	21.4004	0.893194	0.66715	0.849633
Cttnbp2nl	18.0689	20.1816	40.0593	40.2071	19.1253	40.1332	2.04386	5e-05	0.000182911	19.7961	22.5058	23.5089	23.0032	21.151	23.256	1.09503	0.34205	0.494733	28.174	30.9096	26.5945	25.9423	29.5418	26.2684	0.892822	0.63425	0.830305
Hist3h2a	8.94716	9.35011	43.1574	32.6285	9.14864	37.8929	3.83233	5e-05	0.000182911	30.7729	27.8717	49.286	37.0509	29.3223	43.1684	1.45663	0.0074	0.0226676	67.304	51.4442	66.8621	38.3375	59.3741	52.5998	0.887795	0.85855	0.9442
Mgat5b	9.14898	10.1374	31.7008	38.0113	9.64319	34.8561	3.36892	5e-05	0.000182911	29.3066	38.368	35.406	37.6094	33.8373	36.5077	1.07665	0.0887	0.17492	49.8012	55.1311	50.2307	42.4484	52.4661	46.3396	0.885412	0.5386	0.767808
Ube2d1	40.5756	42.8878	87.3978	82.2859	41.7317	84.8418	2.00886	5e-05	0.000182911	47.644	45.2748	57.8737	50.2556	46.4594	54.0647	1.16025	0.3663	0.520927	67.9391	63.1269	61.5418	53.7716	65.533	57.6567	0.881618	0.61105	0.81612
Neurod2	0.794795	0.747081	50.5302	62.1245	0.770938	56.3274	32.3712	5e-05	0.000182911	110.468	137.002	218.137	228.862	123.735	223.5	1.79981	0.00035	0.001574	297.578	219.097	281.226	172.995	258.337	227.111	0.879589	0.3491	0.609384
Rftn1	5.53416	3.85564	13.3091	9.1784	4.6949	11.2438	2.14995	5e-05	0.000182911	0.904649	0.591431	1.14394	0.828006	0.74804	0.985973	1.13611	0.12115	0.224161	1.77495	1.61944	1.38501	1.35155	1.6972	1.36828	0.878053	0.45285	0.7048
Tmem44	5.48473	6.22361	14.4244	15.7601	5.85417	15.0922	2.3478	0.02885	0.0556028	10.4558	15.3371	16.5332	16.7339	12.8964	16.6335	1.26892	0.30865	0.457816	21.1486	23.008	20.0464	18.2757	22.0783	19.161	0.873593	0.7048	0.869726
Wnt10a	0.0761999	0.105114	1.18843	1.19075	0.090657	1.18959	2.00759	0.00135	0.00369657	0.129062	0	0.110707	0.08008	0.064531	0.0953935	1.02899	1	1	0.412431	0.0746532	0.129326	0.0383327	0.243542	0.0838293	0.871566	1	1
Slco5a1	5.56663	5.74846	24.9373	23.8993	5.65754	24.4183	3.81797	5e-05	0.000182911	6.7877	8.37363	13.5088	12.4416	7.58066	12.9752	1.62868	0.00025	0.00116475	7.45658	10.8409	7.99587	7.60022	9.14874	7.79805	0.86691	0.82485	0.93095
Kdm5b	38.1683	36.4156	83.4308	76.7628	37.2919	80.0968	2.11786	5e-05	0.000182911	46.2085	53.3197	54.1029	55.3691	49.7641	54.736	1.09794	0.3889	0.544313	45.9483	43.4024	41.4795	35.3625	44.6754	38.421	0.863069	0.521	0.754382
Cyth2	40.169	41.052	97.5644	82.5507	40.6105	90.0576	2.18833	5e-05	0.000182911	75.1789	64.2549	89.9822	77.7134	69.7169	83.8478	1.19982	0.0573	0.123597	82.4855	84.1646	70.6687	71.524	83.3251	71.0964	0.854981	0.3406	0.600132
Csdc2	6.98757	6.24038	24.9354	23.1843	6.61397	24.0599	3.2913	5e-05	0.000182911	19.0535	20.2064	22.8773	18.7295	19.63	20.8034	1.05688	0.13785	0.247299	33.4603	39.6351	33.2379	28.7051	36.5477	30.9715	0.85149	0.38885	0.649356
St8sia1	4.1595	3.7295	9.09277	9.98708	3.9445	9.53993	2.13165	5e-05	0.000182911	6.0985	9.51157	10.6763	12.1885	7.80504	11.4324	1.41196	0.00935	0.0278064	12.6598	14.2643	11.872	10.66	13.462	11.266	0.848151	0.5547	0.779964
Gria2	2.48945	8.61117	7.90047	17.1304	5.55031	12.5154	2.06333	5e-05	0.000182911	14.0759	21.3775	28.1812	26.2543	17.7267	27.2177	1.50682	0.00735	0.0225419	23.4692	44.3168	25.1899	31.7888	33.893	28.4894	0.845137	0.8743	0.949323
Dchs1	24.3806	23.2115	52.3945	57.0857	23.7961	54.7401	2.24794	5e-05	0.000182911	32.2145	39.6475	39.9792	47.079	35.931	43.5291	1.20574	0.03165	0.0761298	41.4102	49.3503	41.0514	34.9521	45.3802	38.0018	0.840913	0.39355	0.653609
Tmsb4x	862.009	771.477	2325.8	1617.19	816.743	1971.49	2.41212	5e-05	0.000182911	2701.04	2611.32	3657.68	3221.16	2656.18	3439.42	1.29476	0.1516	0.266894	4025.98	3160.35	3222.03	2808.78	3593.16	3015.41	0.839251	0.5069	0.745304
Rnf165	17.0429	16.8706	40.5205	43.9174	16.9567	42.2189	2.40684	5e-05	0.000182911	20.5209	25.8758	27.0719	29.8145	23.1984	28.4432	1.21674	0.07845	0.158439	39.8558	37.4309	38.2774	26.1064	38.6433	32.1919	0.837263	0.34355	0.603495
Zswim4	23.3046	21.6412	58.8219	58.2563	22.4729	58.5391	2.5365	5e-05	0.000182911	28.3052	35.643	38.1843	38.7203	31.9741	38.4523	1.19646	0.02105	0.0541273	31.8291	27.7178	29.3973	20.0995	29.7735	24.7484	0.836708	0.3019	0.560025
Zc4h2	16.4423	17.234	41.5915	35.3106	16.8381	38.4511	2.21161	5e-05	0.000182911	31.0414	30.3085	33.306	29.5763	30.6749	31.4412	1.02419	0.69575	0.805295	30.6759	33.7072	26.109	27.2732	32.1915	26.6911	0.834282	0.492	0.732493
Ndp	1.31991	1.15667	5.50312	4.28718	1.23829	4.89515	2.63377	5e-05	0.000182911	1.24934	1.16058	1.57938	0.918006	1.20496	1.24869	1.01983	0.61945	0.749236	1.66155	2.51036	1.6759	1.46477	2.08595	1.57034	0.832914	0.56475	0.786122
Srrm4	7.89904	10.1783	43.1764	48.6734	9.03867	45.9249	4.67441	5e-05	0.000182911	19.714	28.0046	36.8608	43.0756	23.8593	39.9682	1.648	0.0003	0.00136627	39.1964	40.577	38.5923	27.4736	39.8867	33.0329	0.832372	0.39575	0.655983
Gpm6a	42.0274	39.422	143.923	132.853	40.7247	138.388	3.34066	5e-05	0.000182911	217.762	281.946	454.675	424.013	249.854	439.344	1.75538	0.0051	0.0164828	345.059	610.943	326.817	467.336	478.001	397.077	0.831056	0.7419	0.891708
Gstm7	19.6893	18.5039	56.5654	44.3392	19.0966	50.4523	2.56025	5e-05	0.000182911	21.8482	22.2904	33.978	28.4922	22.0693	31.2351	1.39732	0.0023	0.00828185	24.7271	31.5987	26.306	20.152	28.1629	23.229	0.830816	0.52835	0.759935
Gm2694	1.35961	1.78976	13.9932	11.7726	1.57468	12.8829	5.39208	5e-05	0.000182911	1.62014	0.873079	2.70425	0.504499	1.24661	1.60437	1.15925	0.3066	0.455528	1.55083	0.269113	0.755513	0.413849	0.909972	0.584681	0.829688	0.3616	0.622262
Ano10	9.85338	9.12227	20.6844	22.159	9.48783	21.4217	2.13788	5e-05	0.000182911	10.3902	10.6105	10.7182	10.9115	10.5003	10.8148	1.02735	0.4653	0.616537	11.8986	13.2244	11.095	9.35782	12.5615	10.2264	0.827815	0.3728	0.632911
Ccno	1.36048	2.2518	13.2753	15.4885	1.80614	14.3819	5.48152	5e-05	0.000182911	0.271119	0.763651	2.47137	1.13559	0.517385	1.80348	1.84757	0.0001	0.000510199	1.05299	1.34881	0.796163	0.845567	1.2009	0.820865	0.827327	0.21545	0.453506
A730020E08Rik	0.733421	0.808995	6.13116	6.42669	0.771208	6.27893	4.10958	0.0022	0.00572543	3.23624	3.38454	5.36694	4.36267	3.31039	4.8648	1.36062	0.62035	0.750035	3.67731	3.07419	2.63124	2.60745	3.37575	2.61935	0.827137	0.76585	0.902846
Cyth1	5.99645	6.1233	17.9055	17.514	6.05987	17.7097	2.65015	5e-05	0.000182911	11.8607	15.7094	19.76	18.9642	13.7851	19.3621	1.37721	0.0026	0.00917269	22.1087	20.3398	18.5656	16.1393	21.2243	17.3525	0.825785	0.28325	0.538188
2700081O15Rik	41.603	43.4385	102.039	104.792	42.5207	103.415	2.39921	0.0002	0.000665148	79.5937	96.4355	95.2827	105.167	88.0146	100.225	1.13717	0.43165	0.585228	122.374	114.076	110.859	83.2547	118.225	97.0568	0.822452	0.48105	0.723475
Ypel3	14.4848	16.8251	35.7606	36.669	15.6549	36.2148	2.23446	5e-05	0.000182911	51.4627	52.8754	66.9076	68.0851	52.169	67.4964	1.28827	0.00515	0.0166315	96.8071	77.7608	77.578	65.6073	87.284	71.5927	0.822263	0.2579	0.508426
Cep120	15.7301	15.52	34.6799	30.2025	15.625	32.4412	2.01149	5e-05	0.000182911	15.1929	16.1345	17.8592	16.2568	15.6637	17.058	1.08367	0.3738	0.529255	16.733	20.57	13.8674	16.2882	18.6515	15.0778	0.818146	0.2728	0.525773
St8sia2	19.4764	22.0984	56.3852	66.641	20.7874	61.5131	2.86923	5e-05	0.000182911	26.4666	33.3156	32.3717	29.8474	29.8911	31.1095	1.03944	0.4191	0.573227	49.8377	62.9381	43.758	48.0411	56.3879	45.8995	0.817238	0.30715	0.565406
Svip	3.08845	3.35075	10.3518	10.1802	3.2196	10.266	2.66992	5e-05	0.000182911	8.47743	9.21541	9.5124	8.62616	8.84642	9.06928	1.02263	0.97835	0.987155	8.37316	7.28775	5.88315	6.51012	7.83045	6.19663	0.814979	0.17135	0.391048
Arpc5	39.9977	36.1551	89.7223	65.2691	38.0764	77.4957	2.00878	5e-05	0.000182911	71.7003	67.8073	101.283	74.9612	69.7538	88.1221	1.25961	0.10355	0.198076	106.122	94.2148	89.4208	73.415	100.168	81.4179	0.814661	0.2521	0.501253
Zbtb18	31.9075	35.3685	64.1729	73.9775	33.638	69.0752	2.02307	5e-05	0.000182911	199.642	258.168	340.994	341.273	228.905	341.134	1.48815	0.04895	0.108975	291.697	333.342	266.172	242.487	312.519	254.329	0.814398	0.4814	0.723575
Mdga1	3.25885	3.85284	18.3169	21.8033	3.55585	20.0601	4.62266	5e-05	0.000182911	10.4076	16.3918	22.7644	31.8733	13.3997	27.3189	1.96663	5e-05	0.000270138	24.4645	27.7281	27.3774	14.7225	26.0963	21.0499	0.813762	0.2429	0.4896
Rem2	7.47404	5.30807	24.1359	15.7817	6.39105	19.9588	2.8357	5e-05	0.000182911	6.82389	7.00532	7.59704	7.5006	6.9146	7.54882	1.08013	0.2976	0.445212	7.79407	7.4794	5.15073	6.88071	7.63673	6.01572	0.812312	0.2146	0.452209
Fyn	28.2749	28.7257	87.9242	85.048	28.5003	86.4861	2.9656	5e-05	0.000182911	54.7155	60.9182	72.6695	68.5708	57.8169	70.6201	1.21768	0.1581	0.275824	75.7275	80.5625	62.154	64.2747	78.145	63.2144	0.811351	0.1496	0.354674
Dusp1	26.7528	20.1233	64.39	36.2703	23.4381	50.3302	2.10042	5e-05	0.000182911	35.2459	58.4224	45.1276	49.4595	46.8342	47.2936	1.0096	0.52695	0.671169	65.8229	71.9618	51.9063	59.3431	68.8923	55.6247	0.81017	0.1748	0.396157
Pdzrn4	0.562607	0.827401	2.93203	3.19387	0.695004	3.06295	2.39701	5e-05	0.000182911	1.05918	0.875536	2.05463	1.58215	0.967358	1.81839	1.43258	0.00215	0.00781796	1.82568	3.07613	2.36061	1.21821	2.45091	1.78941	0.808313	0.4172	0.67496
Cplx2	11.6548	11.5216	47.9719	48.4771	11.5882	48.2245	3.91037	5e-05	0.000182911	36.0036	43.722	76.1048	76.3416	39.8628	76.2232	1.88982	5e-05	0.000270138	64.2684	61.0109	58.2878	42.3495	62.6397	50.3186	0.806394	0.29425	0.55072
Chn1	16.8753	16.3696	42.6826	36.6192	16.6225	39.6509	2.30677	5e-05	0.000182911	22.3571	22.2447	26.1557	22.1707	22.3009	24.1632	1.07992	0.5115	0.65783	24.5307	32.0994	18.8289	26.2151	28.315	22.522	0.802386	0.15735	0.367784
Snapc3	15.1081	16.157	35.683	31.7281	15.6326	33.7056	2.0866	5e-05	0.000182911	24.1159	24.6048	26.6053	24.9825	24.3604	25.7939	1.05653	0.56805	0.707022	31.0112	28.7291	25.3667	22.1263	29.8701	23.7465	0.801632	0.28	0.534161
Calcoco1	10.3948	14.4304	25.4015	30.1079	12.4126	27.7547	2.14386	5e-05	0.000182911	30.1541	32.7294	31.8182	34.4588	31.4417	33.1385	1.0523	0.125	0.229795	49.9224	54.2898	44.0461	38.7257	52.1061	41.3859	0.798136	0.18995	0.418448
Lpin1	1.71053	1.24999	5.48477	5.11931	1.48026	5.30204	2.54088	5e-05	0.000182911	3.37239	4.32145	6.00882	4.70983	3.84692	5.35933	1.31203	0.0116	0.0332154	4.30565	5.12234	3.31182	3.75026	4.71399	3.53104	0.792972	0.1115	0.29204
Cntn2	3.09875	3.20203	99.6501	106.449	3.15039	103.05	25.0698	5e-05	0.000182911	92.7961	185.528	187.599	255.403	139.162	221.501	1.58746	0.0142	0.0392116	264.804	298.388	231.618	208.515	281.596	220.066	0.78227	0.39615	0.656476
Kcnn1	5.33478	5.88502	17.7429	17.2769	5.6099	17.5099	2.80033	5e-05	0.000182911	5.36422	8.75543	9.39312	11.2015	7.05983	10.2973	1.40168	0.0011	0.00435148	10.3819	9.10647	8.08408	6.68859	9.74418	7.38633	0.780546	0.1461	0.349626
Smarcd2	4.89132	5.71121	10.5662	14.2095	5.30126	12.3879	2.12463	5e-05	0.000182911	5.33818	6.0973	7.53558	6.24434	5.71774	6.88996	1.1745	0.0567	0.122577	4.54408	3.00593	2.81995	2.58229	3.77501	2.70112	0.775103	0.13215	0.327105
Lzts1	8.18366	11.2093	32.5378	38.3325	9.69648	35.4352	3.40627	5e-05	0.000182911	24.1786	27.0303	32.1558	33.1653	25.6044	32.6606	1.26522	0.0042	0.0139511	33.6272	33.7855	29.4023	22.1369	33.7064	25.7696	0.771317	0.1571	0.367335
Bach1	20.356	16.3081	41.2699	35.9526	18.332	38.6112	2.04899	5e-05	0.000182911	20.4583	22.9519	24.8964	22.919	21.7051	23.9077	1.09701	0.5451	0.68717	16.1585	18.9379	13.7562	12.8105	17.5482	13.2834	0.770067	0.14355	0.345403
Acpl2	8.60889	8.9404	39.203	39.5689	8.77464	39.386	4.13171	5e-05	0.000182911	21.4125	19.6685	27.5467	19.9539	20.5405	23.7503	1.14901	0.14535	0.258208	11.6525	8.33691	8.59066	6.26763	9.9947	7.42915	0.766655	0.1387	0.337489
3110035E14Rik	1.3527	0.971245	17.7542	11.7884	1.16197	14.7713	7.29487	5e-05	0.000182911	13.2779	14.5182	15.0011	14.0778	13.898	14.5395	1.04305	0.69485	0.804888	25.0961	22.7137	21.4982	14.475	23.9049	17.9866	0.762364	0.27825	0.532176
Kif21b	25.2067	26.8293	149.393	177.189	26.018	163.291	6.0808	5e-05	0.000182911	93.6544	157.74	165.017	211.752	125.697	188.385	1.49478	0.01055	0.0307845	150.958	196.438	144.034	118.475	173.698	131.255	0.757046	0.23895	0.484856
Samd10	11.9497	10.6726	40.353	35.5718	11.3111	37.9624	3.16481	5e-05	0.000182911	16.7044	16.4333	23.7467	19.8357	16.5689	21.7912	1.29725	0.01055	0.0307845	24.1854	24.1973	19.0939	16.9452	24.1913	18.0195	0.755003	0.10325	0.276497
Lbh	31.8169	23.7777	114.708	81.9597	27.7973	98.3338	3.44942	5e-05	0.000182911	42.3665	40.8083	62.5058	48.3408	41.5874	55.4233	1.32488	0.0148	0.0404503	45.3111	35.0343	36.6629	23.0702	40.1727	29.8666	0.749685	0.1037	0.277352
Plch2	0.56774	0.710815	7.99667	10.5485	0.639278	9.27258	6.26653	5e-05	0.000182911	4.86482	6.97926	10.9273	9.87266	5.92204	10.4	1.64691	5e-05	0.000270138	7.53549	6.22031	6.18047	3.58099	6.8779	4.88073	0.746484	0.0599	0.187032
Cacng2	0.517645	0.594766	4.1822	3.6756	0.556206	3.9289	3.16726	5e-05	0.000182911	1.37077	1.9252	2.96028	2.02449	1.64799	2.49239	1.31888	0.037	0.0865125	7.68153	5.68539	5.37613	4.05272	6.68346	4.71443	0.743731	0.05265	0.169327
Dennd1b	2.70747	2.65801	6.41804	6.3804	2.68274	6.39922	2.00916	5e-05	0.000182911	2.66976	2.83063	3.08057	2.56916	2.7502	2.82486	1.01991	0.9189	0.9529	1.51704	1.64034	0.781307	1.02512	1.57869	0.903214	0.738054	0.00955	0.0437694
Nkain3	0.550634	0.456111	2.82703	2.70907	0.503373	2.76805	2.5064	5e-05	0.000182911	4.4623	4.64249	6.40617	6.55502	4.55239	6.4806	1.34727	0.0557	0.120852	4.93351	5.87708	3.45264	3.9491	5.40529	3.70087	0.733904	0.1247	0.314835
Cd24a	229.468	229.616	707.158	562.33	229.542	634.744	2.75761	5e-05	0.000182911	380.199	434.932	582.774	559.766	407.565	571.27	1.40068	0.06375	0.134914	654.604	819.374	503.134	577.747	736.989	540.441	0.73367	0.23395	0.478901
Tagln3	69.5724	74.7654	308.594	290.672	72.1689	299.633	4.10875	5e-05	0.000182911	193.542	185.613	265.723	219.664	189.577	242.694	1.27871	0.01515	0.0411828	261.227	278.083	209.208	182.752	269.655	195.98	0.72779	0.0727	0.216151
Chga	7.25681	8.73345	37.7411	40.2355	7.99513	38.9883	4.44555	5e-05	0.000182911	26.8133	40.3807	53.1919	55.5511	33.597	54.3715	1.60047	5e-05	0.000270138	68.7322	65.6539	52.6095	43.7534	67.193	48.1814	0.721209	0.08135	0.233435
Syt4	2.47715	2.37478	27.8265	21.3815	2.42597	24.604	7.47351	5e-05	0.000182911	35.4825	46.9092	74.9023	51.3428	41.1959	63.1225	1.51964	0.00165	0.00623267	42.0118	64.2019	32.0214	40.8513	53.1069	36.4363	0.691897	0.08115	0.233019
Rwdd3	2.08964	1.92965	6.94005	10.6256	2.00964	8.78283	3.25049	5e-05	0.000182911	9.14984	5.92413	13.8412	7.55845	7.53698	10.6998	1.37049	0.03035	0.0737231	5.3173	4.10042	3.72009	2.16653	4.70886	2.94331	0.690735	0.1252	0.315411
Rbfox3	0.954067	1.75228	16.9896	24.5576	1.35317	20.7736	9.25287	5e-05	0.000182911	22.0996	24.533	31.9016	29.0827	23.3163	30.4921	1.2951	0.01365	0.0380105	38.4855	25.3851	27.3892	15.9629	31.9353	21.6761	0.688503	0.01735	0.0706349
Bend5	7.67226	8.79606	17.9047	17.2135	8.23416	17.5591	2.00983	5e-05	0.000182911	13.4371	12.2654	16.2262	13.8567	12.8513	15.0414	1.15812	0.1846	0.310619	16.3684	15.7323	12.2926	9.09741	16.0504	10.695	0.68591	0.03335	0.119455
Dll3	11.3352	12.6317	41.9748	40.1726	11.9834	41.0737	3.24056	5e-05	0.000182911	17.3025	12.4634	16.0452	15.1309	14.8829	15.5881	1.04439	0.21895	0.353541	9.38035	5.93675	5.87985	3.88815	7.65855	4.884	0.67956	0.02585	0.0976071
Tmem178	5.25392	5.18647	24.5157	23.1027	5.2202	23.8092	3.98849	5e-05	0.000182911	41.0191	42.2066	60.4936	56.9033	41.6129	58.6985	1.40095	0.00805	0.0244203	35.1144	24.7766	23.1882	16.4982	29.9455	19.8432	0.673545	0.0216	0.0843306
Adcyap1r1	3.92378	4.23253	8.91465	10.8766	4.07815	9.89563	2.14559	5e-05	0.000182911	18.482	23.4189	25.9294	26.222	20.9505	26.0757	1.23349	0.04055	0.0934213	23.3075	26.6308	17.7179	15.2554	24.9691	16.4867	0.673362	0.02315	0.0893159
Ccdc88c	16.5376	17.7415	37.9022	47.7775	17.1395	42.8398	2.41681	5e-05	0.000182911	15.6105	18.9778	19.2905	20.0629	17.2941	19.6767	1.13024	0.04135	0.094916	14.739	14.5673	11.759	7.27648	14.6532	9.51774	0.671925	0.0067	0.0323461
Aff3	9.34305	8.87595	46.5821	48.1469	9.1095	47.3645	4.78406	5e-05	0.000182911	24.6088	35.5338	44.1099	49.1792	30.0713	46.6446	1.53339	0.0015	0.00572984	48.6155	54.3578	36.7809	29.2972	51.4866	33.0391	0.648528	0.0149	0.0626606
Tuba4a	0.796938	1.07948	5.92472	5.24483	0.938209	5.58477	3.39735	0.0091	0.0201829	13.4763	12.4624	18.3098	12.4845	12.9694	15.3971	1.17379	0.23805	0.375591	6.71563	5.90426	4.35296	3.02451	6.30994	3.68873	0.641419	0.24035	0.486536
6530402F18Rik	0.977851	1.15818	5.8122	7.26753	1.06802	6.53986	3.64594	5e-05	0.000182911	7.26956	10.3222	15.2095	16.3564	8.79588	15.7829	1.71327	0.00115	0.00452504	15.8693	14.6422	8.86193	9.97167	15.2558	9.4168	0.640807	0.05455	0.173859
Nhlh1	2.03825	2.06119	101.237	100.311	2.04972	100.774	33.3716	5e-05	0.000182911	32.5494	39.1579	69.4681	57.5122	35.8537	63.4901	1.7499	5e-05	0.000270138	28.6319	11.6022	19.8725	4.9653	20.117	12.4189	0.635453	0.01535	0.0641301
Coro2b	17.5877	18.9725	59.6791	70.1458	18.2801	64.9125	3.41868	5e-05	0.000182911	41.2749	42.6959	59.2902	50.0512	41.9854	54.6707	1.29511	0.00805	0.0244203	42.0751	33.8708	29.5225	17.3596	37.9729	23.4411	0.627129	0.00515	0.025974
Epha5	4.53663	4.86939	10.4414	12.7122	4.70301	11.5768	2.20529	5e-05	0.000182911	36.5138	37.1484	45.7747	37.9097	36.8311	41.8422	1.13246	0.5015	0.649091	31.0239	34.1704	22.3263	17.735	32.5971	20.0307	0.625965	0.0395	0.136131
Sox11	122.634	121.707	345.264	333.462	122.171	339.363	2.76335	5e-05	0.000182911	206.813	287.763	274.8	307.492	247.288	291.146	1.17664	0.68205	0.795894	520.523	329.535	304.106	210.304	425.029	257.205	0.606074	0.06875	0.20765
Serinc5	1.85498	2.09881	5.33959	6.89037	1.9769	6.11498	2.39007	5e-05	0.000182911	11.8449	17.5291	16.9434	17.1672	14.687	17.0553	1.15097	0.18115	0.306456	17.2188	16.9739	10.8812	8.8902	17.0964	9.8857	0.601541	0.00255	0.0145008
Frmd4b	17.6068	15.9688	36.9589	35.9569	16.7878	36.4579	2.10582	5e-05	0.000182911	26.9555	36.7798	31.7848	35.4764	31.8677	33.6306	1.05364	0.4012	0.556135	46.8994	60.1852	30.7572	31.7218	53.5423	31.2395	0.591092	0.00195	0.0116334
Sorbs2	9.20275	10.4641	87.1172	103.704	9.83343	95.4106	8.89936	5e-05	0.000182911	33.9237	33.86	40.6935	29.7402	33.8918	35.2169	1.03797	0.56645	0.705582	25.4532	23.8167	14.7287	13.5404	24.6349	14.1346	0.590387	0.0011	0.00714748
Arhgef25	13.6439	18.5439	30.4215	37.9474	16.0939	34.1844	2.0583	5e-05	0.000182911	33.5295	32.1258	38.587	32.2451	32.8276	35.416	1.07652	0.13765	0.247046	36.7843	46.9834	25.9286	22.0906	41.8839	24.0096	0.583194	0.0012	0.00768373
Shb	12.8177	12.9238	35.785	36.6387	12.8707	36.2118	2.68276	5e-05	0.000182911	30.4412	28.7311	38.8961	34.1361	29.5861	36.5161	1.22657	0.0118	0.0337266	24.4308	18.3324	14.0014	9.52946	21.3816	11.7654	0.570354	0.0002	0.00162795
Hist3h2ba	61.6007	54.5351	248.821	162.089	58.0679	205.455	3.49521	5e-05	0.000182911	223.604	148.767	226.684	156.674	186.185	191.679	1.02935	0.2182	0.352648	334.281	224.959	188.645	121.844	279.62	155.244	0.556783	0.00055	0.00397465
Igfbpl1	53.7722	61.7676	228.558	200.169	57.7699	214.363	3.66452	5e-05	0.000182911	227.24	234.384	260.61	272.776	230.812	266.693	1.15478	0.19215	0.319639	379.148	429.677	221.299	214.964	404.413	218.131	0.540515	0.0018	0.0108656
Ndst3	0.60425	0.987261	2.39489	5.32698	0.795755	3.86094	2.7069	5e-05	0.000182911	3.03675	3.24216	4.47849	2.65839	3.13945	3.56844	1.10363	0.19695	0.325811	2.25256	3.74305	0.901653	1.40451	2.99781	1.15308	0.538566	0.0001	0.00088331
Ttc28	12.7845	10.9548	42.7287	46.9249	11.8697	44.8268	3.56084	5e-05	0.000182911	32.2385	59.1671	57.7936	73.8468	45.7028	65.8202	1.43075	0.012	0.0341815	130.612	173.641	81.4658	80.3913	152.126	80.9286	0.535038	0.002	0.0118541
Sstr1	0.330705	0.274047	3.84399	4.70145	0.302376	4.27272	4.04854	5e-05	0.000182911	1.22274	1.11966	2.14273	1.4841	1.1712	1.81341	1.29579	0.0188	0.0493628	2.10916	1.8466	0.539095	0.470564	1.97788	0.50483	0.505336	5e-05	0.00047487
Rasgef1b	5.49348	6.32006	15.3356	16.0571	5.90677	15.6964	2.41739	5e-05	0.000182911	49.6097	75.1123	56.6061	69.8725	62.361	63.2393	1.01386	0.76075	0.852627	58.9405	47.1569	30.9658	20.154	53.0487	25.5599	0.491407	0.0001	0.00088331
Myt1	20.0468	25.0488	82.6972	81.691	22.5478	82.1941	3.53299	5e-05	0.000182911	34.85	34.2487	38.7105	34.9961	34.5493	36.8533	1.06481	0.46185	0.61352	17.5016	14.957	8.66982	6.03323	16.2293	7.35152	0.484728	5e-05	0.00047487
Synpr	0.542679	0.699248	9.59127	9.68785	0.620964	9.63956	6.56373	5e-05	0.000182911	4.37118	3.26193	4.80317	2.83218	3.81656	3.81767	1.00023	0.97745	0.986802	4.67276	3.44445	2.04195	0.773833	4.05861	1.40789	0.475999	0.00195	0.0116334
Rnd2	42.1598	49.0973	325.439	344.36	45.6285	334.899	7.20373	5e-05	0.000182911	356.531	309.383	604.081	491.905	332.957	547.993	1.6439	0.0001	0.000510199	184.639	198.175	105.598	57.6357	191.407	81.6168	0.429386	5e-05	0.00047487
Scrt2	14.9701	19.0999	122.594	133.609	17.035	128.101	7.15839	5e-05	0.000182911	45.219	68.0262	64.4943	72.3033	56.6226	68.3988	1.20437	0.0422	0.0963563	103.657	80.816	48.2085	27.1136	92.2365	37.6611	0.414656	5e-05	0.00047487
Fam19a2	1.43317	0.971298	3.74055	3.37855	1.20223	3.55955	2.07042	5e-05	0.000182911	1.4391	2.05127	2.70225	1.85747	1.74518	2.27986	1.19477	0.11985	0.22228	5.30037	14.853	1.96756	4.47043	10.0767	3.219	0.38089	5e-05	0.00047487
Sema6d	3.32644	3.50986	11.1332	18.2315	3.41815	14.6823	3.54953	5e-05	0.000182911	30.2235	41.9007	42.1267	40.3406	36.0621	41.2336	1.13954	0.23765	0.375385	19.0186	18.8549	7.14532	4.89108	18.9367	6.0182	0.352023	5e-05	0.00047487
Plxna4	1.5137	1.45152	25.1409	32.5296	1.48261	28.8352	12.0177	5e-05	0.000182911	28.5853	36.5396	42.4768	38.1279	32.5624	40.3023	1.23061	0.0597	0.127851	31.7774	65.6195	11.7425	17.8438	48.6985	14.7932	0.31778	5e-05	0.00047487

## Sheet: 4
4-E11_up_E13_unchange_E15_unchange
Gene	E11.GFPneg.Repeat1	E11.GFPneg.Repeat2	E11.GFPpos.Repeat1	E11.GFPpos.Repeat2	Mean of E11.GFPpos	Mean of E11.GFPneg	Fold change	P-value	Adjusted p-value	E13.GFPneg.Repeat1	E13.GFPneg.Repeat2	E13.GFPpos.Repeat1	E13.GFPpos.Repeat2	Mean of E13.GFPpos	Mean of E13.GFPneg	Fold change	P-value	Adjusted p-value	E15.GFPneg.Repeat1	E15.GFPneg.Repeat2	E15.GFPpos.Repeat1	E15.GFPpos.Repeat2	Mean of E15.GFPpos	Mean of E15.GFPneg	Fold change	P-value	Adjusted p-value
Kcng1	0.232875	0.175291	2.89804	3.70347	0.204083	3.30076	3.57181	5e-05	0.000182911	3.02894	4.50132	7.81304	8.47188	3.76513	8.14246	1.91862	5e-05	0.000270138	5.17194	3.53192	12.7018	6.13102	4.35193	9.41641	1.94629	5e-05	0.00047487
Map1a	14.2298	14.2591	35.0927	37.7071	14.2445	36.3999	2.45335	5e-05	0.000182911	11.8826	13.9147	22.7349	26.85	12.8986	24.7924	1.85575	5e-05	0.000270138	11.2311	10.3158	23.5118	20.3156	10.7735	21.9137	1.94622	5e-05	0.00047487
Epb4.1l4a	4.93299	4.23056	26.7844	23.0724	4.58178	24.9284	4.64519	5e-05	0.000182911	2.02944	2.34281	4.65174	3.5232	2.18613	4.08747	1.59676	0.0004	0.00177157	3.94502	3.29078	6.21352	9.647	3.6179	7.93026	1.93384	0.0001	0.00088331
Rab9b	0.378544	0.397328	2.58879	2.18553	0.387936	2.38716	2.44043	5e-05	0.000182911	0.416338	0.432573	1.89223	1.53892	0.424455	1.71558	1.9064	5e-05	0.000270138	1.0336	1.96909	3.26013	4.40118	1.50134	3.83066	1.93122	5e-05	0.00047487
Synj1	4.65031	6.19896	11.1823	13.0237	5.42464	12.103	2.03949	0.00025	0.00081371	4.63275	5.82045	11.3749	10.8809	5.2266	11.1279	1.94776	5e-05	0.000270138	6.38932	7.19681	13.321	14.766	6.79307	14.0435	1.93037	0.0004	0.00299589
Galnt14	2.0561	1.78453	7.51597	8.72209	1.92031	8.11903	3.12262	5e-05	0.000182911	2.66094	1.16847	5.31457	2.24222	1.91471	3.7784	1.63941	0.0002	0.000955192	1.1719	0.975347	4.14157	1.8038	1.07362	2.97268	1.91582	0.00035	0.00267481
Enpp5	3.74956	4.25253	9.57912	10.0031	4.00105	9.79111	2.15777	5e-05	0.000182911	6.88424	6.90412	12.1071	11.2666	6.89418	11.6868	1.60711	0.0003	0.00136627	8.32667	11.7978	16.8015	23.5324	10.0622	20.1669	1.91344	5e-05	0.00047487
2010107G23Rik	4.63905	3.91071	16.0903	14.961	4.27488	15.5257	3.1329	5e-05	0.000182911	10.1829	9.3023	20.4585	18.7517	9.7426	19.6051	1.91807	5e-05	0.000270138	16.6078	14.3977	33.7791	26.8946	15.5028	30.3368	1.89889	5e-05	0.00047487
Grm1	0.0671497	0.0779449	4.70853	6.48539	0.0725473	5.59696	6.15074	5e-05	0.000182911	0.204437	0.258694	1.62285	1.20203	0.231566	1.41244	1.95884	5e-05	0.000270138	0.346227	0.456592	2.0829	1.17813	0.401409	1.63051	1.87705	5e-05	0.00047487
Nrsn1	1.73332	1.66451	5.02342	4.44096	1.69891	4.73219	2.12389	5e-05	0.000182911	1.5459	2.68908	3.09593	3.80593	2.11749	3.45093	1.42773	0.0123	0.0348384	4.1205	4.23705	8.1415	9.08309	4.17877	8.61229	1.85609	0.0006	0.00426827
Dner	11.2052	9.7946	83.7709	74.5184	10.4999	79.1446	6.96916	5e-05	0.000182911	30.512	35.6662	74.2751	57.1993	33.0891	65.7372	1.95773	5e-05	0.000270138	26.6563	31.3118	54.8947	54.251	28.984	54.5729	1.85341	0.00025	0.00198552
Rnf152	1.5694	1.64906	5.83656	5.19205	1.60923	5.51431	2.49664	5e-05	0.000182911	3.04536	3.43997	6.36151	6.88103	3.24267	6.62127	1.79634	5e-05	0.000270138	3.72305	3.50949	8.27352	6.54237	3.61627	7.40794	1.82137	5e-05	0.00047487
Pcp4	3.25952	3.16695	15.54	21.0122	3.21324	18.2761	4.57513	5e-05	0.000182911	56.1103	57.9145	120.925	98.7493	57.0124	109.837	1.91058	5e-05	0.000270138	81.8159	58.0207	126.167	128.664	69.9183	127.415	1.81075	0.00035	0.00267481
Ppp1r13b	2.1757	1.94744	7.24278	7.01775	2.06157	7.13026	2.65559	5e-05	0.000182911	2.80671	4.00804	7.79924	7.00876	3.40738	7.404	1.9068	5e-05	0.000270138	5.88834	6.88436	11.8503	12.8719	6.38635	12.3611	1.80889	5e-05	0.00047487
Chl1	1.9922	2.38381	17.338	17.2661	2.188	17.3021	5.74091	5e-05	0.000182911	10.3951	20.6155	26.9256	35.0463	15.5053	30.9859	1.93792	5e-05	0.000270138	40.5177	48.485	73.3345	88.1087	44.5014	80.7216	1.79603	0.00015	0.00126873
Tnfrsf21	10.4904	7.92103	20.2075	19.1839	9.20571	19.6957	2.02785	5e-05	0.000182911	11.7712	12.5006	19.8803	16.5097	12.1359	18.195	1.46126	0.00205	0.00749994	15.6062	16.1103	27.1501	30.7837	15.8582	28.9669	1.77758	0.0004	0.00299589
Pld3	13.7686	12.682	30.0068	29.5222	13.2253	29.7645	2.16266	5e-05	0.000182911	17.8728	21.0226	37.3868	37.0897	19.4477	37.2383	1.87005	5e-05	0.000270138	32.4361	31.919	58.3049	56.5044	32.1775	57.4046	1.76037	0.0001	0.00088331
Rgmb	12.5141	12.3943	80.524	66.5048	12.4542	73.5144	5.53837	5e-05	0.000182911	20.5133	20.7447	27.6521	25.6588	20.629	26.6554	1.27863	0.05215	0.114615	22.2659	22.5855	34.4921	44.4627	22.4257	39.4774	1.72791	0.0025	0.0142737
Cntnap4	0.541696	0.785747	2.3855	2.4067	0.663721	2.3961	2.04127	5e-05	0.000182911	2.74913	3.20422	6.42905	5.55403	2.97668	5.99154	1.75814	5e-05	0.000270138	3.61295	3.91389	8.29263	6.14079	3.76342	7.21671	1.72496	5e-05	0.00047487
Mfsd6	1.19816	1.79123	3.9732	4.89989	1.4947	4.43654	2.17924	5e-05	0.000182911	1.94884	2.74536	3.08581	3.61012	2.3471	3.34796	1.29902	0.01485	0.0405605	2.71416	4.17526	5.6864	7.62063	3.44471	6.65351	1.72194	0.0003	0.00233751
Gpr45	0.405184	0.38664	2.13745	2.00206	0.395912	2.06975	2.1991	5e-05	0.000182911	0.301239	0.385827	1.4142	1.21724	0.343533	1.31572	1.7236	5e-05	0.000270138	1.15586	1.14525	2.60467	2.79331	1.15055	2.69899	1.72002	0.0003	0.00233751
Rab15	2.99163	3.05032	7.00367	8.32147	3.02097	7.66257	2.15435	5e-05	0.000182911	1.90839	2.01691	5.18781	3.93674	1.96265	4.56227	1.87747	5e-05	0.000270138	3.98993	4.68217	8.08499	7.9775	4.33605	8.03125	1.6925	0.0007	0.00482883
Cend1	5.94459	6.21064	18.7463	19.644	6.07761	19.1952	2.85338	5e-05	0.000182911	10.0726	11.966	21.025	19.5284	11.0193	20.2767	1.77021	5e-05	0.000270138	22.4107	19.7393	36.9169	35.4701	21.075	36.1935	1.68487	0.0013	0.0082454
Gm11346	0.630268	0.961017	2.40625	3.07641	0.795643	2.74133	2.08356	0.00045	0.00138205	0.164525	0.371288	0.212356	0.45998	0.267906	0.336168	1.05384	1	1	0.534475	0.314609	1.2878	1.5044	0.424542	1.3961	1.68201	0.00915	0.0421634
Lin7a	0.689738	0.629852	4.60848	4.11796	0.659795	4.36322	3.23125	5e-05	0.000182911	0.776417	0.84351	2.81004	1.79855	0.809963	2.3043	1.82561	5e-05	0.000270138	0.881366	1.41972	2.58103	2.64606	1.15054	2.61354	1.68029	5e-05	0.00047487
Drp2	1.77246	2.81253	7.46251	8.79892	2.2925	8.13072	2.77319	5e-05	0.000182911	2.1669	3.2149	6.07353	6.28396	2.6909	6.17875	1.94498	5e-05	0.000270138	4.29984	6.03096	8.88836	9.82946	5.1654	9.35891	1.68017	0.0001	0.00088331
Vgf	0.91452	0.142006	3.29296	1.20493	0.528263	2.24894	2.12591	5e-05	0.000182911	1.70947	3.05092	2.98544	3.99113	2.3802	3.48828	1.32782	0.0039	0.0130827	6.93361	6.56765	11.7475	12.282	6.75063	12.0147	1.67919	0.00075	0.00512661
Pnmal1	8.76893	8.04976	20.936	18.6402	8.40935	19.7881	2.2093	5e-05	0.000182911	7.58142	7.56891	15.4929	13.0738	7.57517	14.2834	1.78228	5e-05	0.000270138	12.1882	14.7505	24.0963	22.4473	13.4694	23.2718	1.67746	0.0022	0.0128016
Cpeb4	3.81785	5.51446	14.9523	16.3823	4.66615	15.6673	2.94155	5e-05	0.000182911	8.49342	10.9611	17.8723	21.2363	9.72726	19.5543	1.91608	5e-05	0.000270138	8.28765	10.2669	15.819	16.5402	9.27727	16.1796	1.67161	0.00125	0.00795993
Inpp4a	4.37773	4.97988	15.7164	14.2349	4.6788	14.9756	2.81321	5e-05	0.000182911	7.38263	8.82922	16.6984	17.1765	8.10592	16.9374	1.96987	5e-05	0.000270138	13.2271	13.8977	23.6716	22.9362	13.5624	23.3039	1.66895	0.0004	0.00299589
Abca3	8.1743	7.2958	17.3467	16.6749	7.73505	17.0108	2.0619	5e-05	0.000182911	8.83772	11.1011	15.9423	18.9272	9.96941	17.4348	1.68056	5e-05	0.000270138	13.9794	18.2533	25.6522	29.2283	16.1164	27.4402	1.66158	0.00105	0.0068716
Ipcef1	0.0671547	0.0626266	3.4447	3.42412	0.0648906	3.43441	4.16419	5e-05	0.000182911	0.226672	0.391499	1.40533	1.05406	0.309086	1.22969	1.70325	5e-05	0.000270138	0.133069	0.18732	0.784014	1.04759	0.160194	0.915802	1.65128	5e-05	0.00047487
Atp6v0a1	17.8916	17.809	40.8957	40.6353	17.8503	40.7655	2.21564	5e-05	0.000182911	24.1929	30.6708	55.393	55.6758	27.4319	55.5344	1.98842	5e-05	0.000270138	32.5481	37.5387	57.7075	59.2099	35.0434	58.4587	1.64964	0.0009	0.00597891
Rasgef1c	0.241015	0.163265	3.01803	2.5669	0.20214	2.79246	3.15476	5e-05	0.000182911	0.259703	0.229824	1.57454	0.6732	0.244763	1.12387	1.70624	0.00035	0.001574	0.557545	0.450538	1.33585	1.61953	0.504042	1.47769	1.64735	0.0008	0.00541901
Pnmal2	11.4005	11.685	51.3199	52.5435	11.5427	51.9317	4.2201	5e-05	0.000182911	12.2167	17.0353	27.5052	27.74	14.626	27.6226	1.83173	5e-05	0.000270138	27.9787	24.7438	50.6025	37.3767	26.3612	43.9896	1.64428	0.00205	0.0120719
Tubb2a	299.88	280.06	773.298	680.406	289.97	726.852	2.50147	5e-05	0.000182911	543.476	403.48	979.079	774.54	473.478	876.809	1.85005	5e-05	0.000270138	810.464	918.168	1441.02	1397.27	864.316	1419.14	1.64119	0.01425	0.0603649
Spsb1	1.58838	0.990133	5.22437	4.43101	1.28926	4.82769	2.54567	5e-05	0.000182911	3.55333	3.08645	3.6083	3.18153	3.31989	3.39492	1.01737	0.65125	0.77514	2.51027	2.11381	4.52583	4.32606	2.31204	4.42594	1.63825	0.0051	0.0257932
Nipa1	4.85588	4.63354	11.9406	9.91148	4.74471	10.926	2.076	5e-05	0.000182911	8.69723	9.36833	18.4222	16.6714	9.03278	17.5468	1.84862	5e-05	0.000270138	11.3355	12.4336	19.0631	21.1471	11.8846	20.1051	1.63802	0.00375	0.0199048
Nap1l2	4.02528	3.87388	14.8049	13.6474	3.94958	14.2262	3.07625	5e-05	0.000182911	4.65322	4.65358	9.97615	8.04195	4.6534	9.00905	1.77045	0.0001	0.000510199	6.73668	6.63144	11.3255	11.6754	6.68406	11.5005	1.6268	0.00235	0.0135753
Samd3	0.149363	0.144793	25.8112	37.2067	0.147078	31.5089	28.3407	5e-05	0.000182911	0.0675921	0.0509701	1.52264	0.394283	0.0592811	0.958461	1.84886	0.00445	0.0146613	0.124031	0.0157025	0.644229	0.833642	0.0698668	0.738935	1.62538	0.0062	0.0304041
Ttll7	1.90009	1.90552	5.7521	5.75325	1.90281	5.75267	2.32626	5e-05	0.000182911	1.69764	2.23096	3.98382	3.37374	1.9643	3.67878	1.57838	0.0001	0.000510199	2.08009	2.90143	3.4124	5.92392	2.49076	4.66816	1.62376	0.0025	0.0142737
Prkar2b	17.6474	15.2104	39.1569	34.8216	16.4289	36.9892	2.17967	5e-05	0.000182911	29.8641	31.7489	57.3494	54.0886	30.8065	55.719	1.78325	0.0002	0.000955192	50.4339	51.4193	80.0355	86.2768	50.9266	83.1561	1.62068	0.00155	0.00957397
Rtn4rl1	0.317853	0.466838	2.74146	3.08925	0.392346	2.91535	2.81206	5e-05	0.000182911	0.158926	0.371574	1.19367	0.898309	0.26525	1.04599	1.61706	0.0001	0.000510199	1.451	1.85678	2.65143	3.91924	1.65389	3.28533	1.61474	0.00505	0.0256013
Phyhipl	6.96584	6.0759	17.2423	16.4431	6.52087	16.8427	2.37242	5e-05	0.000182911	8.02602	7.40512	11.4466	11.5628	7.71557	11.5047	1.43475	0.056	0.121335	8.26349	10.1862	17.0998	13.8157	9.22485	15.4578	1.60958	0.00035	0.00267481
Amer3	1.26577	1.596	7.83902	9.16471	1.43088	8.50187	3.90881	5e-05	0.000182911	2.75462	4.1713	8.02643	7.6509	3.46296	7.83866	1.98045	5e-05	0.000270138	7.82402	8.44531	15.3254	11.986	8.13467	13.6557	1.6044	0.00115	0.00743072
Tmem108	6.24017	6.2476	21.8451	24.6549	6.24388	23.25	3.34765	5e-05	0.000182911	9.11119	10.0962	14.4297	13.6676	9.6037	14.0487	1.41919	0.00255	0.00902164	12.3442	11.6398	22.3446	17.2731	11.992	19.8088	1.60167	0.0018	0.0108656
Olfm1	19.3467	18.8525	96.8385	104.475	19.0996	100.657	5.05765	5e-05	0.000182911	85.6096	90.5282	126.816	114.582	88.0689	120.699	1.36635	0.01645	0.0440303	98.9944	103.376	143.701	176.861	101.185	160.281	1.57832	0.01635	0.0674682
6430548M08Rik	3.05824	2.84983	12.147	11.8991	2.95404	12.023	3.29361	5e-05	0.000182911	4.4324	7.02185	8.84238	11.52	5.72713	10.1812	1.66211	5e-05	0.000270138	10.4162	11.5273	19.0707	16.7051	10.9718	17.8879	1.57771	0.00085	0.00571521
Dlgap1	0.80447	0.703231	4.93619	4.9199	0.75385	4.92805	3.38002	5e-05	0.000182911	3.20826	3.91762	4.06617	3.33187	3.56294	3.69902	1.02982	0.6004	0.733829	11.8767	9.46773	20.18	14.5443	10.6722	17.3621	1.57315	0.00415	0.0216231
Ywhag	122.519	115.127	253.615	239.173	118.823	246.394	2.06466	5e-05	0.000182911	142.834	167.815	264.513	266.994	155.325	265.753	1.70641	0.001	0.0039873	275.069	279.48	451.602	421.19	277.274	436.396	1.57181	0.02775	0.103193
Tnik	6.58995	7.3976	27.3293	31.2085	6.99378	29.2689	3.78656	5e-05	0.000182911	20.6474	29.6372	41.7698	56.4371	25.1423	49.1035	1.91657	5e-05	0.000270138	45.0378	51.5233	78.7745	73.8023	48.2805	76.2884	1.56833	0.01035	0.046797
Tspyl4	15.207	15.4402	46.4363	40.0359	15.3236	43.2361	2.70995	5e-05	0.000182911	20.726	23.6055	38.0222	36.2669	22.1657	37.1446	1.64659	5e-05	0.000270138	31.8543	33.2959	53.0884	50.0212	32.5751	51.5548	1.56529	0.00225	0.0130746
D10Bwg1379e	0.472026	0.521862	3.71648	4.55601	0.496944	4.13624	3.43115	5e-05	0.000182911	0.441898	0.620103	1.58531	1.90833	0.531	1.74682	1.79413	5e-05	0.000270138	2.7341	4.74868	5.1932	7.60465	3.74139	6.39893	1.5605	0.0022	0.0128016
Ctxn1	64.6727	66.2897	164.327	168.622	65.4812	166.475	2.51913	5e-05	0.000182911	114.503	112.58	233.541	222.014	113.541	227.778	1.99733	5e-05	0.000270138	288.846	212.234	477.466	303.442	250.54	390.454	1.55623	0.0111	0.0494518
Chrna4	5.04094	4.58254	25.3735	22.7398	4.81174	24.0567	4.31139	5e-05	0.000182911	0.99646	0.899171	1.23343	0.826465	0.947816	1.02995	1.04217	0.3078	0.456933	0.44615	0.504147	1.46874	1.11899	0.475148	1.29387	1.55501	0.00035	0.00267481
Rhov	0.428991	0.278845	3.7795	2.46748	0.353918	3.12349	3.0456	5e-05	0.000182911	1.16822	1.9602	3.84401	3.50449	1.56421	3.67425	1.82288	0.00025	0.00116475	5.82869	6.09304	10.2858	9.25507	5.96087	9.77044	1.54728	0.0123	0.0536731
Nacad	6.2493	7.34882	39.4385	44.0534	6.79906	41.746	5.48091	5e-05	0.000182911	9.04759	13.092	20.3597	23.0533	11.0698	21.7065	1.88127	5e-05	0.000270138	19.7653	18.272	35.0822	24.8655	19.0187	29.9738	1.54725	0.00255	0.0145008
Mapk8ip2	22.7492	22.3387	58.0329	55.2045	22.5439	56.6187	2.44728	5e-05	0.000182911	27.3748	31.8264	55.8695	58.6289	29.6006	57.2492	1.90353	5e-05	0.000270138	57.2895	51.0785	94.4594	72.6236	54.184	83.5415	1.53199	0.0056	0.0278038
Mark4	16.8361	16.5149	35.3285	36.9163	16.6755	36.1224	2.10022	5e-05	0.000182911	19.392	23.4794	33.8198	39.5851	21.4357	36.7024	1.68047	5e-05	0.000270138	39.2108	35.2193	64.7559	50.2188	37.215	57.4873	1.53048	0.00735	0.0350334
Atp6ap1l	0	0	1.57922	1.46094	0	1.52008	2.52008	5e-05	0.000182911	0.038593	0	1.14523	0.827082	0.0192965	0.986156	1.94856	0.23665	0.374323	0.0357441	0.0268296	0.502651	0.654039	0.0312868	0.578345	1.53046	0.08	0.230755
Kcnb2	0.237784	0.182508	2.99802	3.30358	0.210146	3.1508	3.43	5e-05	0.000182911	1.22158	1.39138	2.45753	2.35486	1.30648	2.40619	1.47679	0.00185	0.00688663	1.14278	1.76079	1.9277	3.57427	1.45179	2.75099	1.5299	0.00635	0.0309375
Ccser2	7.21725	7.10586	16.058	16.9901	7.16155	16.524	2.14715	5e-05	0.000182911	9.52525	11.1244	19.2327	20.1695	10.3248	19.7011	1.82794	5e-05	0.000270138	10.7105	13.1297	16.9497	20.5362	11.9201	18.743	1.52808	0.0021	0.0122982
Trim46	4.53294	6.59678	18.3696	20.7553	5.56486	19.5624	3.1322	5e-05	0.000182911	10.9189	13.4834	21.8427	20.4631	12.2012	21.1529	1.6781	5e-05	0.000270138	23.3344	26.7437	39.5729	37.8367	25.039	38.7048	1.52482	0.0038	0.0200534
Jup	3.33016	3.17132	10.9069	11.8773	3.25074	11.3921	2.91528	5e-05	0.000182911	2.60308	3.19643	5.1908	5.01763	2.89975	5.10421	1.56528	5e-05	0.000270138	6.70033	7.18002	11.9998	10.1858	6.94017	11.0928	1.52299	0.00345	0.0186067
Serinc1	61.1353	61.6873	148.885	131.404	61.4113	140.144	2.26152	5e-05	0.000182911	110.114	118.661	193.993	173.608	114.388	183.8	1.60156	0.00585	0.0185533	110.543	156.36	170.35	236.678	133.452	203.514	1.5211	0.00805	0.0378187
Pex5l	0.390922	0.719949	1.95338	2.78929	0.555435	2.37134	2.16745	5e-05	0.000182911	0.457997	0.155231	0.540989	0.320592	0.306614	0.430791	1.09504	1	1	0.212588	0.185849	0.559422	1.08796	0.199218	0.823691	1.52073	0.00075	0.00512661
Prmt2	19.6917	21.3873	45.7354	46.079	20.5395	45.9072	2.17773	5e-05	0.000182911	26.2174	26.1171	47.0687	40.9506	26.1672	44.0097	1.65676	5e-05	0.000270138	49.2797	59.1335	84.6801	80.0338	54.2066	82.3569	1.50991	0.00585	0.0288653
Zbtb7c	0.473156	0.375114	3.57889	2.61552	0.424135	3.09721	2.87698	5e-05	0.000182911	0.330627	0.470004	0.759695	1.1651	0.400315	0.962398	1.4014	5e-05	0.000270138	0.683843	0.729902	1.64566	1.47185	0.706873	1.55875	1.49909	0.00255	0.0145008
Mras	8.89094	8.32068	24.2685	22.6383	8.60581	23.4534	2.54569	5e-05	0.000182911	13.753	14.6639	25.207	24.8976	14.2084	25.0523	1.71301	5e-05	0.000270138	22.2091	20.8336	34.5869	30.9059	21.5214	32.7464	1.49842	0.0054	0.0270106
Magee1	14.9141	14.5462	37.1035	33.7703	14.7302	35.4369	2.31637	5e-05	0.000182911	15.5413	18.7454	27.8852	27.4811	17.1434	27.6832	1.58092	0.00015	0.00073772	28.3309	22.1671	42.1296	34.4145	25.249	38.2721	1.49614	0.0078	0.0367933
Wsb2	21.0253	19.2253	46.7326	39.889	20.1253	43.3108	2.09752	5e-05	0.000182911	33.6044	34.1682	64.6126	56.3637	33.8863	60.4881	1.76253	5e-05	0.000270138	51.7186	60.9841	78.6256	90.9669	56.3513	84.7963	1.49598	0.009	0.0415623
Nptx1	0.628348	0.704263	3.21506	3.33359	0.666305	3.27433	2.56515	5e-05	0.000182911	1.7665	2.51004	3.31522	2.67265	2.13827	2.99394	1.27265	0.01035	0.0302995	4.92468	3.58556	7.81255	5.86418	4.25512	6.83836	1.49157	0.00905	0.0417629
Cxxc5	21.6599	16.5017	56.3732	47.8791	19.0808	52.1262	2.64562	5e-05	0.000182911	14.6042	14.2223	16.1687	14.2025	14.4132	15.1856	1.05011	0.5762	0.713629	22.0477	11.0484	27.0912	23.1837	16.548	25.1375	1.48948	0.0361	0.127233
Tmem145	1.36645	2.8992	7.59602	11.6554	2.13282	9.62571	3.39173	5e-05	0.000182911	1.91601	2.93151	5.39271	4.0871	2.42376	4.73991	1.67649	5e-05	0.000270138	4.95341	6.83571	8.45829	10.048	5.89456	9.25314	1.48714	0.01625	0.0671207
Hcn3	2.46352	2.76994	5.67321	7.25513	2.61673	6.46417	2.06379	5e-05	0.000182911	3.84648	4.58154	7.47665	8.7252	4.21401	8.10093	1.74548	5e-05	0.000270138	9.77081	11.4624	17.5683	14.9503	10.6166	16.2593	1.48574	0.00965	0.0441484
Camsap3	8.9616	9.77481	21.0203	23.6942	9.3682	22.3573	2.25278	5e-05	0.000182911	8.89934	11.7725	17.8944	21.0613	10.3359	19.4779	1.80646	5e-05	0.000270138	19.7995	20.6046	33.0546	27.9069	20.202	30.4808	1.4848	0.00735	0.0350334
Soga2	8.87865	9.06618	22.7946	26.7589	8.97241	24.7767	2.58481	5e-05	0.000182911	4.80488	6.1455	9.78732	10.6773	5.47519	10.2323	1.73467	5e-05	0.000270138	6.43836	5.65387	9.7249	9.14878	6.04612	9.43684	1.48122	0.00645	0.031317
Atl1	5.65476	6.85548	20.2696	19.0209	6.25512	19.6453	2.84561	0.0007	0.00205938	9.15099	9.65019	17.334	13.1	9.40059	15.217	1.55924	0.0677	0.14125	9.57047	10.6132	15.6004	15.1898	10.0918	15.3951	1.47812	0.1133	0.294867
Fam129b	8.24497	7.5568	16.6341	20.1418	7.90088	18.388	2.1782	5e-05	0.000182911	12.678	14.9195	25.8737	27.9548	13.7988	26.9142	1.88626	5e-05	0.000270138	22.1404	21.1901	35.2806	29.6911	21.6653	32.4858	1.47741	0.01715	0.0699994
Tram1l1	8.91648	6.88758	19.4481	19.3546	7.90203	19.4014	2.29176	5e-05	0.000182911	10.0031	10.7603	13.0095	12.2716	10.3817	12.6405	1.19846	0.23165	0.36869	6.82552	5.62863	10.3754	8.94493	6.22708	9.66016	1.47503	0.01945	0.0776478
Apbb2	5.52737	4.61155	18.543	18.6766	5.06946	18.6098	3.2309	5e-05	0.000182911	6.66634	8.23876	10.8334	11.309	7.45255	11.0712	1.42811	0.0065	0.0202516	10.0889	8.08747	15.722	11.8191	9.08818	13.7706	1.46414	0.0165	0.0678676
Pak7	3.22603	3.54622	27.373	23.9803	3.38612	25.6766	6.08205	5e-05	0.000182911	8.67705	10.2517	18.2976	18.4506	9.46438	18.3741	1.85143	5e-05	0.000270138	15.8231	16.9107	25.4537	23.3908	16.3669	24.4222	1.46383	0.00245	0.0140638
Cpeb3	0.853119	0.834003	3.06099	2.74892	0.843561	2.90496	2.11816	5e-05	0.000182911	1.02101	1.90711	3.0843	3.5062	1.46406	3.29525	1.74316	0.0001	0.000510199	2.70759	3.16127	4.53538	4.97491	2.93443	4.75514	1.46276	0.0083	0.0387931
1500011B03Rik	23.5894	19.596	50.2925	40.9486	21.5927	45.6206	2.06352	5e-05	0.000182911	36.2959	31.6547	48.9456	44.5033	33.9753	46.7244	1.36452	0.02265	0.0575462	45.3853	36.4303	63.3559	56.8398	40.9078	60.0979	1.45791	0.03595	0.126879
Stmn4	36.5228	36.8707	105.371	95.0208	36.6968	100.196	2.68447	5e-05	0.000182911	35.4646	38.1482	70.3781	57.0638	36.8064	63.721	1.7119	5e-05	0.000270138	96.1059	146.327	151.611	202.541	121.216	177.076	1.45705	0.01535	0.0641301
Cask	10.2243	9.03412	22.7616	20.9226	9.62921	21.8421	2.14899	5e-05	0.000182911	13.5614	15.5548	25.9364	26.3094	14.5581	26.1229	1.74333	5e-05	0.000270138	17.051	20.488	27.2686	28.1481	18.7695	27.7083	1.45215	0.0059	0.0290782
Pnma2	0.812304	0.932195	3.01119	2.99744	0.87225	3.00432	2.13877	5e-05	0.000182911	1.42709	1.41769	2.76	1.98244	1.42239	2.37122	1.39169	0.0025	0.00886723	2.86524	3.61566	4.29333	5.96869	3.24045	5.13101	1.44584	0.01715	0.0699994
Stx7	15.0062	15.445	52.7673	43.8855	15.2256	48.3264	3.04004	5e-05	0.000182911	32.4819	33.6801	72.4275	59.5522	33.081	65.9899	1.96561	5e-05	0.000270138	44.9831	47.6011	69.0526	65.5963	46.2921	67.3244	1.44473	0.0128	0.0553813
Mast1	6.69688	8.6699	43.7079	51.3618	7.68339	47.5348	5.58939	5e-05	0.000182911	11.6109	14.0092	24.6315	23.5489	12.8101	24.0902	1.81681	5e-05	0.000270138	23.674	24.7347	39.807	30.9111	24.2044	35.3591	1.44257	0.01355	0.0579773
Klc1	89.9965	106.921	221.118	229.809	98.4587	225.464	2.27696	5e-05	0.000182911	105.591	100.363	176.591	171.084	102.977	173.838	1.6815	5e-05	0.000270138	142.977	149.971	204.842	218.13	146.474	211.486	1.44084	0.02165	0.0844482
Scaper	6.61682	6.65708	14.9349	13.7261	6.63695	14.3305	2.00741	5e-05	0.000182911	8.688	9.92041	15.8564	16.8005	9.3042	16.3285	1.68169	0.00015	0.00073772	13.476	16.2589	20.4286	23.2108	14.8674	21.8197	1.43815	0.0063	0.0307879
Jag2	1.5045	2.29066	6.20403	8.06117	1.89758	7.1326	2.80669	5e-05	0.000182911	0.957037	1.71011	2.4962	2.75269	1.33357	2.62445	1.55317	5e-05	0.000270138	2.64088	4.17309	5.22394	5.44671	3.40699	5.33533	1.43756	0.0216	0.0843306
Sh3yl1	3.11182	3.41689	10.3016	8.7748	3.26436	9.5382	2.47123	5e-05	0.000182911	5.24746	4.33073	10.0534	6.90307	4.78909	8.47823	1.63726	0.00085	0.00344389	10.013	9.85248	15.35	14.0735	9.93274	14.7118	1.43713	0.02645	0.0993725
Morn4	20.1341	20.3686	56.0937	49.822	20.2513	52.9579	2.53903	5e-05	0.000182911	33.5924	38.5363	61.5668	61.9491	36.0643	61.758	1.69322	5e-05	0.000270138	58.8473	63.7506	90.631	85.422	61.2989	88.0265	1.42902	0.0134	0.0574897
Ppp2r5b	10.2824	11.5675	30.9686	28.0742	10.925	29.5214	2.55946	5e-05	0.000182911	17.345	20.9447	38.3247	35.2438	19.1449	36.7843	1.87563	5e-05	0.000270138	39.4374	39.0477	56.2692	56.3226	39.2426	56.2959	1.42376	0.0153	0.0640051
Gm5124	2.52437	3.42659	7.12779	7.33713	2.97548	7.23246	2.07081	5e-05	0.000182911	3.82662	4.64807	6.27124	6.42654	4.23735	6.34889	1.40317	0.00335	0.0114207	8.29445	9.6153	13.4394	12.8574	8.95487	13.1484	1.42125	0.02535	0.0960604
Atp13a2	14.717	17.1208	30.8779	39.4139	15.9189	35.1459	2.13642	5e-05	0.000182911	25.4269	33.0063	44.4425	50.1162	29.2166	47.2794	1.59778	5e-05	0.000270138	54.9091	54.3609	82.051	73.697	54.635	77.874	1.4177	0.01945	0.0776478
Snx32	1.53943	2.36873	4.55728	5.8733	1.95408	5.21529	2.10397	5e-05	0.000182911	4.93	3.9098	8.49746	7.60113	4.4199	8.0493	1.66964	5e-05	0.000270138	8.82165	10.8317	14.56	14.0887	9.82667	14.3244	1.41543	0.0223	0.0866392
Tubb2a-ps2	1.90972	1.71463	6.0372	3.61991	1.81218	4.82855	2.07261	0.0016	0.00431004	3.91475	3.2591	7.57139	5.31196	3.58692	6.44168	1.62237	0.0119	0.0339737	7.82602	4.79086	12.5984	6.07417	6.30844	9.33629	1.41429	0.05255	0.169091
Lrp11	7.29074	5.97083	20.6895	15.4233	6.63079	18.0564	2.49731	5e-05	0.000182911	12.5636	14.611	26.3558	25.4164	13.5873	25.8861	1.84312	5e-05	0.000270138	18.3886	24.0862	25.2154	35.6279	21.2374	30.4216	1.41301	0.04075	0.139273
Gng2	58.7847	59.9925	187.011	154.797	59.3886	170.904	2.84663	5e-05	0.000182911	98.8274	125.347	222.312	216.711	112.087	219.512	1.94992	5e-05	0.000270138	193.543	241.647	283.718	330.052	217.595	306.885	1.40847	0.03235	0.116692
Sarm1	5.53163	5.77865	16.4726	16.7774	5.65514	16.625	2.64833	5e-05	0.000182911	8.18456	13.5726	17.7473	22.3104	10.8786	20.0288	1.77032	5e-05	0.000270138	21.2471	20.9436	29.1423	31.0656	21.0953	30.104	1.40771	0.01355	0.0579773
Tubb3	429.451	467.035	2199.46	1885.49	448.243	2042.47	4.54871	5e-05	0.000182911	717.957	752.268	1438.05	1344.4	735.112	1391.22	1.89132	0.0002	0.000955192	1229.4	1523.36	1901.56	1973.26	1376.38	1937.41	1.40732	0.1123	0.293341
Sptan1	63.3748	62.603	142.656	150.91	62.9889	146.783	2.30951	5e-05	0.000182911	102.831	126.543	197.243	225.484	114.687	211.363	1.83567	0.0006	0.00253571	149.376	201.809	235.949	258.968	175.593	247.458	1.40696	0.0933	0.257473
Kcnd3	3.52329	3.42464	12.296	14.61	3.47397	13.453	3.23047	5e-05	0.000182911	9.69533	12.8241	14.6829	16.3198	11.2597	15.5014	1.34598	0.0356	0.0837851	8.13875	9.7496	11.8681	14.1007	8.94417	12.9844	1.40629	0.0717	0.214227
Pcmtd1	5.91903	6.72971	14.5406	13.7717	6.32437	14.1562	2.06928	5e-05	0.000182911	9.47561	10.782	15.6598	14.3941	10.1288	15.0269	1.44013	0.0135	0.037668	8.48406	10.5164	12.9733	14.4481	9.50023	13.7107	1.40099	0.00375	0.0199048
Ppfia3	4.29948	4.41073	10.4539	11.263	4.35511	10.8584	2.21442	5e-05	0.000182911	4.10959	6.80861	9.75711	11.0246	5.4591	10.3909	1.76354	5e-05	0.000270138	12.311	12.2442	18.8339	16.2904	12.2776	17.5621	1.398	0.02385	0.0916009
C77370	1.23934	1.27597	4.58375	4.09407	1.25765	4.33891	2.3648	5e-05	0.000182911	3.37162	4.48243	8.61941	8.70036	3.92702	8.65988	1.96059	5e-05	0.000270138	6.73314	11.3489	11.8135	14.2212	9.04102	13.0174	1.39601	0.00155	0.00957397
Nsg1	69.7571	67.2045	208.443	178.032	68.4808	193.238	2.79556	5e-05	0.000182911	144.662	157.883	301.727	283.66	151.273	292.693	1.92874	5e-05	0.000270138	271.885	302.306	396.603	405.725	287.096	401.164	1.39594	0.06425	0.197139
Clstn3	8.35877	7.17161	22.8359	21.0918	7.76519	21.9639	2.61989	5e-05	0.000182911	10.4872	13.1524	23.7561	20.4814	11.8198	22.1187	1.80336	5e-05	0.000270138	18.7336	21.7388	31.4763	25.7013	20.2362	28.5888	1.39332	0.0199	0.0791224
Srcin1	4.7258	7.46663	11.6091	15.1536	6.09621	13.3813	2.02662	5e-05	0.000182911	7.40167	9.65132	12.0349	13.9305	8.5265	12.9827	1.46777	0.00245	0.00871944	19.3603	17.033	29.7754	21.6953	18.1967	25.7354	1.39271	0.11875	0.304576
Uchl1	116.146	103.956	274.315	222.729	110.051	248.522	2.24691	5e-05	0.000182911	267.542	242.772	417.639	366.275	255.157	391.957	1.53405	0.001	0.0039873	485.162	429.994	693.634	574.231	457.578	633.933	1.38457	0.0564	0.178507
Arl8a	28.7229	32.6443	98.0381	94.5083	30.6836	96.2732	3.07014	5e-05	0.000182911	63.9298	75.1934	133.088	130.356	69.5616	131.722	1.88094	5e-05	0.000270138	145.103	149.801	209.805	199.258	147.452	204.531	1.3845	0.04435	0.148396
Xkr4	1.02045	1.43094	4.88771	4.98134	1.22569	4.93452	2.66637	5e-05	0.000182911	1.52748	1.8564	3.75354	3.18104	1.69194	3.46729	1.65951	0.0001	0.000510199	2.60496	4.55166	3.84388	6.83042	3.57831	5.33715	1.38417	0.057	0.180182
Cmip	31.1706	28.556	78.7815	74.224	29.8633	76.5028	2.51116	5e-05	0.000182911	32.7914	43.2735	59.8916	65.2149	38.0324	62.5532	1.62822	0.0005	0.00216483	71.9652	76.1156	110.762	93.934	74.0404	102.348	1.37723	0.0793	0.229411
Pgm2l1	4.00449	4.03874	13.6456	14.4126	4.02161	14.0291	2.99288	5e-05	0.000182911	4.83718	5.71145	8.24884	6.98493	5.27431	7.61688	1.37336	0.01245	0.0352077	5.19339	7.25615	8.44745	9.44823	6.22477	8.94784	1.37691	0.0027	0.0152046
Mtss1	16.7305	18.4732	38.3416	43.464	17.6018	40.9028	2.25261	5e-05	0.000182911	33.1527	39.2197	63.7603	64.8994	36.1862	64.3298	1.75683	0.0001	0.000510199	60.4003	59.3704	89.1877	76.2633	59.8854	82.7255	1.37513	0.04365	0.146284
Srrm3	2.1556	2.84415	7.80427	10.2029	2.49987	9.00358	2.85827	5e-05	0.000182911	2.7609	3.45148	6.42453	6.52812	3.10619	6.47633	1.82075	5e-05	0.000270138	6.92047	6.73927	9.86086	9.67013	6.82987	9.76549	1.37493	0.03725	0.1306
Trhde	0.0815002	0.101344	1.60311	1.06136	0.0914221	1.33224	2.13688	5e-05	0.000182911	0.0482496	0.069804	0.150416	0.115361	0.0590268	0.132888	1.06974	1	1	0.13679	0.0764485	0.580723	0.460218	0.106619	0.52047	1.37398	1	1
Magi2	2.93464	3.57057	10.3695	11.1168	3.2526	10.7431	2.7614	5e-05	0.000182911	4.95627	5.76118	7.34837	7.57472	5.35872	7.46155	1.3307	0.0136	0.0378797	8.70665	11.0342	12.9165	14.9357	9.87042	13.9261	1.37309	0.03185	0.115313
Madd	9.68445	10.0262	22.3814	23.9086	9.85533	23.145	2.22425	5e-05	0.000182911	10.531	14.361	22.6204	24.4241	12.446	23.5222	1.82376	5e-05	0.000270138	17.6663	20.2378	27.5457	25.1495	18.952	26.3476	1.37067	0.0189	0.0758796
A730017C20Rik	6.80056	5.70054	17.6501	13.0203	6.25055	15.3352	2.25296	5e-05	0.000182911	6.20573	5.03289	10.6484	7.43859	5.61931	9.0435	1.5173	0.00145	0.00555236	10.0197	9.02338	14.3842	12.4534	9.52154	13.4188	1.37041	0.03765	0.131635
Darc	1.71464	1.87582	10.6491	11.3602	1.79523	11.0046	4.29469	5e-05	0.000182911	4.08812	6.43047	10.2458	11.1718	5.25929	10.7088	1.87063	0.0001	0.000510199	9.10728	9.81112	13.8979	12.763	9.4592	13.3305	1.37013	0.05905	0.184921
Nicn1	14.2534	14.6614	33.5729	30.8306	14.4574	32.2017	2.14795	5e-05	0.000182911	25.4324	26.0677	40.272	38.1427	25.7501	39.2073	1.50308	0.0006	0.00253571	38.0806	40.6498	54.5972	53.9056	39.3652	54.2514	1.36879	0.0263	0.0989255
Evl	74.9597	85.877	164.221	162.539	80.4184	163.38	2.01896	5e-05	0.000182911	103.019	98.058	151.7	146.179	100.538	148.94	1.47668	0.0058	0.0184227	135.456	145.257	196.229	188.683	140.357	192.456	1.36857	0.1231	0.312341
Aldh1b1	2.81298	3.28192	9.81761	11.4004	3.04745	10.609	2.86823	5e-05	0.000182911	5.48459	8.24956	12.0178	14.6387	6.86707	13.3283	1.82129	5e-05	0.000270138	12.3844	11.3045	19.8993	13.1791	11.8445	16.5392	1.36551	0.05345	0.171424
Gal3st3	4.49741	5.24392	9.5025	12.3468	4.87066	10.9246	2.03123	5e-05	0.000182911	6.38512	6.5562	9.81209	11.183	6.47066	10.4975	1.53903	0.0002	0.000955192	13.2785	12.6747	20.1936	15.9684	12.9766	18.081	1.36521	0.0374	0.130982
Fam183b	0.835885	0.685921	3.70394	1.4479	0.760903	2.57592	2.03073	0.00685	0.015685	0	0	0.398304	0.190603	0	0.294453	1.29445	1	1	0	0.0712187	0.552909	0.27361	0.0356093	0.41326	1.36466	1	1
Arrb1	5.5605	5.71387	14.2753	14.014	5.63718	14.1447	2.28179	5e-05	0.000182911	6.08762	10.1226	13.7306	16.1803	8.10511	14.9555	1.75236	5e-05	0.000270138	14.1429	18.8177	21.7587	23.8288	16.4803	22.7937	1.36118	0.02305	0.0890108
Zfpm1	1.25454	1.24965	4.42654	5.24678	1.25209	4.83666	2.59166	5e-05	0.000182911	1.14499	1.36946	1.88466	2.374	1.25723	2.12933	1.38636	0.00065	0.00271865	2.29035	1.51367	3.65542	2.24105	1.90201	2.94823	1.36052	0.0454	0.150998
Nagk	3.55148	5.54471	9.69635	11.3727	4.54809	10.5345	2.07901	5e-05	0.000182911	8.10399	9.43224	14.1889	12.9293	8.76811	13.5591	1.49047	0.0019	0.00703936	20.0496	21.4563	30.1569	27.0318	20.7529	28.5943	1.36048	0.0651	0.198934
Slc43a2	2.36793	2.26129	6.25259	6.65532	2.31461	6.45395	2.24882	5e-05	0.000182911	2.60494	3.98548	5.77717	6.49293	3.29521	6.13505	1.66116	5e-05	0.000270138	3.51786	3.87009	5.8215	4.9208	3.69398	5.37115	1.3573	0.01815	0.0732605
Apbb1	33.7188	32.0452	84.4078	73.1259	32.882	78.7669	2.35425	5e-05	0.000182911	54.4748	54.8583	91.0423	84.0438	54.6666	87.543	1.5906	5e-05	0.000270138	74.1179	71.3002	104.658	92.7333	72.7091	98.6957	1.35256	0.0423	0.143168
Dusp8	11.5296	9.37897	60.1808	45.031	10.4543	52.6059	4.67999	5e-05	0.000182911	15.4356	24.3131	34.7401	39.6441	19.8743	37.1921	1.82962	5e-05	0.000270138	27.5884	32.4003	41.223	40.5821	29.9944	40.9025	1.35194	0.07495	0.22068
Perp	0.762784	0.478905	2.48369	2.58974	0.620845	2.53672	2.18202	5e-05	0.000182911	0.356426	0.250976	1.28997	0.829368	0.303701	1.05967	1.57986	0.00195	0.00719489	0.590211	0.835032	0.631706	1.985	0.712622	1.30835	1.34785	0.18505	0.411204
Rtn2	23.8625	20.8805	51.7403	48.8911	22.3715	50.3157	2.19565	5e-05	0.000182911	39.6509	40.294	71.0264	66.2346	39.9725	68.6305	1.69945	5e-05	0.000270138	66.3463	60.9672	92.2614	79.8841	63.6568	86.0727	1.34669	0.0619	0.191217
Rnasek	25.8675	23.8835	63.648	50.6118	24.8755	57.1299	2.24652	5e-05	0.000182911	55.7535	58.1769	104.82	94.9648	56.9652	99.8924	1.74057	5e-05	0.000270138	124.333	80.3202	169.702	106.042	102.327	137.872	1.34401	0.0503	0.163168
Mapre3	8.41381	11.4972	25.1801	24.8443	9.95551	25.0122	2.37435	5e-05	0.000182911	14.8066	16.3064	23.2524	23.0791	15.5565	23.1657	1.45959	0.0014	0.00537566	29.9329	26.0266	42.2889	33.5875	27.9797	37.9382	1.34363	0.0486	0.158988
Lgals7	0.437182	0.448844	3.41444	5.43171	0.443013	4.42307	3.75816	0.0014	0.00382245	3.07423	1.68898	4.72902	2.52638	2.3816	3.6277	1.36849	0.07345	0.150693	2.71179	1.75732	3.93892	2.75121	2.23455	3.34506	1.34333	0.17825	0.401409
Oprl1	3.4788	4.29282	15.6486	15.2549	3.88581	15.4518	3.36725	5e-05	0.000182911	5.55855	6.22015	12.9731	9.47031	5.88935	11.2217	1.774	5e-05	0.000270138	7.90067	9.09774	11.4474	12.0463	8.4992	11.7469	1.34189	0.03845	0.133632
Ntm	3.08502	3.63376	11.0279	9.12306	3.35939	10.0755	2.5406	5e-05	0.000182911	5.36742	10.4244	12.5138	14.0902	7.89591	13.302	1.60771	0.0005	0.00216483	31.348	40.0739	35.7538	60.67	35.7109	48.2119	1.34052	0.07845	0.227675
Kif3a	14.0971	14.8121	32.2294	31.0448	14.4546	31.6371	2.1118	5e-05	0.000182911	15.6574	19.025	28.4665	30.6646	17.3412	29.5656	1.6665	0.0004	0.00177157	27.5552	29.5651	38.7591	38.4541	28.5602	38.6066	1.33986	0.03335	0.119455
Ss18l1	7.25826	8.43789	31.3552	28.9481	7.84807	30.1517	3.52073	5e-05	0.000182911	14.4601	18.6663	29.6745	28.5146	16.5632	29.0946	1.7135	0.0001	0.000510199	32.847	42.7846	50.3419	51.5232	37.8158	50.9325	1.33792	0.0487	0.159274
Apc	22.5765	22.6177	47.2715	53.3774	22.5971	50.3244	2.17503	5e-05	0.000182911	21.7442	26.2832	41.1905	45.9784	24.0137	43.5844	1.7824	0.00035	0.001574	32.6953	44.9704	50.0127	54.2298	38.8329	52.1213	1.3336	0.0289	0.106322
Serpini1	2.83147	4.17157	41.496	49.8459	3.50152	45.6709	10.3678	5e-05	0.000182911	43.1153	46.8326	87.317	76.9693	44.974	82.1432	1.80848	0.0001	0.000510199	51.3101	46.9259	71.3735	60.2541	49.118	65.8138	1.33313	0.0112	0.0497756
Amph	4.46705	3.75048	19.0679	14.3891	4.10877	16.7285	3.47021	5e-05	0.000182911	9.27231	9.68158	18.5629	17.6507	9.47695	18.1068	1.8237	5e-05	0.000270138	17.7971	21.5975	24.4416	28.7374	19.6973	26.5895	1.333	0.0415	0.141268
Gria1	1.0565	1.20673	6.02913	5.78995	1.13162	5.90954	3.24146	5e-05	0.000182911	8.93512	13.0544	18.8096	20.8776	10.9948	19.8436	1.73773	5e-05	0.000270138	29.3185	30.6894	42.6387	37.8117	30.0039	40.2252	1.32968	0.0359	0.126808
1700066J24Rik	6.97756	6.31026	15.5878	16.1979	6.64391	15.8928	2.20997	0.00605	0.0140715	9.08864	10.6138	14.7397	14.786	9.85122	14.7629	1.45263	0.1577	0.275394	12.0278	16.9705	16.988	22.2092	14.4992	19.5986	1.32901	0.4132	0.672038
Cotl1	43.8331	39.6739	190.189	171.545	41.7535	180.867	4.25385	5e-05	0.000182911	114.354	121.473	206.405	197.784	117.913	202.095	1.70792	5e-05	0.000270138	177.727	125.529	246.642	156.784	151.628	201.713	1.32815	0.08345	0.23759
Fam20c	6.90568	8.08315	20.0078	21.9599	7.49442	20.9839	2.58804	5e-05	0.000182911	10.9286	17.9673	26.6584	30.0818	14.448	28.3701	1.90123	5e-05	0.000270138	37.3997	37.7882	55.0057	45.4529	37.5939	50.2293	1.32739	0.05245	0.168939
Srgap1	6.35596	6.54833	21.4945	21.3825	6.45214	21.4385	3.01101	5e-05	0.000182911	4.02949	6.55287	10.4729	12.5597	5.29118	11.5163	1.9895	5e-05	0.000270138	13.4558	15.466	20.8547	18.1308	14.4609	19.4928	1.32546	0.02465	0.09391
Tmem150b	1.8683	2.51385	6.10943	6.61832	2.19108	6.36388	2.30765	0.00655	0.0151048	3.10073	4.40376	7.21098	6.56775	3.75224	6.88936	1.66013	0.18315	0.308717	11.4751	7.9038	16.3096	9.9657	9.68945	13.1377	1.32258	0.51545	0.751155
Gdi1	63.7151	89.8497	256.222	230.147	76.7824	243.185	3.13933	5e-05	0.000182911	140.622	152.515	269.578	252.942	146.569	261.26	1.77721	0.0003	0.00136627	203.234	237.985	284.794	299.006	220.609	291.9	1.32169	0.0916	0.253991
Vamp2	26.6254	28.6854	77.5129	71.6153	27.6554	74.5641	2.63699	5e-05	0.000182911	43.1379	58.4373	91.5803	89.0153	50.7876	90.2978	1.76293	0.0001	0.000510199	92.0314	110.826	123.745	144.838	101.429	134.292	1.32084	0.11015	0.289623
Enho	13.0357	12.1409	29.5499	25.6954	12.5883	27.6227	2.10642	5e-05	0.000182911	17.9674	15.6355	22.2894	17.5773	16.8014	19.9334	1.17594	0.014	0.0387787	28.2182	22.9236	33.3664	34.8085	25.5709	34.0874	1.32052	0.03125	0.113495
Rufy3	26.7248	27.4348	130.733	101.484	27.0798	116.109	4.17056	5e-05	0.000182911	50.5551	56.1144	103.113	92.9837	53.3347	98.0483	1.82293	0.00015	0.00073772	76.1365	91.7276	99.8847	122.42	83.9321	111.152	1.3205	0.07295	0.216642
Spire2	3.27647	4.64332	11.7925	15.0901	3.95989	13.4413	2.91161	5e-05	0.000182911	4.12513	5.12643	9.55722	7.80907	4.62578	8.68314	1.72121	5e-05	0.000270138	8.98217	8.67337	13.5751	10.3749	8.82777	11.975	1.32024	0.076	0.222846
Ophn1	5.3348	5.28912	14.0044	12.204	5.31196	13.1042	2.23452	5e-05	0.000182911	8.00763	8.68031	10.7686	11.5498	8.34397	11.1592	1.30129	0.0304	0.0738303	10.6065	11.105	14.8391	14.4598	10.8558	14.6494	1.31999	0.0354	0.125424
Fam219a	11.2312	9.18095	28.0627	25.5773	10.2061	26.82	2.48258	5e-05	0.000182911	16.3226	17.0632	24.1316	24.7572	16.6929	24.4444	1.43811	0.00115	0.00452504	21.4327	25.3086	29.9264	32.3704	23.3707	31.1484	1.31914	0.09415	0.25937
Atat1	48.564	58.4247	156.537	150.705	53.4943	153.621	2.83738	5e-05	0.000182911	74.6826	82.6017	141.905	135.58	78.6422	138.743	1.75463	5e-05	0.000270138	164.352	161.155	237.121	192.452	162.754	214.786	1.31775	0.0541	0.172987
Ppp2r3a	7.7044	6.34613	17.2784	16.8899	7.02527	17.0842	2.2534	5e-05	0.000182911	9.09578	10.7263	14.5662	14.937	9.91104	14.7516	1.44364	0.01065	0.0310403	15.524	16.3427	19.906	22.7014	15.9334	21.3037	1.31715	0.03125	0.113495
Syn2	0.469894	0.662295	2.76094	3.83606	0.566094	3.2985	2.74473	5e-05	0.000182911	8.12397	10.156	22.3697	15.3858	9.13998	18.8777	1.96033	5e-05	0.000270138	12.3702	8.43449	12.0872	15.948	10.4023	14.0176	1.31706	0.14635	0.34983
Tmsb15b2	3.23899	2.23915	10.8674	6.92144	2.73907	8.89442	2.64622	0.00115	0.0032125	6.11584	7.30773	12.2905	11.4595	6.71178	11.875	1.66952	0.0354	0.0833769	10.4878	11.1143	13.6415	15.3747	10.8011	14.5081	1.31413	0.22215	0.46239
Efha2	2.04894	2.77668	6.26065	5.93898	2.41281	6.09982	2.08034	5e-05	0.000182911	3.70276	3.19246	5.85509	4.97611	3.44761	5.4156	1.44248	0.0209	0.053863	5.76791	6.66479	7.67766	9.25269	6.21635	8.46518	1.31163	0.0534	0.171393
Ankrd12	2.43431	3.16599	8.5119	10.7307	2.80015	9.6213	2.79497	5e-05	0.000182911	4.25962	5.31369	10.025	9.30567	4.78665	9.66534	1.84309	5e-05	0.000270138	12.806	9.50482	17.7757	12.0919	11.1554	14.9338	1.31084	0.00965	0.0441484
Inpp5f	22.2405	21.768	50.9207	41.6788	22.0042	46.2998	2.05613	5e-05	0.000182911	24.5774	31.0158	49.4598	49.0519	27.7966	49.2559	1.7452	5e-05	0.000270138	44.1302	53.5401	57.3742	71.099	48.8351	64.2366	1.30905	0.08045	0.231477
Trim62	4.95678	5.1735	34.3369	31.87	5.06514	33.1035	5.62286	5e-05	0.000182911	4.00428	4.66478	9.21521	6.05843	4.33453	7.63682	1.61904	5e-05	0.000270138	3.69826	3.55938	4.5349	5.57472	3.62882	5.05481	1.30807	0.07325	0.21733
Sema4a	2.32189	3.07277	6.49131	8.1049	2.69733	7.2981	2.24435	5e-05	0.000182911	1.00064	1.33902	2.79268	2.29642	1.16983	2.54455	1.63356	0.0001	0.000510199	2.29734	2.94541	3.83847	3.63158	2.62138	3.73502	1.30752	0.07525	0.221308
Ctnna2	22.5587	20.7726	99.4683	85.8396	21.6656	92.6539	4.13198	5e-05	0.000182911	42.0963	55.1677	95.0003	99.1024	48.632	97.0513	1.97557	5e-05	0.000270138	67.1595	85.853	95.9835	104.627	76.5062	100.305	1.30706	0.10265	0.275295
Daam1	13.8429	14.0481	32.515	32.0131	13.9455	32.264	2.22569	5e-05	0.000182911	16.016	16.9325	23.1555	24.2933	16.4743	23.7244	1.4149	0.00795	0.0241695	25.6885	27.7452	30.4338	40.0007	26.7169	35.2172	1.30669	0.09825	0.267716
Ap3b2	10.3803	12.5361	40.914	40.5515	11.4582	40.7328	3.34982	5e-05	0.000182911	20.3893	23.7327	43.1416	40.21	22.061	41.6758	1.85056	5e-05	0.000270138	40.816	47.9639	56.9496	59.6388	44.3899	58.2942	1.30633	0.06115	0.189773
Clasp2	21.9827	20.8176	47.5087	45.2847	21.4002	46.3967	2.11591	5e-05	0.000182911	32.4004	39.9179	66.1503	64.7697	36.1591	65.46	1.78852	5e-05	0.000270138	46.42	53.4779	59.8702	71.161	49.949	65.5156	1.30553	0.07475	0.220397
4931428F04Rik	15.2175	16.4174	47.5603	47.3831	15.8174	47.4717	2.88223	5e-05	0.000182911	18.8348	26.0347	44.0701	45.6618	22.4348	44.8659	1.95718	5e-05	0.000270138	45.7805	52.8509	65.6112	63.7607	49.3157	64.686	1.30548	0.048	0.157631
Tubb2b	842.62	753.326	2075.34	1700.13	797.973	1887.73	2.36395	5e-05	0.000182911	1605.46	1595.82	2473.52	2442.93	1600.64	2458.22	1.53544	0.0379	0.0882225	2440.12	2945.9	3546.01	3483.41	2693.01	3514.71	1.30501	0.3819	0.642884
Mycbp2	10.2722	9.40512	27.0886	29.4725	9.83866	28.2806	2.70149	5e-05	0.000182911	11.2628	12.8741	20.2694	23.3069	12.0685	21.7882	1.74375	0.0002	0.000955192	15.5499	21.1338	23.363	25.0778	18.3419	24.2204	1.30393	0.04595	0.15239
Apba2	27.9593	28.6994	58.0153	58.8265	28.3294	58.4209	2.02599	5e-05	0.000182911	36.4611	41.5797	69.1459	68.3374	39.0204	68.7417	1.74265	5e-05	0.000270138	58.7059	57.9237	84.0565	68.4432	58.3148	76.2498	1.30237	0.07945	0.229688
Slc4a10	0.0865	0.129078	1.52534	2.20526	0.107789	1.8653	2.5865	5e-05	0.000182911	1.44718	1.2611	2.0925	1.27198	1.35414	1.68224	1.13937	0.17945	0.304236	0.650243	0.901634	1.29022	1.32401	0.775938	1.30712	1.2991	0.0111	0.0494518
Taok3	3.78296	3.79295	9.08202	8.88382	3.78796	8.98292	2.08501	5e-05	0.000182911	4.3136	5.51059	8.89704	9.8329	4.91209	9.36497	1.75318	5e-05	0.000270138	11.4949	11.0301	16.5045	13.2678	11.2625	14.8862	1.29551	0.0669	0.203363
Trp53i11	48.6143	48.998	184.747	151.727	48.8062	168.237	3.39791	5e-05	0.000182911	65.752	73.8985	100.332	99.1076	69.8252	99.7198	1.42209	0.0004	0.00177157	91.1996	99.9551	125.467	122.554	95.5773	124.01	1.29441	0.0618	0.191
Tango2	5.3281	6.17467	13.6609	11.413	5.75138	12.5369	2.00506	5e-05	0.000182911	12.1938	11.476	23.3021	18.3707	11.8349	20.8364	1.70133	5e-05	0.000270138	14.5822	16.3197	21.6635	18.8684	15.451	20.266	1.29269	0.07685	0.224461
Dnajb5	11.2148	13.6649	26.6912	32.6451	12.4398	29.6682	2.28188	5e-05	0.000182911	15.9319	16.3028	19.7938	17.8698	16.1173	18.8318	1.15858	0.0581	0.125001	24.3421	24.1813	34.041	29.1545	24.2617	31.5978	1.2904	0.0775	0.225791
Tmod2	15.9437	13.9971	44.9951	42.2845	14.9704	43.6398	2.79516	5e-05	0.000182911	17.4732	24.6435	40.4536	45.4267	21.0584	42.9402	1.992	5e-05	0.000270138	39.4736	56.9481	55.4093	69.5612	48.2109	62.4853	1.29007	0.06115	0.189773
Syn3	3.11786	2.4167	6.64508	6.65466	2.76728	6.64987	2.03061	5e-05	0.000182911	2.57533	3.99684	5.92172	5.68583	3.28608	5.80377	1.58741	0.00345	0.011714	6.17178	9.89559	8.96736	12.3151	8.03369	10.6412	1.28865	0.0844	0.2396
Sestd1	9.53136	10.2986	21.2038	21.5023	9.91498	21.353	2.04792	5e-05	0.000182911	13.1005	16.156	22.8589	25.3389	14.6282	24.0989	1.606	0.00175	0.00656891	18.2313	23.6135	25.8972	28.4961	20.9224	27.1967	1.2862	0.02935	0.107791
Acap3	10.7152	11.2728	27.5202	26.9773	10.994	27.2488	2.35524	5e-05	0.000182911	15.9826	20.8293	31.4629	33.7085	18.406	32.5857	1.73069	5e-05	0.000270138	32.8948	36.0209	46.5484	42.5429	34.4579	44.5457	1.2845	0.0777	0.226064
Sel1l3	6.87244	6.90607	17.9134	17.6598	6.88926	17.7866	2.38129	5e-05	0.000182911	5.98975	6.20481	11.7803	9.67165	6.09728	10.726	1.65218	5e-05	0.000270138	5.79428	6.71538	8.64373	7.98762	6.25483	8.31568	1.28407	0.07295	0.216642
Npr2	3.06794	4.8581	12.5082	16.6851	3.96302	14.5967	3.14257	5e-05	0.000182911	6.01619	8.19555	10.9772	11.8762	7.10587	11.4267	1.53305	0.0004	0.00177157	9.66624	10.0904	13.9635	11.968	9.87832	12.9657	1.28381	0.07465	0.220204
Pcdh17	3.60593	4.05382	11.2939	12.0397	3.82987	11.6668	2.62259	5e-05	0.000182911	4.16206	4.51648	5.9809	6.55136	4.33927	6.26613	1.36088	0.02295	0.0581789	5.00548	4.90088	7.26971	6.00313	4.95318	6.63642	1.28275	0.04115	0.140264
Limk2	12.1032	11.4786	24.6496	24.906	11.7909	24.7778	2.01532	0.0229	0.0453189	11.5108	12.5793	18.6707	18.4579	12.045	18.5643	1.49975	0.1809	0.306157	15.1734	18.9541	19.8833	24.3868	17.0637	22.135	1.28074	0.4549	0.705845
Gabarapl1	33.4613	28.7216	72.1667	60.9656	31.0914	66.5661	2.10543	5e-05	0.000182911	62.2218	61.273	87.9579	84.193	61.7474	86.0755	1.38771	0.00405	0.0134957	91.5606	90.5241	118.193	115.424	91.0423	116.808	1.27994	0.0692	0.208811
Ralgps1	6.06163	6.30872	16.7555	18.2797	6.18518	17.5176	2.5772	5e-05	0.000182911	11.9359	15.9825	23.9925	25.7146	13.9592	24.8535	1.72827	0.0002	0.000955192	19.5179	23.7295	27.404	28.3493	21.6237	27.8767	1.27639	0.1064	0.282324
Gm10532	3.15543	3.10694	10.0145	10.6565	3.13118	10.3355	2.74389	0.00225	0.00583498	2.86994	3.35424	4.03878	4.87068	3.11209	4.45473	1.32651	0.40375	0.558559	4.0096	4.45882	6.23406	5.11332	4.23421	5.67369	1.27501	0.5661	0.787142
Ttll1	15.6422	14.8265	50.9031	42.4613	15.2343	46.6822	2.93712	5e-05	0.000182911	21.6172	23.394	38.63	35.2483	22.5056	36.9391	1.61405	5e-05	0.000270138	30.6714	35.1287	43.7504	40.6821	32.9001	42.2163	1.27481	0.0825	0.235818
Sgtb	6.85713	7.72575	18.2662	19.7355	7.29144	19.0008	2.41223	5e-05	0.000182911	13.8501	14.2642	26.0023	21.1602	14.0572	23.5813	1.63253	0.00035	0.001574	16.2537	17.471	20.3907	23.1471	16.8623	21.7689	1.27469	0.09865	0.26829
Efr3b	11.7323	10.5091	31.1941	28.5831	11.1207	29.8886	2.54842	5e-05	0.000182911	12.7471	18.4122	25.9459	28.4103	15.5797	27.1781	1.69956	5e-05	0.000270138	20.7365	28.053	29.2807	33.4546	24.3947	31.3677	1.27458	0.0838	0.238374
Pqlc1	2.67636	2.58016	7.34621	5.74597	2.62826	6.54609	2.07981	5e-05	0.000182911	4.67631	4.74242	9.12472	8.06441	4.70937	8.59456	1.6805	5e-05	0.000270138	8.41608	8.59698	11.3018	10.9068	8.50653	11.1043	1.27326	0.1095	0.288211
Dhx57	9.71561	11.8494	22.6774	24.3472	10.7825	23.5123	2.0804	5e-05	0.000182911	12.5736	15.6668	23.2491	22.5123	14.1202	22.8807	1.57939	0.0003	0.00136627	21.1209	22.7026	28.7368	27.5923	21.9118	28.1645	1.27291	0.08205	0.235021
Cacnb1	6.2793	9.31306	27.7126	30.23	7.79618	28.9713	3.40731	5e-05	0.000182911	10.3468	14.4743	25.7349	25.46	12.4106	25.5974	1.98332	5e-05	0.000270138	21.0799	20.8845	28.5717	25.3298	20.9822	26.9507	1.27152	0.10625	0.282161
Mapk8ip3	20.7066	23.1081	47.485	49.2783	21.9074	48.3817	2.15571	5e-05	0.000182911	30.0065	37.6068	47.1821	55.6354	33.8066	51.4087	1.50571	0.00015	0.00073772	42.4731	46.1056	58.0786	55.0811	44.2893	56.5799	1.27138	0.10475	0.27975
Cacnb3	23.1651	27.8342	74.8337	72.24	25.4996	73.5369	2.81275	5e-05	0.000182911	39.0614	47.7431	74.9259	74.5174	43.4023	74.7216	1.70536	5e-05	0.000270138	76.2013	83.4692	110.906	92.3535	79.8353	101.63	1.26962	0.1059	0.281701
Mapk8	12.6144	11.9819	49.4342	40.1811	12.2981	44.8077	3.44466	5e-05	0.000182911	26.38	28.8971	58.6924	53.4715	27.6385	56.0819	1.99319	5e-05	0.000270138	34.445	44.1579	43.155	57.1191	39.3015	50.1371	1.26886	0.06095	0.189337
Rab33a	6.46454	6.75126	18.7945	18.5275	6.6079	18.661	2.58429	5e-05	0.000182911	16.9014	14.4763	29.9372	24.4081	15.6889	27.1727	1.68811	0.0001	0.000510199	30.3029	28.4886	41.1259	33.9397	29.3957	37.5328	1.2677	0.12825	0.319935
Dock4	2.97805	3.16739	6.99182	7.98747	3.07272	7.48965	2.08451	5e-05	0.000182911	3.25428	3.29073	5.59909	4.98385	3.27251	5.29147	1.47255	0.0008	0.00326873	2.79544	4.3061	4.32169	5.2029	3.55077	4.76229	1.26622	0.05345	0.171424
Clcn4-2	13.4871	13.6815	31.1759	29.132	13.5843	30.1539	2.13613	5e-05	0.000182911	28.23	34.1069	49.9708	47.6794	31.1684	48.8251	1.54888	0.0022	0.00797206	45.2207	51.9931	60.7686	62.5917	48.6069	61.6801	1.26354	0.1024	0.275142
Tuba1a	2119.79	2152.75	6207.35	5266.29	2136.27	5736.82	2.68465	0.0479	0.0862486	4255.03	3805.24	7649.86	5873.11	4030.14	6761.48	1.67756	0.049	0.109028	5177.48	6593.83	6645.63	8226.56	5885.65	7436.1	1.26338	0.44705	0.701196
Sdc3	17.4299	13.8303	57.1895	53.6187	15.6301	55.4041	3.39169	5e-05	0.000182911	31.7178	46.7741	66.0681	69.389	39.246	67.7285	1.70771	0.00015	0.00073772	81.9729	93.3993	109.129	112.91	87.6861	111.019	1.2631	0.11145	0.292018
Add2	27.1875	29.3548	91.1213	92.2265	28.2711	91.6739	3.16605	5e-05	0.000182911	40.6579	48.2097	77.4864	78.1679	44.4338	77.8272	1.73499	5e-05	0.000270138	67.6114	91.557	99.0855	101.965	79.5842	100.525	1.25987	0.16495	0.381148
Chrna3	0.906083	0.954197	17.703	16.8997	0.93014	17.3013	9.48188	5e-05	0.000182911	0.389866	0.365756	1.46944	0.652765	0.377811	1.0611	1.49593	0.0003	0.00136627	0.294547	0.144214	0.732729	0.335629	0.219381	0.534179	1.25816	0.01205	0.0527084
Atp2b4	4.94793	4.91636	12.9936	14.0581	4.93215	13.5259	2.44867	5e-05	0.000182911	7.03978	9.13841	14.5034	17.6588	8.0891	16.0811	1.8793	5e-05	0.000270138	12.8921	16.4952	19.4995	17.8565	14.6936	18.678	1.25388	0.05325	0.170998
Brsk1	20.0889	19.6324	74.6841	63.5993	19.8606	69.1417	3.36239	5e-05	0.000182911	44.8017	55.014	75.8071	82.8303	49.9079	79.3187	1.57773	0.0009	0.00362541	89.8625	93.0372	123.192	106.6	91.4498	114.896	1.25361	0.3155	0.574066
Pde1c	1.13133	1.27229	8.83029	10.4951	1.20181	9.66269	4.8427	5e-05	0.000182911	4.76334	4.68099	5.52754	4.4717	4.72217	4.99962	1.04849	0.5368	0.679716	2.32725	2.31562	3.77035	2.54185	2.32144	3.1561	1.2513	0.04965	0.161552
Npdc1	30.9896	37.991	82.6425	86.277	34.4903	84.4597	2.40797	5e-05	0.000182911	75.3482	76.9454	120.13	111.978	76.1468	116.054	1.51729	5e-05	0.000270138	144.232	122.118	184.654	148.971	133.175	166.812	1.2507	0.11035	0.29003
Dpysl5	69.6946	60.6858	170.008	155.033	65.1902	162.52	2.47046	5e-05	0.000182911	98.4822	140.871	174.853	203.502	119.677	189.178	1.57593	0.00155	0.00589038	229.38	306.622	322.338	347.606	268.001	334.972	1.24896	0.23115	0.474922
Fam131a	3.48195	3.42011	11.3652	11.7897	3.45103	11.5775	2.82574	5e-05	0.000182911	8.25774	8.59933	13.7983	13.4597	8.42854	13.629	1.55157	0.00045	0.00197077	14.9557	13.1628	20.2929	15.2022	14.0593	17.7476	1.24492	0.16175	0.375933
Ttbk1	6.18896	6.06476	14.315	14.8554	6.12686	14.5852	2.18683	5e-05	0.000182911	6.88994	9.65987	13.2385	15.4252	8.27491	14.3318	1.65305	5e-05	0.000270138	11.1229	12.6162	16.4603	13.4851	11.8696	14.9727	1.24112	0.1379	0.33637
Tmem8b	7.89615	7.72664	19.3207	20.7079	7.8114	20.0143	2.3849	5e-05	0.000182911	11.4033	16.034	20.8353	23.4971	13.7187	22.1662	1.57394	0.00015	0.00073772	18.4938	22.0737	25.4978	25.2666	20.2838	25.3822	1.23955	0.1344	0.330749
Gdap1l1	10.2854	11.0923	37.1851	34.0925	10.6889	35.6388	3.13451	5e-05	0.000182911	18.0338	19.0323	31.5459	28.3195	18.533	29.9327	1.58361	5e-05	0.000270138	30.5764	33.9826	43.302	37.1116	32.2795	40.2068	1.2382	0.12975	0.322479
Gab2	4.9683	5.08247	11.3854	11.3806	5.02538	11.383	2.05514	5e-05	0.000182911	6.50903	9.94944	12.427	16.23	8.22923	14.3285	1.66086	5e-05	0.000270138	11.0897	13.6354	16.648	14.4365	12.3626	15.5422	1.23796	0.0578	0.182259
Jakmip2	16.3745	17.9852	42.1733	41.7497	17.1798	41.9615	2.36314	5e-05	0.000182911	16.1845	20.7247	35.5652	33.5544	18.4546	34.5598	1.82784	5e-05	0.000270138	25.4534	29.4282	33.9742	34.4254	27.4408	34.1998	1.23765	0.11885	0.304587
Them4	1.54735	1.32857	4.91904	4.6327	1.43796	4.77587	2.36914	5e-05	0.000182911	3.78396	4.06891	6.11288	4.65068	3.92644	5.38178	1.29542	0.04945	0.109776	7.22261	5.18585	7.68406	8.02293	6.20423	7.85349	1.22893	0.2819	0.536662
Pgbd5	3.21418	3.11549	14.6251	12.9453	3.16484	13.7852	3.55001	5e-05	0.000182911	2.37297	3.06278	6.30412	5.10152	2.71787	5.70282	1.80286	5e-05	0.000270138	5.56882	5.13891	7.22554	6.37911	5.35386	6.80232	1.22797	0.18715	0.414499
Atcay	13.2705	13.9086	55.6141	50.883	13.5895	53.2486	3.71832	5e-05	0.000182911	27.3199	35.4765	55.6783	56.5628	31.3982	56.1206	1.76308	5e-05	0.000270138	60.9203	72.1406	83.6467	80.1561	66.5305	81.9014	1.22762	0.13485	0.331537
Cers6	6.51843	5.94096	15.932	14.5888	6.2297	15.2604	2.24911	5e-05	0.000182911	8.51138	9.59131	12.7119	13.1391	9.05134	12.9255	1.38544	0.0192	0.0502345	11.3774	12.0792	13.8039	15.4296	11.7283	14.6167	1.22693	0.12665	0.317684
Astn1	24.4892	22.444	49.9921	47.117	23.4666	48.5545	2.0254	5e-05	0.000182911	30.0242	34.7353	38.6302	44.6631	32.3798	41.6467	1.27762	0.04435	0.10048	36.804	47.0601	49.6086	53.5384	41.932	51.5735	1.22457	0.13655	0.334555
Kcnc1	1.09151	1.08891	6.10055	7.16032	1.09021	6.63044	3.65056	5e-05	0.000182911	2.08601	3.00198	5.47444	6.53748	2.54399	6.00596	1.97685	5e-05	0.000270138	5.28222	6.45001	8.33353	6.45859	5.86611	7.39606	1.22283	0.15045	0.356028
Peg13	22.4432	20.4063	73.6632	65.2987	21.4247	69.481	3.143	5e-05	0.000182911	27.5256	39.1227	57.1367	64.3028	33.3242	60.7197	1.79814	0.00035	0.001574	52.8576	60.8515	70.8353	68.5422	56.8546	69.6887	1.22184	0.20935	0.445266
Pou2f2	1.43928	1.94492	5.26612	7.79818	1.6921	6.53215	2.79787	5e-05	0.000182911	0.451985	1.04272	1.28459	1.90564	0.747352	1.59512	1.48517	0.00115	0.00452504	1.69103	1.33665	2.55875	1.5835	1.51384	2.07112	1.22169	0.2118	0.448383
Irgq	12.4767	11.9058	36.1556	34.3352	12.1913	35.2454	2.74769	5e-05	0.000182911	16.4956	23.7305	29.7844	32.6402	20.1131	31.2123	1.52571	0.00025	0.00116475	29.4301	32.4361	39.0185	36.9777	30.9331	37.9981	1.22124	0.1686	0.386988
Zc2hc1a	8.95031	9.35776	25.2704	23.392	9.15404	24.3312	2.49469	5e-05	0.000182911	15.8556	15.4399	26.1766	20.0027	15.6478	23.0896	1.44702	0.0089	0.0266703	19.9387	26.2272	26.2939	30.4766	23.083	28.3852	1.22017	0.04835	0.158495
Osbpl5	2.238	2.42436	8.65568	12.2259	2.33118	10.4408	3.43446	5e-05	0.000182911	9.40354	11.3106	15.3251	13.5168	10.3571	14.4209	1.35783	0.00085	0.00344389	11.9383	9.63059	14.337	12.4009	10.7844	13.3689	1.21931	0.1261	0.316802
Scn9a	0.295335	0.388743	2.18987	2.31311	0.342039	2.25149	2.4228	5e-05	0.000182911	0.178364	0.173899	0.452618	0.268983	0.176131	0.360801	1.15701	1	1	0.381656	0.406532	0.639719	0.758513	0.394094	0.699116	1.2188	0.01535	0.0641301
C2cd2l	5.54671	5.65162	13.9045	13.3789	5.59917	13.6417	2.21872	5e-05	0.000182911	6.83569	8.61469	13.2319	12.7308	7.72519	12.9814	1.60241	5e-05	0.000270138	11.0005	11.9793	14.725	13.6797	11.4899	14.2023	1.21717	0.19035	0.418823
Lamp5	0.050972	0.168752	5.0001	4.93851	0.109862	4.96931	5.37842	0.00035	0.00110376	0.0647502	0.0729459	1.24969	0.903963	0.068848	1.07683	1.94305	0.00675	0.0209163	0.0788297	0.0149814	0.370776	0.173084	0.0469055	0.27193	1.21494	1	1
Lhfpl4	13.5474	12.4049	30.3819	29.9702	12.9762	30.1761	2.23066	5e-05	0.000182911	17.3011	22.9776	31.6408	36.8727	20.1394	34.2567	1.66783	5e-05	0.000270138	27.5172	32.6903	36.5653	36.9208	30.1038	36.743	1.21346	0.14935	0.354279
Il17ra	2.69427	2.75636	9.3331	10.7793	2.72532	10.0562	2.96786	5e-05	0.000182911	4.00393	4.62003	7.02049	6.45311	4.31198	6.7368	1.45648	0.00045	0.00197077	3.72164	2.18188	4.36887	3.21492	2.95176	3.79189	1.2126	0.20845	0.444092
Xkr7	0.946645	1.25745	10.5007	11.7824	1.10205	11.1416	5.77606	5e-05	0.000182911	7.64935	10.8939	12.6301	16.8485	9.27163	14.7393	1.53231	5e-05	0.000270138	14.0727	11.5672	18.971	12.5356	12.82	15.7533	1.21225	0.2174	0.455775
Atp2b2	1.50427	1.59796	7.11797	10.0042	1.55112	8.56109	3.74781	5e-05	0.000182911	6.07077	7.53958	14.9459	13.8149	6.80518	14.3804	1.97054	5e-05	0.000270138	8.12518	10.6328	11.6459	11.5033	9.37899	11.5746	1.21154	0.17025	0.389463
Scg3	29.6415	29.6181	113.612	100.86	29.6298	107.236	3.53368	5e-05	0.000182911	49.0643	67.4924	114.425	114.043	58.2784	114.234	1.94395	5e-05	0.000270138	98.3091	113.243	117.336	139.141	105.776	128.238	1.21037	0.1493	0.354226
Map2	77.4827	84.8425	399.142	366	81.1626	382.571	4.66844	5e-05	0.000182911	154.317	168.347	298.53	264.136	161.332	281.333	1.73923	0.00445	0.0146613	205.768	255.844	260.824	297.972	230.806	279.398	1.20962	0.2072	0.44239
Znrf1	14.7823	16.5632	32.412	34.0705	15.6728	33.2413	2.05373	5e-05	0.000182911	18.5761	23.8823	36.2675	37.7304	21.2292	36.999	1.70942	0.0001	0.000510199	34.5914	36.014	43.2012	42.6001	35.3027	42.9006	1.20929	0.26995	0.522332
Kif3c	10.9637	11.3583	42.6332	39.6843	11.161	41.1587	3.46672	5e-05	0.000182911	23.5194	30.8694	44.701	48.9247	27.1944	46.8128	1.69583	0.0004	0.00177157	43.661	51.7789	59.1696	56.5187	47.7199	57.8441	1.2078	0.2634	0.515128
Fcho1	5.27425	8.37427	13.3317	18.3701	6.82426	15.8509	2.15367	5e-05	0.000182911	10.0577	11.5408	17.7862	14.8026	10.7993	16.2944	1.46572	0.00025	0.00116475	18.9148	17.3857	25.1971	18.9706	18.1502	22.0839	1.20541	0.19745	0.428239
Gfod2	14.2816	13.96	33.0975	29.7404	14.1208	31.4189	2.144	5e-05	0.000182911	17.5833	18.1799	22.9923	20.4358	17.8816	21.7141	1.20297	0.026	0.064773	28.9026	25.754	37.4689	28.8136	27.3283	33.1412	1.2052	0.19945	0.43133
Panx1	26.2317	22.9789	53.7938	48.2191	24.6053	51.0065	2.03108	5e-05	0.000182911	32.7421	34.8105	51.3752	49.1108	33.7763	50.243	1.4735	0.0009	0.00362541	44.9408	52.5178	55.5909	62.0712	48.7293	58.831	1.20313	0.216	0.454034
Enc1	40.2046	36.7047	109.811	112.947	38.4547	111.379	2.84831	5e-05	0.000182911	128.727	178.047	186.656	246.32	153.387	216.488	1.40872	0.0421	0.0961629	239.934	311.27	313.266	349.893	275.602	331.579	1.20238	0.3228	0.582694
Fam168a	33.673	31.0343	72.844	67.497	32.3537	70.1705	2.13381	5e-05	0.000182911	51.1247	56.7309	66.0917	71.7405	53.9278	68.9161	1.27287	0.07545	0.153741	64.4812	72.1293	81.5116	82.9929	68.3053	82.2523	1.20124	0.1942	0.424002
Kcnh2	4.27089	4.97573	13.2813	12.6288	4.62331	12.955	2.48164	5e-05	0.000182911	1.46597	1.95859	4.27527	3.86121	1.71228	4.06824	1.86863	5e-05	0.000270138	4.53984	3.9936	5.7803	4.85896	4.26672	5.31963	1.19992	0.17415	0.395387
Wdr47	8.12407	9.47422	38.8106	38.1203	8.79914	38.4654	4.02744	5e-05	0.000182911	27.1401	29.5451	42.3916	39.9908	28.3426	41.1912	1.43788	0.0072	0.0221631	37.1637	44.1372	47.4522	50.3078	40.6504	48.88	1.19759	0.13245	0.327467
Bdh1	12.1417	10.9511	36.7756	33.5203	11.5464	35.148	2.88114	5e-05	0.000182911	31.8131	40.8874	68.971	70.7885	36.3503	69.8798	1.8977	5e-05	0.000270138	60.0006	61.607	77.9965	67.7853	60.8038	72.8909	1.19557	0.1874	0.414908
Nrsn2	3.05689	3.21365	14.6509	10.5712	3.13527	12.6111	3.29145	5e-05	0.000182911	0.543843	1.08211	1.31938	1.45996	0.812976	1.38967	1.31809	0.0459	0.103394	1.32593	0.733471	1.85325	0.998297	1.0297	1.42577	1.19514	0.3071	0.565406
Mxd4	17.7371	16.4151	37.7852	37.7627	17.0761	37.7739	2.14504	5e-05	0.000182911	24.0861	26.738	38.0745	38.1813	25.4121	38.1279	1.48144	0.0001	0.000510199	28.7198	34.6923	38.1164	38.0251	31.7061	38.0707	1.1946	0.1791	0.402896
Plxna3	9.64932	15.5023	26.4589	36.2268	12.5758	31.3428	2.38239	5e-05	0.000182911	19.7193	24.2069	36.7369	38.7671	21.9631	37.752	1.68758	5e-05	0.000270138	32.7053	42.1811	46.5066	43.3259	37.4432	44.9162	1.19439	0.1805	0.404659
Ccdc64	1.89305	2.75273	6.77435	7.48147	2.32289	7.12791	2.44604	5e-05	0.000182911	3.11512	2.91622	6.24933	5.26609	3.01567	5.75771	1.68283	5e-05	0.000270138	2.86842	4.07062	4.03659	4.63329	3.46952	4.33494	1.19363	0.2967	0.554005
Trio	14.5502	14.9252	31.5976	34.8409	14.7377	33.2193	2.17435	5e-05	0.000182911	13.6105	18.6155	23.4117	27.9413	16.113	25.6765	1.55884	0.0007	0.00290552	23.395	31.364	31.7472	33.9762	27.3795	32.8617	1.19317	0.28655	0.541794
Chrnb4	0.669782	0.520984	5.61073	4.2237	0.595383	4.91721	3.70896	5e-05	0.000182911	0.32383	0.403578	0.534855	0.376491	0.363704	0.455673	1.06744	1	1	0.219931	0.128327	0.513306	0.288368	0.174129	0.400837	1.19309	1	1
Nnat	1256.2	1297.15	3254.64	2878.03	1276.67	3066.34	2.40072	5e-05	0.000182911	1268.02	1105.52	2494.35	1922.23	1186.77	2208.29	1.86003	0.00115	0.00452504	1397.39	1066.04	1943.45	995.706	1231.71	1469.58	1.19296	0.48335	0.725053
4930402H24Rik	12.0435	12.4	34.8442	34.3379	12.2218	34.5911	2.69186	5e-05	0.000182911	15.3041	20.1963	25.0366	25.1704	17.7502	25.1035	1.39217	0.00705	0.021744	19.2483	26.8215	23.0383	32.2843	23.0349	27.6613	1.19249	0.223	0.463705
Pak1	34.6711	28.904	81.768	66.3153	31.7875	74.0417	2.28872	5e-05	0.000182911	38.8985	43.09	69.1921	65.6612	40.9943	67.4266	1.62943	0.0003	0.00136627	53.284	63.2044	64.6352	74.5816	58.2442	69.6084	1.19182	0.20705	0.442217
Ncam1	20.0806	21.3583	77.1868	71.5932	20.7194	74.39	3.47108	5e-05	0.000182911	41.9839	53.3608	71.9331	64.1857	47.6724	68.0594	1.41886	0.01065	0.0310403	125.429	129.745	160.259	143.937	127.587	152.098	1.19062	0.27415	0.526941
Pcdh7	3.28596	2.99567	9.00118	8.36874	3.14081	8.68496	2.3389	5e-05	0.000182911	6.18496	6.61867	10.8101	9.41602	6.40182	10.1131	1.5014	0.0027	0.00948285	5.51524	6.27471	7.34851	7.06673	5.89497	7.20762	1.19038	0.18915	0.417551
Tmem35	12.9629	11.9779	34.6427	29.4923	12.4704	32.0675	2.45483	5e-05	0.000182911	33.1776	36.981	61.0737	54.5169	35.0793	57.7953	1.62961	5e-05	0.000270138	49.6365	70.7736	65.175	78.5337	60.205	71.8543	1.19033	0.14195	0.343106
Myc	3.79051	2.88668	7.08262	8.78568	3.3386	7.93415	2.05923	5e-05	0.000182911	10.7691	11.7757	23.6102	22.4464	11.2724	23.0283	1.95791	5e-05	0.000270138	13.391	12.1429	15.2238	15.5266	12.7669	15.3752	1.18946	0.2825	0.537323
Acvr1b	11.5866	13.2386	23.2745	30.9977	12.4126	27.1361	2.09774	5e-05	0.000182911	16.7559	20.8225	23.6058	23.0508	18.7892	23.3283	1.22937	0.0625	0.132783	24.4135	25.4253	31.9807	27.4462	24.9194	29.7135	1.18496	0.2688	0.521452
Pcdh15	0.126288	0.100039	1.6126	2.53849	0.113164	2.07554	2.76289	5e-05	0.000182911	0.392381	0.322873	0.698238	0.553354	0.357627	0.625796	1.19753	0.00555	0.0177498	0.254465	0.160648	0.361263	0.499229	0.207557	0.430246	1.18441	1	1
Lphn3	2.91917	3.61669	18.5492	20.1933	3.26793	19.3712	4.7731	5e-05	0.000182911	5.84652	6.91443	12.6502	10.4055	6.38047	11.5279	1.69743	5e-05	0.000270138	8.03254	13.0279	11.197	14.0686	10.5302	12.6328	1.18235	0.16205	0.376198
Gnaq	28.3231	22.3466	57.7134	49.2889	25.3348	53.5012	2.06954	5e-05	0.000182911	33.0807	43.4501	52.6341	62.0908	38.2654	57.3625	1.48636	0.0209	0.053863	56.7237	59.3947	69.4884	68.0722	58.0592	68.7803	1.18153	0.2303	0.47371
Bcl2l1	37.4994	35.8017	78.4139	72.5246	36.6506	75.4693	2.03103	5e-05	0.000182911	40.8129	42.8152	55.0621	52.0204	41.8141	53.5412	1.27391	0.0085	0.0255999	51.4471	49.7632	65.9179	53.8033	50.6052	59.8606	1.17935	0.20995	0.446096
Pcyt1b	7.30727	7.31526	18.8488	17.1773	7.31126	18.013	2.28762	5e-05	0.000182911	9.88803	14.3161	18.6721	21.2579	12.1021	19.965	1.60013	0.0001	0.000510199	17.9681	23.516	23.9544	25.2726	20.742	24.6135	1.17806	0.13955	0.338846
Mtmr6	13.3935	13.2284	29.5783	26.4511	13.311	28.0147	2.02745	5e-05	0.000182911	20.4043	19.3895	28.6774	25.1789	19.8969	26.9281	1.33647	0.04345	0.0988151	21.6281	23.2815	24.5358	28.7236	22.4548	26.6297	1.178	0.19865	0.430183
Sema7a	3.06645	2.68572	7.73933	6.92829	2.87608	7.33381	2.15006	5e-05	0.000182911	8.27835	10.1677	21.7797	16.0437	9.22302	18.9117	1.94773	5e-05	0.000270138	17.7791	16.3414	24.4997	15.9987	17.0602	20.2492	1.17657	0.25775	0.508366
Snx29	4.97069	4.68782	12.4935	11.6276	4.82925	12.0605	2.24052	5e-05	0.000182911	7.5391	7.88393	9.80916	11.5422	7.71152	10.6757	1.34026	0.0025	0.00886723	9.74949	12.1005	11.7706	14.278	10.925	13.0243	1.17604	0.23965	0.485813
Gpc2	37.9455	50.1852	163.509	180.824	44.0654	172.167	3.84256	5e-05	0.000182911	114.339	123.123	181.562	164.638	118.731	173.1	1.45409	0.0028	0.00979571	163.969	184.388	212.546	197.354	174.179	204.95	1.17566	0.3079	0.566235
Plk3	6.59561	7.01934	17.7926	16.5175	6.80748	17.155	2.32534	5e-05	0.000182911	4.48086	5.26318	5.60412	5.47218	4.87202	5.53815	1.11344	0.11725	0.218361	2.8511	2.86619	3.50895	3.55502	2.85865	3.53199	1.1745	0.3043	0.56284
Sh3bp5	12.7184	12.5243	50.0496	46.2211	12.6213	48.1354	3.60723	5e-05	0.000182911	26.6731	36.7477	62.0619	60.4895	31.7104	61.2757	1.90385	5e-05	0.000270138	54.9328	76.7224	75.7512	78.8911	65.8276	77.3212	1.17199	0.2744	0.527025
Clip2	21.0534	19.8389	61.0474	57.8275	20.4461	59.4374	2.8181	5e-05	0.000182911	25.9887	37.128	50.3928	54.4809	31.5584	52.4368	1.64126	5e-05	0.000270138	54.7924	61.5817	73.6549	62.7681	58.187	68.2115	1.16937	0.2812	0.535409
Apc2	29.7056	31.9202	118.979	129.2	30.8129	124.09	3.93204	0.0092	0.0203775	41.5158	70.4271	81.6595	100.935	55.9714	91.2973	1.62006	0.30825	0.457384	99.7026	102.044	141.475	94.5477	100.873	118.011	1.16823	0.80715	0.922261
Tmem120a	13.6152	11.5253	32.5142	28.5485	12.5702	30.5313	2.32356	5e-05	0.000182911	24.3832	20.0032	36.2675	27.5048	22.1932	31.8862	1.41792	0.00165	0.00623267	26.7464	27.8373	29.9419	34.0665	27.2919	32.0042	1.16656	0.27275	0.525756
Lcor	4.60519	4.46011	12.7317	11.5461	4.53265	12.1389	2.37479	5e-05	0.000182911	3.06857	3.17512	5.85531	4.92225	3.12184	5.38878	1.54998	0.00175	0.00656891	1.02401	1.62511	1.5394	1.88206	1.32456	1.71073	1.16613	0.06865	0.207397
Nlgn2	27.495	30.8352	58.7675	59.8966	29.1651	59.3321	2.00006	5e-05	0.000182911	28.0575	39.5364	50.0914	60.8149	33.797	55.4532	1.62236	0.0001	0.000510199	57.5941	64.1813	74.742	67.3197	60.8877	71.0309	1.1639	0.32225	0.582195
Parp6	19.6079	23.2244	89.2474	81.1114	21.4161	85.1794	3.84452	5e-05	0.000182911	49.5986	53.3383	91.2936	88.2722	51.4684	89.7829	1.73024	5e-05	0.000270138	63.2268	76.2668	76.4749	86.1541	69.7468	81.3145	1.16351	0.237	0.482281
Dtx1	4.03928	4.75584	20.323	19.318	4.39756	19.8205	3.85739	5e-05	0.000182911	12.3718	19.0869	26.8928	32.4775	15.7294	29.6852	1.83421	5e-05	0.000270138	43.2779	42.3856	56.519	43.2572	42.8317	49.8881	1.16099	0.3522	0.612699
9330159F19Rik	5.3484	5.58498	30.6187	30.9167	5.46669	30.7677	4.91251	5e-05	0.000182911	12.8221	21.3115	30.1907	32.9842	17.0668	31.5875	1.80372	5e-05	0.000270138	30.4698	45.871	38.0212	50.8189	38.1704	44.4201	1.15955	0.11805	0.303268
Faxc	16.4364	13.8544	34.179	30.6771	15.1454	32.428	2.07044	5e-05	0.000182911	15.1601	22.1975	26.3547	29.4031	18.6788	27.8789	1.46751	0.00855	0.0257258	23.0926	31.3079	28.4318	34.9253	27.2003	31.6786	1.1588	0.2222	0.462418
Efnb3	27.1913	27.2154	58.2739	58.222	27.2034	58.248	2.10074	5e-05	0.000182911	18.8757	22.5403	34.7754	33.2279	20.708	34.0016	1.61238	5e-05	0.000270138	45.7033	37.6222	58.6846	37.9958	41.6628	48.3402	1.15652	0.34415	0.603824
Nuak1	10.9336	9.34921	31.0663	37.3059	10.1414	34.1861	3.15814	5e-05	0.000182911	40.703	64.7958	69.2809	81.5937	52.7494	75.4373	1.42211	0.00515	0.0166315	66.6638	70.1388	87.338	71.1394	68.4013	79.2387	1.15616	0.29755	0.555105
Bcl11a	36.5879	42.6339	102.265	116.06	39.6109	109.162	2.71263	5e-05	0.000182911	60.662	75.5266	113.931	125.076	68.0943	119.504	1.74404	0.00455	0.0149398	140.05	103.928	169.912	111.974	121.989	140.943	1.15411	0.4104	0.669478
Elavl3	38.3875	40.1934	166.57	154.172	39.2904	160.371	4.00519	5e-05	0.000182911	67.2077	89.8676	139.093	146.428	78.5376	142.761	1.80745	0.0002	0.000955192	197.816	178.674	232.815	201.322	188.245	217.069	1.15231	0.621	0.821751
Ctif	11.3364	9.08609	29.9526	30.4013	10.2112	30.177	2.78086	5e-05	0.000182911	10.5236	14.0917	17.5469	18.8762	12.3077	18.2115	1.44365	0.00085	0.00344389	17.0479	19.0135	21.3199	20.4435	18.0307	20.8817	1.14981	0.3506	0.611166
C1ql3	0.0454534	0.100416	0.954392	1.7973	0.0729347	1.37585	2.21434	0.01235	0.0263993	1.00003	1.05363	2.68513	2.20624	1.02683	2.44569	1.70004	0.00115	0.00452504	0.395141	0.42682	0.678993	0.559468	0.410981	0.619231	1.14759	1	1
Cntn4	0.181959	0.229125	2.04267	1.83851	0.205542	1.94059	2.43923	5e-05	0.000182911	0.273915	0.165849	0.608567	0.468502	0.219882	0.538535	1.26122	1	1	0.14798	0.126204	0.314494	0.294536	0.137092	0.304515	1.14724	1	1
Mkrn1	26.7171	24.7398	75.1131	61.2298	25.7284	68.1714	2.58793	5e-05	0.000182911	55.7549	60.1161	87.4714	89.3215	57.9355	88.3965	1.51685	0.0013	0.00503635	89.8361	111.043	112.09	118.287	100.44	115.189	1.1454	0.3672	0.627754
Pde10a	2.43858	2.72741	5.44872	8.10915	2.58299	6.77893	2.17107	5e-05	0.000182911	5.40595	6.63495	10.7669	10.6546	6.02045	10.7108	1.66809	5e-05	0.000270138	7.41105	7.91485	10.2716	7.52701	7.66295	8.89931	1.14272	0.14515	0.347875
Hectd3	6.59251	7.33962	15.1916	15.2089	6.96607	15.2003	2.03366	5e-05	0.000182911	13.5304	13.4369	19.5846	19.2391	13.4837	19.4119	1.4093	0.00145	0.00555236	16.4959	18.7979	20.5612	20.0544	17.6469	20.3078	1.1427	0.28725	0.542716
Tecpr1	4.78567	5.1503	12.8421	15.0215	4.96798	13.9318	2.50198	5e-05	0.000182911	11.6176	16.5413	18.3938	19.351	14.0794	18.8724	1.31785	0.00265	0.0093255	17.1641	16.5894	21.8027	17.0068	16.8768	19.4047	1.14141	0.3255	0.585001
Frrs1l	1.31593	1.19239	8.41307	9.58531	1.25416	8.99919	4.43588	5e-05	0.000182911	4.82772	5.5978	7.51024	7.17027	5.21276	7.34025	1.34244	0.02765	0.0681802	7.27604	7.7774	8.83852	8.51409	7.52672	8.6763	1.13482	0.3153	0.573948
Tmcc2	10.3114	12.4268	31.6237	31.4208	11.3691	31.5222	2.62931	5e-05	0.000182911	17.402	22.4143	29.1996	28.0555	19.9081	28.6275	1.41703	0.0013	0.00503635	36.1127	37.3627	46.2543	37.3711	36.7377	41.8127	1.13448	0.44295	0.698458
Dok4	2.76035	3.66083	19.3541	15.8138	3.21059	17.584	4.41362	5e-05	0.000182911	15.3762	16.4788	22.9723	22.8387	15.9275	22.9055	1.41223	0.04035	0.0930288	22.5223	24.1164	28.5604	24.5654	23.3194	26.5629	1.13337	0.44605	0.700575
Slc37a1	0.840856	1.14057	3.09428	4.18528	0.990713	3.63978	2.33071	5e-05	0.000182911	0.986792	1.29104	1.76655	1.84913	1.13892	1.80784	1.31274	0.00745	0.0227818	1.65343	1.25194	2.34626	1.19006	1.45269	1.76816	1.12862	0.38735	0.647949
Soga3	23.1914	26.5561	92.2522	96.3418	24.8738	94.297	3.68315	5e-05	0.000182911	42.528	51.6364	66.6128	72.8538	47.0822	69.7333	1.47109	0.004	0.0133539	85.2675	88.5789	102.411	93.9911	86.9232	98.201	1.12827	0.594	0.80404
Cyfip2	28.2782	22.6825	74.6617	69.4652	25.4804	72.0635	2.75916	5e-05	0.000182911	38.5786	45.2459	55.0695	60.0423	41.9123	57.5559	1.36455	0.01595	0.0429576	48.2006	58.0089	58.1857	61.8987	53.1048	60.0422	1.12822	0.38855	0.649191
Dbndd1	7.93454	9.33792	28.2649	24.5989	8.63623	26.4319	2.84675	5e-05	0.000182911	14.5541	17.6328	30.6672	28.2137	16.0935	29.4404	1.78083	5e-05	0.000270138	32.7273	33.0771	39.7974	34.4293	32.9022	37.1133	1.12421	0.42275	0.679972
Tmcc1	12.0441	12.6276	24.5455	27.6104	12.3359	26.078	2.03046	5e-05	0.000182911	12.3586	13.3398	16.1475	15.4668	12.8492	15.8072	1.21358	0.0959	0.186281	12.5356	15.3076	14.3264	17.1724	13.9216	15.7494	1.12249	0.3839	0.644972
Fnbp1l	59.1891	63.5259	143.563	135.156	61.3575	139.359	2.25088	5e-05	0.000182911	82.5174	92.5432	125.611	121.803	87.5303	123.707	1.40864	0.039	0.0903476	111.496	159.777	140.721	163.586	135.637	152.154	1.12088	0.26295	0.514801
Nfil3	5.69189	4.93852	15.2849	12.4635	5.3152	13.8742	2.3553	5e-05	0.000182911	13.8261	16.8378	28.5867	19.5182	15.332	24.0525	1.53395	0.0003	0.00136627	19.6822	24.3876	22.4923	27.1436	22.0349	24.8179	1.12082	0.45045	0.703234
Plcl1	2.35911	2.09683	12.2828	11.1637	2.22797	11.7233	3.94156	5e-05	0.000182911	4.24168	5.90499	7.82781	7.55319	5.07334	7.6905	1.43093	0.00795	0.0241695	3.67223	4.68001	4.15293	5.43987	4.17612	4.7964	1.11983	0.44835	0.701486
Trp53bp1	44.739	45.0556	90.5064	91.5718	44.8973	91.0391	2.00533	5e-05	0.000182911	42.1158	46.2535	59.1611	57.3321	44.1846	58.2466	1.31121	0.03315	0.0791314	37.0621	43.1763	44.05	46.015	40.1192	45.0325	1.11949	0.37015	0.630258
Mpp3	4.322	7.42674	13.0275	12.8333	5.87437	12.9304	2.02643	5e-05	0.000182911	9.26636	8.65657	13.0336	10.3683	8.96147	11.701	1.27501	0.0132	0.0370036	12.967	11.0047	15.1467	11.9196	11.9858	13.5331	1.11915	0.4153	0.673239
Nkain1	73.8596	67.5131	184.375	159.848	70.6864	172.112	2.41485	5e-05	0.000182911	74.7804	82.3916	100.386	97.2837	78.586	98.8349	1.25443	0.02555	0.0638293	117.893	136.121	139.829	144.515	127.007	142.172	1.11847	0.3743	0.634445
Map3k9	4.6881	3.90688	18.1429	18.381	4.29749	18.2619	3.63605	5e-05	0.000182911	5.96287	8.78159	13.3597	13.8015	7.37223	13.5806	1.74154	5e-05	0.000270138	9.1574	12.1939	11.8546	12.2608	10.6756	12.0577	1.11837	0.3943	0.65426
Dpf1	25.5208	23.4861	60.9463	53.2463	24.5035	57.0963	2.27798	5e-05	0.000182911	33.4313	42.1742	79.9537	70.9953	37.8028	75.4745	1.97085	5e-05	0.000270138	89.7781	72.6718	101.293	80.4384	81.225	90.8657	1.11725	0.55215	0.778454
Smpd3	7.40125	7.52936	26.4866	29.336	7.4653	27.9113	3.41527	5e-05	0.000182911	9.98214	14.2792	18.4825	20.4374	12.1307	19.4599	1.55818	0.0001	0.000510199	23.8867	26.4433	31.1486	25.1682	25.165	28.1584	1.1144	0.37005	0.630256
8430427H17Rik	13.2474	14.4635	53.0142	55.5127	13.8554	54.2634	3.72008	5e-05	0.000182911	17.1618	24.0032	32.3754	34.9559	20.5825	33.6656	1.60619	0.00025	0.00116475	29.0205	32.5238	35.0615	33.7053	30.7721	34.3834	1.11366	0.35955	0.619989
Plcxd3	1.53451	2.40853	6.77821	6.11961	1.97152	6.44891	2.50677	5e-05	0.000182911	1.72537	1.338	3.34486	2.79473	1.53168	3.0698	1.60754	0.0025	0.00886723	1.3308	1.1977	2.06046	0.978371	1.26425	1.51942	1.11269	0.23015	0.473478
Pdzd4	16.6218	15.7987	33.8073	33.0459	16.2102	33.4266	2.00035	5e-05	0.000182911	28.9199	33.3102	49.4281	54.8412	31.1151	52.1347	1.65451	5e-05	0.000270138	60.2621	64.6668	71.7472	67.4148	62.4644	69.581	1.11213	0.43935	0.695447
Prdm8	0.461348	0.407678	9.44868	13.0461	0.434513	11.2474	8.53766	5e-05	0.000182911	18.4398	18.5765	30.2984	27.3204	18.5082	28.8094	1.52805	0.0012	0.00469383	30.156	27.1584	35.3639	28.5211	28.6572	31.9425	1.11078	0.62645	0.824836
Prkaa2	1.45814	1.50783	5.9318	5.45111	1.48298	5.69146	2.69492	5e-05	0.000182911	3.6989	4.62199	9.57243	9.02399	4.16045	9.29821	1.99561	5e-05	0.000270138	4.74543	6.55899	5.50234	7.27566	5.65221	6.389	1.11076	0.2381	0.483695
Grm8	0.167932	0.331827	1.71071	1.56223	0.24988	1.63647	2.10938	5e-05	0.000182911	0.251371	0.110717	0.35096	0.142307	0.181044	0.246634	1.05554	1	1	0.0296749	0.0454728	0.149193	0.155712	0.0375738	0.152452	1.11072	1	1
Ppp3ca	27.5754	24.4656	60.7317	49.9348	26.0205	55.3332	2.08483	5e-05	0.000182911	36.7131	44.3494	80.2301	76.112	40.5312	78.171	1.9063	5e-05	0.000270138	66.0697	75.6006	77.7211	79.7954	70.8351	78.7583	1.1103	0.3376	0.596742
Kif5c	61.7823	56.6488	208.061	196.528	59.2156	202.294	3.37611	5e-05	0.000182911	95.3862	121.245	168.853	180.204	108.316	174.529	1.6057	0.0085	0.0255999	128.582	157.908	145.15	173.012	143.245	159.081	1.10979	0.5321	0.763091
D930028M14Rik	0.626942	0.518308	8.16006	5.98375	0.572625	7.07191	5.13276	5e-05	0.000182911	0.186436	0	0.137711	0.0993182	0.093218	0.118515	1.02314	1	1	0.299583	0.0741269	0.203402	0.429062	0.186855	0.316232	1.10901	1	1
D630045J12Rik	10.8881	10.4869	22.8562	24.3382	10.6875	23.5972	2.10457	5e-05	0.000182911	11.8238	16.4767	21.5012	27.3627	14.1502	24.432	1.67865	0.0001	0.000510199	20.5217	28.8419	26.8844	27.9124	24.6818	27.3984	1.10578	0.3634	0.623761
5330426P16Rik	0.774864	1.1221	6.79724	8.17541	0.948482	7.48632	4.35535	5e-05	0.000182911	9.68075	8.71561	12.1882	9.31663	9.19818	10.7524	1.1524	0.24205	0.380214	7.86694	6.4929	5.54325	10.5068	7.17992	8.02502	1.10331	0.9908	0.995941
Map3k13	2.09591	2.2309	9.42447	10.4092	2.16341	9.91684	3.45098	5e-05	0.000182911	3.24068	4.60712	6.27639	7.15721	3.9239	6.7168	1.56721	0.00025	0.00116475	4.07541	5.76957	5.90018	5.13432	4.92249	5.51725	1.10042	0.28555	0.540866
Bicd1	4.10635	4.59181	12.5113	12.0237	4.34908	12.2675	2.48033	5e-05	0.000182911	8.00991	7.04658	10.735	8.9057	7.52825	9.82035	1.26877	0.06415	0.135601	6.11733	7.11746	6.72719	7.98814	6.6174	7.35766	1.09718	0.3686	0.629131
Gmip	1.79768	3.40936	8.89366	10.4385	2.60352	9.66608	2.95991	5e-05	0.000182911	12.2993	13.5446	19.8735	18.1307	12.922	19.0021	1.43673	0.0004	0.00177157	18.4925	18.543	22.4311	18.3677	18.5177	20.3994	1.09641	0.52395	0.756935
Trank1	0.358073	0.467141	1.61606	2.26691	0.412607	1.94148	2.08231	5e-05	0.000182911	0.103377	0.0830667	0.345795	0.133854	0.0932218	0.239824	1.1341	1	1	0.0431825	0.156072	0.0689854	0.341762	0.0996273	0.205374	1.09617	1	1
Grina	26.2919	28.3594	70.0556	69.6803	27.3256	69.8679	2.5019	5e-05	0.000182911	38.3388	48.2876	68.6074	72.7278	43.3132	70.6676	1.6173	5e-05	0.000270138	86.2006	85.1231	101.187	86.2014	85.6619	93.6942	1.09269	0.48275	0.724494
Lrrc28	4.89999	4.99894	13.4512	12.6978	4.94947	13.0745	2.36567	5e-05	0.000182911	6.77481	8.9999	13.3676	13.6624	7.88736	13.515	1.63322	0.0003	0.00136627	9.88297	9.35108	11.7769	9.37621	9.61702	10.5766	1.09038	0.37215	0.63265
Tax1bp3	27.7846	26.5747	68.3753	52.8384	27.1796	60.6069	2.18622	5e-05	0.000182911	32.0209	31.7638	45.1015	40.4552	31.8924	42.7784	1.33096	0.006	0.0189382	41.5481	37.7223	48.0999	38.3683	39.6352	43.2341	1.08857	0.4581	0.707993
Arl10	12.8515	12.6379	32.538	29.3973	12.7447	30.9676	2.32582	5e-05	0.000182911	25.0044	24.7687	33.7788	30.8699	24.8865	32.3244	1.28732	0.0103	0.0301672	43.1178	43.8808	48.0257	46.8361	43.4993	47.4309	1.08835	0.5256	0.757918
Tnnt1	1.20367	1.24133	4.54808	4.24888	1.2225	4.39848	2.42901	5e-05	0.000182911	0.204418	0.173134	0.330338	0.190632	0.188776	0.260485	1.06032	1	1	0.0478369	0	0.134197	0.0912349	0.0239185	0.112716	1.08672	1	1
Ell3	0.787607	0.67665	3.188	1.79982	0.732128	2.49391	2.01712	5e-05	0.000182911	0.384953	0.404899	0.495634	0.334488	0.394926	0.415061	1.01443	1	1	0.164589	0.320762	0.265205	0.43458	0.242675	0.349892	1.08628	1	1
Tmem176b	14.7376	14.4763	40.8132	40.3865	14.6069	40.5999	2.66547	5e-05	0.000182911	33.7936	33.2195	50.9246	43.4596	33.5065	47.1921	1.39661	0.00215	0.00781796	21.5287	16.104	20.7411	20.2769	18.8163	20.509	1.08542	0.5388	0.767865
Chd5	0.939995	1.2559	6.93777	8.56184	1.09795	7.74981	4.17065	5e-05	0.000182911	1.69973	2.67241	4.42661	3.52353	2.18607	3.97507	1.56151	5e-05	0.000270138	5.7223	9.34579	7.46468	9.02133	7.53404	8.24301	1.08307	0.47315	0.71818
Gdpd1	25.8253	25.0103	69.8094	59.6677	25.4178	64.7386	2.48842	5e-05	0.000182911	58.9213	59.0007	90.7236	77.7879	58.961	84.2558	1.42185	0.0144	0.0396592	61.2822	64.5987	66.2247	70.1082	62.9404	68.1664	1.08173	0.50765	0.745964
Plcb1	1.48312	1.49794	10.544	13.1783	1.49053	11.8612	5.16402	5e-05	0.000182911	10.1362	13.0261	18.0645	20.2719	11.5811	19.1682	1.60305	0.00135	0.00520596	14.9343	18.0823	16.3507	19.3382	16.5083	17.8444	1.07632	0.4725	0.718058
Tmsb10	742.401	825.309	1738.81	1580.19	783.855	1659.5	2.11568	5e-05	0.000182911	1001.52	818.214	1541.03	1584.24	909.867	1562.63	1.71664	5e-05	0.000270138	2703.42	1490.53	2906.4	1605.41	2096.97	2255.91	1.07575	0.6765	0.854226
Ahdc1	4.49379	5.35823	12.7033	15.3479	4.92601	14.0256	2.53553	5e-05	0.000182911	7.66591	10.5725	13.4951	13.9119	9.1192	13.7035	1.45303	0.0005	0.00216483	16.7464	13.3847	19.8381	12.7217	15.0655	16.2799	1.07559	0.8374	0.93562
Unc79	2.00056	2.55944	8.96963	10.0539	2.28	9.51177	3.20481	5e-05	0.000182911	3.11073	4.92808	8.50735	9.37004	4.0194	8.93869	1.98005	5e-05	0.000270138	7.23417	11.0137	8.98964	10.7587	9.12393	9.87417	1.07411	0.45365	0.705303
Amn1	4.81891	6.4535	15.7943	11.7515	5.63621	13.7729	2.22611	5e-05	0.000182911	11.3153	9.28425	14.7911	12.4121	10.2998	13.6016	1.2922	0.1323	0.239913	14.2239	13.6245	15.6149	14.4357	13.9242	15.0253	1.07378	0.45265	0.7048
Rundc3a	17.8019	23.1461	61.3621	58.5095	20.474	59.9358	2.83765	5e-05	0.000182911	35.9821	38.5404	75.3578	67.6978	37.2612	71.5278	1.89559	5e-05	0.000270138	77.6275	66.0193	86.574	67.8074	71.8234	77.1907	1.0737	0.56505	0.786197
Vat1	20.3534	19.3961	150.49	145.891	19.8747	148.19	7.14694	5e-05	0.000182911	56.7917	65.8702	116.045	119.81	61.331	117.927	1.908	5e-05	0.000270138	58.6525	39.9373	60.6066	44.7208	49.2949	52.6637	1.06698	0.6328	0.829258
Kalrn	7.82698	8.67522	24.8189	26.2956	8.2511	25.5572	2.87071	5e-05	0.000182911	12.5661	13.7744	15.9705	19.8787	13.1702	17.9246	1.33552	0.04175	0.0955895	15.5907	21.2806	20.5409	18.9277	18.4356	19.7343	1.06682	0.58475	0.798724
Gng8	0.245313	0.860072	3.66834	3.70479	0.552693	3.68656	3.01835	0.0001	0.000351031	0.104163	0.0588191	0.0673409	0.194288	0.081491	0.130814	1.04561	1	1	0.0487919	0	0.182464	0	0.0243959	0.091232	1.06524	1	1
Scn3a	2.10847	3.0937	13.9992	17.6329	2.60108	15.8161	4.66972	5e-05	0.000182911	3.33758	3.9699	5.74466	4.63137	3.65374	5.18802	1.32969	0.0173	0.0460112	6.21995	8.8627	7.71413	8.47022	7.54132	8.09217	1.06449	0.31075	0.568913
Tshz2	2.43576	2.79326	8.53789	8.16992	2.61451	8.3539	2.58788	5e-05	0.000182911	0.983621	0.793117	1.22303	0.900225	0.888369	1.06163	1.09175	0.19735	0.326172	0.838971	0.875183	0.520981	1.42733	0.857077	0.974155	1.06304	0.86435	0.946415
Cpeb2	1.0404	1.30235	6.97331	6.6174	1.17138	6.79535	3.59005	5e-05	0.000182911	2.23407	2.74538	4.02993	3.12422	2.48972	3.57707	1.31159	0.0372	0.0868992	1.75832	3.11351	1.92093	3.37052	2.43592	2.64573	1.06106	0.84005	0.936095
Asb1	3.20068	3.23943	8.2303	7.54029	3.22005	7.8853	2.10549	5e-05	0.000182911	6.20366	7.03065	8.94603	9.16041	6.61716	9.05322	1.31981	0.01465	0.0401715	7.13238	6.97305	7.85724	7.20119	7.05272	7.52921	1.05917	0.5812	0.796862
Cep170	30.1411	33.0779	75.633	82.3325	31.6095	78.9827	2.45274	5e-05	0.000182911	40.2897	47.4696	58.904	58.5838	43.8796	58.7439	1.3312	0.04995	0.110593	69.7996	81.525	78.0956	82.2558	75.6623	80.1757	1.05887	0.40975	0.668931
Rbfox2	32.8864	34.1966	111.03	110.934	33.5415	110.982	3.24196	5e-05	0.000182911	56.9172	78.9691	102.949	115.6	67.9432	109.275	1.5995	0.0026	0.00917269	106.945	127.779	123.081	124.42	117.362	123.751	1.05397	0.61885	0.820902
Lrp12	21.1832	17.931	47.5932	41.318	19.5571	44.4556	2.21119	5e-05	0.000182911	33.2721	32.7294	43.1094	36.324	33.0007	39.7167	1.19752	0.1801	0.305091	23.3946	25.4447	25.5904	25.954	24.4197	25.7722	1.05321	0.6066	0.814098
0610010F05Rik	14.5468	15.6202	40.8119	35.3254	15.0835	38.0686	2.42911	5e-05	0.000182911	24.7662	27.559	49.7161	43.8919	26.1626	46.804	1.75992	0.00025	0.00116475	29.3463	37.2552	33.4221	36.7297	33.3008	35.0759	1.05175	0.2839	0.539101
Scube2	0.120253	0.199282	1.56216	1.43873	0.159768	1.50045	2.15599	5e-05	0.000182911	0.0226098	0.0127252	0.261394	0.09463	0.0176675	0.178012	1.15756	1	1	0.0614089	0.172471	0.144711	0.201335	0.11694	0.173023	1.05021	1	1
Serp2	7.7907	8.02883	18.2609	15.6756	7.90977	16.9683	2.01669	5e-05	0.000182911	14.9659	15.1937	29.6375	26.1725	15.0798	27.905	1.7976	0.0001	0.000510199	35.6602	37.146	37.29	38.8593	36.4031	38.0746	1.04469	0.7059	0.870096
AI848285	1.11447	0.645544	3.3418	2.80903	0.880007	3.07542	2.16777	5e-05	0.000182911	0.188797	0.079773	0.394874	0.131805	0.134285	0.26334	1.11378	0.11315	0.212618	0.151092	0.0983034	0.284151	0.0630917	0.124698	0.173621	1.0435	1	1
Nrp2	10.2248	10.1834	62.1725	65.1793	10.2041	63.6759	5.77252	5e-05	0.000182911	8.70336	12.0741	26.6901	16.772	10.3887	21.731	1.99592	5e-05	0.000270138	25.8026	15.4471	30.4064	12.6765	20.6248	21.5415	1.04239	0.5498	0.776514
Zfp558	4.06277	4.86073	11.6775	12.7944	4.46175	12.236	2.42339	5e-05	0.000182911	7.731	9.41898	12.3852	12.4562	8.57499	12.4207	1.40164	0.01385	0.0384396	12.8071	16.1476	13.8562	16.3447	14.4773	15.1005	1.04026	0.4144	0.672477
Celf3	37.5011	54.3237	159.004	174.646	45.9124	166.825	3.57741	5e-05	0.000182911	56.3908	63.8805	111.932	97.4664	60.1356	104.699	1.72893	5e-05	0.000270138	96.7206	100.005	114.5	90.0315	98.3628	102.266	1.03928	0.7046	0.869586
Tmem2	29.019	25.1093	83.1764	76.9627	27.0642	80.0696	2.88872	5e-05	0.000182911	18.3025	16.7565	24.7098	19.8515	17.5295	22.2807	1.25641	0.04555	0.102698	9.74164	8.43537	10.9657	7.99143	9.0885	9.47856	1.03866	0.59065	0.801974
Samd14	37.747	40.6525	85.926	87.8297	39.1998	86.8778	2.18603	5e-05	0.000182911	64.3666	67.7257	82.5226	80.0792	66.0461	81.3009	1.22753	0.0074	0.0226676	105.139	98.4579	115.34	95.8988	101.798	105.619	1.03717	0.6532	0.841063
Nol4	7.24931	8.31371	24.2988	23.1663	7.78151	23.7325	2.81643	5e-05	0.000182911	19.3765	23.1644	40.178	38.2688	21.2705	39.2234	1.80613	5e-05	0.000270138	35.8857	44.2735	44.3357	38.7531	40.0796	41.5444	1.03566	0.40255	0.662598
Celsr3	6.86374	8.97636	31.2383	38.7433	7.92005	34.9908	4.03482	5e-05	0.000182911	10.7296	16.7694	23.8127	26.7568	13.7495	25.2847	1.78208	5e-05	0.000270138	22.7541	29.6947	29.4314	24.9463	26.2244	27.1888	1.03543	0.72385	0.880647
Ptprd	6.1012	7.32898	12.4262	18.8209	6.71509	15.6235	2.15468	5e-05	0.000182911	10.9395	12.6815	17.8283	16.3168	11.8105	17.0725	1.41076	0.0125	0.0353411	15.5264	20.0642	17.5436	19.2313	17.7953	18.3875	1.03151	0.49005	0.730806
Tfap2a	1.02888	0.670029	4.96317	4.73424	0.849455	4.8487	3.16239	5e-05	0.000182911	0.0782143	0.016052	0.117247	0.0795844	0.0471331	0.0984157	1.04897	1	1	0.012939	0	0.0121893	0.0634941	0.0064695	0.0378417	1.03117	1	1
Chrnb2	6.37964	7.18791	32.6925	32.7619	6.78378	32.7272	4.33301	5e-05	0.000182911	11.0117	19.2807	26.4537	30.567	15.1462	28.5103	1.8277	0.00095	0.00380971	22.5833	26.4324	25.4217	25.1815	24.5079	25.3016	1.03112	0.761	0.901318
Tbc1d9	10.4891	9.67751	33.5647	31.9335	10.0833	32.7491	3.04504	5e-05	0.000182911	12.1236	15.2803	16.8332	18.9187	13.702	17.8759	1.28391	0.03045	0.0739374	17.0354	18.0162	18.4254	17.6681	17.5258	18.0467	1.02812	0.85805	0.944002
Podxl2	27.1659	32.0107	93.5869	106.374	29.5883	99.9805	3.30128	5e-05	0.000182911	98.1236	115.779	156.68	156.2	106.951	156.44	1.45844	0.0001	0.000510199	175.383	167.811	187.013	165.443	171.597	176.228	1.02683	0.63825	0.833193
Tmem151b	9.26489	9.36281	25.3425	28.5197	9.31385	26.9311	2.70812	5e-05	0.000182911	19.6897	26.7513	36.2029	41.4105	23.2205	38.8067	1.64351	5e-05	0.000270138	41.3885	42.0171	51.9746	33.4503	41.7028	42.7124	1.02364	0.89615	0.959328
Cdhr1	0.0985958	0.0635552	5.83515	3.3926	0.0810755	4.61388	5.19286	5e-05	0.000182911	0.0648701	0.0417189	0.844929	0.224069	0.0532945	0.534499	1.45686	0.00045	0.00197077	0.0418795	0.00642531	0.0631863	0.0330047	0.0241524	0.0480955	1.02338	1	1
Onecut1	0.165232	0.31904	3.03125	3.05615	0.242136	3.0437	3.25544	5e-05	0.000182911	0.0233254	0.0262815	0.0600414	0	0.0248035	0.0300207	1.00509	1	1	0.0426578	0.0161932	0.100286	0	0.0294255	0.050143	1.02013	1	1
Vps37d	7.10015	7.56548	16.6183	15.3693	7.33282	15.9938	2.03938	5e-05	0.000182911	17.8734	17.1823	20.471	19.0685	17.5279	19.7697	1.121	0.05975	0.127937	39.6668	24.6996	41.098	24.6034	32.1832	32.8507	1.02012	0.9791	0.991274
Otp	0.271363	0.224191	29.0372	16.5753	0.247777	22.8062	19.0789	0.0002	0.000665148	0.0383602	0.0432745	0.247451	0.0357426	0.0408174	0.141597	1.09683	1	1	0	0.0266672	0.0666058	0	0.0133336	0.0333029	1.01971	1	1
Numbl	18.1497	17.7899	45.6104	44.5381	17.9698	45.0742	2.42882	5e-05	0.000182911	36.0728	33.5971	37.4466	35.8175	34.8349	36.632	1.05015	0.10525	0.200717	44.9382	35.3264	45.2254	36.6409	40.1323	40.9331	1.01947	0.7486	0.894882
Mcin	0.623993	0.895581	6.73378	8.18654	0.759787	7.46016	4.80749	5e-05	0.000182911	0.0352167	0.0198307	0.747183	0.0983045	0.0275237	0.422744	1.38463	1	1	0.112175	0	0.105605	0.0470575	0.0560875	0.0763313	1.01917	1	1
Cadm4	42.1128	38.6743	97.4402	84.7147	40.3935	91.0774	2.22444	5e-05	0.000182911	94.8916	102.035	129.509	130.111	98.4633	129.81	1.31516	0.0069	0.0213285	203.244	198.097	221.028	187.46	200.671	204.244	1.01772	0.874	0.949267
Tmeff1	47.1344	44.4937	122.284	106.404	45.8141	114.344	2.46388	5e-05	0.000182911	75.9755	86.017	121.266	113.481	80.9963	117.374	1.44365	0.02755	0.0680004	101.871	128.99	110.279	124.307	115.43	117.293	1.016	0.82175	0.92927
Gm16551	0.178895	0.162987	2.02145	1.70383	0.170941	1.86264	2.44473	5e-05	0.000182911	0	0	0.0194619	0	0	0.00973095	1.00973	1	1	0	0	0.0129525	0.0134861	0	0.0132193	1.01322	1	1
Stk36	5.29106	5.46017	14.9945	15.4321	5.37561	15.2133	2.54302	5e-05	0.000182911	6.14575	7.96206	9.08356	10.1991	7.05391	9.64133	1.32126	0.0058	0.0184227	7.6483	6.11554	8.34726	5.606	6.88192	6.97663	1.01202	0.76835	0.903915
Stmn1	911.5	947.598	2336.07	2107.95	929.549	2222.01	2.38892	5e-05	0.000182911	1729.38	1626.29	2563.53	2079.78	1677.84	2321.66	1.38349	0.0597	0.127851	2246.43	2799.82	2462.86	2634.09	2523.12	2548.47	1.01004	0.8878	0.954797
Rasgrp1	0.550314	0.326916	36.5811	41.846	0.438615	39.2135	27.953	5e-05	0.000182911	0.380125	0.323001	1.83256	0.562654	0.351563	1.19761	1.62597	5e-05	0.000270138	0.189077	0.172095	0.231192	0.151944	0.180586	0.191568	1.0093	1	1
Lmo4	31.8982	26.0337	66.2578	56.4991	28.9659	61.3785	2.08164	5e-05	0.000182911	30.502	26.7398	59.5405	50.5008	28.6209	55.0207	1.89125	5e-05	0.000270138	70.8854	51.198	74.1871	48.989	61.0417	61.5881	1.00881	0.86955	0.947938
Ypel5	9.69946	9.39893	27.0511	21.1783	9.54919	24.1147	2.38072	5e-05	0.000182911	21.1122	21.6879	29.6192	24.5498	21.4001	27.0845	1.25377	0.13885	0.248844	22.6976	23.2102	23.3043	22.9719	22.9539	23.1381	1.00769	0.55595	0.780728
Gmnc	1.23832	1.52496	12.4068	12.3327	1.38164	12.3697	5.61367	5e-05	0.000182911	0.0881136	0.0220381	0.817269	0.0728394	0.0550759	0.445054	1.36962	1	1	0.0442632	0.0203652	0.0584289	0.0174347	0.0323142	0.0379318	1.00544	1	1
Tmem57	22.9828	22.1371	56.1001	51.1135	22.56	53.6068	2.31778	5e-05	0.000182911	35.9722	39.5681	48.7349	48.5441	37.7702	48.6395	1.28035	0.06065	0.12951	39.3769	43.9388	40.5935	43.1342	41.6579	41.8638	1.00483	0.8557	0.942852
Pgm5	0.54414	0.542104	3.17249	2.45502	0.543122	2.81376	2.47145	5e-05	0.000182911	0.127267	0.0495627	0.263816	0.122868	0.0884149	0.193342	1.0964	1	1	0.035266	0.0203548	0.0166416	0.0435708	0.0278104	0.0301062	1.00223	1	1
Hdac5	16.1586	17.7499	40.5272	45.2786	16.9542	42.9029	2.44527	5e-05	0.000182911	41.1043	47.5871	58.2107	58.3528	44.3457	58.2818	1.30733	0.0029	0.0100698	66.3476	61.3454	68.6356	59.2904	63.8465	63.963	1.0018	0.846	0.93887
Sncg	0.164739	0.203459	6.13361	3.95141	0.184099	5.04251	5.10304	0.01335	0.0282369	0.0700646	0.158489	0.181712	0.0654223	0.114277	0.123567	1.00834	1	1	0	0	0	0	0	0	1	1	1
S100z	0	0	2.76411	3.99294	0	3.37852	4.37852	5e-05	0.000182911	0	0	0	0	0	0	1	1	1	0	0	0	0	0	0	1	1	1
Bsx	0.130645	0.107735	1.73889	1.99957	0.11919	1.86923	2.56367	0.02585	0.0504578	0	0	0	0	0	0	1	1	1	0	0	0	0	0	0	1	1	1

## Sheet: 5
5-E11_up_E13_unchange_E15_up
Gene	E11.GFPneg.Repeat1	E11.GFPneg.Repeat2	E11.GFPpos.Repeat1	E11.GFPpos.Repeat2	Mean of E11.GFPpos	Mean of E11.GFPneg	Fold change	P-value	Adjusted p-value	E13.GFPneg.Repeat1	E13.GFPneg.Repeat2	E13.GFPpos.Repeat1	E13.GFPpos.Repeat2	Mean of E13.GFPpos	Mean of E13.GFPneg	Fold change	P-value	Adjusted p-value	E15.GFPneg.Repeat1	E15.GFPneg.Repeat2	E15.GFPpos.Repeat1	E15.GFPpos.Repeat2	Mean of E15.GFPpos	Mean of E15.GFPneg	Fold change	P-value	Adjusted p-value
Tmem255a	1.3361	1.04937	3.97198	2.81281	1.19274	3.3924	2.00316	5e-05	0.000182911	0.094208	0.0795359	0.302564	0.624319	0.086872	0.463442	1.34647	1	1	0.149317	0.204166	2.65383	7.67616	0.176741	5.165	5.23904	5e-05	0.00047487
Barhl2	1.5469	4.00038	36.1469	30.45	2.77364	33.2985	9.08896	5e-05	0.000182911	0.609946	0.464699	2.35304	1.51903	0.537323	1.93603	1.90984	5e-05	0.000270138	0.0653234	0.0497923	4.21234	4.47474	0.0575579	4.34354	5.05272	0.00225	0.0130746
Klhl1	0.140171	0.212965	1.44127	1.51268	0.176568	1.47697	2.10525	5e-05	0.000182911	0.098817	0.100097	1.1041	0.79952	0.099457	0.95181	1.77525	0.0001	0.000510199	0.125102	0.219257	2.40121	5.67514	0.17218	4.03817	4.29813	5e-05	0.00047487
Cabp7	0	0	3.08551	2.34498	0	2.71524	3.71524	5e-05	0.000182911	0.895022	1.26583	3.09723	3.06522	1.08043	3.08122	1.96173	0.00285	0.00994846	1.06857	0.416173	7.02665	5.9338	0.742371	6.48022	4.29313	5e-05	0.00047487
Fam189a1	0.32592	0.540283	8.6462	8.17308	0.433101	8.40964	6.56593	5e-05	0.000182911	0.258972	0.357247	1.33004	1.87216	0.308109	1.6011	1.98844	0.0024	0.00857797	1.05628	0.741331	6.38293	7.57898	0.898806	6.98095	4.20315	5e-05	0.00047487
Resp18	3.00353	2.6841	18.4022	12.2874	2.84382	15.3448	4.25223	5e-05	0.000182911	0.29206	0.0826014	1.61036	1.09105	0.187331	1.35071	1.97982	0.0271	0.0671404	0.208933	0.152757	2.85239	4.24203	0.180845	3.54721	3.85081	0.0079	0.0371962
4930428G15Rik	0	0	2.41668	2.33347	0	2.37507	3.37507	5e-05	0.000182911	0.0615818	0.208807	1.11645	0.689626	0.135194	0.903038	1.6764	0.03535	0.083353	0.0581636	0.0858021	1.79091	2.69523	0.0719829	2.24307	3.0253	0.07815	0.227062
Grem2	0.0506993	0.0630176	1.23289	1.03835	0.0568584	1.13562	2.02072	0.0003	0.000960448	0.0107234	0.02414	0.165283	0.289222	0.0174317	0.227252	1.20623	1	1	0.029111	0.0297437	1.17091	3.01735	0.0294274	2.09413	3.00568	0.00465	0.0238675
Pcdh11x	0.415221	0.470118	1.79429	1.97944	0.442669	1.88687	2.00106	5e-05	0.000182911	0.755088	0.477505	2.58226	1.21302	0.616297	1.89764	1.79277	5e-05	0.000270138	0.240148	0.261335	1.1249	4.38582	0.250742	2.75536	3.00251	5e-05	0.00047487
Clvs2	0.487213	0.290501	2.8579	2.14558	0.388857	2.50174	2.52131	5e-05	0.000182911	0.329933	0.445848	1.4846	1.27393	0.387891	1.37926	1.7143	0.0002	0.000955192	0.599974	0.915626	3.02255	4.65816	0.7578	3.84036	2.75364	5e-05	0.00047487
Tmem130	8.77926	9.44125	31.7959	28.4506	9.11026	30.1232	3.07838	5e-05	0.000182911	5.81253	5.75194	13.1127	11.7208	5.78224	12.4168	1.97822	5e-05	0.000270138	13.0734	14.9751	34.0466	44.8324	14.0243	39.4395	2.69162	5e-05	0.00047487
Fam65b	2.99256	4.93329	13.8966	11.6536	3.96292	12.7751	2.7756	5e-05	0.000182911	2.31464	2.2411	2.72807	2.76663	2.27787	2.74735	1.14323	0.16115	0.280055	4.28899	3.70501	9.59244	13.6009	3.997	11.5967	2.52085	5e-05	0.00047487
Mb21d2	7.93295	6.72677	17.8907	15.0467	7.32986	16.4687	2.09712	5e-05	0.000182911	5.0381	5.06315	7.82946	9.74088	5.05063	8.78517	1.61722	0.0004	0.00177157	8.9094	11.5991	24.3622	28.7767	10.2543	26.5694	2.44969	5e-05	0.00047487
Rap1gap2	1.08016	1.03976	3.51355	2.76411	1.05996	3.13883	2.00918	5e-05	0.000182911	0.993171	1.06229	2.80915	2.78733	1.02773	2.79824	1.87315	5e-05	0.000270138	1.59725	1.78052	5.75195	5.19556	1.68888	5.47375	2.4076	5e-05	0.00047487
Gm9767	0.447341	0.887028	8.35237	8.16181	0.667184	8.25709	5.55253	0.0012	0.00333464	0.682929	0.556394	1.56625	1.55542	0.619661	1.56083	1.58109	0.0882	0.174153	1.93163	1.3451	6.25665	4.39917	1.63837	5.32791	2.39842	0.04705	0.155311
Kcnip1	1.74268	1.65928	5.32219	4.45782	1.70098	4.89001	2.18069	5e-05	0.000182911	3.79918	3.59095	5.90299	6.71188	3.69507	6.30743	1.55641	0.00225	0.00812745	6.93665	4.83571	13.0057	17.1343	5.88618	15.07	2.33366	5e-05	0.00047487
Eda2r	0.304495	0.242367	2.2269	1.87771	0.273431	2.05231	2.39691	5e-05	0.000182911	0.379357	0.267919	1.26179	0.800251	0.323638	1.03102	1.53442	0.0006	0.00253571	0.234407	0.171888	1.4602	2.14058	0.203148	1.80039	2.32755	5e-05	0.00047487
Rtn4r	2.91112	2.87333	8.70722	11.625	2.89222	10.1661	2.86882	5e-05	0.000182911	5.67763	5.96355	12.226	10.2535	5.82059	11.2398	1.79453	5e-05	0.000270138	10.1912	8.11817	26.2272	18.8664	9.15469	22.5468	2.31881	5e-05	0.00047487
Atp1b1	8.10744	6.27934	22.3929	17.5438	7.19339	19.9684	2.55918	5e-05	0.000182911	5.90709	6.05631	12.973	10.3887	5.9817	11.6808	1.8163	0.00565	0.0180192	10.4519	12.0824	27.7826	26.0969	11.2672	26.9398	2.27761	5e-05	0.00047487
Nrcam	8.21506	7.40539	60.4123	56.1408	7.81022	58.2766	6.72815	5e-05	0.000182911	20.5717	20.7592	44.0104	40.2199	20.6654	42.1151	1.99004	5e-05	0.000270138	21.8958	28.1827	56.9973	57.8206	25.0392	57.4089	2.24311	5e-05	0.00047487
Nyap2	0.191169	0.316913	1.8654	1.67736	0.254041	1.77138	2.20996	5e-05	0.000182911	0.808482	0.855229	2.25249	2.84177	0.831855	2.54713	1.93636	5e-05	0.000270138	1.21913	1.92249	3.8421	5.57121	1.57081	4.70665	2.21979	5e-05	0.00047487
B3galt2	0.544413	1.00461	2.73502	2.89237	0.774512	2.8137	2.14915	0.06665	0.114603	2.52845	3.10952	5.411	4.33082	2.81899	4.87091	1.5373	0.09975	0.19242	2.00946	2.59032	4.94499	7.4188	2.29989	6.18189	2.1764	0.0022	0.0128016
Nap1l3	2.83698	2.56223	7.59657	6.43019	2.69961	7.01338	2.16601	5e-05	0.000182911	2.57457	2.67077	4.51717	4.65556	2.62267	4.58636	1.54206	0.00325	0.011113	2.8096	2.86947	6.96305	7.30421	2.83954	7.13363	2.11839	5e-05	0.00047487
Cyp4x1	0.0673674	0.278579	1.44173	1.60693	0.172973	1.52433	2.15208	0.00115	0.0032125	0.228351	0.225225	1.36041	1.06315	0.226788	1.21178	1.8029	0.00115	0.00452504	0.235932	0.218079	1.35443	1.80654	0.227005	1.58048	2.10308	0.0006	0.00426827
Snhg11	0.286066	1.42949	1.28406	5.32894	0.857778	3.3065	2.31809	5e-05	0.000182911	0.100806	0.158799	1.19907	0.831059	0.129802	1.01506	1.78355	5e-05	0.000270138	0.0424294	0.125778	0.874936	1.66917	0.0841037	1.27205	2.09579	5e-05	0.00047487
Dpp6	5.23155	5.34139	17.1861	15.3797	5.28647	16.2829	2.74922	5e-05	0.000182911	3.64556	4.08421	7.52556	6.92921	3.86489	7.22738	1.69118	5e-05	0.000270138	6.56478	7.60999	15.4636	16.3266	7.08739	15.8951	2.08907	5e-05	0.00047487
Fam212b	0.249806	0.265026	11.1464	11.1398	0.257416	11.1431	9.65719	5e-05	0.000182911	0.659259	0.542167	1.6821	1.26856	0.600713	1.47533	1.54639	5e-05	0.000270138	0.572559	0.246108	2.07036	1.69972	0.409334	1.88504	2.0471	5e-05	0.00047487

## Sheet: 6
6-E11_up_E13_up_E15_down
Gene	E11.GFPneg.Repeat1	E11.GFPneg.Repeat2	E11.GFPpos.Repeat1	E11.GFPpos.Repeat2	Mean of E11.GFPpos	Mean of E11.GFPneg	Fold change	P-value	Adjusted p-value	E13.GFPneg.Repeat1	E13.GFPneg.Repeat2	E13.GFPpos.Repeat1	E13.GFPpos.Repeat2	Mean of E13.GFPpos	Mean of E13.GFPneg	Fold change	P-value	Adjusted p-value	E15.GFPneg.Repeat1	E15.GFPneg.Repeat2	E15.GFPpos.Repeat1	E15.GFPpos.Repeat2	Mean of E15.GFPpos	Mean of E15.GFPneg	Fold change	P-value	Adjusted p-value
Clmp	6.72507	7.13711	23.7383	27.722	6.93109	25.7301	3.3703	5e-05	0.000182911	13.7204	22.7481	35.0853	41.4611	18.2342	38.2732	2.04184	5e-05	0.000270138	43.3928	53.9356	48.1607	48.804	48.6642	48.4823	0.996338	0.9171	0.966665
Runx1t1	8.31584	10.0836	33.4878	32.4916	9.19972	32.9897	3.33242	5e-05	0.000182911	7.02882	13.91	31.618	32.9106	10.4694	32.2643	2.90026	5e-05	0.000270138	21.5001	16.1374	22.6678	14.8178	18.8188	18.7428	0.996168	0.64565	0.837197
Ipw	6.3194	18.448	34.3297	65.6367	12.3837	49.9832	3.80935	5e-05	0.000182911	21.1519	23.6859	71.7821	84.5407	22.4189	78.1614	3.38024	5e-05	0.000270138	21.2487	38.9835	27.9563	30.4432	30.1161	29.1998	0.970551	0.7253	0.881571
Klhl29	4.55754	4.07315	9.23291	10.2858	4.31534	9.75935	2.02421	5e-05	0.000182911	8.2475	9.87378	19.7563	19.1309	9.06064	19.4436	2.03204	5e-05	0.000270138	8.91496	11.0666	10.5217	8.75256	9.99078	9.63713	0.967823	0.9847	0.993945
Wbscr17	1.575	1.60364	6.93954	6.87156	1.58932	6.90555	3.05314	5e-05	0.000182911	9.79284	15.9807	34.0736	38.5964	12.8868	36.335	2.68853	5e-05	0.000270138	23.6592	22.1316	27.8335	15.583	22.8954	21.7082	0.950319	0.89365	0.958153
Ccser1	2.01713	2.29148	23.3527	22.4528	2.1543	22.9028	7.57782	5e-05	0.000182911	12.2716	14.9453	30.0071	28.8786	13.6084	29.4428	2.08392	5e-05	0.000270138	8.7423	8.49471	8.66209	7.53113	8.61851	8.09661	0.945741	0.93095	0.971469
A230070E04Rik	5.60475	6.58757	20.5478	18.303	6.09616	19.4254	2.87837	5e-05	0.000182911	4.17377	4.15997	12.4252	9.66969	4.16687	11.0474	2.33167	0.00075	0.00308855	9.3076	9.26545	8.55617	8.72597	9.28652	8.64107	0.937252	0.73375	0.886519
Nkain2	0.418334	0.495111	2.08426	2.07015	0.456722	2.07721	2.11242	5e-05	0.000182911	3.62836	4.38353	11.1755	12.3117	4.00594	11.7436	2.54569	5e-05	0.000270138	7.72293	10.513	8.78945	8.17379	9.11796	8.48162	0.937107	0.5527	0.778783
Myt1l	2.64841	3.66718	26.4886	29.3617	3.1578	27.9251	6.95685	5e-05	0.000182911	12.584	22.0825	35.2394	36.3484	17.3332	35.7939	2.00695	5e-05	0.000270138	39.2586	59.9242	45.5041	47.1782	49.5914	46.3411	0.935755	0.95655	0.983513
Bhlhe22	0.405406	0.46026	14.3095	15.4912	0.432833	14.9003	11.0971	5e-05	0.000182911	24.2549	26.7903	56.2551	53.7849	25.5226	55.02	2.11216	5e-05	0.000270138	50.0839	56.6173	49.3885	48.5638	53.3506	48.9761	0.919514	0.44405	0.699298
Hpca	0.639036	1.23799	4.20795	5.10109	0.938513	4.65452	2.91694	5e-05	0.000182911	11.2825	16.0363	37.6961	30.8764	13.6594	34.2863	2.40707	5e-05	0.000270138	39.8686	30.9757	29.0164	31.6651	35.4222	30.3407	0.860486	0.42235	0.679822
Jakmip1	0.492835	0.73116	2.96189	3.33543	0.611997	3.14866	2.57361	5e-05	0.000182911	5.26726	9.4167	17.9488	23.227	7.34198	20.5879	2.58786	5e-05	0.000270138	35.3047	42.2764	34.8768	29.2676	38.7906	32.0722	0.831157	0.22945	0.472548
Nefm	8.04609	10.1893	32.1805	28.0192	9.11769	30.0998	3.07381	5e-05	0.000182911	5.71756	6.81763	15.3364	13.1789	6.2676	14.2576	2.09941	5e-05	0.000270138	10.4655	15.0442	9.51979	10.0383	12.7548	9.77904	0.783654	0.16975	0.388858
Ntng2	0.831114	1.55594	12.4333	16.95	1.19353	14.6916	7.15362	5e-05	0.000182911	20.5157	30.9173	52.266	60.0034	25.7165	56.1347	2.13855	5e-05	0.000270138	53.4754	47.4087	41.5939	36.4701	50.4421	39.032	0.778196	0.3067	0.56523
Nefl	5.46497	5.4487	29.1532	20.6887	5.45683	24.921	4.0145	5e-05	0.000182911	1.74598	1.44554	8.22749	4.73783	1.59576	6.48266	2.88265	5e-05	0.000270138	4.7613	9.19843	4.06401	5.69789	6.97987	4.88095	0.736974	0.1026	0.275218

## Sheet: 7
7-E11_up_E13_up_E15_unchange
Gene	E11.GFPneg.Repeat1	E11.GFPneg.Repeat2	E11.GFPpos.Repeat1	E11.GFPpos.Repeat2	Mean of E11.GFPneg	Mean of E11.GFPpos	Fold change	P-value	Adjusted p-value	E13.GFPneg.Repeat1	E13.GFPneg.Repeat2	E13.GFPpos.Repeat1	E13.GFPpos.Repeat2	Mean of E13.GFPneg	Mean of E13.GFPpos	Fold change	P-value	Adjusted p-value	E15.GFPneg.Repeat1	E15.GFPneg.Repeat2	E15.GFPpos.Repeat1	E15.GFPpos.Repeat2	Mean of E15.GFPneg	Mean of E15.GFPpos	Fold change	P-value	Adjusted p-value
Cnr1	2.27962	2.1227	54.9438	56.4151	2.20116	55.6795	17.7059	5e-05	0.000182911	13.5092	21.1055	118.912	124.005	17.3073	121.459	6.68903	5e-05	0.000270138	33.157	38.3751	57.0342	55.6717	35.766	56.3529	1.55994	0.0016	0.00983518
Mef2c	1.76412	1.35928	7.16744	6.16917	1.5617	6.66831	2.99344	5e-05	0.000182911	4.22709	6.5421	27.6716	25.817	5.3846	26.7443	4.34551	5e-05	0.000270138	22.257	42.7895	52.6068	67.7229	32.5232	60.1649	1.82455	5e-05	0.00047487
Elmod1	1.26774	1.69842	12.3528	13.6676	1.48308	13.0102	5.64227	5e-05	0.000182911	5.28635	7.12541	27.9326	23.4899	6.20588	25.7112	3.70687	5e-05	0.000270138	21.5234	31.4193	34.2744	49.8836	26.4714	42.079	1.56814	0.005	0.0254286
Shank1	3.33091	5.22574	10.589	14.4181	4.27832	12.5036	2.5583	5e-05	0.000182911	3.95977	8.12796	21.8462	27.4069	6.04387	24.6266	3.63814	5e-05	0.000270138	24.6433	24.3645	59.6714	40.2209	24.5039	49.9462	1.99758	0.0001	0.00088331
Shisa6	0.383179	0.420196	5.38375	6.19644	0.401687	5.79009	4.84423	5e-05	0.000182911	1.41106	2.66944	9.71143	10.077	2.04025	9.89422	3.58333	5e-05	0.000270138	2.11383	2.63331	3.92306	2.87496	2.37357	3.39901	1.30396	0.0139	0.0591376
Dact1	8.67584	8.71415	20.4217	17.2678	8.695	18.8448	2.04691	5e-05	0.000182911	14.729	24.7194	63.8819	82.301	19.7242	73.0914	3.57512	5e-05	0.000270138	36.7919	28.8213	34.653	35.5942	32.8066	35.1236	1.06854	0.86425	0.946415
Nav3	1.03956	1.38406	4.95629	5.34901	1.21181	5.15265	2.78173	5e-05	0.000182911	1.94897	4.95056	12.254	17.1807	3.44977	14.7173	3.53218	5e-05	0.000270138	9.57328	14.0196	16.208	18.7928	11.7964	17.5004	1.44575	0.00575	0.0284379
Dcc	13.2943	13.2649	117.588	114.968	13.2796	116.278	8.21298	5e-05	0.000182911	24.8099	28.8115	94.8236	98.0368	26.8107	96.4302	3.50334	5e-05	0.000270138	23.6195	21.4699	47.578	34.3447	22.5447	40.9614	1.7822	5e-05	0.00047487
Trim67	2.51737	3.06823	11.5734	12.2029	2.7928	11.8881	3.39806	5e-05	0.000182911	4.17746	11.321	22.6167	36.3017	7.74923	29.4592	3.48136	5e-05	0.000270138	26.0023	49.6436	54.5299	57.8871	37.8229	56.2085	1.47357	0.0157	0.0652292
Gabrb3	4.06841	3.36415	19.145	15.1804	3.71628	17.1627	3.85106	5e-05	0.000182911	5.55058	8.22699	27.2169	24.8586	6.88879	26.0377	3.42737	5e-05	0.000270138	14.8919	22.3285	29.9112	35.6111	18.6102	32.7612	1.72161	5e-05	0.00047487
Jph4	2.21219	2.86754	18.0608	22.5302	2.53986	20.2955	6.01591	5e-05	0.000182911	14.0922	23.5847	62.9407	69.7709	18.8385	66.3558	3.39521	5e-05	0.000270138	68.824	64.2851	125.804	85.6097	66.5546	105.707	1.57957	0.00815	0.038148
Ptpro	4.71892	5.07445	11.4522	12.0035	4.89668	11.7279	2.15848	5e-05	0.000182911	9.05453	13.0332	40.6402	37.7767	11.0439	39.2084	3.3385	5e-05	0.000270138	19.2451	34.2445	40.7921	43.9591	26.7448	42.3756	1.56338	0.00125	0.00795994
Agap2	5.16868	5.53445	20.4313	22.653	5.35156	21.5421	3.54907	5e-05	0.000182911	6.65518	10.7364	28.9927	32.4971	8.69579	30.7449	3.27409	5e-05	0.000270138	33.1671	35.6589	66.8719	53.6782	34.413	60.2751	1.7303	0.00065	0.00454537
Ank3	6.32561	5.77829	53.902	56.4713	6.05195	55.1867	7.96753	5e-05	0.000182911	10.4631	14.9736	39.2595	47.1444	12.7183	43.2019	3.2221	5e-05	0.000270138	33.8472	36.5249	66.1346	63.8942	35.1861	65.0144	1.82431	0.00045	0.00333512
Ppp1r16b	0.445052	0.464128	1.88646	2.39231	0.45459	2.13938	2.15826	5e-05	0.000182911	1.55556	3.63889	8.95698	12.0963	2.59722	10.5266	3.20431	5e-05	0.000270138	9.92286	12.6149	19.2527	16.7157	11.2689	17.9842	1.54735	0.0012	0.00768373
2900079G21Rik	0.0541863	0.169625	5.42242	4.26381	0.111906	4.84312	5.25505	0.0059	0.0137611	1.74998	3.02103	10.5013	8.68678	2.38551	9.59404	3.12923	0.0001	0.000510199	9.68829	7.4004	21.5624	12.928	8.54434	17.2452	1.91162	0.13225	0.327289
Sv2a	5.74314	5.61094	29.0506	24.5535	5.67704	26.8021	4.16383	5e-05	0.000182911	11.4153	17.8335	44.1676	49.4481	14.6244	46.8079	3.05982	5e-05	0.000270138	30.6254	35.9456	67.5695	63.8101	33.2855	65.6898	1.94513	0.0001	0.00088331
St8sia3	1.96946	1.95197	8.83874	8.23262	1.96071	8.53568	3.22074	5e-05	0.000182911	2.16648	4.48784	11.3962	12.6797	3.32716	12.038	3.01305	5e-05	0.000270138	9.69306	10.7202	17.3166	16.7444	10.2066	17.0305	1.60891	5e-05	0.00047487
Necab3	0.416382	0.758019	7.7989	10.6304	0.587201	9.21465	6.43564	5e-05	0.000182911	7.73555	9.35185	28.2649	27.1607	8.5437	27.7128	3.00856	5e-05	0.000270138	10.3645	5.354	15.9336	10.7068	7.85925	13.3202	1.61641	0.0053	0.0265938
Cnih2	30.734	28.0535	111.481	92.8894	29.3938	102.185	3.39495	5e-05	0.000182911	45.8735	48.9128	157.053	130.481	47.3931	143.767	2.99148	5e-05	0.000270138	140.192	108.412	288.664	191.849	124.302	240.256	1.9254	0.00015	0.00126873
Cacna1b	1.98739	3.31527	11.1031	16.7554	2.65133	13.9292	4.08872	5e-05	0.000182911	3.2631	6.31853	14.1733	18.2168	4.79082	16.195	2.96937	5e-05	0.000270138	9.91604	17.1709	23.2394	31.7259	13.5435	27.4826	1.95845	5e-05	0.00047487
Myo16	1.43262	1.18771	5.45322	5.36079	1.31017	5.407	2.7734	5e-05	0.000182911	1.08665	1.7286	5.69119	6.31745	1.40762	6.00432	2.90922	5e-05	0.000270138	4.03706	4.5106	9.31286	8.56706	4.27383	8.93996	1.88477	5e-05	0.00047487
Bsn	2.67318	2.92527	9.96089	12.8684	2.79922	11.4146	3.26768	5e-05	0.000182911	2.79277	4.60172	10.3651	14.9566	3.69725	12.6608	2.90827	5e-05	0.000270138	8.66431	12.2872	19.0015	17.1812	10.4758	18.0913	1.66362	0.00095	0.00629141
1810041L15Rik	1.84224	2.01021	11.4816	17.1895	1.92623	14.3355	5.24073	5e-05	0.000182911	3.29581	3.67851	14.3839	9.66375	3.48716	12.0238	2.90247	5e-05	0.000270138	3.19464	2.47381	8.19785	3.7757	2.83422	5.98677	1.82221	5e-05	0.00047487
Snap91	4.27536	4.44287	19.2559	17.5048	4.35912	18.3803	3.61633	5e-05	0.000182911	10.1192	14.6787	38.0817	37.598	12.3989	37.8398	2.89872	5e-05	0.000270138	25.0265	31.2021	52.1732	56.1612	28.1143	54.1672	1.89485	5e-05	0.00047487
Phactr1	4.59294	4.31638	16.3446	15.0368	4.45466	15.6907	3.0599	5e-05	0.000182911	8.0139	12.8873	28.2415	36.1171	10.4506	32.1793	2.8976	5e-05	0.000270138	26.5451	27.2405	57.5745	46.4829	26.8928	52.0287	1.90116	5e-05	0.00047487
Vstm2l	2.83299	2.27872	6.37517	6.05115	2.55586	6.21316	2.02853	5e-05	0.000182911	2.01211	1.46374	7.15292	6.58947	1.73792	6.8712	2.87488	5e-05	0.000270138	3.82757	2.95389	7.57856	7.63913	3.39073	7.60884	1.96069	0.0005	0.00365054
Tmem150c	0.965293	1.10922	3.7706	4.52027	1.03726	4.14543	2.52567	5e-05	0.000182911	2.59549	3.8713	11.732	10.6009	3.23339	11.1664	2.87392	5e-05	0.000270138	6.51079	8.53495	18.0218	12.5313	7.52287	15.2766	1.90975	5e-05	0.00047487
Tubb4a	40.7633	40.6963	146.334	138.252	40.7298	142.293	3.43383	5e-05	0.000182911	37.6718	47.3996	116.951	128.303	42.5357	122.627	2.83967	5e-05	0.000270138	107.611	150.338	242.809	216.955	128.975	229.882	1.77636	0.0002	0.00162795
Slc1a2	2.1997	3.20674	15.3016	18.9209	2.70322	17.1112	4.89068	5e-05	0.000182911	2.5897	2.98261	11.752	7.69245	2.78615	9.72222	2.83196	5e-05	0.000270138	4.08759	3.45119	7.99411	5.5851	3.76939	6.7896	1.63325	0.0105	0.0473409
Sobp	5.91007	5.88951	17.082	17.2192	5.89979	17.1506	2.6306	5e-05	0.000182911	5.18195	8.34849	19.4276	22.4348	6.76522	20.9312	2.82429	5e-05	0.000270138	33.7416	32.8782	60.3501	39.7567	33.3099	50.0534	1.48801	0.0177	0.0718306
Zim3	2.12314	2.3002	8.99927	7.47342	2.21167	8.23635	2.87587	5e-05	0.000182911	2.18601	3.76206	9.52354	10.9098	2.97404	10.2167	2.82249	5e-05	0.000270138	4.49743	6.50008	10.9551	12.5307	5.49876	11.7429	1.96082	0.00355	0.0190413
Chgb	2.78001	3.90118	22.3123	21.0111	3.34059	21.6617	5.22087	5e-05	0.000182911	7.31347	9.77033	25.2918	26.2531	8.5419	25.7724	2.80578	5e-05	0.000270138	14.4259	18.7548	29.7657	31.3683	16.5904	30.567	1.79456	0.0001	0.00088331
Prkar1b	4.1116	4.18402	18.5425	16.1652	4.14781	17.3539	3.56537	5e-05	0.000182911	8.92683	11.7915	33.401	28.2246	10.3592	30.8128	2.80063	5e-05	0.000270138	37.5177	64.0177	60.1337	66.7518	50.7677	63.4427	1.24484	0.11945	0.305634
Sult4a1	5.23399	5.20078	21.9685	21.6063	5.21739	21.7874	3.66511	5e-05	0.000182911	14.3698	16.9854	48.7056	42.4233	15.6776	45.5645	2.79204	5e-05	0.000270138	28.8536	27.2109	54.9704	50.4133	28.0323	52.6919	1.84939	5e-05	0.00047487
Erc2	3.9251	3.65998	15.572	14.6768	3.79254	15.1244	3.36448	5e-05	0.000182911	6.91074	9.72718	24.0283	25.744	8.31896	24.8862	2.77779	5e-05	0.000270138	14.8325	18.9772	29.5301	37.9607	16.9048	33.7454	1.94056	5e-05	0.00047487
Rab3c	2.63231	3.21331	20.5756	19.0695	2.92281	19.8225	5.30807	5e-05	0.000182911	7.65946	11.973	27.7955	29.9889	9.81623	28.8922	2.76364	5e-05	0.000270138	25.6968	28.5201	46.1162	42.6429	27.1085	44.3796	1.61445	0.0004	0.00299589
Trim9	1.96001	1.84144	10.0153	8.50123	1.90072	9.25826	3.53645	0.0003	0.000960448	4.01069	5.2082	13.9895	14.989	4.60945	14.4893	2.76128	0.0015	0.00572984	11.4779	12.6202	18.1941	13.1179	12.049	15.656	1.27641	0.21445	0.451968
Actl6b	6.71747	7.90969	50.5978	49.5042	7.31358	50.051	6.14068	5e-05	0.000182911	22.0677	28.0346	72.1964	68.562	25.0511	70.3792	2.73996	5e-05	0.000270138	56.6052	62.8644	124.256	94.0047	59.7348	109.13	1.8133	0.00025	0.00198552
Shisa7	3.17796	3.50851	21.804	22.7138	3.34323	22.2589	5.3552	5e-05	0.000182911	3.77582	5.62048	12.899	16.2796	4.69815	14.5893	2.73585	5e-05	0.000270138	9.10978	12.1186	19.9449	19.771	10.6142	19.8579	1.7959	5e-05	0.00047487
Unc13a	2.73385	4.24008	14.4095	19.5756	3.48697	16.9926	4.00996	5e-05	0.000182911	5.38418	9.48654	20.6711	23.4354	7.43536	22.0532	2.73293	5e-05	0.000270138	17.2167	19.3417	34.8418	30.1495	18.2792	32.4956	1.7374	0.0006	0.00426827
Nbea	11.9409	10.9423	39.379	38.08	11.4416	38.7295	3.19328	5e-05	0.000182911	23.8454	35.2	71.822	92.6972	29.5227	82.2596	2.72779	5e-05	0.000270138	47.4412	71.9135	77.1325	75.6642	59.6773	76.3983	1.27557	0.072	0.214821
Rtn1	59.288	59.6978	408.685	337.282	59.4929	372.983	6.18227	5e-05	0.000182911	193.509	228.729	583.841	559.437	211.119	571.639	2.69961	5e-05	0.000270138	495.481	452.733	953.393	765.211	474.107	859.302	1.81075	0.00335	0.0181518
Dscam	0.89688	0.856468	5.67576	6.70306	0.876674	6.18941	3.83093	5e-05	0.000182911	4.83292	9.66849	17.7406	24.7125	7.2507	21.2265	2.6939	5e-05	0.000270138	12.26	16.8642	18.9245	19.1123	14.5621	19.0184	1.28636	0.0767	0.224177
Syt1	7.23549	7.365	25.0181	21.8785	7.30025	23.4483	2.94549	5e-05	0.000182911	7.14333	10.7225	26.4758	24.8692	8.93291	25.6725	2.68526	5e-05	0.000270138	19.3354	25.9566	29.2625	36.3907	22.646	32.8266	1.43054	0.0112	0.0497756
St18	7.04852	10.393	40.156	40.6823	8.72076	40.4192	4.2609	5e-05	0.000182911	7.59776	7.06624	22.3528	20.3372	7.332	21.345	2.68183	5e-05	0.000270138	3.37647	1.98066	7.37517	3.12644	2.67856	5.2508	1.69925	5e-05	0.00047487
Tes	6.2566	5.32998	24.0276	19.8074	5.79329	21.9175	3.37355	5e-05	0.000182911	6.17619	6.02157	20.6462	15.1456	6.09888	17.8959	2.66181	5e-05	0.000270138	6.37173	7.24372	12.8828	12.4352	6.80772	12.659	1.74942	0.0006	0.00426827
Cacna1h	4.10894	5.17827	19.1378	23.3653	4.6436	21.2516	3.94279	5e-05	0.000182911	5.51785	8.40335	18.7761	21.2472	6.9606	20.0116	2.63946	5e-05	0.000270138	12.8639	14.7726	27.551	22.491	13.8183	25.021	1.75601	0.0002	0.00162795
Adcy5	2.00867	1.67267	6.30318	7.56577	1.84067	6.93447	2.79317	5e-05	0.000182911	2.09042	3.03079	8.38308	8.37948	2.5606	8.38128	2.63474	5e-05	0.000270138	7.37188	9.2216	15.8536	14.5401	8.29674	15.1968	1.74221	0.0004	0.00299589
Reep1	18.7657	14.6502	57.0461	48.8613	16.708	52.9537	3.04686	5e-05	0.000182911	26.7878	35.1331	84.5241	81.7353	30.9605	83.1297	2.63231	5e-05	0.000270138	50.6634	64.7498	100.949	108.015	57.7066	104.482	1.79677	0.0004	0.00299589
Nyap1	12.1376	16.0437	56.6424	61.9537	14.0907	59.2981	3.99572	5e-05	0.000182911	25.4437	36.611	78.9622	87.6249	31.0273	83.2935	2.63192	5e-05	0.000270138	80.9817	69.3975	170.466	118.31	75.1896	144.388	1.90824	0.00015	0.00126873
Slc8a2	5.57085	5.65109	26.9984	27.1431	5.61097	27.0708	4.24609	5e-05	0.000182911	10.9426	17.3117	31.8929	45.6395	14.1272	38.7662	2.6288	5e-05	0.000270138	26.3262	28.0676	53.5046	36.9748	27.1969	45.2397	1.63989	0.0013	0.0082454
L1cam	7.79072	8.85504	67.0444	76.3159	8.32288	71.6801	7.79589	5e-05	0.000182911	27.2322	42.9403	91.2266	95.7854	35.0862	93.506	2.61889	5e-05	0.000270138	61.3851	70.7476	126.717	115.993	66.0663	121.355	1.82439	0.00025	0.00198552
Gabbr1	13.104	19.4346	56.1143	55.1495	16.2693	55.6319	3.27934	5e-05	0.000182911	25.7813	35.9061	81.3433	82.917	30.8437	82.1302	2.61057	5e-05	0.000270138	65.0555	72.1136	124.251	120.919	68.5845	122.585	1.77604	0.00055	0.00397465
Syt7	6.57192	4.97099	16.4332	16.9683	5.77145	16.7007	2.61402	5e-05	0.000182911	5.38775	7.23692	18.0179	18.0144	6.31234	18.0161	2.60056	5e-05	0.000270138	10.1725	11.0581	20.611	19.3366	10.6153	19.9738	1.8057	5e-05	0.00047487
Nxph4	1.57416	1.37744	114.441	104.296	1.4758	109.368	44.5789	5e-05	0.000182911	18.4397	24.6822	58.1152	56.9679	21.5609	57.5416	2.59482	5e-05	0.000270138	40.0381	16.6684	59.4979	25.9887	28.3532	42.7433	1.49024	0.0188	0.0755019
Tmem178b	3.74057	4.11458	23.2136	23.9849	3.92758	23.5993	4.99216	5e-05	0.000182911	7.27637	9.93656	20.9103	26.7194	8.60647	23.8148	2.58314	5e-05	0.000270138	8.19338	13.7101	17.2698	19.3118	10.9517	18.2908	1.61406	0.00145	0.0090705
Stxbp1	11.7861	12.0886	68.5472	65.2965	11.9374	66.9219	5.25006	5e-05	0.000182911	31.0591	44.9407	94.5466	104.538	37.9999	99.5423	2.57801	5e-05	0.000270138	78.4243	90.978	141.596	134.665	84.7011	138.131	1.62344	0.0036	0.0192448
B4galnt1	2.3196	2.89237	15.4333	17.4548	2.60598	16.4441	4.83753	5e-05	0.000182911	6.80853	9.6831	23.7191	21.903	8.24582	22.8111	2.57533	5e-05	0.000270138	22.7264	26.7136	42.0525	35.009	24.72	38.5307	1.53697	0.0051	0.0257932
Adam19	3.25978	3.12481	7.82503	8.68621	3.1923	8.25562	2.20777	5e-05	0.000182911	2.4306	4.23725	9.47757	10.7788	3.33392	10.1282	2.56769	5e-05	0.000270138	5.148	5.72819	9.86655	8.27145	5.43809	9.069	1.56397	0.0012	0.00768373
Olfm2	6.69805	6.7366	25.0451	23.0066	6.71732	24.0258	3.24281	5e-05	0.000182911	14.0046	18.3581	44.1984	41.9894	16.1813	43.0939	2.56638	5e-05	0.000270138	46.2072	54.8355	85.0918	79.2248	50.5213	82.1583	1.61406	0.00135	0.00853283
Bach2	9.34852	9.63904	25.0003	23.4853	9.49378	24.2428	2.4055	5e-05	0.000182911	14.1652	16.8508	36.9013	45.6383	15.508	41.2698	2.56056	5e-05	0.000270138	14.6189	13.5224	33.1107	23.1813	14.0707	28.146	1.93396	5e-05	0.00047487
Dusp4	13.7439	13.3972	191.058	196.07	13.5706	193.564	13.3532	5e-05	0.000182911	40.6781	41.628	122.278	91.2767	41.1531	106.777	2.55681	5e-05	0.000270138	46.8885	44.1203	64.4853	54.7023	45.5044	59.5938	1.30297	0.11715	0.301503
Tanc2	3.76541	3.36638	13.7597	13.9723	3.56589	13.866	3.25588	5e-05	0.000182911	4.13463	5.74671	13.0911	15.2068	4.94067	14.1489	2.55004	5e-05	0.000270138	7.79589	8.71549	15.2471	14.2022	8.25569	14.7247	1.69892	5e-05	0.00047487
Khdrbs2	4.37919	6.22421	11.5909	13.2859	5.3017	12.4384	2.1325	5e-05	0.000182911	13.8072	14.1	40.4205	33.788	13.9536	37.1043	2.54817	5e-05	0.000270138	27.7572	23.6668	40.9824	38.5876	25.712	39.785	1.52684	0.01355	0.0579773
Hecw1	2.2723	2.18287	18.2364	18.7447	2.22758	18.4905	6.03874	5e-05	0.000182911	9.59411	12.8018	29.6192	30.4133	11.198	30.0162	2.54274	5e-05	0.000270138	23.4309	24.9504	40.5255	41.1784	24.1907	40.852	1.66141	0.0006	0.00426827
Sez6l2	4.64314	4.44485	48.04	46.9299	4.54399	47.4849	8.74549	5e-05	0.000182911	12.9081	20.5863	42.192	45.7913	16.7472	43.9916	2.53514	5e-05	0.000270138	43.5312	49.2269	87.1041	85.2266	46.379	86.1654	1.83974	0.00015	0.00126873
Sema6b	1.39776	1.51625	8.37175	8.20889	1.45701	8.29032	3.78116	5e-05	0.000182911	3.31117	5.34848	12.7039	12.2981	4.32982	12.501	2.5331	5e-05	0.000270138	15.7018	16.1918	29.3332	22.7641	15.9468	26.0486	1.59609	0.0037	0.0197132
Lhx9	1.85412	2.29868	71.3401	74.9486	2.0764	73.1444	24.101	5e-05	0.000182911	4.81241	2.72499	14.5375	7.591	3.7687	11.0642	2.52988	5e-05	0.000270138	2.84512	0.834611	4.64469	1.94594	1.83987	3.29531	1.51251	0.0341	0.121697
Rbfox1	1.22598	1.86956	5.26712	4.78536	1.54777	5.02624	2.3653	5e-05	0.000182911	6.56922	10.986	21.7727	25.5415	8.77761	23.6571	2.52179	5e-05	0.000270138	28.72	32.3343	51.8268	45.8232	30.5271	48.825	1.58038	0.00065	0.00454537
Rph3a	1.15555	1.3464	7.09523	8.47	1.25097	7.78261	3.90169	5e-05	0.000182911	1.47115	3.0283	5.84191	8.49686	2.24973	7.16939	2.51387	5e-05	0.000270138	10.9472	12.3077	14.9262	10.4619	11.6274	12.6941	1.08447	0.4525	0.7048
Rtn4rl2	1.33862	2.14339	18.4025	23.7407	1.741	21.0716	8.05237	5e-05	0.000182911	12.9824	13.922	33.62	36.8112	13.4522	35.2156	2.50589	5e-05	0.000270138	25.6233	18.2673	35.7481	20.4346	21.9453	28.0913	1.26786	0.1528	0.360303
Syp	10.3705	12.0525	69.951	68.7375	11.2115	69.3443	5.76049	5e-05	0.000182911	32.2546	38.3633	96.4247	83.3937	35.309	89.9092	2.50377	5e-05	0.000270138	56.574	56.4881	118.33	105.758	56.5311	112.044	1.96492	5e-05	0.00047487
Ppfia2	1.357	1.23874	7.3633	7.66621	1.29787	7.51476	3.7055	5e-05	0.000182911	4.93916	5.81836	15.8747	13.9118	5.37876	14.8933	2.49159	5e-05	0.000270138	10.9743	20.8746	16.5752	19.3849	15.9245	17.98	1.12146	0.13235	0.32741
Nmnat2	6.14767	6.50061	25.6675	20.893	6.32414	23.2802	3.3151	5e-05	0.000182911	11.9051	15.4083	36.4939	34.3335	13.6567	35.4137	2.48444	5e-05	0.000270138	27.3869	30.1669	43.0559	37.6823	28.7769	40.3691	1.3893	0.0178	0.0721446
Adcyap1	0.283872	0.097913	5.97732	5.32213	0.190892	5.64973	5.58382	5e-05	0.000182911	1.02157	0.925095	4.35459	3.4486	0.973333	3.90159	2.48392	5e-05	0.000270138	0.785445	0.875811	1.73602	3.30158	0.830628	2.5188	1.92218	0.0007	0.00482883
Map1b	166.222	158.039	530.33	536.934	162.131	533.632	3.27733	0.00045	0.00138205	131.511	159.272	331.717	393.422	145.392	362.57	2.48354	0.0006	0.00253571	235.6	303.219	436.558	455.322	269.409	445.94	1.65283	0.09825	0.267716
Sez6l	5.19859	5.0965	16.409	20.3186	5.14755	18.3638	3.14984	5e-05	0.000182911	15.236	22.3045	44.8797	51.2197	18.7703	48.0497	2.48099	5e-05	0.000270138	25.9543	23.8295	48.5909	35.8004	24.8919	42.1957	1.66831	0.00075	0.00512661
Celf5	9.31459	14.2569	46.3633	53.3295	11.7857	49.8464	3.9768	5e-05	0.000182911	14.4877	20.6774	43.7935	46.226	17.5826	45.0097	2.47597	5e-05	0.000270138	49.1783	45.2077	81.3335	58.6366	47.193	69.9851	1.47293	0.0199	0.0791223
Stmn3	70.1233	74.4095	282.984	239.429	72.2664	261.207	3.57881	5e-05	0.000182911	146.725	144.989	414.313	307.267	145.857	360.79	2.46355	5e-05	0.000270138	282.009	299.2	494.68	448.372	290.604	471.526	1.62043	0.0022	0.0128016
Ppp1r14a	1.17064	1.59951	38.3762	35.8951	1.38508	37.1356	15.9893	5e-05	0.000182911	20.874	16.6309	52.6164	41.6813	18.7524	47.1489	2.43761	5e-05	0.000270138	17.1649	7.30364	17.2797	10.1466	12.2343	13.7132	1.11175	0.44655	0.700756
2410066E13Rik	5.82685	5.48161	24.7505	21.8265	5.65423	23.2885	3.65008	5e-05	0.000182911	24.6307	30.9468	66.2898	71.891	27.7888	69.0904	2.43465	5e-05	0.000270138	75.3057	80.4125	125.88	125.165	77.8591	125.522	1.60441	0.00285	0.0158672
Pde4a	2.34228	2.44603	6.9023	7.01782	2.39416	6.96006	2.34523	5e-05	0.000182911	2.23049	3.52595	7.69728	9.13867	2.87822	8.41798	2.42843	5e-05	0.000270138	5.10411	5.26293	11.4985	7.82575	5.18352	9.66212	1.72428	0.00035	0.00267481
Tmem179	1.13406	1.4854	5.18786	4.50851	1.30973	4.84818	2.53198	5e-05	0.000182911	3.54342	5.22905	12.4567	11.6939	4.38624	12.0753	2.42754	5e-05	0.000270138	7.73531	6.26164	14.2361	13.6679	6.99848	13.952	1.86936	0.00015	0.00126873
Usp29	1.42964	1.60495	5.5211	4.94178	1.5173	5.23144	2.47545	5e-05	0.000182911	1.57803	2.92494	6.27454	7.41713	2.25149	6.84584	2.413	5e-05	0.000270138	4.04817	4.7753	8.36358	8.29006	4.41174	8.32682	1.72344	0.0007	0.00482883
Pcdh9	3.1509	3.09885	15.8501	16.7869	3.12487	16.3185	4.19855	5e-05	0.000182911	7.28301	8.3309	21.6947	18.7192	7.80696	20.2069	2.40798	5e-05	0.000270138	7.64949	10.9305	14.7518	12.508	9.28999	13.6299	1.42176	0.0007	0.00482883
Fam5b	2.07411	3.06535	25.0633	23.875	2.56973	24.4691	7.13476	5e-05	0.000182911	5.80973	8.34905	17.7515	18.9013	7.07939	18.3264	2.39206	5e-05	0.000270138	17.2047	16.8702	39.3751	25.9515	17.0374	32.6633	1.8663	5e-05	0.00047487
Asic1	4.24875	4.13711	21.6203	24.9846	4.19293	23.3025	4.67991	5e-05	0.000182911	12.2557	17.4325	34.5384	39.2045	14.8441	36.8715	2.39026	5e-05	0.000270138	22.5753	21.2202	33.884	27.6101	21.8977	30.7471	1.38647	0.02515	0.0954443
Kcnj3	0.392487	0.29973	2.65597	4.76768	0.346108	3.71183	3.50033	5e-05	0.000182911	2.96699	4.06422	10.3733	9.16753	3.5156	9.77041	2.38515	5e-05	0.000270138	5.06135	6.09176	9.53689	9.96179	5.57655	9.74934	1.63449	0.00435	0.0225088
Tmem169	3.70552	3.69452	13.1728	10.5658	3.70002	11.8693	2.73814	5e-05	0.000182911	3.29579	5.03495	10.431	12.183	4.16537	11.307	2.3826	5e-05	0.000270138	7.05106	6.5766	12.8001	11.8321	6.81383	12.3161	1.70417	0.0007	0.00482883
Rab3d	1.93628	1.80766	8.60361	8.05035	1.87197	8.32698	3.24759	5e-05	0.000182911	9.21697	11.8328	26.4325	26.4102	10.5249	26.4214	2.37932	5e-05	0.000270138	18.552	18.016	25.7846	22.1008	18.284	23.9427	1.29344	0.06955	0.209669
Plk2	10.8656	8.74278	37.6555	25.9706	9.80419	31.8131	3.03707	5e-05	0.000182911	20.4792	35.4666	60.5957	74.712	27.9729	67.6539	2.36959	5e-05	0.000270138	46.3653	61.4712	97.8994	111.116	53.9183	104.508	1.92118	5e-05	0.00047487
Fblim1	2.89612	2.80558	7.37415	6.77621	2.85085	7.07518	2.09699	5e-05	0.000182911	0.187494	0.346783	2.21999	1.78146	0.267139	2.00073	2.36811	5e-05	0.000270138	1.59109	3.38175	5.26776	4.92999	2.48642	5.09887	1.74932	0.00065	0.00454537
Syn1	8.36037	8.32135	24.1647	23.6818	8.34086	23.9232	2.6682	5e-05	0.000182911	8.88512	13.6349	25.7158	30.3008	11.26	28.0083	2.36609	5e-05	0.000270138	31.4288	35.2648	60.8828	54.8182	33.3468	57.8505	1.71342	0.0036	0.0192448
Atp8a2	2.33346	1.75197	11.6875	10.3907	2.04271	11.0391	3.9567	5e-05	0.000182911	3.32673	5.67209	10.5637	13.421	4.49941	11.9924	2.3625	5e-05	0.000270138	6.96938	12.6539	15.6895	19.017	9.81164	17.3532	1.69755	0.00035	0.00267481
Dlg4	21.7557	24.6367	75.4237	73.9044	23.1962	74.6641	3.1271	5e-05	0.000182911	37.2348	44.4595	95.809	99.8395	40.8471	97.8243	2.36155	5e-05	0.000270138	93.219	90.2166	175.788	140.297	91.7178	158.042	1.71534	0.0008	0.00541901
Ndrg4	5.72624	6.1064	42.2434	41.9582	5.91632	42.1008	6.23175	5e-05	0.000182911	12.0036	17.0892	37.4339	33.9712	14.5464	35.7026	2.36084	5e-05	0.000270138	28.2739	39.2159	54.975	69.2219	33.7449	62.0984	1.81605	0.0001	0.00088331
Kcnq2	6.37631	8.69776	28.1434	35.7876	7.53704	31.9655	3.86147	5e-05	0.000182911	10.8631	16.5568	31.0673	36.3284	13.7099	33.6979	2.3588	5e-05	0.000270138	20.4039	30.6517	37.9393	41.7408	25.5278	39.84	1.53952	0.0056	0.0278038
Sfxn3	4.83476	5.32824	21.651	21.6948	5.0815	21.6729	3.72818	5e-05	0.000182911	11.2101	14.6251	32.3613	31.279	12.9176	31.8202	2.35818	5e-05	0.000270138	24.4756	26.2988	37.6219	35.8254	25.3872	36.7236	1.42962	0.01565	0.0650638
Ppm1e	6.25011	7.10419	14.5969	15.0854	6.67715	14.8412	2.06342	5e-05	0.000182911	9.50047	12.3779	25.1872	29.0812	10.9392	27.1342	2.35646	5e-05	0.000270138	19.9428	21.2014	33.1052	34.5776	20.5721	33.8414	1.61511	0.00085	0.00571521
Spns2	1.73948	2.09868	5.34124	6.2183	1.91908	5.77977	2.32257	5e-05	0.000182911	2.04627	3.48669	7.87337	7.85057	2.76648	7.86197	2.35285	5e-05	0.000270138	5.27075	8.54727	7.98351	10.6131	6.90901	9.2983	1.3021	0.05425	0.17338
Syt16	1.25326	0.860065	4.07545	4.17911	1.05666	4.12728	2.49301	5e-05	0.000182911	4.33385	5.64766	13.6731	12.4621	4.99076	13.0676	2.34822	5e-05	0.000270138	12.3864	17.9966	23.6833	27.844	15.1915	25.7636	1.65294	0.0015	0.00933748
2900011O08Rik	11.9544	12.584	43.1273	37.6991	12.2692	40.4132	3.121	5e-05	0.000182911	22.2819	24.5391	55.7639	56.8756	23.4105	56.3197	2.34816	5e-05	0.000270138	37.8332	46.785	84.8219	80.9329	42.3091	82.8774	1.93672	5e-05	0.00047487
Fbll1	0.990877	1.32809	6.72283	5.79898	1.15948	6.26091	3.36233	5e-05	0.000182911	4.63288	3.88416	12.533	10.0032	4.25852	11.2681	2.33299	5e-05	0.000270138	13.9128	10.6795	20.3899	17.3972	12.2962	18.8936	1.49619	0.01275	0.0552211
Gprin1	15.467	14.2645	67.0644	61.637	14.8658	64.3507	4.11898	5e-05	0.000182911	20.4853	29.9738	59.3444	60.7152	25.2295	60.0298	2.32676	5e-05	0.000270138	43.4978	57.1565	69.6487	74.5577	50.3272	72.1032	1.42426	0.0268	0.100421
Orai2	3.80538	3.15342	11.3938	10.9147	3.4794	11.1542	2.71337	5e-05	0.000182911	4.83431	6.81332	14.2114	15.5035	5.82381	14.8575	2.32384	5e-05	0.000270138	15.3922	18.6176	31.3595	37.5262	17.0049	34.4428	1.96851	5e-05	0.00047487
Aplp1	35.7527	36.8836	189.584	170.149	36.3182	179.867	4.84661	5e-05	0.000182911	86.6281	115.547	230.449	240.538	101.088	235.494	2.31658	5e-05	0.000270138	253.585	305.564	429.158	437.544	279.575	433.351	1.54808	0.01605	0.0664452
Nab1	3.35935	3.23471	9.08502	8.9007	3.29703	8.99286	2.32553	5e-05	0.000182911	6.21986	7.4373	17.02	16.9455	6.82858	16.9827	2.29706	5e-05	0.000270138	6.70406	6.7188	12.9256	14.7966	6.71143	13.8611	1.92715	5e-05	0.00047487
Ids	12.858	10.6579	36.0687	33.7019	11.7579	34.8853	2.81278	5e-05	0.000182911	22.0781	28.9366	60.0898	59.2242	25.5073	59.657	2.28831	5e-05	0.000270138	37.7578	58.1776	69.6588	94.9723	47.9677	82.3156	1.70144	0.00045	0.00333512
Syt3	0.809161	0.849846	3.02373	3.91911	0.829503	3.47142	2.44406	5e-05	0.000182911	3.15746	4.62876	9.87689	10.5048	3.89311	10.1908	2.28706	5e-05	0.000270138	9.28708	8.2967	16.953	11.1921	8.79189	14.0725	1.53929	0.0063	0.0307879
Znrf2	5.93495	4.66874	21.9572	20.0306	5.30185	20.9939	3.49007	5e-05	0.000182911	29.7629	35.713	79.1507	71.1005	32.7379	75.1256	2.25638	5e-05	0.000270138	54.0895	59.2565	54.2153	60.6792	56.673	57.4472	1.01342	0.9882	0.995188
Fam49a	2.89716	2.18206	14.1782	13.3281	2.53961	13.7531	4.16802	5e-05	0.000182911	29.9912	52.0286	88.7837	98.4934	41.0099	93.6385	2.25277	5e-05	0.000270138	92.2961	127.546	117.644	158.426	109.921	138.035	1.25346	0.11395	0.295714
Fbxo41	0.934116	1.19688	2.66171	3.68034	1.0655	3.17103	2.01938	5e-05	0.000182911	1.47817	2.38364	5.44579	5.72544	1.93091	5.58561	2.24696	5e-05	0.000270138	5.28109	6.72816	10.969	10.7239	6.00462	10.8465	1.69123	0.0006	0.00426827
Sema4g	6.84859	9.49927	21.2247	25.7456	8.17393	23.4852	2.66899	5e-05	0.000182911	12.2356	17.6096	31.9365	37.5406	14.9226	34.7385	2.24452	5e-05	0.000270138	24.4636	35.1935	45.1971	51.3596	29.8285	48.2784	1.59846	0.0011	0.00714748
Prkcz	4.63146	4.33205	11.0256	11.0577	4.48175	11.0417	2.19668	5e-05	0.000182911	6.07912	7.27341	16.5251	15.9169	6.67626	16.221	2.24341	5e-05	0.000270138	17.9602	20.4506	27.5549	27.8097	19.2054	27.6823	1.41954	0.01805	0.0729723
Map9	4.58529	4.7874	18.9827	16.4071	4.68635	17.6949	3.28768	5e-05	0.000182911	6.8699	9.19613	20.242	18.2683	8.03302	19.2552	2.24235	5e-05	0.000270138	14.225	18.8459	25.9012	29.97	16.5355	27.9356	1.65012	0.0001	0.00088331
Fam78b	2.12609	2.06797	18.8159	18.2382	2.09703	18.527	6.30509	5e-05	0.000182911	6.34305	8.98193	17.836	18.9793	7.66249	18.4077	2.24042	5e-05	0.000270138	9.13606	12.5706	19.1165	20.2843	10.8533	19.7004	1.74638	0.00015	0.00126873
Lmtk3	8.85399	15.2737	34.7859	43.9202	12.0638	39.3531	3.08891	5e-05	0.000182911	10.169	17.2535	31.8756	31.9075	13.7112	31.8915	2.23581	5e-05	0.000270138	51.5502	46.5911	97.3531	62.958	49.0707	80.1556	1.62082	0.0054	0.0270106
Cbln1	5.07801	3.87453	28.8086	22.827	4.47627	25.8178	4.89709	5e-05	0.000182911	5.02726	6.04194	15.3047	11.901	5.5346	13.6029	2.2347	5e-05	0.000270138	10.2995	8.64063	15.8456	10.207	9.47006	13.0263	1.33966	0.08265	0.235839
Tmem229b	6.64002	5.54372	15.4758	15.8067	6.09187	15.6412	2.34652	5e-05	0.000182911	13.4575	24.3595	38.4636	48.1125	18.9085	43.288	2.22458	5e-05	0.000270138	48.8027	58.3882	70.217	65.3373	53.5954	67.7772	1.25976	0.08055	0.231661
Igsf21	2.90797	3.22987	24.1311	24.5644	3.06892	24.3478	6.2296	5e-05	0.000182911	9.53453	11.1677	22.5569	25.8374	10.3511	24.1972	2.2198	5e-05	0.000270138	17.4999	12.286	35.7471	24.1732	14.893	29.9601	1.94804	5e-05	0.00047487
Draxin	9.54707	9.59205	29.326	33.4597	9.56956	31.3928	3.06473	5e-05	0.000182911	26.5839	43.9087	73.1034	85.6143	35.2463	79.3589	2.21702	5e-05	0.000270138	75.9677	75.9738	109.293	108.26	75.9707	108.776	1.42621	0.03475	0.12374
Crmp1	116.621	114.419	507.286	430.68	115.52	468.983	4.0335	5e-05	0.000182911	240.36	290.762	609.323	568.899	265.561	589.111	2.21379	5e-05	0.000270138	456.975	597.949	733.752	760.927	527.462	747.34	1.41607	0.0858	0.242226
BC018242	12.6804	11.3499	31.6746	30.7758	12.0152	31.2252	2.47598	5e-05	0.000182911	15.5715	22.379	43.0321	43.3144	18.9752	43.1733	2.2114	5e-05	0.000270138	45.857	42.1065	79.6847	61.9086	43.9817	70.7966	1.59613	0.00325	0.017685
Rusc1	8.49103	8.484	34.7128	32.2962	8.48752	33.5045	3.63683	5e-05	0.000182911	11.4836	15.623	29.7469	32.5868	13.5533	31.1669	2.21028	5e-05	0.000270138	32.5638	29.269	55.7725	41.0494	30.9164	48.4109	1.54814	0.00335	0.0181518
Klf7	9.79523	7.87027	41.7441	42.0368	8.83275	41.8905	4.362	5e-05	0.000182911	12.3565	12.2481	27.618	29.0828	12.3023	28.3504	2.20642	5e-05	0.000270138	18.3447	17.4489	39.0612	27.6926	17.8968	33.3769	1.81919	0.00025	0.00198552
Dpysl3	120.62	122.273	580.852	504.137	121.447	542.495	4.43863	5e-05	0.000182911	235.268	299.564	564.244	615.221	267.416	589.732	2.20081	5e-05	0.000270138	508.289	657.169	831.767	908.724	582.729	870.245	1.49255	0.0419	0.142212
Cnrip1	3.83074	3.96726	12.9949	12.5302	3.899	12.7625	2.80926	5e-05	0.000182911	9.93593	10.786	26.6867	21.2367	10.361	23.9617	2.19715	5e-05	0.000270138	21.5628	24.3491	40.4659	41.4156	22.956	40.9408	1.75074	0.00075	0.00512661
Stx1b	8.83238	12.8116	26.6908	24.1731	10.822	25.432	2.23583	5e-05	0.000182911	15.4907	19.8787	39.3694	40.6564	17.6847	40.0129	2.195	5e-05	0.000270138	34.1094	50.7334	66.3277	75.0714	42.4214	70.6996	1.65125	0.00145	0.0090705
Nrip3	0.157349	0.0501514	1.93879	1.75638	0.10375	1.84759	2.57992	5e-05	0.000182911	0.286714	0.403384	2.63029	1.26658	0.345049	1.94843	2.19207	5e-05	0.000270138	0.750255	0.617725	1.86004	1.00295	0.68399	1.43149	1.44389	0.0009	0.00597891
Sgip1	1.86783	2.86229	10.5937	10.8301	2.36506	10.7119	3.48044	5e-05	0.000182911	4.62174	5.4093	12.2622	12.08	5.01552	12.1711	2.18952	5e-05	0.000270138	9.29579	11.1609	15.4208	19.064	10.2283	17.2424	1.62467	0.00205	0.0120719
Nav1	13.2036	14.1065	63.2989	67.9354	13.655	65.6171	4.54568	5e-05	0.000182911	14.1044	19.9286	34.352	42.0195	17.0165	38.1857	2.17499	5e-05	0.000270138	32.363	33.3493	61.5131	45.9382	32.8561	53.7257	1.61642	0.0026	0.0147522
Gm15800	10.76	10.385	31.5656	34.2306	10.5725	32.8981	2.92919	5e-05	0.000182911	12.9675	17.2544	28.5396	39.4001	15.111	33.9699	2.17056	5e-05	0.000270138	21.9881	28.7259	36.358	35.8199	25.357	36.0889	1.40718	0.0338	0.120863
Nrxn2	10.8836	11.4306	29.7727	31.0483	11.1571	30.4105	2.58372	5e-05	0.000182911	9.90951	14.5028	25.795	29.5117	12.2062	27.6533	2.1697	5e-05	0.000270138	43.5031	34.5038	71.4763	50.6746	39.0035	61.0754	1.55175	0.00775	0.0366251
Svop	5.21716	5.10696	30.9449	26.6471	5.16206	28.796	4.8354	5e-05	0.000182911	14.1856	20.5098	39.1827	38.3896	17.3477	38.7861	2.16845	5e-05	0.000270138	31.0319	32.5245	48.9442	38.7828	31.7782	43.8635	1.3687	0.03555	0.125781
Wnt7b	28.595	22.8481	121.271	103.577	25.7216	112.424	4.24466	5e-05	0.000182911	56.3439	75.5256	141.828	146.355	65.9347	144.091	2.16766	5e-05	0.000270138	97.1399	75.117	164.505	122.386	86.1285	143.446	1.65785	0.00305	0.0168192
Ppp2r2b	8.14194	8.77609	60.0142	51.2475	8.45902	55.6309	5.98697	5e-05	0.000182911	88.1229	121.216	228.094	225.201	104.669	226.648	2.15434	5e-05	0.000270138	173.952	157.252	248.217	214.668	165.602	231.442	1.3952	0.0259	0.0977669
Phactr3	3.9436	3.98786	14.755	14.2978	3.96573	14.5264	3.12671	5e-05	0.000182911	7.17046	9.29141	18.9006	18.7944	8.23094	18.8475	2.15011	5e-05	0.000270138	15.2809	14.2272	27.5479	21.4287	14.754	24.4883	1.61789	0.0002	0.00162795
Reep2	10.7325	11.1792	24.1588	26.1915	10.9558	25.1751	2.18932	5e-05	0.000182911	16.2701	19.8635	39.7811	40.0513	18.0668	39.9162	2.14594	5e-05	0.000270138	37.4121	30.2549	62.9136	45.0389	33.8335	53.9763	1.57826	0.00215	0.0125449
Gpr85	3.5397	3.16188	13.2694	13.0503	3.35079	13.1599	3.25455	5e-05	0.000182911	8.36546	12.0916	23.789	22.3696	10.2285	23.0793	2.14447	5e-05	0.000270138	29.6432	36.0024	38.3938	40.8418	32.8228	39.6178	1.2009	0.1841	0.410094
Rab3a	14.1886	13.8598	69.4911	64.3713	14.0242	66.9312	4.52145	5e-05	0.000182911	61.1034	77.2863	147.377	150.115	69.1949	148.746	2.13329	5e-05	0.000270138	188.351	150.114	235.243	177.661	169.232	206.452	1.21864	0.1973	0.428205
Nfasc	5.80478	5.63342	35.6599	36.4956	5.7191	36.0778	5.51826	5e-05	0.000182911	20.634	31.4182	52.2547	60.7153	26.0261	56.485	2.12702	5e-05	0.000270138	36.6578	53.0834	61.6858	75.1599	44.8706	68.4228	1.51345	0.0107	0.0479882
Cadm3	8.16404	8.45034	45.765	48.2658	8.30719	47.0154	5.15896	5e-05	0.000182911	19.4704	26.054	47.4426	51.5695	22.7622	49.5061	2.12548	5e-05	0.000270138	45.8262	51.8622	89.8349	97.8333	48.8442	93.8341	1.90261	0.0001	0.00088331
Unc5a	1.01226	1.02638	3.81493	5.22137	1.01932	4.51815	2.73268	5e-05	0.000182911	4.83591	7.12116	13.7026	13.8764	5.97853	13.7895	2.11928	5e-05	0.000270138	14.7158	13.4896	20.8246	14.9991	14.1027	17.9119	1.25222	0.1378	0.336197
Mmp24	2.61827	2.59669	12.5205	11.4853	2.60748	12.0029	3.60443	5e-05	0.000182911	7.19132	11.0659	19.3382	21.4589	9.12861	20.3986	2.11268	5e-05	0.000270138	24.7006	30.3531	41.3949	42.3286	27.5268	41.8618	1.50251	0.0158	0.0655166
Dusp26	4.62044	3.29733	24.7286	17.99	3.95888	21.3593	4.50894	5e-05	0.000182911	2.25052	2.17762	6.5813	4.98702	2.21407	5.78416	2.11077	5e-05	0.000270138	5.44067	5.28205	11.9353	9.43956	5.36136	10.6874	1.83725	0.0008	0.00541901
Kidins220	24.3683	24.9797	81.2145	93.7836	24.674	87.499	3.44703	5e-05	0.000182911	45.3897	66.4933	109.823	128.126	55.9415	118.975	2.10698	5e-05	0.000270138	95.6429	128.376	185.354	200.974	112.009	193.164	1.71812	0.00275	0.0154249
Rab3b	1.12262	1.04935	5.92092	4.72843	1.08598	5.32468	3.03198	5e-05	0.000182911	1.09604	1.00077	3.59857	3.02442	1.04841	3.31149	2.10481	5e-05	0.000270138	2.64803	2.89695	5.1992	4.54407	2.77249	4.87164	1.55643	0.00245	0.0140638
Nfib	19.8186	21.6616	41.8963	54.4883	20.7401	48.1923	2.26274	5e-05	0.000182911	117.15	160.084	264.992	320.651	138.617	292.822	2.10448	0.0027	0.00948285	325.936	198.062	400.084	267.881	261.999	333.983	1.2737	0.23535	0.480353
Rabgap1l	5.30977	4.24961	17.2889	15.9567	4.77969	16.6228	3.04909	5e-05	0.000182911	16.1255	24.3633	41.5588	45.8486	20.2444	43.7037	2.10426	5e-05	0.000270138	36.6418	49.5431	49.1491	59.7693	43.0924	54.4592	1.25779	0.0489	0.159642
Mapre2	30.7262	26.1718	66.6669	55.9524	28.449	61.3096	2.11585	5e-05	0.000182911	34.0274	39.5976	77.7164	79.3694	36.8125	78.5429	2.10361	5e-05	0.000270138	60.4056	79.7395	103.981	116.132	70.0726	110.056	1.56258	0.0033	0.0179189
Ptpn5	4.87361	5.24053	21.0906	19.8261	5.05707	20.4583	3.54269	5e-05	0.000182911	7.16176	8.4576	19.4599	15.5778	7.80968	17.5189	2.1021	5e-05	0.000270138	15.0512	21.2663	27.0145	24.8558	18.1588	25.9352	1.40589	0.0239	0.0917654
Cacna2d1	2.27942	2.65801	36.1046	44.8281	2.46871	40.4663	11.9544	5e-05	0.000182911	11.0632	12.1851	29.3628	21.5906	11.6242	25.4767	2.09731	5e-05	0.000270138	11.3514	18.2346	20.6083	33.8665	14.793	27.2374	1.78797	0.00015	0.00126873
Kctd13	8.75085	9.0682	29.2126	27.3179	8.90953	28.2653	2.95324	5e-05	0.000182911	20.3686	23.5413	48.0985	46.1603	21.955	47.1294	2.09669	5e-05	0.000270138	48.1335	48.5553	71.9708	67.5845	48.3444	69.7776	1.43436	0.0181	0.073105
Mllt11	25.3184	29.8384	163.946	135.068	27.5784	149.507	5.26646	5e-05	0.000182911	84.2989	96.24	207.834	172.866	90.2695	190.35	2.09654	5e-05	0.000270138	171.083	180.042	234.957	242.036	175.562	238.496	1.35644	0.0552	0.175449
Dst	7.77322	8.39552	18.7356	23.3255	8.08437	21.0306	2.4251	5e-05	0.000182911	10.4963	11.1296	20.682	26.7258	10.813	23.7039	2.09126	5e-05	0.000270138	15.295	23.7864	27.32	38.1648	19.5407	32.7424	1.64271	0.00275	0.0154249
Cdk5r1	22.9103	20.4355	109.44	91.5365	21.6729	100.488	4.47619	5e-05	0.000182911	53.0393	76.0248	130.792	141.09	64.532	135.941	2.08968	5e-05	0.000270138	158.554	145.608	200.708	178.23	152.081	189.469	1.24424	0.30965	0.567551
Sptbn1	31.9059	27.9047	59.757	62.639	29.9053	61.198	2.01254	5e-05	0.000182911	22.088	26.7945	50.5763	53.5745	24.4413	52.0754	2.08619	5e-05	0.000270138	39.6388	57.9319	79.1726	103.341	48.7854	91.2568	1.85309	0.0004	0.00299589
Gdpd5	4.76714	5.52346	17.9565	19.6446	5.1453	18.8006	3.22206	5e-05	0.000182911	6.02194	9.4595	15.8462	18.5476	7.74072	17.1969	2.08185	5e-05	0.000270138	18.1246	17.0313	27.1512	25.0311	17.578	26.0911	1.45824	0.00815	0.038148
Gdap1	5.25553	5.26215	18.0447	16.7195	5.25884	17.3821	2.93698	5e-05	0.000182911	12.8094	15.2876	32.119	28.4716	14.0485	30.2953	2.07963	5e-05	0.000270138	20.7519	25.1997	34.1934	37.3515	22.9758	35.7724	1.53373	0.0009	0.00597891
Gpr162	5.1459	6.06282	19.4965	19.8605	5.60436	19.6785	3.13104	5e-05	0.000182911	11.0726	12.7614	27.0461	24.6259	11.917	25.836	2.07757	5e-05	0.000270138	25.0475	18.8629	45.621	33.5484	21.9552	39.5847	1.768	0.00015	0.00126873
C1qtnf4	2.78997	2.65402	7.49846	7.56602	2.722	7.53224	2.29238	5e-05	0.000182911	4.60056	4.56639	11.0243	10.1691	4.58347	10.5967	2.07697	5e-05	0.000270138	30.7164	18.7962	43.4031	32.2088	24.7563	37.806	1.50666	0.00285	0.0158672
Fam57b	10.683	13.5852	46.9289	48.1205	12.1341	47.5247	3.69456	5e-05	0.000182911	16.6832	21.8691	41.1098	41.0472	19.2762	41.0785	2.07527	5e-05	0.000270138	59.6636	51.9975	85.1255	58.7427	55.8306	71.9341	1.28336	0.1317	0.326308
Rps6kl1	0.518577	0.827104	3.47709	3.68907	0.67284	3.58308	2.7397	5e-05	0.000182911	1.46319	2.05044	5.22513	4.20499	1.75682	4.71506	2.07307	5e-05	0.000270138	4.41895	5.23357	9.56119	10.079	4.82626	9.8201	1.85713	0.00025	0.00198552
Cabp1	0.543271	0.710648	8.00552	12.1604	0.62696	10.083	6.81207	5e-05	0.000182911	19.8522	25.3844	49.6889	46.226	22.6183	47.9575	2.07286	5e-05	0.000270138	25.2109	17.2711	26.7698	17.6385	21.241	22.2041	1.04331	0.65905	0.844567
Tmem198	3.72182	3.60415	14.3546	11.9454	3.66298	13.15	3.03454	5e-05	0.000182911	8.80426	11.9172	21.6404	23.388	10.3607	22.5142	2.06978	5e-05	0.000270138	20.8827	16.4077	32.9532	21.2852	18.6452	27.1192	1.43135	0.02415	0.092447
Lrrc7	0.606101	1.07018	3.93787	5.67154	0.83814	4.80471	3.15792	5e-05	0.000182911	2.71607	3.27338	7.10949	7.4214	2.99472	7.26544	2.06909	5e-05	0.000270138	3.32017	5.2467	4.83742	6.99301	4.28343	5.91521	1.30885	0.0681	0.206077
Cdk5r2	2.23886	2.49221	9.51806	10.6826	2.36553	10.1003	3.29824	5e-05	0.000182911	2.01619	2.78228	6.05989	5.99378	2.39924	6.02684	2.06718	5e-05	0.000270138	8.67395	9.41202	16.288	14.7714	9.04298	15.5297	1.6459	0.00335	0.0181518
Vash1	23.3077	20.8808	49.0418	51.8094	22.0942	50.4256	2.22677	5e-05	0.000182911	30.5427	42.5983	69.8558	82.7347	36.5705	76.2952	2.05734	5e-05	0.000270138	51.7143	43.4786	74.1817	50.9102	47.5964	62.5459	1.30763	0.0853	0.241189
Dmxl2	4.07207	4.56115	11.2985	13.7622	4.31661	12.5304	2.54492	5e-05	0.000182911	11.247	13.6565	25.4566	27.8457	12.4518	26.6512	2.05558	5e-05	0.000270138	13.8844	18.1363	22.6993	26.0556	16.0103	24.3774	1.49188	0.0026	0.0147522
Dclk1	26.1521	23.0869	88.7075	73.2353	24.6195	80.9714	3.19957	5e-05	0.000182911	28.4303	38.4117	68.2958	71.0905	33.421	69.6932	2.05378	5e-05	0.000270138	55.7709	74.6643	90.2794	104.892	65.2176	97.5857	1.48881	0.0114	0.0504185
Scrt1	12.2098	12.7091	64.029	61.8176	12.4595	62.9233	4.74932	5e-05	0.000182911	16.1775	25.6439	38.6566	49.061	20.9107	43.8588	2.04735	5e-05	0.000270138	60.2537	48.1628	65.0302	46.9813	54.2082	56.0057	1.03256	0.7906	0.913995
Mcf2l	7.57881	10.777	26.2106	32.2425	9.17791	29.2265	2.96982	5e-05	0.000182911	8.20401	10.3155	21.5656	18.4139	9.25976	19.9898	2.04583	5e-05	0.000270138	19.4081	19.0884	31.4543	27.0842	19.2482	29.2692	1.49491	0.00705	0.0338183
Rgs8	6.90675	7.04394	17.6122	13.4522	6.97534	15.5322	2.07291	5e-05	0.000182911	2.18029	2.26988	5.2225	5.94274	2.22508	5.58262	2.04107	5e-05	0.000270138	2.19327	1.73263	5.37529	3.66425	1.96295	4.51977	1.86293	5e-05	0.00047487
Atp9a	18.135	17.0612	62.7304	63.5084	17.5981	63.1194	3.44763	5e-05	0.000182911	45.1067	61.3505	105.167	114.147	53.2286	109.657	2.04057	5e-05	0.000270138	91.0263	125.708	167.897	175.866	108.367	171.881	1.58074	0.00485	0.0247645
Rab6b	11.9632	10.9518	42.5224	42.2599	11.4575	42.3912	3.48313	5e-05	0.000182911	17.1506	19.1307	37.793	38.2946	18.1407	38.0438	2.03984	5e-05	0.000270138	28.7443	35.438	59.5945	69.9528	32.0911	64.7737	1.98765	5e-05	0.00047487
Hid1	8.91468	10.2272	21.6219	22.8207	9.57094	22.2213	2.19671	5e-05	0.000182911	7.25564	8.42148	17.0852	16.8489	7.83856	16.9671	2.0328	5e-05	0.000270138	14.6472	16.8142	24.1985	25.0548	15.7307	24.6267	1.53171	0.0039	0.0205386
Pclo	1.47859	1.79202	7.30517	9.31937	1.63531	8.31227	3.53366	5e-05	0.000182911	2.88984	3.14756	6.87935	7.39603	3.0187	7.13769	2.02496	5e-05	0.000270138	4.14097	7.33773	7.84913	9.32461	5.73935	8.58687	1.42252	0.00205	0.0120719
Ak1	5.32758	5.34324	12.039	12.2023	5.33541	12.1206	2.071	5e-05	0.000182911	9.35985	10.675	21.0191	21.589	10.0174	21.3041	2.02443	5e-05	0.000270138	24.833	22.0065	33.9547	25.2178	23.4198	29.5862	1.25252	0.1104	0.290101
Napb	2.75261	3.7411	14.3524	13.167	3.24686	13.7597	3.47544	5e-05	0.000182911	6.71445	7.80274	16.8298	14.6049	7.25859	15.7173	2.02424	5e-05	0.000270138	10.627	14.3456	17.9467	22.1908	12.4863	20.0688	1.56223	0.00095	0.00629141
Slitrk1	5.28258	5.35296	14.0896	15.0893	5.31777	14.5894	2.46756	5e-05	0.000182911	8.63699	12.1085	21.6523	22.385	10.3727	22.0187	2.02402	5e-05	0.000270138	9.6401	8.65721	17.0681	11.5352	9.14865	14.3017	1.50775	0.00305	0.0168192
Chst10	8.16586	7.37643	21.9295	21.2074	7.77114	21.5684	2.57303	5e-05	0.000182911	10.8531	11.8374	23.6602	24.27	11.3453	23.9651	2.02224	5e-05	0.000270138	15.9511	19.3331	25.5029	30.5144	17.6421	28.0086	1.55608	0.0052	0.0262055
Rusc2	8.82017	9.68892	39.9936	41.1979	9.25455	40.5958	4.05632	5e-05	0.000182911	15.3545	22.8837	38.0401	41.3034	19.1191	39.6718	2.02155	5e-05	0.000270138	51.0936	45.4505	79.2259	55.4842	48.2721	67.3551	1.3873	0.0391	0.135191
Abr	22.987	24.5114	54.4279	59.4152	23.7492	56.9216	2.34034	5e-05	0.000182911	29.0291	38.65	70.3509	68.4879	33.8396	69.4194	2.02125	5e-05	0.000270138	46.408	60.5404	76.9195	76.3965	53.4742	76.658	1.42559	0.01765	0.0716961
Cadps	7.11976	8.23358	25.5596	24.3071	7.67667	24.9334	2.98886	5e-05	0.000182911	14.1336	14.1195	31.3072	27.8331	14.1265	29.5702	2.02096	5e-05	0.000270138	25.7628	22.4155	34.6857	31.2074	24.0892	32.9466	1.35304	0.04255	0.14373
Nova2	15.8864	15.0286	53.0784	52.2031	15.4575	52.6407	3.25935	5e-05	0.000182911	15.8615	22.2756	34.7678	44.2853	19.0685	39.5266	2.01941	5e-05	0.000270138	45.7288	46.6653	65.0208	46.7494	46.197	55.8851	1.20527	0.24955	0.498124
Sptbn2	17.9507	18.7613	85.5146	88.3526	18.356	86.9336	4.54296	5e-05	0.000182911	30.9831	53.6508	73.3663	98.7166	42.3169	86.0414	2.00941	5e-05	0.000270138	72.984	87.7187	130.856	121.855	80.3513	126.356	1.5655	0.01325	0.056942
Dopey2	2.94907	3.32856	9.31756	10.0111	3.13882	9.66433	2.57666	5e-05	0.000182911	4.37633	6.43035	10.2534	13.4626	5.40334	11.858	2.00801	5e-05	0.000270138	11.5036	14.117	17.4916	16.2822	12.8103	16.8869	1.29519	0.0538	0.172374
Scamp5	10.2519	8.75446	24.0908	21.0971	9.50318	22.5939	2.24636	5e-05	0.000182911	18.4423	22.263	43.7684	39.7198	20.3527	41.7441	2.00182	5e-05	0.000270138	32.6605	38.3195	51.6393	54.5991	35.49	53.1192	1.48312	0.0076	0.0359963

## Sheet: 8
8-E11_up_E13_down_E15_unchange
Gene	E11.GFPneg.Repeat1	E11.GFPneg.Repeat2	E11.GFPpos.Repeat1	E11.GFPpos.Repeat2	Mean of E11.GFPneg	Mean of E11.GFPpos	Fold change	P-value	Adjusted p-value	E13.GFPneg.Repeat1	E13.GFPneg.Repeat2	E13.GFPpos.Repeat1	E13.GFPpos.Repeat2	Mean of E13.GFPneg	Mean of E13.GFPpos	Fold change	P-value	Adjusted p-value	E15.GFPneg.Repeat1	E15.GFPneg.Repeat2	E15.GFPpos.Repeat1	E15.GFPpos.Repeat2	Mean of E15.GFPneg	Mean of E15.GFPpos	Fold change	P-value	Adjusted p-value
Nr2f2	35.2747	29.7724	76.6454	65.9743	32.5236	71.3098	2.15699	5e-05	0.000182911	14.8512	14.1146	13.9142	13.3586	14.4829	13.6364	0.945327	0.34075	0.493421	16.9827	9.93002	24.574	28.2222	13.4564	26.3981	1.89523	0.0005	0.00365054
Klhl32	1.13796	1.15417	4.36632	3.31988	1.14606	3.8431	2.25674	5e-05	0.000182911	1.66479	1.36797	1.16025	1.13417	1.51638	1.14721	0.853293	0.41065	0.565488	1.68936	1.8549	3.37882	5.12305	1.77213	4.25094	1.89419	0.0004	0.00299589
Wscd2	1.41864	1.56743	5.30932	5.79616	1.49303	5.55274	2.62842	5e-05	0.000182911	0.58957	0.592498	0.432712	0.528735	0.591034	0.480724	0.930667	0.80455	0.881957	0.590575	0.861442	1.80498	2.09052	0.726008	1.94775	1.70784	0.00035	0.00267481
Pid1	8.4163	7.01575	29.2204	22.3939	7.71603	25.8072	3.07562	5e-05	0.000182911	8.61591	9.84017	9.21592	6.94213	9.22804	8.07902	0.88766	0.6522	0.77577	3.78756	4.85638	5.3049	6.67378	4.32197	5.98934	1.3133	0.09145	0.25374
Akr1b8	3.98974	4.59677	10.1398	10.1564	4.29326	10.1481	2.1061	5e-05	0.000182911	1.26423	1.23304	0.704841	0.541075	1.24863	0.622958	0.721753	0.0825	0.165263	0.662099	0.284929	0.73961	1.12733	0.473514	0.93347	1.31215	0.0992	0.269499
Trim36	6.58155	7.27329	19.6595	19.364	6.92742	19.5117	2.58744	5e-05	0.000182911	10.8893	8.87578	6.93521	6.12954	9.88254	6.53238	0.692152	0.00505	0.0163338	5.16417	5.37093	5.42981	8.45644	5.26755	6.94313	1.26734	0.21655	0.454831
Stat3	5.33679	4.93536	12.6889	13.3519	5.13607	13.0204	2.28491	5e-05	0.000182911	7.62366	6.39536	7.26095	5.57827	7.00951	6.41961	0.92635	0.9362	0.96344	6.36821	3.22374	7.42231	5.26611	4.79598	6.34421	1.26712	0.1208	0.308161
Foxp2	5.77945	5.55332	13.9756	12.7408	5.66639	13.3582	2.15382	5e-05	0.000182911	3.55423	3.43972	2.61262	2.54858	3.49697	2.5806	0.796224	0.0329	0.0786693	2.10543	1.95683	2.21089	3.41942	2.03113	2.81515	1.25866	0.22455	0.466016
Slc17a6	0.622025	1.14862	49.3438	58.0127	0.885323	53.6782	29.0021	5e-05	0.000182911	18.4256	16.9346	19.1328	13.5466	17.6801	16.3397	0.928244	0.56605	0.705232	10.137	12.052	10.2278	17.5234	11.0945	13.8756	1.22995	0.3591	0.619716
Pvrl1	14.6223	12.7266	40.5467	40.6071	13.6745	40.5769	2.83329	5e-05	0.000182911	9.31495	9.46928	8.82354	7.82458	9.39212	8.32406	0.897224	0.9865	0.991927	8.04168	7.96617	10.818	7.51249	8.00393	9.16525	1.12898	0.35725	0.617699
Ebf1	6.30715	8.41314	22.3189	20.2686	7.36015	21.2937	2.66667	5e-05	0.000182911	2.13224	2.06741	2.24143	1.27673	2.09983	1.75908	0.890076	0.69515	0.805046	0.7768	0.540382	1.06497	0.660711	0.658591	0.862841	1.12315	0.32725	0.586741
Cav2	0.315494	0.375566	1.74479	1.66285	0.34553	1.70382	2.00948	0.0001	0.000351031	1.68585	0.958636	0.364817	0.1553	1.32224	0.260059	0.542604	5e-05	0.000270138	0.850025	0.47481	0.728927	0.921834	0.662417	0.82538	1.09803	0.74105	0.891539
Chn2	4.82396	5.06633	22.8943	20.6782	4.94515	21.7862	3.83275	5e-05	0.000182911	14.2004	11.5256	12.3782	10.2891	12.863	11.3337	0.889681	0.3936	0.549055	10.5527	11.3633	11.0838	12.0103	10.958	11.5471	1.04926	0.70385	0.869204
Riiad1	1.21998	0.752035	3.2535	3.6859	0.986008	3.4697	2.2506	0.00175	0.00466772	0.779448	0.686589	0.788247	0.566683	0.733019	0.677465	0.967944	0.9382	0.964391	0.585002	0.544245	0.85337	0.38737	0.564623	0.62037	1.03563	0.6706	0.851328
Myh3	0.0699403	0.0708667	2.23868	1.83005	0.0704035	2.03437	2.83479	5e-05	0.000182911	0.105155	0.125715	0.050616	0.109993	0.115435	0.0803045	0.968505	1	1	0.0177809	0.0182226	0.0671029	0.0409549	0.0180018	0.0540289	1.03539	1	1

## Sheet: 9
9-E11_unchange_E13_up_E15_up
Gene	E11.GFPneg.Repeat1	E11.GFPneg.Repeat2	E11.GFPpos.Repeat1	E11.GFPpos.Repeat2	Mean of E11.GFPneg	Mean of E11.GFPpos	Fold change	P-value	Adjusted p-value	E13.GFPneg.Repeat1	E13.GFPneg.Repeat2	E13.GFPpos.Repeat1	E13.GFPpos.Repeat2	Mean of E13.GFPneg	Mean of E13.GFPpos	Fold change	P-value	Adjusted p-value	E15.GFPneg.Repeat1	E15.GFPneg.Repeat2	E15.GFPpos.Repeat1	E15.GFPpos.Repeat2	Mean of E15.GFPneg	Mean of E15.GFPpos	Fold change	P-value	Adjusted p-value
Syndig1l	0.175472	0.226042	0.750724	0.532821	0.200757	0.641772	1.36728	0.0011	0.00308711	0.396091	0.408871	1.5489	2.16508	0.402481	1.85699	2.0371	5e-05	0.000270138	0.660261	0.538163	10.8803	17.4058	0.599212	14.1431	9.46907	5e-05	0.00047487
Plxnd1	3.84683	2.47694	4.87985	7.124	3.16188	6.00192	1.68239	5e-05	0.000182911	7.1079	9.10229	46.8286	45.5886	8.1051	46.2086	5.18486	5e-05	0.000270138	3.14641	2.89221	33.5431	36.0179	3.01931	34.7805	8.90215	5e-05	0.00047487
Ramp3	0.870523	0.467551	1.15024	1.19275	0.669037	1.17149	1.30105	0.0339	0.0639622	0.258388	0.12491	1.90446	1.27245	0.191649	1.58845	2.17216	0.00185	0.00688663	0.204836	0.410519	10.7575	10.2055	0.307677	10.4815	8.78007	5e-05	0.00047487
Rgs4	1.14598	1.03065	2.98779	2.12119	1.08831	2.55449	1.70209	5e-05	0.000182911	1.13607	1.40385	3.88134	5.01343	1.26996	4.44738	2.39977	5e-05	0.000270138	2.48877	2.14301	15.004	35.0429	2.31589	25.0235	7.8481	5e-05	0.00047487
Adcy1	0.908374	0.864946	2.46469	2.64264	0.88666	2.55367	1.88357	5e-05	0.000182911	0.603644	1.02744	8.79424	13.3967	0.815542	11.0955	6.66218	5e-05	0.000270138	2.93031	4.39543	32.6209	38.0897	3.66287	35.3553	7.79676	5e-05	0.00047487
Gas6	1.48016	1.93962	2.11771	2.42828	1.70989	2.27299	1.2078	0.04685	0.0844954	1.04668	0.928609	5.11703	4.95751	0.987645	5.03727	3.0374	5e-05	0.000270138	1.06648	1.14423	8.65928	14.592	1.10536	11.6256	5.99692	5e-05	0.00047487
Sybu	2.53003	2.16293	2.89856	2.44559	2.34648	2.67207	1.09729	0.2232	0.316782	3.15812	2.4085	15.5557	16.7875	2.78331	16.1716	4.53878	5e-05	0.000270138	9.17638	13.402	69.3045	71.9998	11.2892	70.6522	5.8305	5e-05	0.00047487
Kctd12	5.5333	4.33877	11.2887	9.70806	4.93604	10.4984	1.93705	5e-05	0.000182911	2.74274	4.96559	12.9642	32.2576	3.85417	22.6109	4.86405	5e-05	0.000270138	13.8026	13.8894	85.7993	85.2897	13.846	85.5445	5.82948	5e-05	0.00047487
Cacna2d3	1.37552	1.67242	3.02648	3.10932	1.52397	3.0679	1.61171	0.0002	0.000665148	0.967983	1.05283	6.92925	8.15306	1.01041	7.54115	4.24847	5e-05	0.000270138	3.07109	4.03499	20.9706	28.7928	3.55304	24.8817	5.68449	5e-05	0.00047487
Ngfr	2.46548	2.75076	4.28438	4.12105	2.60812	4.20272	1.44195	0.0001	0.000351031	1.82534	3.16219	13.5064	17.1982	2.49376	15.3523	4.68042	5e-05	0.000270138	2.16862	0.748019	15.0057	7.83184	1.45832	11.4188	5.05173	5e-05	0.00047487
Diras2	0.0758753	0.134752	0.655249	0.946981	0.105314	0.801115	1.62951	5e-05	0.000182911	0.641841	0.742992	3.50876	2.51541	0.692416	3.01208	2.37063	5e-05	0.000270138	1.74849	1.86269	8.18155	17.8381	1.80559	13.0098	4.99354	5e-05	0.00047487
Dync1i1	0.480913	0.583033	2.14905	1.67105	0.531973	1.91005	1.89954	5e-05	0.000182911	0.874378	2.22381	23.5588	28.4064	1.54909	25.9826	10.5852	5e-05	0.000270138	24.3412	44.7068	133.65	188.35	34.524	161	4.5603	5e-05	0.00047487
Unc5b	7.12404	6.63671	7.46695	9.06679	6.88037	8.26687	1.17594	0.0085	0.0190237	1.28291	1.42088	4.16437	3.29125	1.3519	3.72781	2.01021	5e-05	0.000270138	2.20516	1.78789	9.12194	15.2777	1.99653	12.1998	4.40504	5e-05	0.00047487
S100a10	10.4615	7.32773	9.04028	8.85119	8.89461	8.94574	1.00517	0.6389	0.727083	2.4746	1.77438	13.3975	11.1772	2.12449	12.2873	4.25265	5e-05	0.000270138	6.42486	5.41198	32.4241	26.3362	5.91842	29.3802	4.3912	5e-05	0.00047487
Thy1	0.0291012	0.0963123	0.0956688	0.0682421	0.0627068	0.0819554	1.01811	1	1	0.0739556	0.166674	2.44357	1.95063	0.120315	2.1971	2.85375	0.0009	0.00362541	0.428768	0.136929	4.39164	4.70151	0.282849	4.54657	4.32364	5e-05	0.00047487
Rasgrf1	0	0.0456573	0	0.085918	0.0228286	0.042959	1.01968	1	1	0.0948198	0.243899	2.6855	5.27026	0.169359	3.97788	4.25693	0.00075	0.00308855	1.01076	0.663187	8.27958	5.57159	0.836974	6.92558	4.31448	5e-05	0.00047487
Ppp1r1b	0.304561	0.352744	0.851431	1.35718	0.328653	1.10431	1.58379	0.00045	0.00138205	5.80553	8.31637	39.1685	38.7467	7.06095	38.9576	4.95693	5e-05	0.000270138	23.4062	11.8967	96.0657	62.1828	17.6515	79.1243	4.29587	5e-05	0.00047487
Nfe2l3	0.745882	0.538511	1.09664	1.76204	0.642196	1.42934	1.47932	0.00315	0.00788866	1.18177	1.44015	4.37043	6.49156	1.31096	5.431	2.78282	5e-05	0.000270138	3.311	2.88644	18.0149	14.9967	3.09872	16.5058	4.27104	5e-05	0.00047487
Ppfia4	0.214818	0.502468	0.557212	0.819594	0.358643	0.688403	1.24271	0.00175	0.00466772	0.220604	0.240921	2.07374	2.10542	0.230763	2.08958	2.5103	5e-05	0.000270138	0.784028	0.692615	6.17168	6.49226	0.738321	6.33197	4.21784	5e-05	0.00047487
Slc8a3	0.749245	0.707515	1.30806	1.63472	0.72838	1.47139	1.42989	0.0001	0.000351031	0.777323	1.3541	7.07506	7.95171	1.06571	7.51339	4.12128	5e-05	0.000270138	2.53457	1.92977	12.2898	10.5403	2.23217	11.4151	3.84109	5e-05	0.00047487
Lypd1	1.98985	1.90825	2.80756	2.04745	1.94905	2.42751	1.16224	0.097	0.157918	1.08908	0.740725	3.51588	2.50521	0.914902	3.01055	2.09439	5e-05	0.000270138	0.749861	1.01259	6.10291	6.09669	0.881225	6.0998	3.77403	5e-05	0.00047487
Cntn1	1.38648	1.46124	2.03853	1.7542	1.42386	1.89637	1.19494	0.0716	0.121994	0.640035	1.02549	9.14883	7.41662	0.832762	8.28272	5.06488	5e-05	0.000270138	3.08704	4.99498	17.5298	18.1127	4.04101	17.8212	3.73363	5e-05	0.00047487
Kif26a	16.9708	14.8485	27.7056	30.6182	15.9096	29.1619	1.78371	5e-05	0.000182911	15.1788	19.227	41.2235	56.9071	17.2029	49.0653	2.7504	5e-05	0.000270138	19.6034	10.4578	72.2491	43.4414	15.0306	57.8453	3.67081	5e-05	0.00047487
Scube3	13.9697	10.3696	12.62	14.366	12.1697	13.493	1.10048	0.0627	0.108797	2.70295	3.94989	12.7709	11.9749	3.32642	12.3729	3.09099	5e-05	0.000270138	3.10814	4.63968	14.9803	18.5043	3.87391	16.7423	3.64026	5e-05	0.00047487
Clec2l	0.725081	1.04918	1.79201	1.70169	0.887131	1.74685	1.45557	0.0047	0.0112893	0.921844	0.935366	7.28552	7.09694	0.928605	7.19123	4.24723	5e-05	0.000270138	4.97592	3.99183	19.8574	17.5601	4.48388	18.7087	3.59395	5e-05	0.00047487
Kcna6	1.31693	1.05204	1.34186	1.59953	1.18449	1.4707	1.13102	0.07115	0.121383	0.526508	1.07094	5.62335	5.95613	0.798724	5.78974	3.77475	5e-05	0.000270138	2.38662	1.57684	10.161	9.19401	1.98173	9.67751	3.58098	5e-05	0.00047487
Fosl2	0.659657	0.434852	0.765384	0.929629	0.547254	0.847507	1.19405	0.0195	0.0393885	1.04856	1.67903	4.46928	7.96208	1.3638	6.21568	3.05258	5e-05	0.000270138	6.89297	4.37038	26.6988	18.4179	5.63168	22.5584	3.5524	5e-05	0.00047487
Bmp3	0.292886	0.127704	0.264846	0.228583	0.210295	0.246715	1.03009	1	1	0.586999	0.587413	4.35788	4.9627	0.587206	4.66029	3.5662	5e-05	0.000270138	0.378453	0.253325	4.62478	2.28855	0.315889	3.45667	3.38681	5e-05	0.00047487
Baiap2	5.25314	5.39263	6.73766	8.17351	5.32289	7.45559	1.3373	0.0016	0.00431004	5.95061	7.30119	20.6297	21.8262	6.6259	21.2279	2.9148	5e-05	0.000270138	12.7718	9.41857	42.6841	37.134	11.0952	39.9091	3.38226	5e-05	0.00047487
Ptprn2	5.13079	7.35907	11.9897	12.1933	6.24493	12.0915	1.80699	5e-05	0.000182911	1.96654	2.59466	9.20755	9.41144	2.2806	9.3095	3.14256	5e-05	0.000270138	5.71922	10.0432	23.2076	31.9984	7.88121	27.603	3.22062	5e-05	0.00047487
Pfkp	1.02094	1.38714	1.58128	2.80618	1.20404	2.19373	1.44903	0.2072	0.297797	0.994256	1.03993	3.7276	2.83936	1.01709	3.28348	2.12359	0.03425	0.081079	1.10812	1.39971	4.01637	8.45054	1.25391	6.23346	3.20928	0.01005	0.0456834
Scn1b	0.0678229	0.19632	0.418729	0.477394	0.132071	0.448062	1.27913	0.0197	0.039732	0.229899	0.550691	1.99898	1.92666	0.390295	1.96282	2.13107	0.00015	0.00073772	0.871089	0.818365	5.00879	4.53422	0.844727	4.77151	3.12865	5e-05	0.00047487
Nrg3	0.876947	0.867957	1.85087	1.72529	0.872452	1.78808	1.489	0.00055	0.00165811	1.70624	2.05525	6.04996	6.6707	1.88074	6.36033	2.55501	5e-05	0.000270138	3.59191	4.45541	13.5726	15.8458	4.02366	14.7092	3.12704	5e-05	0.00047487
Rhof	0.529923	0.381477	0.944889	0.665899	0.4557	0.805394	1.24022	0.02185	0.0434481	0.760826	0.966851	5.72113	5.08319	0.863838	5.40216	3.43493	5e-05	0.000270138	3.02295	3.0191	12.5676	10.5499	3.02102	11.5587	3.12327	5e-05	0.00047487
Tmem63c	0.128999	0.142504	1.06674	1.12968	0.135751	1.09821	1.84742	5e-05	0.000182911	0.29107	0.655321	3.61483	4.37685	0.473195	3.99584	3.39116	5e-05	0.000270138	1.1317	1.24482	6.57548	5.01128	1.18826	5.79338	3.10447	5e-05	0.00047487
Has3	2.3639	2.68479	3.23463	3.8833	2.52434	3.55897	1.29356	0.00655	0.0151048	0.606426	0.832326	3.0709	2.10669	0.719376	2.5888	2.08727	5e-05	0.000270138	0.558953	0.85458	3.64606	4.74006	0.706766	4.19306	3.04263	5e-05	0.00047487
Dusp15	0.386966	0.115521	0.832364	1.01739	0.251244	0.924877	1.53837	0.0786	0.131957	0.743458	0.665147	2.45632	4.9368	0.704303	3.69656	2.75571	0.0007	0.00290552	1.8728	0.91302	8.0157	4.41916	1.39291	6.21743	3.01617	5e-05	0.00047487
Prkce	3.31633	2.21924	3.97419	4.31369	2.76778	4.14394	1.36524	0.0036	0.00891144	4.51502	9.27596	37.9836	50.7727	6.89549	44.3781	5.74735	5e-05	0.000270138	26.2959	23.3761	85.6768	67.6621	24.836	76.6694	3.00625	5e-05	0.00047487
Rprml	0	0	0.0420792	0	0	0.0210396	1.02104	1	1	0.043131	0	1.67064	1.76883	0.0215655	1.71974	2.66232	0.23665	0.374323	0.441106	0.0899903	3.94374	1.6547	0.265548	2.79922	3.00204	0.0004	0.00299589
Lgi1	0.36551	0.321282	1.01347	0.898569	0.343396	0.95602	1.45603	0.00055	0.00165811	0.477849	0.632705	3.72996	3.85129	0.555277	3.79062	3.08024	5e-05	0.000270138	2.23587	1.39023	8.83262	5.95649	1.81305	7.39456	2.98415	5e-05	0.00047487
Neto2	12.3208	10.5631	16.4571	13.4164	11.442	14.9367	1.28089	0.06195	0.107707	12.0486	14.8631	35.4458	35.8898	13.4558	35.6678	2.53654	5e-05	0.000270138	15.5035	19.2476	48.6718	58.845	17.3756	53.7584	2.97996	5e-05	0.00047487
Clgn	1.29328	0.67817	2.68595	2.33994	0.985725	2.51295	1.7691	0.0003	0.000960448	0.456213	0.801557	2.39368	2.71687	0.628885	2.55527	2.18264	5e-05	0.000270138	0.581572	0.45586	2.95621	4.01542	0.518716	3.48582	2.95369	5e-05	0.00047487
Gabra5	0.16314	0.240208	0.860923	0.806626	0.201674	0.833774	1.52602	0.00045	0.00138205	0.214791	0.41461	5.87681	3.9109	0.3147	4.89386	4.48304	5e-05	0.000270138	0.724693	1.05368	4.77791	4.35922	0.889186	4.56857	2.9476	5e-05	0.00047487
B3galt1	3.26999	2.55464	5.45626	4.87683	2.91231	5.16655	1.57619	0.00025	0.00081371	3.40981	5.81525	11.9555	14.5073	4.61253	13.2314	2.53565	5e-05	0.000270138	6.00474	6.33499	17.2054	23.0104	6.16986	20.1079	2.94397	5e-05	0.00047487
Arhgdig	0.638733	0.834911	3.66027	1.04301	0.736822	2.35164	1.92975	0.00065	0.00192765	0.948653	0.560883	4.14248	2.98985	0.754768	3.56616	2.60215	0.00015	0.00073772	2.56644	3.29946	9.72939	11.1656	2.93295	10.4475	2.91066	5e-05	0.00047487
Hs3st2	0.0432747	0.0537447	0.0709559	0.118292	0.0485097	0.0946239	1.04398	1	1	0.109912	0.103159	3.74571	3.05119	0.106536	3.39845	3.97497	0.0002	0.000955192	0.934144	1.75419	5.2916	6.34819	1.34417	5.81989	2.9093	5e-05	0.00047487
Doc2b	0.277856	0.184222	1.31662	1.45655	0.231039	1.38658	1.93868	5e-05	0.000182911	0.479498	0.412678	2.16119	1.87109	0.446088	2.01614	2.08572	5e-05	0.000270138	0.569409	0.677957	4.37554	3.02201	0.623683	3.69877	2.8939	5e-05	0.00047487
Cacna1a	1.14114	1.94902	2.70002	4.67913	1.54508	3.68958	1.8426	5e-05	0.000182911	1.116	1.22828	5.08905	5.15598	1.17214	5.12251	2.81866	5e-05	0.000270138	1.86497	2.20488	6.43612	8.52687	2.03492	7.48149	2.79463	5e-05	0.00047487
Iqsec2	1.55297	1.56938	2.17455	2.47491	1.56117	2.32473	1.29813	0.0007	0.00205938	1.3869	2.56615	8.62393	11.8566	1.97653	10.2403	3.7763	5e-05	0.000270138	3.69098	3.25926	13.9358	8.95393	3.47512	11.4449	2.7809	5e-05	0.00047487
Grb14	1.065	1.30123	2.24794	1.7633	1.18311	2.00562	1.37676	0.01095	0.0237895	0.751592	1.28217	5.88514	4.93658	1.01688	5.41086	3.1786	5e-05	0.000270138	3.50944	4.02445	13.2609	10.9638	3.76695	12.1123	2.75068	5e-05	0.00047487
Arhgef28	0.705812	0.622107	1.9218	1.84224	0.66396	1.88202	1.73203	5e-05	0.000182911	0.232477	0.240368	1.61293	1.67078	0.236423	1.64186	2.13669	5e-05	0.000270138	0.396548	0.287443	2.90235	2.47784	0.341996	2.69009	2.74971	5e-05	0.00047487
Slc2a6	0.393087	0.486305	1.22558	0.99341	0.439696	1.10949	1.46524	0.0005	0.00152293	0.213776	0.419042	2.14056	1.79894	0.316409	1.96975	2.25595	5e-05	0.000270138	0.696035	0.652189	3.17432	4.01187	0.674112	3.59309	2.7436	5e-05	0.00047487
Tshz3	5.2648	5.67628	11.6571	11.785	5.47054	11.721	1.966	5e-05	0.000182911	3.84295	5.33215	12.4415	15.1706	4.58755	13.8061	2.64983	5e-05	0.000270138	9.70752	7.43216	29.3179	20.6975	8.56984	25.0077	2.71767	5e-05	0.00047487
Bend6	1.22046	1.08143	1.08826	1.30432	1.15095	1.19629	1.02108	0.965	0.976096	3.77044	5.36936	24.1268	21.2697	4.5699	22.6983	4.2547	5e-05	0.000270138	12.2131	15.5721	39.5082	38.7725	13.8926	39.1403	2.69532	5e-05	0.00047487
Prickle2	1.22567	1.06731	2.11877	2.18757	1.14649	2.15317	1.46899	0.0001	0.000351031	1.17403	1.28865	4.2015	4.1594	1.23134	4.18045	2.32168	5e-05	0.000270138	1.43426	1.93114	6.3612	5.95221	1.6827	6.1567	2.66772	5e-05	0.00047487
Nts	0.22659	0.0374399	0.674048	0.922709	0.132015	0.798378	1.58865	0.02485	0.0487855	0.15375	0.130086	5.45496	0.716295	0.141918	3.08563	3.57786	0.00305	0.0104949	0.0355954	0.0801633	0.634062	2.98271	0.0578794	1.80839	2.65473	0.04015	0.137702
Lrrn2	4.93889	5.0381	9.94621	10.504	4.9885	10.2251	1.87445	5e-05	0.000182911	6.41342	8.59284	23.1822	26.4113	7.50313	24.7967	3.03379	5e-05	0.000270138	16.0953	17.2217	49.0652	41.9579	16.6585	45.5115	2.63395	5e-05	0.00047487
Ptpre	0.172699	0.286319	0.162123	0.404039	0.229509	0.283081	1.04357	1	1	0.284824	0.29585	2.2126	1.77917	0.290337	1.99588	2.32178	5e-05	0.000270138	0.626066	0.329075	2.62968	3.15335	0.477571	2.89152	2.63373	5e-05	0.00047487
Bai3	3.25532	2.8037	6.89492	6.56745	3.02951	6.73118	1.91864	5e-05	0.000182911	5.38487	5.56849	13.9905	12.9197	5.47668	13.4551	2.23187	5e-05	0.000270138	7.12326	5.59678	20.1595	16.4763	6.36002	18.3179	2.62471	5e-05	0.00047487
Ccbe1	0.259862	0.276012	0.298255	0.348292	0.267937	0.323273	1.04364	1	1	0.0892838	0.224114	1.29597	1.51345	0.156699	1.40471	2.07894	5e-05	0.000270138	1.0346	2.15665	4.03867	7.52651	1.59563	5.78259	2.61309	5e-05	0.00047487
Fam131c	0.318359	0.146253	0.728318	0.608733	0.232306	0.668525	1.35399	0.0096	0.0211576	0.509652	0.371769	2.66519	3.26642	0.440711	2.96581	2.75267	5e-05	0.000270138	3.94197	4.6232	13.669	11.8665	4.28259	12.7677	2.60625	5e-05	0.00047487
Gm13845	0.0578684	0.095507	0.288115	0.589965	0.0766877	0.43904	1.33654	0.07965	0.133433	0.393041	0.388309	1.65086	2.1531	0.390675	1.90198	2.08674	0.0028	0.00979571	1.01005	0.923069	4.16607	3.99032	0.96656	4.0782	2.58227	0.0002	0.00162795
Ankrd45	2.81855	2.3567	4.43067	4.67678	2.58763	4.55373	1.54802	0.00055	0.00165811	2.67594	2.9027	7.44251	7.72717	2.78932	7.58484	2.26554	5e-05	0.000270138	3.73984	3.56155	10.7239	11.1453	3.65069	10.9346	2.5662	5e-05	0.00047487
Gabra3	3.35042	3.12464	5.86268	4.96967	3.23753	5.41617	1.51413	0.00125	0.00345336	2.27413	2.49908	8.25086	6.74611	2.3866	7.49848	2.50944	5e-05	0.000270138	3.65755	4.78322	10.5278	13.5416	4.22039	12.0347	2.49688	5e-05	0.00047487
Ly6h	18.2968	20.7856	37.2314	40.5495	19.5412	38.8905	1.94197	5e-05	0.000182911	23.6514	26.0651	117.679	102.219	24.8583	109.949	4.29066	5e-05	0.000270138	116.063	78.8169	283.934	200.44	97.4399	242.187	2.47041	5e-05	0.00047487
Stard10	5.43065	5.07536	8.16348	6.69228	5.253	7.42788	1.34781	0.0111	0.0240642	3.02022	2.6404	8.2306	8.51239	2.83031	8.37149	2.44667	5e-05	0.000270138	5.5207	4.19895	14.5467	12.2229	4.85982	13.3848	2.45482	5e-05	0.00047487
Adap1	0.611315	0.303722	1.80348	1.4162	0.457518	1.60984	1.79061	5e-05	0.000182911	0.603752	1.02961	6.67616	4.59039	0.816681	5.63328	3.65132	5e-05	0.000270138	3.76661	4.94314	10.5502	13.338	4.35487	11.9441	2.41726	5e-05	0.00047487
Gria3	1.59522	1.34473	1.64819	1.64473	1.46998	1.64646	1.07145	0.5935	0.688632	3.26255	4.46909	16.5974	18.5494	3.86582	17.5734	3.81712	5e-05	0.000270138	6.4469	8.31765	21.1317	16.9932	7.38227	19.0624	2.39344	5e-05	0.00047487
Snph	0.651225	0.697545	2.0292	1.85984	0.674385	1.94452	1.75857	5e-05	0.000182911	0.68644	1.35426	3.74314	4.88593	1.02035	4.31454	2.6305	5e-05	0.000270138	2.4418	2.36189	7.66676	6.59443	2.40184	7.13059	2.39005	5e-05	0.00047487
Tnr	0.450396	0.402076	0.897955	1.03347	0.426236	0.965712	1.37825	0.00035	0.00110376	0.571399	1.28596	4.24133	5.28581	0.928679	4.76357	2.98835	5e-05	0.000270138	3.51681	6.13962	10.626	15.2217	4.82822	12.9238	2.38904	5e-05	0.00047487
Elmo1	6.85317	8.14439	11.5872	11.1856	7.49878	11.3864	1.45743	0.00015	0.000510492	5.3721	6.31828	13.7023	14.1585	5.84519	13.9304	2.18115	5e-05	0.000270138	10.0079	9.59501	23.884	25.6652	9.80146	24.7746	2.38622	5e-05	0.00047487
Car11	0.934349	1.48575	3.04903	3.73891	1.21005	3.39397	1.98818	5e-05	0.000182911	1.462	2.1633	8.43784	6.7792	1.81265	7.60852	3.06064	5e-05	0.000270138	6.80828	5.39546	18.2063	13.6584	6.10187	15.9323	2.38421	5e-05	0.00047487
Cdkl2	0.0555989	0.0690244	0.534026	0.369903	0.0623117	0.451964	1.3668	0.0007	0.00205938	0.131693	0.35911	1.50079	1.57311	0.245401	1.53695	2.03705	5e-05	0.000270138	0.517642	0.829601	2.8563	3.03884	0.673621	2.94757	2.3587	5e-05	0.00047487
Faim2	0.251644	0.167554	0.707634	0.644601	0.209599	0.676118	1.38568	0.0001	0.000351031	0.417995	0.605379	2.46486	2.84828	0.511687	2.65657	2.41887	5e-05	0.000270138	2.2978	1.49261	7.04727	4.45447	1.89521	5.75087	2.33174	5e-05	0.00047487
Gnal	1.31757	1.39061	2.37728	2.37196	1.35409	2.37462	1.43351	0.0753	0.127383	1.59162	3.30444	8.0004	10.3958	2.44803	9.1981	2.95766	0.002	0.00734914	6.46083	11.1723	19.2321	24.5212	8.81657	21.8767	2.33041	5e-05	0.00047487
AI593442	0.0996904	0.0413206	0.522122	0.336877	0.0705055	0.429499	1.33535	1	1	0.175653	0.308337	1.80386	1.35886	0.241995	1.58136	2.0784	5e-05	0.000270138	0.519772	0.540625	2.08696	3.00864	0.530199	2.5478	2.31852	5e-05	0.00047487
Atp2b3	0.136486	0.174033	0.720357	1.00729	0.155259	0.863823	1.61334	5e-05	0.000182911	0.63055	0.789587	3.22727	3.38606	0.710068	3.30667	2.51842	5e-05	0.000270138	1.54067	1.7179	4.78254	5.36896	1.62929	5.07575	2.3108	5e-05	0.00047487
Bbc3	3.62698	2.81439	7.91802	6.41545	3.22069	7.16674	1.93493	5e-05	0.000182911	2.26098	2.64322	6.69627	6.432	2.4521	6.56414	2.19117	5e-05	0.000270138	9.1518	6.2922	22.5497	15.7175	7.722	19.1336	2.30837	5e-05	0.00047487
Kcnv1	0.0942056	0.104105	0.119696	0.10614	0.0991553	0.112918	1.01252	1	1	0.433855	0.717451	4.1157	3.9522	0.575653	4.03395	3.19483	5e-05	0.000270138	1.38399	0.920811	4.61714	3.28733	1.1524	3.95223	2.3008	5e-05	0.00047487
Kcnma1	0.321935	0.469386	1.11292	1.15776	0.395661	1.13534	1.52999	5e-05	0.000182911	0.348841	0.631622	2.91172	2.93865	0.490231	2.92518	2.63394	5e-05	0.000270138	0.937567	2.04287	3.91334	5.32524	1.49022	4.61929	2.25654	5e-05	0.00047487
Kcnmb4	5.3329	4.53806	9.38881	9.69778	4.93548	9.5433	1.77632	5e-05	0.000182911	4.01328	5.10995	10.8515	10.2239	4.56161	10.5377	2.07452	0.0001	0.000510199	13.0988	12.0448	32.2584	26.569	12.5718	29.4137	2.24095	0.00015	0.00126873
Slc1a1	0.435469	0.286553	1.21448	1.16918	0.361011	1.19183	1.61044	5e-05	0.000182911	1.30033	3.17121	14.0995	16.0141	2.23577	15.0568	4.96228	5e-05	0.000270138	8.07081	9.37015	22.8063	18.6225	8.72048	20.7144	2.23388	5e-05	0.00047487
Fezf2	29.0613	27.0944	28.9187	30.4776	28.0779	29.6981	1.05572	0.2868	0.387426	43.5649	42.3253	92.2499	103.045	42.9451	97.6475	2.24479	5e-05	0.000270138	85.7543	30.0793	173.454	87.0119	57.9168	130.233	2.22743	5e-05	0.00047487
Pitpnm1	3.68297	3.73626	5.32361	6.01119	3.70961	5.6674	1.4157	0.0021	0.005491	1.62335	2.03953	5.39781	4.7994	1.83144	5.09861	2.15389	0.00205	0.00749994	4.33967	7.22481	13.5332	14.4221	5.78224	13.9777	2.20836	0.0009	0.00597891
Slc7a4	0.59252	0.625887	1.73269	1.90741	0.609204	1.82005	1.75245	5e-05	0.000182911	1.12809	1.84848	6.5867	7.08862	1.48829	6.83766	3.14982	5e-05	0.000270138	4.22572	3.85108	10.9939	9.0862	4.0384	10.0401	2.19118	5e-05	0.00047487
Gabrb2	1.92962	1.8285	4.05708	3.70606	1.87906	3.88157	1.69554	5e-05	0.000182911	1.19658	1.42783	4.3475	3.51075	1.31221	3.92912	2.13179	5e-05	0.000270138	2.95833	5.09805	8.89075	11.1309	4.02819	10.0108	2.18982	5e-05	0.00047487
Iqsec3	0.603515	0.860189	2.12432	2.55368	0.731852	2.339	1.92799	5e-05	0.000182911	0.378471	0.651645	2.3183	2.29787	0.515058	2.30809	2.18347	5e-05	0.000270138	1.01291	1.29175	3.52574	3.89995	1.15233	3.71285	2.18965	5e-05	0.00047487
Hivep2	1.72834	1.66755	3.6013	3.61959	1.69795	3.61044	1.70887	5e-05	0.000182911	3.62348	6.70125	15.4802	24.0199	5.16237	19.7501	3.36722	5e-05	0.000270138	18.2534	22.8731	47.3711	45.0536	20.5633	46.2124	2.18948	5e-05	0.00047487
Dgki	1.91215	1.74588	3.48258	3.90014	1.82902	3.69136	1.6583	5e-05	0.000182911	3.24353	3.63078	7.40772	10.8664	3.43716	9.13706	2.28459	5e-05	0.000270138	5.64923	8.38933	15.7695	17.1729	7.01928	16.4712	2.17865	5e-05	0.00047487
Ank1	0.771057	1.22584	0.76052	1.26738	0.998448	1.01395	1.00776	0.4603	0.566022	0.432973	0.905264	2.05716	2.76532	0.669118	2.41124	2.04374	5e-05	0.000270138	1.47094	2.24864	5.30467	5.05947	1.85979	5.18207	2.16172	5e-05	0.00047487
Gpr12	0.0435862	0.036087	0.243885	0.408517	0.0398366	0.326201	1.27539	1	1	0.26755	0.304101	2.00653	2.14612	0.285826	2.07633	2.39249	5e-05	0.000270138	2.46782	3.32941	6.63364	8.21313	2.89861	7.42338	2.16061	0.0002	0.00162795
Fkbp1b	2.66514	2.24633	2.44585	2.5789	2.45573	2.51238	1.01639	0.4915	0.594861	3.08084	3.36959	9.20602	8.30329	3.22521	8.75465	2.30868	5e-05	0.000270138	8.04543	9.98135	22.4995	18.6024	9.01339	20.551	2.15221	5e-05	0.00047487
Samd12	1.20367	0.297919	1.79924	1.27466	0.750795	1.53695	1.44903	0.03305	0.0625896	1.37982	1.32736	3.50158	4.24156	1.35359	3.87157	2.06985	0.00065	0.00271865	1.2916	3.94806	5.54679	8.02867	2.61983	6.78773	2.15141	0.0009	0.00597891
Rac3	6.21012	7.08764	14.2929	12.3827	6.64888	13.3378	1.8745	5e-05	0.000182911	9.21068	8.55728	33.1307	27.0718	8.88398	30.1013	3.14663	5e-05	0.000270138	30.7813	34.114	71.8014	70.0215	32.4477	70.9115	2.14997	5e-05	0.00047487
Serpine2	8.37096	6.17042	15.5381	13.3996	7.27069	14.4688	1.87032	5e-05	0.000182911	1.45036	1.2426	4.4937	3.04175	1.34648	3.76772	2.03186	5e-05	0.000270138	1.13669	1.75804	5.10217	3.40348	1.44737	4.25282	2.14632	5e-05	0.00047487
Pik3cd	1.19734	1.37915	3.44359	3.69728	1.28825	3.57043	1.99735	5e-05	0.000182911	1.00792	1.86822	4.01141	5.53176	1.43807	4.77158	2.36728	5e-05	0.000270138	3.92694	4.99965	10.1721	11.2083	4.46329	10.6902	2.13977	5e-05	0.00047487
Lrrtm4	0.316799	0.42131	1.53416	1.66357	0.369055	1.59886	1.89829	5e-05	0.000182911	1.44005	2.87656	6.77893	7.65334	2.1583	7.21614	2.60144	5e-05	0.000270138	2.68985	2.9936	7.57833	6.52758	2.84172	7.05295	2.09618	5e-05	0.00047487
St6galnac5	0.845517	0.967436	1.9185	1.88463	0.906477	1.90156	1.52195	0.0012	0.00333464	0.98978	1.49459	3.95574	3.99829	1.24219	3.97702	2.21972	5e-05	0.000270138	5.24716	4.38505	11.5366	10.8267	4.81611	11.1816	2.09447	0.00015	0.00126873
Sptbn4	0.148769	0.192643	0.658403	1.18553	0.170706	0.921967	1.64172	5e-05	0.000182911	0.361399	0.73794	2.78158	3.04928	0.54967	2.91543	2.52662	5e-05	0.000270138	2.93638	2.81612	8.12231	6.05633	2.87625	7.08932	2.08689	5e-05	0.00047487
Rhbdl1	0.664255	1.86793	1.44869	1.89605	1.26609	1.67237	1.17929	0.0623	0.108202	1.3509	1.68131	6.12626	4.848	1.51611	5.48713	2.57824	5e-05	0.000270138	4.70261	4.12436	10.9721	9.58322	4.41348	10.2777	2.08325	0.0002	0.00162795
Tubg2	2.35171	2.13349	4.02756	3.69833	2.2426	3.86294	1.49971	0.00055	0.00165811	2.11204	2.7314	6.36393	6.7694	2.42172	6.56667	2.21136	5e-05	0.000270138	7.42198	7.06503	17.7147	14.5013	7.2435	16.108	2.07533	0.0001	0.00088331
Trpc5	0.0340727	0.0847128	0.231991	0.141759	0.0593928	0.186875	1.12034	1	1	0.00960793	0.0324406	1.60403	0.509302	0.0210243	1.05667	2.01432	0.0217	0.0556278	0.0608044	0.0333089	1.44152	0.864031	0.0470566	1.15278	2.05603	0.0018	0.0108656
Aig1	5.75887	4.11233	6.74551	5.65163	4.9356	6.19857	1.21278	0.09975	0.161603	7.08834	7.90073	18.1361	18.262	7.49453	18.199	2.26016	5e-05	0.000270138	12.9858	12.6777	29.2701	25.416	12.8317	27.3431	2.04913	0.0001	0.00088331
Smarca2	14.7679	15.8234	18.5248	19.4951	15.2957	19.0099	1.22793	0.1621	0.243022	18.407	21.0189	40.4756	43.4193	19.7129	41.9475	2.07346	5e-05	0.000270138	40.1052	51.4401	93.864	94.1833	45.7726	94.0237	2.03161	5e-05	0.00047487

## Sheet: 10
10-E11_unchange_E13_up_E15_unchange
Gene	E11.GFPneg.Repeat1	E11.GFPneg.Repeat2	E11.GFPpos.Repeat1	E11.GFPpos.Repeat2	Mean of E11.GFPneg	Mean of E11.GFPpos	Fold change	P-value	Adjusted p-value	E13.GFPneg.Repeat1	E13.GFPneg.Repeat2	E13.GFPpos.Repeat1	E13.GFPpos.Repeat2	Mean of E13.GFPneg	Mean of E13.GFPpos	Fold change	P-value	Adjusted p-value	E15.GFPneg.Repeat1	E15.GFPneg.Repeat2	E15.GFPpos.Repeat1	E15.GFPpos.Repeat2	Mean of E15.GFPneg	Mean of E15.GFPpos	Fold change	P-value	Adjusted p-value
Frmd3	1.23726	1.11052	3.32793	2.86011	1.17389	3.09402	1.88327	0.0001	0.000351031	1.33356	2.04149	7.16954	5.86333	1.68752	6.51644	2.79679	5e-05	0.000270138	3.49251	4.85792	9.14517	9.4812	4.17521	9.31319	1.9928	0.00015	0.00126873
Nr1d1	2.56808	2.43292	6.65756	4.93306	2.5005	5.79531	1.94124	5e-05	0.000182911	6.83373	8.36411	17.8704	16.8764	7.59892	17.3734	2.13671	5e-05	0.000270138	19.9628	12.4651	41.2953	24.7097	16.214	33.0025	1.97529	5e-05	0.00047487
Neurl1b	0.451047	0.498581	1.61946	1.58268	0.474814	1.60107	1.76366	5e-05	0.000182911	0.877335	1.2876	4.08009	4.31505	1.08247	4.19757	2.49587	5e-05	0.000270138	2.57956	2.2871	6.82556	4.73701	2.43333	5.78128	1.97513	5e-05	0.00047487
Epb4.1l1	7.35234	7.40217	14.3578	15.0744	7.37725	14.7161	1.87604	5e-05	0.000182911	6.94247	9.4866	18.9186	19.564	8.21453	19.2413	2.19667	5e-05	0.000270138	17.7423	21.7207	40.7655	38.9481	19.7315	39.8568	1.97076	5e-05	0.00047487
Rapgefl1	1.04358	1.2785	1.99261	2.52191	1.16104	2.25726	1.50727	5e-05	0.000182911	1.01716	1.42559	4.60885	4.23884	1.22138	4.42385	2.44166	5e-05	0.000270138	3.50483	3.1404	8.50731	6.50198	3.32261	7.50465	1.96748	5e-05	0.00047487
Rap1gap	2.33484	2.34858	3.09397	3.61677	2.34171	3.35537	1.30334	0.0029	0.0073289	2.2742	2.26472	6.72339	6.5984	2.26946	6.6609	2.34317	5e-05	0.000270138	6.19113	6.2378	13.3834	12.9932	6.21446	13.1883	1.96665	5e-05	0.00047487
4833424O15Rik	0.0701581	0.155044	0.124212	0.109464	0.112601	0.116838	1.00381	1	1	0.366002	0.423071	2.70595	2.10667	0.394537	2.40631	2.44261	5e-05	0.000270138	1.39545	1.8519	3.82908	4.42152	1.62367	4.1253	1.95348	5e-05	0.00047487
Tceal5	5.26239	6.09057	10.7462	9.6113	5.67648	10.1788	1.67435	0.00055	0.00165811	8.38044	6.60118	17.4871	18.5871	7.49081	18.0371	2.24208	5e-05	0.000270138	16.7377	14.5109	34.1877	28.393	15.6243	31.2904	1.94236	0.0005	0.00365054
Dock3	3.74131	4.17727	4.55917	6.47891	3.95929	5.51904	1.31451	0.0046	0.0110732	4.1563	4.90791	10.6606	12.0192	4.5321	11.3399	2.2306	5e-05	0.000270138	5.57515	6.70512	13.8624	11.8408	6.14013	12.8516	1.93996	5e-05	0.00047487
Nat14	3.41365	3.24211	8.31969	6.57387	3.32788	7.44678	1.95171	5e-05	0.000182911	3.64215	4.79909	11.5185	11.4446	4.22062	11.4816	2.39082	5e-05	0.000270138	9.08681	7.94118	20.6786	14.2025	8.51399	17.4406	1.93826	0.0001	0.00088331
Kifc3	1.81969	1.6937	3.49028	3.80227	1.75669	3.64628	1.68545	0.01215	0.026043	1.49035	1.99329	5.43699	5.07791	1.74182	5.25745	2.28222	0.00455	0.0149398	3.61368	4.79667	9.11759	9.00347	4.20517	9.06053	1.93279	0.0271	0.101337
Cacng8	2.71724	2.99525	6.09677	6.67345	2.85624	6.38511	1.9151	5e-05	0.000182911	2.97514	3.67918	10.2664	14.2718	3.32716	12.2691	3.06647	5e-05	0.000270138	8.66276	7.02354	18.0346	14.1188	7.84315	16.0767	1.93107	0.0002	0.00162795
Mfhas1	3.37931	2.37479	6.27199	6.0389	2.87705	6.15545	1.84559	5e-05	0.000182911	1.44731	2.22187	4.69129	5.21723	1.83459	4.95426	2.10057	5e-05	0.000270138	3.27293	2.78428	7.6474	5.8851	3.02861	6.76625	1.92778	0.0001	0.00088331
Kcnq4	0.407149	0.754627	1.41359	1.84687	0.580888	1.63023	1.66377	5e-05	0.000182911	0.968278	1.12734	3.29142	3.4203	1.04781	3.35586	2.12708	5e-05	0.000270138	3.64069	2.89208	8.71125	5.67201	3.26639	7.19163	1.92004	0.00015	0.00126873
Zdhhc9	12.4921	11.7848	23.5984	21.869	12.1385	22.7337	1.80643	5e-05	0.000182911	10.9112	13.294	24.2535	27.517	12.1026	25.8852	2.0519	5e-05	0.000270138	16.7128	17.8035	35.4644	32.6257	17.2582	34.0451	1.91942	5e-05	0.00047487
Gm996	0.0601799	0.0748199	0.6635	0.938778	0.0674999	0.801139	1.68725	0.00015	0.000510492	0.246036	0.677886	2.06973	2.66658	0.461961	2.36815	2.30386	5e-05	0.000270138	2.18399	2.41745	5.84684	4.77382	2.30072	5.31033	1.9118	0.00015	0.00126873
Mgst3	13.812	14.8094	30.1596	25.1596	14.3107	27.6596	1.87187	5e-05	0.000182911	16.5387	17.1841	53.97	43.9843	16.8614	48.9772	2.79805	5e-05	0.000270138	40.1813	34.5209	71.9494	72.062	37.3511	72.0057	1.90361	5e-05	0.00047487
Rspo3	19.8539	20.2925	26.671	30.6092	20.0732	28.6401	1.40653	0.00945	0.0208686	3.05741	3.32647	18.9675	19.9294	3.19194	19.4485	4.87804	5e-05	0.000270138	12.8713	7.76638	26.2489	14.8333	10.3188	20.5411	1.90312	5e-05	0.00047487
Syngr1	3.17524	3.45135	3.46009	4.71053	3.3133	4.08531	1.17898	0.1083	0.172903	6.48859	6.3379	17.3316	18.1171	6.41324	17.7244	2.5258	5e-05	0.000270138	12.3806	15.5203	28.9394	25.1417	13.9505	27.0405	1.87557	0.00645	0.031317
Slc6a17	3.29446	3.09177	4.07136	4.63193	3.19312	4.35165	1.27629	0.00245	0.00630441	9.26825	13.5562	30.3921	36.0223	11.4122	33.2072	2.75593	5e-05	0.000270138	22.6742	22.5261	49.5107	36.3871	22.6001	42.9489	1.86223	0.0001	0.00088331
Ifngr2	9.42918	7.86478	11.5062	9.55354	8.64698	10.5299	1.19518	0.0716	0.121994	20.5081	30.5431	67.9877	67.4217	25.5256	67.7047	2.59013	5e-05	0.000270138	52.5109	45.0909	91.6196	91.0705	48.8009	91.3451	1.85428	0.00015	0.00126873
Lrrtm1	2.29829	2.44711	4.66735	4.75015	2.3727	4.70875	1.69263	0.24555	0.34207	5.14968	5.65175	17.2762	19.4843	5.40071	18.3803	3.02783	0.0224	0.0570149	13.8222	11.5463	28.1453	20.1831	12.6843	24.1642	1.83892	0.27025	0.522595
1700058G18Rik	0.951954	1.11069	1.79024	1.87094	1.03132	1.83059	1.39347	0.2139	0.305443	0.674626	1.29686	3.67269	4.34574	0.985743	4.00922	2.52259	0.0191	0.0500041	3.39421	4.37316	9.07146	6.69096	3.88368	7.88121	1.81855	0.12815	0.319873
Ntsr1	0.0846584	0.0701555	0.168025	0.235882	0.077407	0.201954	1.1156	1	1	0.910607	1.76194	4.63871	4.13923	1.33627	4.38897	2.30665	5e-05	0.000270138	5.57144	9.677	14.7025	14.6312	7.62422	14.6669	1.81661	0.0002	0.00162795
Jazf1	2.42058	2.27793	3.63874	3.31608	2.34925	3.47741	1.33684	0.02035	0.0408445	2.82891	3.46741	8.25586	7.98545	3.14816	8.12065	2.19872	5e-05	0.000270138	6.00583	8.84453	12.6029	15.9732	7.42518	14.2881	1.81457	0.00015	0.00126873
Eps8	0.916574	0.947403	0.849489	1.245	0.931988	1.04724	1.05966	0.6052	0.699154	0.644589	0.764633	3.03107	2.48111	0.704611	2.75609	2.20349	5e-05	0.000270138	1.86148	2.29902	4.2704	4.87058	2.08025	4.57049	1.80845	0.0001	0.00088331
3632451O06Rik	6.90056	7.47975	11.3139	9.39958	7.19015	10.3567	1.38663	0.0026	0.00665558	4.94641	4.69715	11.7387	10.8527	4.82178	11.2957	2.11202	5e-05	0.000270138	5.47911	5.25031	10.8445	10.1648	5.36471	10.5046	1.80757	0.00025	0.00198552
Gng7	3.33756	3.83606	6.23721	6.28392	3.58681	6.26056	1.58292	5e-05	0.000182911	5.31157	6.1329	14.7128	14.5431	5.72224	14.628	2.32481	5e-05	0.000270138	8.78091	9.01495	16.8194	16.9147	8.89793	16.867	1.80513	0.00015	0.00126873
Adamts17	0.602312	0.345691	0.535638	0.692457	0.474002	0.614047	1.09501	0.114	0.180678	1.37142	3.48303	8.74297	13.6195	2.42722	11.1812	3.55426	5e-05	0.000270138	4.93516	3.09631	10.7404	5.29621	4.01574	8.0183	1.798	5e-05	0.00047487
Fam131b	6.11863	5.70097	8.15662	7.81269	5.9098	7.98466	1.30028	0.0031	0.00777517	5.84124	5.92442	13.6055	14.2393	5.88283	13.9224	2.16806	5e-05	0.000270138	7.65559	11.007	17.111	17.9332	9.3313	17.5221	1.79281	5e-05	0.00047487
Rnf157	9.37829	8.90269	15.4505	17.4093	9.14049	16.4299	1.71884	5e-05	0.000182911	12.4414	18.4602	34.6138	41.4814	15.4508	38.0476	2.3736	5e-05	0.000270138	26.6183	35.1653	58.057	54.1683	30.8918	56.1127	1.79083	0.0002	0.00162795
Kcnq5	0.214314	0.172141	0.229479	0.365531	0.193227	0.297505	1.08739	1	1	0.322833	0.484294	2.18794	2.54862	0.403564	2.36828	2.39981	5e-05	0.000270138	1.34743	3.04236	2.72117	6.67523	2.19489	4.6982	1.78353	0.00055	0.00397465
Adrb1	0.117387	0.0324036	0.881573	0.427739	0.0748953	0.654656	1.53936	0.0021	0.005491	0.347783	0.391644	1.8098	2.20342	0.369713	2.00661	2.19506	5e-05	0.000270138	0.843291	0.585996	2.45311	1.65222	0.714643	2.05267	1.78035	0.0007	0.00482883
Them6	1.86914	1.5171	2.052	1.35366	1.69312	1.70283	1.00361	0.432	0.538247	0.645349	0.562152	2.64533	2.076	0.60375	2.36067	2.0955	5e-05	0.000270138	1.05137	0.611269	2.38012	2.09199	0.831319	2.23605	1.76706	0.00185	0.0111358
Lonrf2	4.85202	4.35067	9.73814	9.99266	4.60135	9.8654	1.93978	5e-05	0.000182911	2.74633	4.92546	11.2587	12.0576	3.83589	11.6581	2.61754	5e-05	0.000270138	9.89574	14.8633	20.1364	24.7073	12.3795	22.4218	1.75057	5e-05	0.00047487
Cacna1d	0.275922	0.400464	0.629337	1.02232	0.338193	0.825828	1.3644	0.09565	0.156026	0.531359	0.964072	2.75239	3.51279	0.747715	3.13259	2.36457	0.00405	0.0134957	2.24581	3.00374	5.24215	5.44794	2.62478	5.34504	1.75047	0.00115	0.00743072
Robo1	18.796	17.2723	36.0904	33.2107	18.0342	34.6506	1.87298	5e-05	0.000182911	8.32173	16.5328	53.0517	65.5073	12.4273	59.2795	4.48934	5e-05	0.000270138	36.5261	50.9774	74.9742	79.3115	43.7518	77.1428	1.74614	0.0008	0.00541901
Myl6b	7.34417	6.63815	13.548	13.9085	6.99116	13.7282	1.84307	5e-05	0.000182911	10.1914	10.0143	24.8577	21.2488	10.1029	23.0532	2.1664	5e-05	0.000270138	20.6841	19.3693	38.9264	32.2351	20.0267	35.5808	1.73973	0.0014	0.00880089
4930506M07Rik	3.42192	4.19224	8.2697	8.38714	3.80708	8.32842	1.94056	5e-05	0.000182911	8.13396	15.24	34.5781	42.0575	11.687	38.3178	3.09907	5e-05	0.000270138	43.7179	62.2743	86.1593	98.214	52.9961	92.1867	1.7258	0.00045	0.00333512
Ralyl	2.5226	2.65617	7.09522	4.80916	2.58939	5.95219	1.93687	5e-05	0.000182911	5.64265	6.36046	17.2709	17.2394	6.00155	17.2552	2.6073	5e-05	0.000270138	12.7139	14.8976	26.2629	22.4015	13.8057	24.3322	1.71097	0.0001	0.00088331
Ydjc	0.99332	0.886747	2.16287	2.33214	0.940033	2.2475	1.67394	0.00055	0.00165811	1.68428	1.89934	6.4706	4.2673	1.79181	5.36895	2.2813	5e-05	0.000270138	6.99086	6.27324	10.7591	13.006	6.63205	11.8826	1.68795	0.004	0.0209528
Wdr17	0.992649	1.30508	2.73366	3.27687	1.14886	3.00527	1.8639	5e-05	0.000182911	1.38952	1.69422	4.42645	3.96687	1.54187	4.19666	2.04442	5e-05	0.000270138	2.38267	3.07668	4.92614	5.6048	2.72967	5.26547	1.6799	0.00035	0.00267481
Rims4	2.08972	2.00969	5.74509	4.21194	2.0497	4.97851	1.96036	0.0004	0.00124373	0.473544	1.33779	3.37144	2.26446	0.905667	2.81795	2.00347	0.0029	0.0100698	2.78964	4.24647	7.18758	5.97355	3.51805	6.58056	1.67784	0.03185	0.115313
Kcnq3	0.871208	1.09635	1.64559	2.61554	0.983779	2.13056	1.57808	0.0004	0.00124373	5.98351	10.3766	17.1835	23.4256	8.18005	20.3045	2.32074	5e-05	0.000270138	15.4022	19.7983	31.0564	29.0828	17.6002	30.0696	1.67039	0.00085	0.00571521
Lrrc73	1.99352	1.71033	4.86716	3.88472	1.85193	4.37594	1.88502	5e-05	0.000182911	2.67824	3.09166	7.7253	7.36443	2.88495	7.54486	2.19948	5e-05	0.000270138	5.69662	5.73734	9.84108	10.4044	5.71698	10.1227	1.65591	0.00505	0.0256013
Itsn1	34.2974	34.6083	47.8726	52.5864	34.4528	50.2295	1.445	0.00115	0.0032125	31.2813	43.3888	66.7394	89.8619	37.3351	78.3007	2.06862	5e-05	0.000270138	60.4113	63.5963	110.674	95.3753	62.0038	103.025	1.65109	0.00575	0.0284379
Osbp2	0.438316	0.487515	1.35718	1.86264	0.462915	1.60991	1.78405	5e-05	0.000182911	0.780628	0.933503	3.8221	3.24872	0.857066	3.53541	2.44225	5e-05	0.000270138	2.32926	1.86737	4.84169	3.37976	2.09831	4.11073	1.64952	0.0009	0.00597891
Cacna1c	1.22795	2.05559	1.94231	3.06062	1.64177	2.50147	1.32542	0.01425	0.0299309	1.76871	2.70059	7.06141	8.88531	2.23465	7.97336	2.77414	5e-05	0.000270138	5.91063	8.88138	11.8255	13.3725	7.396	12.599	1.6197	0.003	0.0165721
Nsmf	11.548	13.7402	23.116	27.8017	12.6441	25.4589	1.93922	5e-05	0.000182911	29.9353	38.0729	106.164	100.737	34.0041	103.451	2.98395	5e-05	0.000270138	64.119	47.5401	104.538	77.1649	55.8295	90.8514	1.61626	0.0016	0.00983518
Fat3	7.37102	6.77094	12.432	15.1283	7.07098	13.7802	1.83127	5e-05	0.000182911	7.71079	9.0087	21.1353	26.2133	8.35975	23.6743	2.63621	5e-05	0.000270138	8.1358	9.35519	14.0371	15.3537	8.7455	14.6954	1.61053	0.0005	0.00365054
Lsm11	2.92307	2.55473	3.38953	3.1774	2.7389	3.28347	1.14565	0.0813	0.13582	2.33194	3.08279	6.60342	6.69687	2.70736	6.65015	2.0635	5e-05	0.000270138	4.04516	4.38485	7.64923	6.97561	4.215	7.31242	1.59394	0.0012	0.00768373
Cygb	0.714768	0.713682	1.96438	2.65964	0.714225	2.31201	1.93207	5e-05	0.000182911	2.70519	4.18916	11.4657	11.2774	3.44718	11.3715	2.78189	5e-05	0.000270138	9.65485	5.47069	15.967	9.05283	7.56277	12.5099	1.57775	0.00805	0.0378187
Zfp804a	0.451463	0.757654	1.77051	2.12189	0.604558	1.9462	1.83614	5e-05	0.000182911	0.782921	1.27875	5.64022	6.29534	1.03084	5.96778	3.43099	5e-05	0.000270138	1.82126	2.4759	3.26371	4.58215	2.14858	3.92293	1.56354	0.00255	0.0145008
Tmem74b	2.09265	1.46183	3.00191	3.55634	1.77724	3.27913	1.54078	0.00105	0.00295992	2.78281	3.37866	7.28971	7.97405	3.08073	7.63188	2.11528	5e-05	0.000270138	7.87719	7.07416	12.099	12.2683	7.47567	12.1837	1.55547	0.01135	0.0502671
Kcnk12	0.153176	0.0845186	0.502961	0.179525	0.118847	0.341243	1.19877	0.0172	0.0352628	0.735083	0.462777	2.16983	2.45492	0.59893	2.31237	2.07162	5e-05	0.000270138	0.987077	0.69032	2.48848	1.21365	0.838699	1.85106	1.55059	0.012	0.0525438
Dok6	3.83555	3.25756	5.94579	4.70686	3.54656	5.32632	1.39145	0.0434	0.0792524	3.35017	5.4334	14.1433	14.8692	4.39178	14.5062	2.8759	5e-05	0.000270138	9.64068	19.8942	20.9283	25.7287	14.7674	23.3285	1.54296	0.00775	0.0366251
Rell2	0.484719	0.353889	1.35889	1.9166	0.419304	1.63775	1.85848	0.0144	0.0301839	1.18347	1.7962	5.37843	5.10363	1.48984	5.24103	2.5066	0.0012	0.00469383	6.54171	5.50008	9.97403	9.57815	6.0209	9.77609	1.53486	0.0733	0.217428
Ndrg1	0.55043	0.66319	0.98295	1.04157	0.60681	1.01226	1.25233	0.01645	0.0339031	8.54017	15.0189	52.8993	47.9166	11.7795	50.4079	4.02268	5e-05	0.000270138	44.7693	53.4616	69.8476	81.0523	49.1155	75.45	1.52548	0.00515	0.025974
Lphn1	21.9922	25.7401	34.1082	46.7087	23.8662	40.4085	1.66525	5e-05	0.000182911	26.6162	37.0843	62.3862	76.1703	31.8502	69.2782	2.13935	5e-05	0.000270138	57.8281	68.3039	103.763	89.6017	63.066	96.6823	1.52471	0.017	0.0695876
Kcnk3	0.161819	0.0618892	0.234001	0.252499	0.111854	0.24325	1.11818	1	1	0.0947784	0.201505	1.75838	1.61603	0.148142	1.68721	2.34048	5e-05	0.000270138	0.857525	0.642609	2.10191	1.20027	0.750067	1.65109	1.51485	0.0119	0.0521776
D430041D05Rik	4.47804	3.67583	7.66392	8.60966	4.07693	8.13679	1.79967	5e-05	0.000182911	4.49276	6.16864	12.1594	16.5741	5.3307	14.3667	2.42734	5e-05	0.000270138	13.8451	25.5146	26.5431	33.9564	19.6798	30.2497	1.51112	0.0065	0.0315118
Tbc1d24	4.28579	4.69973	8.50369	8.62833	4.49276	8.56601	1.74157	5e-05	0.000182911	5.75099	7.18562	13.447	14.6107	6.4683	14.0289	2.01235	5e-05	0.000270138	10.9734	15.7249	17.7831	23.5783	13.3491	20.6807	1.51094	0.0116	0.0510905
Agap1	15.4361	13.4107	20.6374	22.4048	14.4234	21.5211	1.46019	0.00035	0.00110376	8.94102	12.4362	20.1445	26.2344	10.6886	23.1895	2.06949	5e-05	0.000270138	22.442	26.1291	38.5124	35.2176	24.2856	36.865	1.4975	0.00925	0.0425627
Dixdc1	5.56334	6.92469	9.64067	13.3013	6.24402	11.471	1.72156	5e-05	0.000182911	7.48545	10.1928	22.6449	21.9064	8.83912	22.2756	2.36562	5e-05	0.000270138	10.754	9.2156	16.9561	13.9296	9.9848	15.4428	1.49687	0.0036	0.0192448
Prr7	9.36503	7.86886	10.2836	10.6317	8.61694	10.4576	1.1914	0.0013	0.00357513	9.59826	7.96115	16.9847	20.6979	8.7797	18.8413	2.02882	5e-05	0.000270138	23.4456	14.8752	32.3352	25.9642	19.1604	29.1497	1.49549	0.0025	0.0142737
Camk4	0.375286	0.465313	0.387616	0.477854	0.420299	0.432735	1.00876	1	1	1.0084	1.81283	5.27141	6.62593	1.41061	5.94867	2.88253	5e-05	0.000270138	3.65847	3.78124	5.8037	6.28261	3.71985	6.04315	1.49224	0.0012	0.00768373
Cnksr2	1.80263	2.58822	4.49901	4.91689	2.19543	4.70795	1.78629	5e-05	0.000182911	2.57507	3.73492	10.0857	9.85561	3.15499	9.97066	2.64035	5e-05	0.000270138	3.46243	5.48167	5.97982	8.30619	4.47205	7.143	1.48811	0.0024	0.0138203
Camkk1	2.01706	1.47665	3.35522	3.65454	1.74686	3.50488	1.64001	5e-05	0.000182911	1.83524	2.89485	6.14184	6.0559	2.36504	6.09887	2.10959	5e-05	0.000270138	4.8697	5.75563	7.82269	8.83757	5.31266	8.33013	1.478	0.0116	0.0510905
Camk1d	1.02298	0.934603	1.87094	1.71708	0.978792	1.79401	1.41198	0.00025	0.00081371	1.63095	1.90938	4.8863	5.02026	1.77016	4.95328	2.14907	5e-05	0.000270138	3.86253	4.65533	6.55431	6.95496	4.25893	6.75464	1.47457	0.00295	0.0163384
Slc8a1	1.02617	0.865139	2.74387	2.38033	0.945654	2.5621	1.8308	5e-05	0.000182911	1.82068	3.11212	8.60031	10.0706	2.4664	9.33545	2.98161	5e-05	0.000270138	6.8932	12.6348	14.332	15.4103	9.764	14.8712	1.47447	5e-05	0.00047487
Nell2	44.0858	37.1608	77.8246	78.5748	40.6233	78.1997	1.90277	5e-05	0.000182911	56.7036	72.9344	167.398	163.681	64.819	165.54	2.53026	5e-05	0.000270138	100.71	140.665	168.864	186.361	120.688	177.613	1.4678	0.0218	0.0849294
Fam13a	0.659065	0.591734	0.816604	0.925399	0.625399	0.871001	1.1511	0.11055	0.175945	0.613272	0.658834	2.49386	3.2145	0.636053	2.85418	2.35578	5e-05	0.000270138	1.05821	1.06302	1.96405	1.99387	1.06062	1.97896	1.44567	0.0074	0.0352453
Csmd3	0.0773455	0.0933034	0.163309	0.20003	0.0853244	0.18167	1.08877	1	1	0.181311	0.227356	2.03998	1.45883	0.204334	1.74941	2.28293	5e-05	0.000270138	0.243207	0.430466	0.915949	0.944421	0.336836	0.930185	1.44385	5e-05	0.00047487
Pnck	3.87654	4.74147	8.62581	7.6528	4.309	8.13931	1.72147	0.0001	0.000351031	8.99361	7.82964	20.3323	15.393	8.41163	17.8626	2.00419	5e-05	0.000270138	15.0355	19.7143	25.8028	25.1279	17.3749	25.4654	1.4403	0.01505	0.0631872
Gpr176	0.0484411	0.0802852	0.65321	0.330679	0.0643631	0.491945	1.40173	0.0009	0.002577	0.338094	0.403601	1.78956	2.1248	0.370847	1.95718	2.15719	5e-05	0.000270138	0.481906	0.547016	1.29312	1.06735	0.514461	1.18023	1.43961	0.002	0.0118541
Dyrk2	14.6523	13.6605	15.9043	16.3738	14.1564	16.1391	1.13081	0.0708	0.120863	20.5077	24.7087	42.0593	52.6457	22.6082	47.3525	2.04812	5e-05	0.000270138	21.3339	19.868	33.0192	27.1098	20.601	30.0645	1.43811	0.01875	0.0753485
Slco3a1	2.93626	2.55322	3.07886	3.26713	2.74474	3.17299	1.11436	0.13025	0.202139	2.74029	3.18273	11.8322	6.8558	2.96151	9.344	2.61113	5e-05	0.000270138	2.93225	2.58964	5.73411	2.9262	2.76094	4.33016	1.41724	0.05705	0.180296
Ica1	3.19764	1.71199	3.82006	4.38299	2.45481	4.10152	1.47664	0.0066	0.0151911	3.10423	3.99678	8.59129	8.53718	3.5505	8.56424	2.1018	5e-05	0.000270138	7.16419	9.09157	11.2315	12.5213	8.12788	11.8764	1.41067	0.0377	0.131635
Pde4d	2.99803	3.03626	4.87523	5.66427	3.01715	5.26975	1.56075	0.0001	0.000351031	5.45411	7.43132	14.5917	18.9341	6.44271	16.7629	2.38662	5e-05	0.000270138	7.94547	8.22722	12.7547	10.6406	8.08634	11.6976	1.39744	0.006	0.0295369
Npas4	0.481559	0.38688	0.680332	0.728821	0.434219	0.704577	1.1885	0.02325	0.0459363	0.703822	1.95993	3.09351	4.36437	1.33188	3.72894	2.02796	5e-05	0.000270138	1.48808	3.94782	2.39354	5.94888	2.71795	4.17121	1.39088	0.0435	0.145934
Sh3kbp1	4.08963	3.68333	7.73758	7.41806	3.88648	7.57782	1.75542	5e-05	0.000182911	8.58654	10.5646	20.4556	20.6341	9.57557	20.5449	2.03723	5e-05	0.000270138	17.204	18.1601	22.8889	24.0245	17.6821	23.4567	1.3091	0.04595	0.15239
Lrfn2	0.945324	1.20783	1.10135	1.37562	1.07658	1.23849	1.07797	0.18155	0.266969	0.244063	0.473225	2.99689	2.50997	0.358644	2.75343	2.76263	5e-05	0.000270138	0.664118	1.27904	2.14368	0.929828	0.971579	1.53675	1.28666	0.09	0.251028
Prkca	1.25175	1.39459	1.74475	1.73673	1.32317	1.74074	1.17974	0.0582	0.102163	1.48275	2.56515	5.07976	6.04269	2.02395	5.56123	2.16975	5e-05	0.000270138	3.94649	6.24328	6.31625	7.34204	5.09488	6.82914	1.28454	0.0253	0.095985
Trnp1	0.276343	0.127006	0.883701	0.744161	0.201675	0.813931	1.5095	0.00225	0.00583498	1.89899	3.22483	7.1009	10.0991	2.56191	8.6	2.69518	5e-05	0.000270138	11.9678	10.5492	13.8474	14.0965	11.2585	13.9719	1.22135	0.17975	0.403789
Tub	12.6929	12.9079	27.5378	23.0784	12.8004	25.3081	1.90633	5e-05	0.000182911	10.0849	16.8311	32.0009	37.1744	13.458	34.5876	2.46145	5e-05	0.000270138	29.0976	53.3739	43.6497	54.3273	41.2358	48.9885	1.18356	0.2244	0.465932
Ntf3	0.217701	0.32193	0.545904	0.614501	0.269815	0.580202	1.24443	0.04545	0.0823843	0.56272	0.372281	3.36207	1.87798	0.4675	2.62003	2.4668	0.0001	0.000510199	0.812564	1.70043	1.17116	2.11953	1.2565	1.64535	1.17232	0.41545	0.673239
Macrod2	3.9653	3.72401	6.79645	4.83993	3.84465	5.81819	1.40736	0.3218	0.425405	4.76353	5.20238	11.3938	11.987	4.98295	11.6904	2.12109	0.02445	0.0613988	12.5051	18.3267	16.8767	19.5088	15.4159	18.1928	1.16916	0.48965	0.730765
Chrm3	0.0907544	0.0751862	0.284598	0.354136	0.0829703	0.319367	1.21829	1	1	0.217589	0.48991	1.72678	1.72631	0.353749	1.72654	2.01407	5e-05	0.000270138	0.626513	0.727926	1.27916	0.62692	0.677219	0.95304	1.16445	0.12745	0.318875
Slc35f4	0	0.0220116	0.0655238	0.14549	0.0110058	0.105507	1.09347	1	1	0.51811	0.431456	3.1018	2.41122	0.474783	2.75651	2.54716	5e-05	0.000270138	0.39111	0.703684	0.87122	0.642336	0.547397	0.756778	1.13531	0.2701	0.522384
Nos1	0.107362	0.0266943	0.403428	0.418732	0.0670281	0.41108	1.32244	1	1	2.26138	6.66408	14.7642	22.8031	4.46273	18.7837	3.62157	5e-05	0.000270138	19.1719	26.528	26.9023	21.6384	22.8499	24.2704	1.05956	0.59015	0.801687
Herc3	4.99513	4.59295	6.56099	6.83937	4.79404	6.70018	1.32898	0.04395	0.0800587	5.77915	7.39226	15.6386	18.4654	6.5857	17.052	2.37974	5e-05	0.000270138	14.6726	16.6321	18.3103	14.8077	15.6524	16.559	1.05445	0.406	0.665446

[truncated: 16 more sheets: 11, 12, 13, 14, 15, 16, 17, 18, 19, 20, 21, 22, 23, 24, 25, 26]
