# Supplementary material for: Integrative genomic analysis of early neurogenesis reveals a temporal genetic program for differentiation and specification of preplate and Cajal-Retzius neurons
Source: PLoS Genet. 2021 Mar 24;17(3):e1009355. doi: 10.1371/journal.pgen.1009355 (PMC7990179; doi:10.1371/journal.pgen.1009355)
Supplement: S4 Table — (XLSX) [file pgen.1009355.s010.xlsx]

## Sheet: DElncRNAs
Gene	E11.GFPneg.Repeat1	E11.GFPneg.Repeat2	E11.GFPpos.Repeat1	E11.GFPpos.Repeat2	Mean of E11.GFPneg	Mean of E11.GFPpos	Fold change	P-value	Adjusted p-value	E13.GFPneg.Repeat1	E13.GFPneg.Repeat2	E13.GFPpos.Repeat1	E13.GFPpos.Repeat2	Mean of E13.GFPneg	Mean of E13.GFPpos	Fold change	P-value	Adjusted p-value	E15.GFPneg.Repeat1	E15.GFPneg.Repeat2	E15.GFPpos.Repeat1	E15.GFPpos.Repeat2	Mean of E15.GFPneg	Mean of E15.GFPpos	Fold change	P-value	Adjusted p-value
Gm27199|ENSMUST00000185026.1	0.652781	1.51878	7.78015	8.14075	1.08578	7.96045	4.29597	5e-05	0.00121875	0	0	2.05553	2.67923	0	2.36738	3.36738	5e-05	0.0014963	0.269325	0.0648371	5.13885	12.7154	0.167081	8.92713	8.50594	0.03335	0.156455
Lhx1os|ENSMUST00000128121.1	0.216548	0	6.64177	2.42478	0.108274	4.53327	4.9927	0.2536	0.450184	0	0	3.53543	2.71086	0	3.12315	4.12315	5e-05	0.0014963	0.253682	1.6e-05	6.95528	7.19336	0.126849	7.07432	7.1654	0.00125	0.0176199
Gm28050|ENSMUST00000124394.2	0.802321	1.79054	23.2523	23.1018	1.29643	23.1771	10.5281	0.0002	0.00325	2.0214	2.72805	5.89333	3.77465	2.37473	4.83399	1.72873	0.1461	0.347202	3.05937	0.992337	12.3729	12.9883	2.02585	12.6806	4.52124	5e-05	0.00111848
Gm16277|ENSMUST00000143595.1	2.82229	1.9341	3.62422	2.81129	2.37819	3.21775	1.24852	0.15565	0.340266	0.881268	0.906403	0.520961	0.298486	0.893836	0.409724	0.744375	0.22745	0.449228	0.383655	0.447431	2.4873	4.44616	0.415543	3.46673	3.15549	0.0013	0.018077
Gm13716|ENSMUST00000126401.1	0.721287	0.23777	1.80006	3.0563	0.479529	2.42818	2.31708	0.0019	0.0199194	0.367936	1.03917	2.86117	3.53921	0.703553	3.20019	2.46555	0.00145	0.0192066	1.7345	1.41006	7.26345	6.41283	1.57228	6.83814	3.04716	5e-05	0.00111848
Rian|ENSMUST00000181253.5	50.6931	79.8794	58.9706	70.2445	65.2862	64.6076	0.989761	0.86865	0.926197	25.6393	20.958	59.9405	40.6756	23.2986	50.3081	2.11156	0.0021	0.02424	19.2904	21.4872	50.9781	70.7731	20.3888	60.8756	2.8929	0.00075	0.01225
E330013P04Rik|ENSMUST00000065383.7	6.85965	6.84352	2.0319	2.47401	6.85159	2.25296	0.414306	0.0015	0.01625	3.6482	1.94652	1.28846	1.2148	2.79736	1.25163	0.592946	0.21625	0.434652	1.91861	0.603896	4.91924	6.11109	1.26125	5.51516	2.88122	5e-05	0.00111848
RP24-317M4.6|ENSMUST00000197216.1	0	0.125791	0.26257	0.121794	0.0628955	0.192182	1.12164	1	1	0.131559	0.298881	1.03675	0.982253	0.21522	1.0095	1.65361	0.0872	0.261104	0.525785	1.29352	3.9703	4.85058	0.909652	4.41044	2.83321	0.00105	0.0152176
1500035N22Rik|ENSMUST00000075081.6	0.198323	0.327074	1.26252	1.14053	0.262699	1.20152	1.74351	0.0084	0.049631	0.393231	0.634395	3.27332	4.81033	0.513813	4.04183	3.33055	5e-05	0.0014963	2.9006	2.58217	11.4991	7.22757	2.74139	9.36333	2.76992	5e-05	0.00111848
2310069G16Rik|ENSMUST00000181839.1	0.411095	0.451879	0.113867	0.214975	0.431487	0.164421	0.813435	0.1995	0.394333	0.407637	0.39464	1.20692	1.08409	0.401139	1.1455	1.53126	0.033	0.146367	0.602399	1.01412	3.82516	3.90284	0.80826	3.864	2.68988	0.0001	0.00214375
A830039N20Rik|ENSMUST00000145596.1	0	0.318767	0.888882	0.995008	0.159384	0.941945	1.67498	0.00705	0.045222	0.326878	0.773872	3.58295	3.46634	0.550375	3.52465	2.91842	5e-05	0.0014963	1.50509	1.93079	6.65815	5.8603	1.71794	6.25922	2.67086	5e-05	0.00111848
Mkln1os|ENSMUST00000144232.4	0.0577364	0.0952965	0.273135	0.580801	0.0765164	0.426968	1.32554	0.03845	0.134368	0.382212	0.37747	1.62699	2.09384	0.379841	1.86041	2.073	0.00085	0.0140163	1.00017	0.915009	4.08952	3.94885	0.957589	4.01919	2.56396	5e-05	0.00111848
4833422C13Rik|ENSMUST00000160385.1	2.71263	2.47372	3.34973	2.83594	2.59318	3.09284	1.13906	0.23265	0.432064	1.97821	2.55234	3.89781	4.06797	2.26527	3.98289	1.52602	0.0143	0.0831252	6.04041	8.91449	14.3572	24.078	7.47745	19.2176	2.38487	5e-05	0.00111848
2610035F20Rik|ENSMUST00000177306.1	2.04754	2.86103	2.10961	1.97286	2.45429	2.04123	0.880424	0.03325	0.122335	0.715261	0.354296	0.510928	0.769854	0.534779	0.640391	1.06881	0.58595	0.747942	0.235393	0.155743	1.61167	1.48323	0.195568	1.54745	2.13074	0.0004	0.00748364
C230004F18Rik|ENSMUST00000144853.4	0.231065	0.410306	0.300369	0.409216	0.320686	0.354793	1.02583	0.9401	0.959788	0.495962	0.76127	2.91519	2.54635	0.628616	2.73077	2.29076	0.00135	0.0191368	0.832721	0.508702	1.75794	3.22041	0.670712	2.48917	2.08844	5e-05	0.00111848
Fcor|ENSMUST00000159364.1	2.18519	2.36631	1.91641	1.16623	2.27575	1.54132	0.775798	0.5765	0.729984	2.08886	0.477016	2.78543	1.95294	1.28294	2.36918	1.47581	0.2721	0.497294	2.42275	2.51605	6.38609	6.05342	2.4694	6.21976	2.08098	0.0053	0.0491324
1700086L19Rik|ENSMUST00000186463.3	2.1361	1.63875	4.90428	2.71695	1.88742	3.81061	1.66606	0.00605	0.0398564	2.75578	4.89505	3.94905	4.72946	3.82542	4.33925	1.10649	0.88625	0.922796	4.44822	9.26848	9.4551	21.1755	6.85835	15.3153	2.07617	0.00055	0.00959237
9930014A18Rik|ENSMUST00000180730.2	3.33281	3.00944	0.488529	0.482161	3.17112	0.485345	0.356102	5e-05	0.00121875	0.766374	0.922848	1.11704	2.47954	0.844611	1.79829	1.51701	0.06775	0.226207	2.06593	1.8961	5.93211	4.39768	1.98101	5.16489	2.06805	5e-05	0.00111848
Gm26507|ENSMUST00000181838.1	0.257347	0.42563	0.272301	0.143734	0.341488	0.208017	0.900505	1	1	0.155829	0.386444	1.80805	1.88432	0.271137	1.84618	2.23909	0.00045	0.00982703	0.945933	1.14768	3.6282	2.8351	1.04681	3.23165	2.06744	5e-05	0.00111848
Gm12063|ENSMUST00000148087.1	0.338874	1.32492	2.40541	3.59426	0.831897	2.99984	2.18344	0.00065	0.00792188	2.09089	3.01618	11.5157	11.5472	2.55354	11.5314	3.52647	0.0002	0.00505	10.2201	6.03483	22.1521	13.4148	8.12747	17.7834	2.0579	0.00045	0.00798362
Gm8773|ENSMUST00000101627.3	0.148093	0.163482	0.445253	0.366259	0.155787	0.405756	1.21628	0.02105	0.0884644	0.104516	0.0941809	0.7263	0.272141	0.0993485	0.499221	1.36374	0.0071	0.0516829	0.114401	0.203137	1.48746	1.21086	0.158769	1.34916	2.02729	5e-05	0.00111848
Meg3|ENSMUST00000146701.4	2.9013	9.70943	5.41005	13.3092	6.30537	9.35962	1.41808	0.7172	0.829502	0.85903	2.07765	3.06676	3.9249	1.46834	3.49583	1.8214	0.4828	0.675756	2.02975	2.50159	4.77687	6.26434	2.26567	5.5206	1.99671	0.03885	0.171574
Gm21984|ENSMUST00000123117.1	1.62266	1.27932	15.0171	14.0038	1.45099	14.5105	6.32824	5e-05	0.00121875	4.55796	7.65536	13.4437	15.9662	6.10666	14.705	2.20989	0.00335	0.0314222	13.6683	15.7106	30.7583	27.1211	14.6895	28.9397	1.90827	0.00125	0.0176199
2900009J06Rik|ENSMUST00000188163.1	0.795914	0.650662	2.0417	2.01823	0.723288	2.02996	1.75825	0.01825	0.0805147	2.31567	2.01217	4.4072	3.30585	2.16392	3.85652	1.53497	0.0655	0.222709	6.96112	5.85574	16.2175	9.77506	6.40843	12.9963	1.88924	0.0015	0.02058
2900079G21Rik|ENSMUST00000149308.3	0.0539145	1e-06	4.80383	2.99151	0.0269577	3.89767	4.76911	0.00115	0.0127415	1.33828	1.76314	6.98126	6.51839	1.55071	6.74983	3.0383	0.00075	0.0131739	7.84948	5.2928	17.2602	8.84346	6.57114	13.0518	1.85597	0.0036	0.0394085
Kcnmb4os1|ENSMUST00000134586.1	0.843967	0.985504	1.5788	1.65532	0.914736	1.61706	1.3668	0.0361	0.127527	0.597852	1.14807	3.25346	3.83989	0.872961	3.54668	2.42753	0.00365	0.0324088	2.98363	3.87361	7.96598	5.93076	3.42862	6.94837	1.79477	0.0025	0.0302647
Emx2os|ENSMUST00000136990.2	0.951119	1.45358	2.19952	2.0433	1.20235	2.12141	1.41731	0.00375	0.03125	1.00167	0.541412	1.1342	0.417932	0.771541	0.776066	1.00255	0.2639	0.487383	0.519736	0.196852	1.28211	1.53085	0.358294	1.40648	1.77169	5e-05	0.00111848
Gm26649|ENSMUST00000181595.1	6.78477	5.52337	32.2296	30.7345	6.15407	31.4821	4.54036	5e-05	0.00121875	9.493	12.7267	24.6094	26.2307	11.1098	25.42	2.1817	5e-05	0.0014963	15.4814	14.4962	29.1595	25.2068	14.9888	27.1832	1.76268	0.0042	0.0427901
Bach2os|ENSMUST00000126225.1	0.862612	0.656691	2.30601	1.65789	0.759652	1.98195	1.69463	0.0164	0.0749474	1.59983	1.83131	4.02508	4.52826	1.71557	4.27667	1.94312	0.0011	0.0167698	1.67532	1.57911	4.12732	2.85904	1.62722	3.49318	1.71024	0.00255	0.030511
9930014A18Rik|ENSMUST00000181910.1	0.660735	0.412501	0.148021	0.133866	0.536618	0.140943	0.742503	5e-05	0.00121875	0.337949	0.388108	0.547931	0.892405	0.363028	0.720168	1.26202	0.06775	0.226207	1.12899	1.13646	3.03634	2.25396	1.13272	2.64515	1.70915	5e-05	0.00111848
Gm16701|ENSMUST00000181309.2	0.406148	0.594548	2.13049	1.88003	0.500348	2.00526	2.00304	0.06245	0.184511	0.555932	0.738466	1.791	1.08335	0.647199	1.43718	1.47959	0.02935	0.133982	0.97964	0.987997	2.35744	2.42076	0.983819	2.3891	1.70837	0.07435	0.245908
Gm15728|ENSMUST00000140833.1	0.331205	0.532701	0.579575	1.01076	0.431953	0.795168	1.25365	0.7663	0.862673	0.300024	0.250536	1.14158	1.07484	0.27528	1.10821	1.65313	0.25225	0.47621	0.605826	0.592218	1.88591	1.5646	0.599022	1.72525	1.70433	5e-05	0.00111848
C030014I23Rik|ENSMUST00000080911.1	1.49404	1.29583	4.90188	3.87486	1.39494	4.38837	2.2499	0.0002	0.00325	0.939901	1.17246	2.84917	3.00143	1.05618	2.9253	1.90903	0.00345	0.0314222	2.92884	1.81506	5.57361	3.90611	2.37195	4.73986	1.70224	0.00705	0.0594627
F730043M19Rik|ENSMUST00000148740.4	0.482371	0.755652	0.12128	0.241578	0.619012	0.181429	0.729722	0.4075	0.594779	1.0413	1.16886	1.69138	1.35274	1.10508	1.52206	1.19808	0.5437	0.723739	1.10138	1.30106	3.09323	2.33039	1.20122	2.71181	1.68625	0.0308	0.1541
2900093K20Rik|ENSMUST00000190930.1	1.17252	1.34688	2.5716	1.94121	1.2597	2.2564	1.44108	0.05995	0.180405	3.40037	2.15335	4.70054	2.79681	2.77686	3.74867	1.25731	0.4635	0.666243	2.82463	2.02932	4.66786	4.75294	2.42698	4.7104	1.66631	0.0086	0.0665368
RP24-421E18.5|ENSMUST00000196806.1	0.11913	0.245743	0.740412	0.420131	0.182437	0.580272	1.33645	0.05585	0.172322	0.202357	0.285535	0.654421	1.08283	0.243946	0.868626	1.50218	0.01335	0.0781652	0.52002	0.704287	1.54392	1.7169	0.612154	1.63041	1.63161	0.00195	0.0250819
C230034O21Rik|ENSMUST00000153659.1	2.02409	1.39521	1.0297	1.08847	1.70965	1.05909	0.759908	0.1202	0.290087	1.61234	1.05351	4.36714	5.01941	1.33292	4.69327	2.4404	5e-05	0.0014963	2.24681	2.45673	5.39839	3.52642	2.35177	4.46241	1.62971	0.002	0.0254074
Gm16638|ENSMUST00000148687.1	0.429178	0.310849	0.770312	0.754332	0.370013	0.762322	1.28635	0.02055	0.086737	0.227207	0.383938	0.614213	0.84519	0.305573	0.729702	1.32486	0.0393	0.163682	0.477366	0.536319	1.22846	1.43782	0.506842	1.33314	1.54836	0.0009	0.0136191
Gm29170|ENSMUST00000190224.1	1.21794	1.66465	1.48216	2.08215	1.44129	1.78215	1.13962	0.321	0.518988	1.44706	1.15989	1.73222	1.79378	1.30347	1.763	1.19949	0.00565	0.0452	1.36898	2.22752	2.85992	3.7586	1.79825	3.30926	1.53998	0.0002	0.004116
Gm26833|ENSMUST00000180899.1	1.56978	1.13928	7.34332	6.64692	1.35453	6.99512	3.39563	0.00085	0.00986607	3.43669	2.88901	6.6956	11.302	3.16285	8.9988	2.40191	0.0155	0.086651	6.65849	6.20435	12.7039	7.67177	6.43142	10.1878	1.50548	0.05575	0.217255
Gm14290|ENSMUST00000144351.1	0.97566	0.901659	0.605726	0.700324	0.938659	0.653025	0.852664	0.2239	0.427206	0.552162	0.855461	0.879661	1.32933	0.703812	1.1045	1.23517	0.15735	0.361993	1.1218	1.61259	2.28054	2.83887	1.36719	2.55971	1.50377	0.0093	0.0714157
Gm16596|ENSMUST00000180576.1	0.275278	0.569239	0.537664	0.806995	0.422258	0.67233	1.17583	0.07375	0.205446	0.291645	0.295835	0.451028	0.813801	0.29374	0.632414	1.26178	1	1	0.56239	0.526761	1.38167	1.2223	0.544575	1.30198	1.49037	0.00385	0.0412672
RP24-487F9.4|ENSMUST00000199072.1	1.07834	0.795929	1.26828	1.16136	0.937134	1.21482	1.14335	0.18295	0.37474	0.740734	0.667671	1.14464	1.35484	0.704202	1.24974	1.32011	0.07425	0.234509	1.33286	1.14873	2.26991	2.31109	1.2408	2.2905	1.46845	0.0042	0.0427901
Gm12473|ENSMUST00000137535.1	1.02346	2.33343	3.4495	8.06555	1.67844	5.75753	2.52293	0.0004	0.00573529	1.74549	1.64796	4.04895	1.53651	1.69673	2.79273	1.40642	0.12035	0.30676	4.42748	2.71305	8.86195	2.52095	3.57027	5.69145	1.46413	0.0386	0.171204
Gm13883|ENSMUST00000151310.4	0.370814	0.268066	0.306063	0.471626	0.31944	0.388844	1.0526	1	1	0.314598	0.266126	0.10215	1.13419	0.290362	0.61817	1.25404	0.0656	0.222709	0.400511	0.820343	0.940664	1.75252	0.610427	1.34659	1.45712	0.00325	0.03675
Gm17322|ENSMUST00000181289.1	0.0908774	0.188137	1.45223	1.43697	0.139507	1.4446	2.14531	0.00015	0.0028125	0.115427	0.173334	0.767238	0.733455	0.14438	0.750347	1.52951	0.0024	0.0262054	0.350485	0.133517	1.18641	0.428558	0.242001	0.807484	1.4553	0.00105	0.0152176
Gm15525|ENSMUST00000132587.1	1.82078	2.29372	10.8311	12.29	2.05725	11.5605	4.10845	5e-05	0.00121875	3.35092	1.49406	8.62558	11.2762	2.42249	9.95089	3.19969	0.0021	0.02424	6.39651	7.38586	7.82485	12.6854	6.89119	10.2551	1.42629	0.0701	0.242872
D330041H03Rik|ENSMUST00000181259.4	3.86425	5.08557	9.67825	8.6629	4.47491	9.17057	1.85767	0.00395	0.0315676	6.06699	8.22777	9.3544	9.44346	7.14738	9.39893	1.27635	0.3092	0.532694	8.39671	10.0406	12.8229	14.3259	9.21866	13.5744	1.42625	0.0247	0.135193
2810032G03Rik|ENSMUST00000037953.6	0.863992	0.82344	0.72956	0.774566	0.843716	0.752063	0.950289	0.9009	0.938438	0.922504	1.18821	2.51435	3.14382	1.05536	2.82909	1.86298	0.0005	0.0101	1.4651	1.66098	2.34767	2.91615	1.56304	2.63191	1.41703	0.0094	0.0716489
D130017N08Rik|ENSMUST00000180951.2	2.33998	1.73609	4.6981	4.37689	2.03803	4.53749	1.82272	0.0002	0.00325	2.55711	2.96923	4.45919	3.78939	2.76317	4.12429	1.3617	0.00605	0.0467009	3.45586	4.6794	5.54661	5.90867	4.06763	5.72764	1.32757	0.0323	0.154824
Fam219aos|ENSMUST00000151164.1	6.95354	6.28814	15.4902	16.1215	6.62084	15.8058	2.20525	0.00015	0.0028125	9.06013	10.575	14.7087	14.6959	9.81757	14.7023	1.45156	0.05465	0.198558	11.9655	16.9217	16.8462	22.1583	14.4436	19.5023	1.32756	0.05195	0.208803
C030037D09Rik|ENSMUST00000138007.1	1.38779	2.31459	0.735981	1.06213	1.85119	0.899056	0.666057	0.0645	0.18942	0.671177	0.740914	0.626265	0.629177	0.706045	0.627721	0.95409	0.3338	0.551803	0.524077	0.226754	0.706015	0.919099	0.375416	0.812557	1.31783	0.00085	0.0132523
4932443L11Rik|ENSMUST00000177130.4	0.682681	0.905016	1.36833	1.6649	0.793848	1.51662	1.40291	0.0038	0.0313983	0.881144	1.31731	1.96821	2.31008	1.09923	2.13915	1.49538	0.01015	0.0677785	3.02791	2.58536	4.79997	3.02376	2.80663	3.91187	1.29034	0.04225	0.178177
Gm13830|ENSMUST00000149609.1	0.0811459	0.0447786	0.799022	0.887456	0.0629622	0.843239	1.73406	0.00795	0.04875	0.229117	0.309736	0.560407	0.873607	0.269427	0.717007	1.35258	0.0827	0.252157	0.77839	0.63628	1.31759	1.08234	0.707335	1.19996	1.28854	0.1994	0.437819
Gm10532|ENSMUST00000181913.1	3.15299	3.10536	9.9994	10.645	3.12918	10.3222	2.742	5e-05	0.00121875	2.86792	3.35161	4.03683	4.86395	3.10976	4.45039	1.3262	0.21865	0.4373	4.00521	4.44354	6.22194	5.11061	4.22438	5.66627	1.27599	0.106	0.301652
1110002J07Rik|ENSMUST00000181710.1	0.593411	0.709851	1.40454	1.09826	0.651631	1.2514	1.36314	0.00495	0.03575	0.651318	0.754476	0.502701	0.640257	0.702897	0.571479	0.922827	0.85285	0.909999	0.50829	0.490753	0.876353	0.928554	0.499522	0.902454	1.26871	0.0138	0.0898747
Gm15706|ENSMUST00000139612.1	1.70024	2.38935	3.29102	3.20892	2.0448	3.24997	1.39581	0.0197	0.0846145	2.03291	1.14766	3.87743	3.08698	1.59028	3.4822	1.73039	0.0062	0.0467009	2.90653	3.35242	4.06519	4.3966	3.12947	4.2309	1.26672	0.1378	0.34754
Gm26794|ENSMUST00000180810.1	0.0327902	0.0634307	0.606926	0.826903	0.0481104	0.716915	1.6381	0.0004	0.00573529	0.850652	1.01979	2.04243	1.95986	0.935221	2.00115	1.5508	0.0043	0.0369617	1.53742	1.84	2.56735	2.2394	1.68871	2.40338	1.2658	0.06225	0.231246
Gm15559|ENSMUST00000132267.1	0.977595	1.61924	2.82981	2.88349	1.29842	2.85665	1.67796	0.00035	0.00517045	1.1772	1.84362	1.65622	2.29193	1.51041	1.97408	1.1847	0.71255	0.823663	2.10975	2.02961	3.25971	2.39282	2.06968	2.82626	1.24647	0.11445	0.313489
B930095G15Rik|ENSMUST00000130256.1	4.99852	5.87539	11.6177	13.2823	5.43696	12.45	2.0895	0.0001	0.00211957	6.35331	8.29031	9.31494	11.5423	7.32181	10.4286	1.37333	0.12495	0.313539	10.8546	14.2888	15.8205	15.9741	12.5717	15.8973	1.24504	0.1254	0.324213
Gm26858|ENSMUST00000180608.1	6.36579	6.25638	11.1954	11.3851	6.31109	11.2903	1.68104	0.0058	0.039	5.22636	8.08857	9.32016	13.1645	6.65747	11.2423	1.59874	0.0095	0.0639667	8.80017	11.7116	12.9284	12.8907	10.2559	12.9095	1.23576	0.05595	0.217255
9030407P20Rik|ENSMUST00000180977.1	0.959681	1.34155	1.76065	1.91584	1.15062	1.83824	1.31974	0.0163	0.0749474	1.74364	1.25032	2.42684	2.46994	1.49698	2.44839	1.38102	0.0033	0.0313694	2.51694	1.65296	3.09665	2.51214	2.08495	2.80439	1.23321	0.06645	0.236599
Gm26793|ENSMUST00000180930.1	1.27461	1.05601	0.115884	0.0690821	1.16531	0.092483	0.504539	0.00035	0.00517045	0.314663	0.185576	0.0385253	0.195048	0.250119	0.116787	0.893344	1	1	0.666537	0.436598	1.03709	0.654037	0.551567	0.845564	1.18948	0.0588	0.223266
4933404O12Rik|ENSMUST00000181045.4	9.76114	3.6647	3.85093	0.653301	6.71292	2.25212	0.421645	0.00445	0.033375	5.01187	4.30408	3.32654	2.60953	4.65798	2.96803	0.701317	0.15315	0.359724	4.06635	3.01784	4.60828	4.17909	3.5421	4.39368	1.18749	0.45345	0.688068
RP24-68G17.4|ENSMUST00000200255.1	0.309709	0.573761	2.20068	3.51261	0.441735	2.85664	2.675	5e-05	0.00121875	1.65853	2.31275	5.22525	5.23768	1.98564	5.23147	2.08715	5e-05	0.0014963	2.51838	3.77207	3.622	4.06366	3.14522	3.84283	1.16829	0.108	0.303639
1110002L01Rik|ENSMUST00000168012.2	4.67145	5.22576	12.7402	11.4516	4.9486	12.0959	2.20151	0.0044	0.0332558	7.2648	10.2211	15.8398	14.8482	8.74295	15.344	1.67752	0.0174	0.0932921	17.3778	16.6003	18.905	20.8198	16.989	19.8624	1.15973	0.19845	0.43727
Gm11738|ENSMUST00000134069.1	0.365534	0.264855	0.411899	0.374626	0.315194	0.393263	1.05936	1	1	0.212796	0.522906	1.54306	1.07934	0.367851	1.3112	1.68966	0.0018	0.022725	0.757812	0.68474	1.24281	0.741236	0.721276	0.992023	1.15729	0.14465	0.353551
Gm11632|ENSMUST00000145489.1	2.47808	2.4913	6.68261	6.85518	2.48469	6.76889	2.22944	0.00015	0.0028125	4.84523	5.48089	6.09574	6.55059	5.16306	6.32317	1.18824	0.27265	0.497294	4.78236	7.36352	8.30896	5.87501	6.07294	7.09199	1.14408	0.06395	0.232525
D930028M14Rik|ENSMUST00000098678.4	0.604859	0.38161	7.92777	5.91363	0.493235	6.9207	5.30439	5e-05	0.00121875	0.154313	0	0.0869148	0.0868913	0.0771565	0.086903	1.00905	1	1	0.260939	0.0649749	0.201713	0.409099	0.162957	0.305406	1.12249	1	1
Gm10575|ENSMUST00000097947.3	0.242551	0.472504	1.08629	1.26779	0.357527	1.17704	1.60368	0.00735	0.0462339	0.231196	0.289457	0.446193	0.692858	0.260327	0.569526	1.24533	0.02765	0.131419	1.04411	0.612552	1.22098	0.876992	0.828331	1.04899	1.12069	0.58105	0.778909
Gm4419|ENSMUST00000180671.1	0.525276	0.458853	1.17409	1.36808	0.492065	1.27109	1.52211	0.002	0.0205263	0.543909	0.417836	0.986949	0.620814	0.480872	0.803882	1.21812	0.1126	0.294436	0.723864	0.686701	1.0621	0.749323	0.705283	0.905712	1.11753	0.27725	0.51683
A730056A06Rik|ENSMUST00000181299.1	0.764202	0.663258	0.372264	0.383438	0.71373	0.377851	0.804007	0.10185	0.26064	1.09349	0.901732	0.435615	0.286405	0.997611	0.36101	0.681319	0.00895	0.0607697	0.601414	0.630425	0.394898	1.20735	0.615919	0.801124	1.11461	0.2136	0.4557
Gm17750|ENSMUST00000182477.1	11.833	9.16485	4.62592	4.20935	10.4989	4.41763	0.471143	0.00845	0.049631	28.421	31.4793	28.7588	25.6766	29.9502	27.2177	0.911714	0.9277	0.948837	62.1945	92.0908	64.9952	104.831	77.1427	84.9131	1.09944	0.2795	0.518208
Gm3510|ENSMUST00000180447.1	0.0354641	0	0.991932	1.0259	0.017732	1.00892	1.97391	0.23745	0.436463	0.42085	0.440477	1.39488	0.978633	0.430663	1.18676	1.52849	0.00245	0.0263947	0.828705	1.42014	0.725378	1.93013	1.12442	1.32775	1.09571	0.28865	0.525408
BC037039|ENSMUST00000192003.1	0.17852	0.351113	0.895951	0.801501	0.264817	0.848726	1.46166	0.0007	0.00842593	0.321211	0.468157	0.77782	1.07177	0.394684	0.924795	1.38009	0.08725	0.261104	1.75512	1.54736	2.26533	1.5321	1.65124	1.89871	1.09334	0.28425	0.520451
9330104G04Rik|ENSMUST00000181501.1	1.05547	0.855877	3.2068	2.91869	0.955673	3.06275	2.07741	5e-05	0.00121875	1.73149	2.03389	3.04163	2.9951	1.88269	3.01837	1.39396	0.0428	0.16866	4.18699	4.38018	4.63899	4.91047	4.28359	4.77473	1.09296	0.22625	0.469378
4930577N17Rik|ENSMUST00000139771.2	1.5017	0.854226	0.359863	0.391199	1.17796	0.375531	0.631568	0.00395	0.0315676	1.16643	0.537708	0.307336	0.517772	0.852069	0.412554	0.76269	0.0119	0.0733985	0.48581	0.257757	0.524403	0.472693	0.371783	0.498548	1.09241	0.2825	0.519186
A330009N23Rik|ENSMUST00000180639.1	0.335797	0.709616	2.05763	2.04233	0.522706	2.04998	2.003	5e-05	0.00121875	0.537725	0.463538	0.4486	0.294226	0.500632	0.371413	0.913891	1	1	0.17462	0.373634	0.327406	0.451373	0.274127	0.389389	1.09046	0.22355	0.465856
E530011L22Rik|ENSMUST00000181325.2	0.939852	1.11444	0.330955	0.473813	1.02715	0.402384	0.691802	0.0084	0.049631	0.942114	0.798835	0.534532	0.500523	0.870475	0.517528	0.811306	0.094	0.270292	0.964226	0.712831	0.939479	1.0679	0.838529	1.00369	1.08983	0.2175	0.460092
4833418N02Rik|ENSMUST00000137539.4	0.237954	0.343108	1.0223	1.00379	0.290531	1.01304	1.55986	0.00035	0.00517045	2.30011	3.47243	5.60276	6.23923	2.88627	5.92099	1.78088	0.00125	0.0180357	1.26454	0.984203	1.54859	1.07248	1.12437	1.31054	1.08763	0.18055	0.412627
5330426P16Rik|ENSMUST00000186806.1	0.32851	0.451882	2.35554	2.92895	0.390196	2.64224	2.61995	5e-05	0.00121875	3.19184	3.06954	4.05938	4.09807	3.13069	4.07873	1.22951	0.1394	0.336065	3.69065	2.30966	2.49355	4.17102	3.00015	3.33229	1.08303	0.20685	0.446224
2310058D17Rik|ENSMUST00000131221.1	0.882204	1.09045	1.58924	2.18168	0.986327	1.88546	1.45266	0.003	0.0273364	0.999604	1.38166	1.26826	1.70581	1.19063	1.48704	1.1353	0.24155	0.46436	1.22681	1.70261	1.23095	2.06233	1.46471	1.64664	1.07381	0.23685	0.479425
Snhg14|ENSMUST00000189581.3	0.845773	1.86749	1.83757	2.6578	1.35663	2.24769	1.3781	1	1	1.9637	2.4331	4.84154	4.55694	2.1984	4.69924	1.7819	0.031	0.139933	1.40638	2.95213	1.57935	3.21741	2.17925	2.39838	1.06892	1	1
Gm26872|ENSMUST00000180862.2	0.108569	0.269743	3.04191	2.20396	0.189156	2.62294	3.04664	5e-05	0.00121875	0.147079	0.0414097	0.260137	0.0341914	0.0942444	0.147164	1.04836	1	1	0.0167359	0.0893109	0.110178	0.13105	0.0530234	0.120614	1.06419	1	1
Gm15612|ENSMUST00000147542.1	0.69189	1.42703	2.527	3.2872	1.05946	2.9071	1.89715	5e-05	0.00121875	3.44802	4.24778	5.50124	6.06078	3.8479	5.78101	1.39875	0.054	0.19743	4.63482	5.30673	5.55284	5.07593	4.97077	5.31438	1.05755	0.51735	0.745593
5330426P16Rik|ENSMUST00000186535.1	0.21772	0.377889	2.22806	2.60303	0.297805	2.41554	2.63179	5e-05	0.00121875	3.94254	2.90431	4.77353	3.03002	3.42342	3.90178	1.10814	0.1394	0.336065	2.02961	2.37225	1.49483	3.21106	2.20093	2.35295	1.04749	0.20685	0.446224
2310015A10Rik|ENSMUST00000180643.1	1.34619	1.40527	0.379468	0.498474	1.37573	0.438971	0.605696	0.00025	0.0039959	0.884734	0.857354	0.410232	0.357933	0.871044	0.384082	0.739738	0.01815	0.095851	0.569541	0.465728	0.564832	0.539743	0.517634	0.552288	1.02283	0.44235	0.681005
Gm16551|ENSMUST00000160017.1	0.188326	0.171608	1.48945	1.18673	0.179967	1.33809	1.98149	5e-05	0.00121875	0	0	6.6e-25	0	0	3.3e-25	1	1	1	0	0	0.0136269	0.0141994	0	0.0139132	1.01391	1	1
Tunar|ENSMUST00000180458.4	0.221389	0.398238	1.33639	1.20557	0.309814	1.27098	1.73382	5e-05	0.00121875	0.418947	0.654249	1.01328	0.694711	0.536598	0.853996	1.20656	0.2891	0.510381	1.83909	2.85388	2.09176	2.64481	2.34648	2.36829	1.00651	0.9519	0.974481
Gm20675|ENSMUST00000175861.1	0	0	1.00953	1.37306	0	1.19129	2.1913	0.0002	0.00325	0	0	0.329376	0	0	0.164688	1.16469	1	1	0	0	0	0	0	0	1	1	1
Gm29478|ENSMUST00000191272.1	2.8557	5.65355	0.597019	0.491014	4.25462	0.544017	0.29384	5e-05	0.00121875	0	0	0	0.0707517	0	0.0353759	1.03538	1	1	0	0	0	0	0	0	1	1	1
AI606473|ENSMUST00000177201.1	3.84297	4.69835	0.0239298	0.569294	4.27066	0.296612	0.246006	5e-05	0.00121875	0	0.0278196	0.0317957	0	0.0139098	0.0158979	1.00196	1	1	0	0	0	0	0	0	1	1	1
Gm20649|ENSMUST00000160950.2	0.247066	0.175452	3.06912	2.34388	0.211259	2.7065	3.06004	5e-05	0.00121875	0	0.0336353	6.93e-26	0	0.0168176	3.465e-26	0.983461	1	1	0	0	0	0	0	0	1	1	1
2610035F20Rik|ENSMUST00000135485.4	2.68407	3.36783	0.760109	0.821293	3.02595	0.790701	0.44479	0.03325	0.122335	0.2213	0.026832	0.172171	0.0436789	0.124066	0.107925	0.98564	0.58595	0.747942	0.0931478	0.0825989	0.077233	0.0603078	0.0878734	0.0687704	0.98244	0.0004	0.00748364
Snhg14|ENSMUST00000185693.3	5.53341	17.4807	31.5015	59.8837	11.5071	45.6926	3.7333	1	1	20.2812	21.8527	66.2781	77.8943	21.0669	72.0862	3.31202	0.031	0.139933	19.0604	35.4389	25.651	27.6993	27.2496	26.6751	0.979663	1	1
Gm15743|ENSMUST00000182690.1	0.28888	0.304355	1.27111	1.37441	0.296617	1.32276	1.7914	0.00145	0.0158848	0.711802	0.726675	1.40296	0.889498	0.719239	1.14623	1.24836	0.5236	0.705451	1.64524	0.664019	1.37412	0.832659	1.15463	1.10339	0.976219	0.83175	0.923713
Six3os1|ENSMUST00000177220.4	2.77427	3.80927	0.4664	0.41294	3.29177	0.43967	0.335449	5e-05	0.00121875	0.143612	0.0195351	3.6e-16	2.97e-13	0.0815735	1.4868e-13	0.924579	5e-05	0.0014963	0.0534892	0.0180402	0	3.76e-08	0.0357647	1.88e-08	0.96547	1	1
5930403N24Rik|ENSMUST00000062667.3	4.12654	3.36307	3.90096	4.01252	3.7448	3.95674	1.04467	0.74015	0.84559	5.23656	4.96224	2.82213	2.79851	5.0994	2.81032	0.624704	0.0021	0.02424	2.61472	2.29409	2.65984	1.94707	2.4544	2.30346	0.956302	0.84715	0.924683
Snhg4|ENSMUST00000181664.4	6.13297	7.23697	1.6258	1.55762	6.68497	1.59171	0.337244	5e-05	0.00121875	6.79977	4.64052	4.21748	2.82682	5.72014	3.52215	0.672924	0.24895	0.473298	4.41635	3.85669	3.48649	4.28888	4.13652	3.88768	0.951556	0.55595	0.765827
A730060N03Rik|ENSMUST00000174277.1	0.162721	0.250234	1.21938	0.744249	0.206478	0.981815	1.64265	0.00045	0.00626786	0.275582	0.665115	0.911744	0.640665	0.470349	0.776204	1.20802	0.2042	0.425241	1.57851	1.39355	1.51782	1.21032	1.48603	1.36407	0.950942	0.9371	0.969853
Six3os1|ENSMUST00000176556.1	4.10606	6.31629	0.636002	0.853139	5.21117	0.744571	0.280876	5e-05	0.00121875	0.22053	0.139525	0.0250749	0.0272248	0.180028	0.0261498	0.869598	5e-05	0.0014963	0.0293864	0.0841928	0	0	0.0567896	0	0.946262	1	1
Gm38399|ENSMUST00000112103.1	0.894875	0.791516	2.07868	2.55615	0.843195	2.31742	1.79982	0.00045	0.00626786	0.679806	0.441936	0.841957	1.06998	0.560871	0.955968	1.25313	0.1495	0.35424	1.46098	1.25292	1.59629	0.862472	1.35695	1.22938	0.945875	0.86925	0.932518
Gm13404|ENSMUST00000156633.1	0.0507805	0.14714	1.93662	4.56117	0.0989602	3.2489	3.86629	0.0006	0.0075974	0.365569	0.314901	0.193733	0.119986	0.340235	0.15686	0.863177	1	1	0.137371	0.164205	0.0737704	0.0958244	0.150788	0.0847974	0.942656	1	1
Gm14634|ENSMUST00000139163.4	0.177165	0.449899	1.53681	1.49677	0.313532	1.51679	1.91605	0.00035	0.00517045	0.659772	1.15851	1.17093	1.35331	0.909141	1.26212	1.18489	0.0949	0.271912	1.65829	1.75935	1.40136	1.54833	1.70882	1.47484	0.913625	0.605	0.788032
Gm9581|ENSMUST00000172910.1	1.32673	1.68372	2.66517	2.71292	1.50523	2.68905	1.47254	0.00335	0.0296932	1.10866	0.544078	0.383667	0.198232	0.826369	0.29095	0.706839	0.0168	0.0913745	0.103164	0.246501	0.0607	0.0633037	0.174833	0.0620018	0.90396	1	1
Mir17hg|ENSMUST00000134140.2	1.17094	2.11953	0.637935	0.451494	1.64524	0.544714	0.583961	0.00015	0.0028125	0.683277	1.03829	0.614487	0.804652	0.860784	0.709569	0.918736	0.98655	0.98655	0.164937	0.229036	0.0291334	0.121701	0.196987	0.0754172	0.898437	1	1
Gm37233|ENSMUST00000192173.1	0.816553	1.04657	1.64705	2.37293	0.931562	2.00999	1.55832	0.0005	0.00667808	1.2179	1.47633	1.1765	1.37142	1.34712	1.27396	0.968832	0.70605	0.822029	1.48284	1.91475	1.39859	1.41395	1.6988	1.40627	0.891609	0.60895	0.789181
2900018N21Rik|ENSMUST00000195805.1	0.290634	0.748058	1.11468	1.61533	0.519346	1.36501	1.55659	0.00455	0.033608	0.164193	0.215872	0.17628	0.0254522	0.190032	0.100866	0.925072	1	1	0.150551	0.133049	0	0.024399	0.1418	0.0121995	0.886495	1	1
Gm4430|ENSMUST00000192413.1	5.40907	4.52038	2.92267	3.34386	4.96472	3.13327	0.692951	0.0266	0.10374	4.58126	4.84266	3.07394	2.5441	4.71196	2.80902	0.66685	0.44825	0.665278	4.10225	3.28579	2.84935	3.42505	3.69402	3.1372	0.881377	0.29295	0.530714
Gm26737|ENSMUST00000181106.1	3.80811	3.24891	1.45649	1.622	3.52851	1.53924	0.560724	0.0092	0.0527647	2.22793	1.7609	0.754319	0.654241	1.99442	0.70428	0.569153	0.0035	0.0314222	0.730084	0.691768	0.385075	0.609522	0.710926	0.497298	0.875139	0.5664	0.772908
Gm26694|ENSMUST00000180868.1	3.33331	2.95488	0.344507	0.430536	3.1441	0.387522	0.334819	5e-05	0.00121875	0.600233	0.851466	0.114461	0.0413479	0.72585	0.0779045	0.624565	0.0518	0.192877	0.223295	0.0925997	0.0190737	0	0.157947	0.00953685	0.871833	1	1
Gm20680|ENSMUST00000176881.1	2.67794	3.73871	5.44926	7.88175	3.20832	6.6655	1.82151	0.00455	0.033608	5.88267	7.86174	7.79081	9.00942	6.87221	8.40011	1.19409	0.5636	0.73951	8.96009	14.283	10.6676	9.21685	11.6215	9.94223	0.866948	0.94605	0.974309
Gm10558|ENSMUST00000147494.1	0.183143	0.101029	1.62974	1.50273	0.142086	1.56624	2.24697	0.0006	0.0075974	0.724158	1.34054	2.23186	2.2851	1.03235	2.25848	1.60331	0.0011	0.0167698	2.08431	1.02377	1.51202	0.8531	1.55404	1.18256	0.854552	0.8769	0.935251
Gm4675|ENSMUST00000164755.1	1.41336	0.803679	0.224622	0.329385	1.10852	0.277004	0.60564	0.02225	0.0923138	1.23233	0.64361	0.0918856	0.0498218	0.93797	0.0708537	0.552565	0.0027	0.0279692	0.227515	0.185906	0	0.0477387	0.20671	0.0238694	0.84848	1	1
2700038G22Rik|ENSMUST00000181574.2	3.48152	5.47592	0.934607	1.65724	4.47872	1.29592	0.419062	0.00065	0.00792188	2.11748	1.91689	1.11694	0.686401	2.01719	0.901671	0.63028	0.0069	0.0506836	0.856379	0.802571	0.359853	0.715377	0.829475	0.537615	0.840468	0.17695	0.408255
E130102H24Rik|ENSMUST00000144604.1	0.807767	2.06192	2.29072	3.48912	1.43484	2.88992	1.59761	0.00785	0.0484415	1.78682	2.09739	3.21067	2.36746	1.9421	2.78906	1.28788	0.4319	0.65038	1.43431	2.87518	1.39279	1.90522	2.15475	1.64901	0.839689	0.63935	0.813215
Toporsos|ENSMUST00000129758.1	1.70861	1.75292	0.385243	0.527095	1.73077	0.456169	0.533246	0.00255	0.0246163	1.84573	1.09085	0.965298	0.940483	1.46829	0.95289	0.791192	0.61405	0.761228	2.16467	1.06999	1.33608	1.0592	1.61733	1.19764	0.83965	0.5995	0.784842
Gm20460|ENSMUST00000168709.2	9.77604	9.0282	7.50111	7.89483	9.40212	7.69797	0.836173	0.7727	0.865957	6.88084	5.36597	3.65243	2.61112	6.1234	3.13178	0.580028	0.0028	0.02828	3.48311	3.97634	2.72384	3.19022	3.72973	2.95703	0.83663	0.6687	0.826474
Gm36936|ENSMUST00000194508.1	0.703427	3.17623	0.287781	1.20778	1.93983	0.74778	0.594518	0.00465	0.0340883	0.49119	0.720617	0.287019	0.318311	0.605904	0.302665	0.811173	1	1	0.337788	0.598917	0.114461	0.318218	0.468353	0.216339	0.82837	0.07115	0.245682
RP23-393E10.2|ENSMUST00000196771.1	2.15429	1.99208	0.728905	0.866592	2.07319	0.797748	0.584979	0.00575	0.039	1.42281	1.93611	1.14124	1.0237	1.67946	1.08247	0.777198	0.61485	0.761228	0.81196	1.08141	0.600426	0.598364	0.946685	0.599395	0.821599	0.40845	0.647604
Gm4524|ENSMUST00000161614.1	2.42904	2.42889	0.0939005	0.178938	2.42896	0.136419	0.331418	0.0001	0.00211957	1.28067	1.33311	0.074893	0.0721756	1.30689	0.0735343	0.46536	0.0028	0.02828	0.300529	0.215477	0.0664875	0	0.258003	0.0332438	0.821336	1	1
C330006A16Rik|ENSMUST00000133808.1	9.24042	9.05184	3.96415	4.56055	9.14613	4.26235	0.518656	0.4897	0.66591	6.4771	6.75123	3.11776	3.23765	6.61416	3.17771	0.548675	0.043	0.16866	6.28031	4.90808	4.65063	4.16068	5.5942	4.40566	0.81976	0.88165	0.936241
Spata5l1|ENSMUST00000149090.1	2.18014	2.5285	1.14704	1.62721	2.35432	1.38712	0.711657	0.0593	0.179002	4.06149	1.91278	2.34122	3.44045	2.98713	2.89084	0.975847	0.0045	0.037875	4.08363	3.70536	2.583	3.43856	3.8945	3.01078	0.819447	0.26625	0.507354
Gm17644|ENSMUST00000181272.1	2.16885	4.33847	2.65369	4.77328	3.25366	3.71348	1.1081	0.433	0.618119	3.56939	2.94948	4.91208	6.91967	3.25943	5.91587	1.62366	0.00015	0.00390968	3.68166	3.54681	3.03519	2.46886	3.61423	2.75203	0.813141	0.69145	0.845014
A730089K16Rik|ENSMUST00000194526.1	3.03634	2.68156	5.56535	4.14411	2.85895	4.85473	1.51718	0.0057	0.039	2.24705	2.33866	2.32055	2.08941	2.29285	2.20498	0.973313	0.74945	0.850211	4.53544	4.16969	3.40767	3.29112	4.35257	3.34939	0.812581	0.6274	0.806777
RP23-169H9.3|ENSMUST00000167642.4	20.3071	18.9848	7.30933	8.76332	19.6459	8.03632	0.43768	0.00415	0.03237	14.1853	11.2957	6.86354	6.24402	12.7405	6.55378	0.549746	0.0089	0.0607697	8.88099	8.48063	6.03746	7.43241	8.68081	6.73494	0.798997	0.52	0.745882
Dleu2|ENSMUST00000193208.1	0.479867	2.62002	0.0470742	0.323683	1.54994	0.185379	0.464865	0.0021	0.0211082	1.17024	1.27318	0.187879	0.163192	1.22171	0.175536	0.529113	0.0054	0.043632	0.105794	0.547737	0.0332338	0.0868379	0.326765	0.0600359	0.798962	0.0542	0.215335
A730020E08Rik|ENSMUST00000180421.1	0.787799	0.693549	5.00023	5.76654	0.740674	5.38338	3.66719	5e-05	0.00121875	3.59528	4.02223	7.17492	6.27524	3.80876	6.72508	1.60646	0.01265	0.0757126	4.19892	3.16824	2.87037	2.31737	3.68358	2.59387	0.767334	0.9613	0.979435
Gm20667|ENSMUST00000175674.1	1.782	1.66763	0.423681	0.564828	1.72481	0.494254	0.548388	0.0008	0.00939759	1.20307	0.960977	0.337848	0.183077	1.08202	0.260462	0.605403	0.00875	0.0604274	0.638974	0.258145	0.112582	0.0584851	0.448559	0.0855335	0.749388	0.0115	0.07889
D030046N08Rik|ENSMUST00000162318.1	2.08162	1.80285	0.347532	0.177954	1.94223	0.262743	0.429178	0.0002	0.00325	0.992273	0.869738	0.0355119	0	0.931006	0.0177559	0.52706	0.24885	0.473298	0.707763	0.0957236	0.0948812	0	0.401743	0.0474406	0.747241	0.0304	0.154097
Srrm4os|ENSMUST00000126959.4	0.823859	1.81295	2.89105	6.92637	1.3184	4.90871	2.54861	5e-05	0.00121875	1.99522	2.61125	4.0771	6.29139	2.30323	5.18424	1.87218	0.0001	0.00278621	2.59078	3.11774	1.98913	1.65921	2.85426	1.82417	0.73274	0.3154	0.556643
Gm16010|ENSMUST00000145410.1	1.38241	1.04411	2.89266	2.35081	1.21326	2.62174	1.63638	0.0001	0.00211957	1.70915	1.20472	0.813606	0.635569	1.45694	0.724588	0.701926	0.0116	0.0726574	0.967155	0.489887	0.297371	0.232281	0.728521	0.264826	0.731739	0.00285	0.0329511
Gm10544|ENSMUST00000192479.1	0.91338	0.899244	3.73769	4.40234	0.906312	4.07001	2.65959	5e-05	0.00121875	0.992474	0.791231	1.06241	0.554716	0.891853	0.808563	0.955975	0.9054	0.933735	1.06216	0.769449	0.429622	0.360399	0.915805	0.39501	0.728159	0.0478	0.195961
5031425E22Rik|ENSMUST00000189045.1	5.17681	7.32199	12.0468	11.4587	6.2494	11.7528	1.75915	0.0104	0.0566042	8.70904	8.25094	8.23211	8.53578	8.47999	8.38395	0.989869	0.22715	0.449228	14.2631	9.84704	10.548	6.42432	12.0551	8.48616	0.726627	0.26505	0.506005
Gm37674|ENSMUST00000194177.1	0.163962	0.339287	0.448507	1.00335	0.251624	0.725928	1.37895	0.00725	0.045901	1.04166	1.0692	1.43043	1.76525	1.05543	1.59784	1.26389	0.01755	0.0932921	0.846109	0.964286	0.357678	0.371385	0.905197	0.364532	0.716215	0.02205	0.12877
Gm2694|ENSMUST00000182174.4	2.66697	2.02817	26.047	19.1887	2.34757	22.6179	7.05522	5e-05	0.00121875	2.52917	1.43663	4.72785	0.864971	1.9829	2.79641	1.27272	0.4156	0.634792	2.86588	0.517095	1.44169	0.35926	1.69149	0.900475	0.706106	0.27085	0.511857
Snhg8|ENSMUST00000196466.1	26.3554	18.8738	16.2944	11.1739	22.6146	13.7341	0.623942	0.02685	0.104298	42.1367	24.4372	22.1237	14.6776	33.2869	18.4006	0.565832	0.0005	0.0101	46.8085	21.6126	32.3518	15.3111	34.2105	23.8315	0.705228	0.3566	0.605514
Gm37034|ENSMUST00000191729.1	0.248288	0.168225	0.332936	0.704991	0.208257	0.518964	1.25715	0.01395	0.0673329	1.05119	0.817966	2.08997	1.6884	0.934578	1.88918	1.49344	0.0007	0.0128545	1.28822	1.11422	0.589298	0.493885	1.20122	0.541592	0.700335	0.0264	0.140559
E530001K10Rik|ENSMUST00000129661.1	11.0945	8.00652	2.78041	2.04513	9.55051	2.41277	0.32347	5e-05	0.00121875	11.9414	7.13618	2.85714	2.6942	9.53879	2.77567	0.358264	5e-05	0.0014963	5.38779	2.6098	2.7445	2.13574	3.99879	2.44012	0.68819	0.0898	0.276334
2810468N07Rik|ENSMUST00000163493.2	1.354	1.43935	0.0637118	0.181533	1.39668	0.122622	0.468408	0.00235	0.0231439	1.86961	1.5161	0.253789	0.0915336	1.69285	0.172661	0.435471	0.0016	0.0205206	0.996865	0.433077	0.169868	0.175537	0.714971	0.172703	0.683803	0.00855	0.0665368
RP23-110C17.2|ENSMUST00000199941.1	9.12488	4.32221	1.91564	1.58549	6.72354	1.75056	0.356127	0.02335	0.0952563	2.03924	2.08358	0.655606	0.593744	2.06141	0.624675	0.530695	0.0495	0.186897	1.41501	1.11198	0.568916	0.493249	1.2635	0.531083	0.676424	0.54285	0.753836
AA387200|ENSMUST00000147463.1	0.272247	0.712335	2.8454	2.94734	0.492291	2.89637	2.611	5e-05	0.00121875	2.42502	2.77845	2.68315	2.72165	2.60174	2.7024	1.02795	0.80035	0.879841	3.24097	4.25538	1.93328	2.43867	3.74817	2.18598	0.670989	0.09035	0.276334
Gm6556|ENSMUST00000193256.1	1.66142	1.71922	0.532364	0.648867	1.69032	0.590615	0.591237	0.00385	0.0315441	1.71502	0.891665	0.45281	0.265817	1.30334	0.359314	0.590148	0.0031	0.0301783	0.883227	0.50371	0.132036	0.0979816	0.693469	0.115009	0.658417	0.007	0.0594627
Gm36989|ENSMUST00000193225.1	0.867264	3.13726	0.46759	1.31877	2.00226	0.89318	0.630585	0.00685	0.0442301	0.695718	1.98067	1.01938	1.49157	1.33819	1.25547	0.964623	0.59455	0.751794	0.757032	1.36809	0.34763	0.361632	1.06256	0.354631	0.656771	0.0129	0.0850904
6530402F18Rik|ENSMUST00000155949.1	0.975374	1.18571	5.84989	7.39938	1.08054	6.62463	3.66473	5e-05	0.00121875	7.42545	10.5071	15.4698	16.6669	8.96627	16.0683	1.71261	0.036	0.153905	15.4645	14.776	9.00429	10.0729	15.1203	9.5386	0.653749	0.14525	0.354176
2610316D01Rik|ENSMUST00000181047.3	4.26023	4.54052	1.81603	1.7169	4.40038	1.76646	0.512273	0.0043	0.0327539	7.13521	5.4114	2.07308	1.25064	6.2733	1.66186	0.365977	5e-05	0.0014963	2.05033	2.05094	0.992127	0.976474	2.05064	0.984301	0.650455	0.05575	0.217255
2610307P16Rik|ENSMUST00000148885.4	1.44554	2.10913	3.8728	4.56553	1.77734	4.21917	1.8792	0.02955	0.111672	6.98883	5.79899	3.97418	3.98083	6.39391	3.9775	0.67319	0.0598	0.21008	4.84075	7.44202	2.92879	4.35172	6.14138	3.64025	0.64977	0.3221	0.561872
RP24-230J14.1|ENSMUST00000197883.1	0.568422	0.792212	0.810808	1.26237	0.680317	1.03659	1.21203	0.0965	0.250233	0.785766	0.999611	0.359089	0.518628	0.892688	0.438858	0.760219	0.1311	0.323941	1.16018	1.40816	0.457506	0.49712	1.28417	0.477313	0.646761	0.0077	0.0633864
RP23-131F7.4|ENSMUST00000196957.1	0.791174	0.366102	0.877338	0.690505	0.578638	0.783922	1.13004	0.2056	0.40334	1.59609	1.62012	0.60846	1.11774	1.6081	0.8631	0.71435	0.0521	0.193105	0.933733	1.25823	0.270117	0.403858	1.09598	0.336987	0.637881	0.00165	0.0217673
Gm26604|ENSMUST00000180926.1	0.0572899	0.640088	0.658455	1.76806	0.348689	1.21326	1.64104	0.00155	0.0166071	0.630944	0.984276	0.499957	0.69963	0.80761	0.599793	0.885032	0.2746	0.499723	1.22074	0.775106	0.229293	0.281212	0.997923	0.255252	0.628279	0.00155	0.0207136
4933431K14Rik|ENSMUST00000195799.1	1.50488	1.659	0.699011	0.724263	1.58194	0.711637	0.662927	0.04865	0.156513	1.96295	1.51219	0.464075	0.213028	1.73757	0.338552	0.488956	0.00105	0.0166353	1.71731	0.954857	0.423557	0.496073	1.33608	0.459815	0.624898	0.0066	0.0580462
Gm16185|ENSMUST00000125071.1	1.35799	2.63417	1.07365	2.15406	1.99608	1.61386	0.872425	0.3659	0.557426	1.61639	2.68675	1.23328	1.67894	2.15157	1.45611	0.779329	0.59995	0.757437	1.30444	1.90067	0.474152	0.75356	1.60255	0.613856	0.620104	0.0035	0.0387258
2810408I11Rik|ENSMUST00000150749.1	5.63263	5.1183	1.4244	1.27429	5.37547	1.34935	0.368498	0.0003	0.00471774	2.75984	2.62856	0.660419	0.473532	2.6942	0.566975	0.424172	0.002	0.0241194	2.21265	1.36825	0.449125	0.844848	1.79045	0.646987	0.590223	0.0099	0.0738196
RP23-235E15.5|ENSMUST00000198540.1	1.98913	3.9165	1.94904	3.23951	2.95282	2.59428	0.909295	0.69365	0.817148	3.47177	4.39639	5.12835	6.81995	3.93408	5.97415	1.41347	0.00045	0.00982703	1.62976	2.31	0.669134	0.823819	1.96988	0.746476	0.588063	0.01045	0.0755559
Gm27209|ENSMUST00000183834.1	0.315299	0.468131	0.418502	0.939311	0.391715	0.678906	1.20636	0.1528	0.336298	0.642873	1.14928	0.554704	1.04706	0.896077	0.800882	0.949794	0.8912	0.926756	1.65614	1.49207	0.70191	0.287139	1.57411	0.494524	0.5806	0.0078	0.0637
3010003L21Rik|ENSMUST00000154673.1	0.0109116	0.00916497	1.60793	0.00851311	0.0100383	0.808222	1.79025	0.4059	0.593332	0.00922816	1.34804	0.0119001	0.00847569	0.678634	0.0101879	0.601792	0.00125	0.0180357	3.57663	1.37132	1.40645	0.587977	2.47397	0.997213	0.574907	0.00225	0.0282348
Gm29247|ENSMUST00000134195.2	7.43199	10.0869	1.6087	3.63444	8.75944	2.62157	0.371084	0.00195	0.0202261	6.22418	3.93282	2.93523	1.06	5.0785	1.99761	0.49315	0.01335	0.0781652	3.68536	2.68786	1.54259	1.2431	3.18661	1.39285	0.571547	0.03345	0.156455
1110015O18Rik|ENSMUST00000183944.4	1.41589	0.949693	2.16798	1.60166	1.18279	1.88482	1.32162	0.0338	0.123148	3.0506	2.30792	0.479538	0.184386	2.67926	0.331962	0.362019	0.00085	0.0140163	0.951178	1.23134	0.160265	0.227268	1.09126	0.193767	0.570836	0.03085	0.1541
Gm14230|ENSMUST00000137463.4	12.2814	10.7718	1.60008	1.94701	11.5266	1.77354	0.221412	0.0001	0.00211957	4.93409	4.71053	1.29027	0.962977	4.82231	1.12662	0.365254	0.0005	0.0101	3.47863	2.29277	0.779777	1.63457	2.8857	1.20717	0.568025	0.06335	0.232525
Gm26917|ENSMUST00000192833.1	60.4473	21.8376	19.136	16.3216	41.1424	17.7288	0.444416	0.0094	0.0532328	19.7029	91.1893	16.3604	20.0195	55.4461	18.1899	0.339969	5e-05	0.0014963	206.479	90.2632	121.351	44.7976	148.371	83.0743	0.562855	0.18285	0.416267
Gm20687|ENSMUST00000176872.2	0.507745	1.78354	2.05794	3.93931	1.14564	2.99863	1.8636	0.00075	0.00891768	8.57662	8.74053	11.0661	8.98021	8.65858	10.0232	1.14128	0.59055	0.749933	12.6897	11.6741	7.13662	5.60268	12.1819	6.36965	0.559073	0.0149	0.0946426
Gm20421|ENSMUST00000153344.2	4.14701	2.19818	0.539938	0.144914	3.17259	0.342426	0.321724	0.0022	0.0218878	4.7082	1.68657	0.714135	0	3.19739	0.357067	0.323313	0.00255	0.0271105	1.65113	0.657247	0.139078	0.210689	1.15419	0.174883	0.545395	0.02355	0.133431
2010204K13Rik|ENSMUST00000128571.1	10.7281	11.0093	0.417	1.31215	10.8687	0.864575	0.1571	5e-05	0.00121875	12.6592	8.00561	1.00666	0.712257	10.3324	0.859459	0.164083	5e-05	0.0014963	6.86332	2.61406	1.73939	2.28252	4.73869	2.01096	0.524676	0.14345	0.35338
Gm13375|ENSMUST00000126967.1	6.85337	7.97746	4.2415	5.0062	7.41542	4.62385	0.66828	0.26755	0.464166	5.19617	4.77213	2.95801	2.49797	4.98415	2.72799	0.622977	0.0006	0.0112744	14.2166	8.03383	6.64695	3.97965	11.1252	5.3133	0.520675	0.00435	0.0430399
Gm15867|ENSMUST00000159407.2	0.217562	0.177031	0.378815	0	0.197297	0.189408	0.993411	1	1	1.49523	0.639309	0	0	1.06727	0	0.48373	0.0001	0.00278621	1.74893	0.924752	0	0.33787	1.33684	0.168935	0.50022	0.11455	0.313489
Gm20646|ENSMUST00000199521.1	3.56212	2.69601	2.21657	2.38604	3.12907	2.30131	0.799528	0.79115	0.874463	1.98999	1.97604	0.907356	1.12405	1.98301	1.0157	0.675727	0.0842	0.254807	2.97003	2.98182	0.653402	1.30962	2.97593	0.981511	0.498377	0.00495	0.0471625
Gm17167|ENSMUST00000169242.1	3.18729	5.28568	0.393236	0.895928	4.23649	0.644582	0.314062	5e-05	0.00121875	4.39651	2.61926	0.965973	0.794113	3.50788	0.880043	0.417057	5e-05	0.0014963	2.38395	2.37977	0.680306	0.44656	2.38186	0.563433	0.4623	5e-05	0.00111848
RP23-326H18.1|ENSMUST00000199644.1	1.94657	1.29716	27.5426	26.8694	1.62186	27.206	10.758	5e-05	0.00121875	19.5153	35.6536	45.8402	50.0344	27.5845	47.9373	1.71203	0.02865	0.133041	100.605	128.686	47.5314	56.9845	114.645	52.258	0.460528	0.0113	0.0783836
AI849053|ENSMUST00000181021.1	4.83574	8.06724	2.49732	3.59981	6.45149	3.04856	0.543323	0.12205	0.291664	5.47541	3.69688	1.82145	1.45595	4.58615	1.6387	0.472365	0.00305	0.0300537	4.17739	1.53605	0.987718	0.42202	2.85672	0.704869	0.442052	0.0007	0.0118082
AU020206|ENSMUST00000181224.1	9.05038	8.06838	0.718325	0.974052	8.55938	0.846189	0.193128	5e-05	0.00121875	4.46247	3.12128	0.738784	0.45345	3.79188	0.596117	0.333088	0.0014	0.0192066	1.63328	1.64278	0.144028	0.145264	1.63803	0.144646	0.433902	0.01785	0.111319
Dlx6os1|ENSMUST00000159827.2	8.55917	14.9162	0.219515	0.861441	11.7377	0.540478	0.120939	5e-05	0.00121875	1.54599	1.7086	8.75e-06	2.66e-06	1.62729	5.705e-06	0.380622	5e-05	0.0014963	1.38846	1.46677	1.32e-06	0.0373013	1.42762	0.0186513	0.41961	5e-05	0.00111848
AI504432|ENSMUST00000070085.5	4.21492	4.82245	9.85958	9.92499	4.51868	9.89228	1.97371	0.0028	0.0267188	14.1035	13.2383	7.07854	5.13889	13.6709	6.10872	0.484545	0.0106	0.069071	6.82821	7.28124	2.20663	2.46076	7.05473	2.3337	0.413881	5e-05	0.00111848
Gm28872|ENSMUST00000191518.1	12.4035	6.09645	0	0	9.24997	0	0.0975612	0.004	0.0317073	0	0	0	0	0	0	1	1	1	0	2.88907	0	0	1.44453	0	0.409076	1	1
E130006D01Rik|ENSMUST00000137398.4	1.20752	2.83294	1.89865	2.15996	2.02023	2.0293	1.003	0.17085	0.359781	1.53108	0.95768	0.622233	0.0814653	1.24438	0.351849	0.602326	0.0104	0.0688787	3.0091	2.54351	0.393564	0.633901	2.7763	0.513733	0.40085	5e-05	0.00111848
Gm3892|ENSMUST00000178043.1	4.63779	8.35003	0.722385	1.46787	6.49391	1.09513	0.279577	5e-05	0.00121875	6.28644	4.08093	1.60423	1.14505	5.18368	1.37464	0.384017	5e-05	0.0014963	4.91254	4.1305	1.39549	0.970328	4.52152	1.18291	0.395346	5e-05	0.00111848
Gm15658|ENSMUST00000148293.1	2.18813	1.89023	0.776661	1.08926	2.03918	0.93296	0.636014	0.07045	0.199098	3.24111	3.56108	2.43547	1.09856	3.4011	1.76702	0.628711	0.0964	0.274265	2.76977	2.95436	0.704489	0.264162	2.86206	0.484326	0.384335	0.0041	0.0426152
RP23-253I14.3|ENSMUST00000196434.1	0.338196	0.231533	0.540941	0.803085	0.284865	0.672013	1.30131	0.00285	0.0267187	5.21351	6.42912	3.02187	2.55664	5.82132	2.78925	0.555502	0.0061	0.0467009	4.97134	3.95262	1.34835	0.698163	4.46198	1.02326	0.370425	5e-05	0.00111848
5430405H02Rik|ENSMUST00000153616.5	25.7233	19.7417	9.21928	8.4169	22.7325	8.81809	0.413698	0.01115	0.059027	29.8003	24.1568	9.85666	9.04768	26.9785	9.45217	0.373578	5e-05	0.0014963	15.954	14.0424	5.20738	4.42731	14.9982	4.81735	0.363625	0.0008	0.0126646
9630028B13Rik|ENSMUST00000143787.1	0.0560071	0.0812325	1.69375	2.86205	0.0686198	2.2779	3.06741	0.0002	0.00325	5.54472	5.74797	2.95317	2.88595	5.64635	2.91956	0.589732	0.0076	0.0543434	3.56192	2.40757	0.707406	0.189927	2.98475	0.448667	0.363553	5e-05	0.00111848
Gm27202|ENSMUST00000183838.1	1.09351	0.671746	0	0.10801	0.882628	0.054005	0.559858	0.238	0.436463	3.26937	3.44473	0.305855	0	3.35705	0.152927	0.264612	0.0987	0.278845	1.38359	2.12835	0	0	1.75597	0	0.362849	5e-05	0.00111848
Gm27197|ENSMUST00000184325.1	0.910497	0.993071	2.4595	2.64303	0.951784	2.55126	1.8195	0.01335	0.0657386	2.2063	2.21107	2.55601	1.93787	2.20869	2.24694	1.01192	0.6216	0.766798	3.36679	3.28059	0.35569	0.700143	3.32369	0.527917	0.353383	0.0052	0.0490899
Gm5607|ENSMUST00000186174.3	4.17096	1.98514	0.00449302	0.0043587	3.07805	0.00442586	0.246301	5e-05	0.00121875	1.57824	1.6472	0.00681389	0.00466733	1.61272	0.00574061	0.38494	5e-05	0.0014963	1.56468	2.23014	0.00419247	0.00431455	1.89741	0.00425351	0.346604	5e-05	0.00111848
9130024F11Rik|ENSMUST00000195462.1	0.494702	0.196911	0.182481	0.331152	0.345807	0.256817	0.933876	0.83075	0.903152	1.62863	3.12965	2.27021	2.34626	2.37914	2.30823	0.979017	0.0732	0.233334	18.0469	17.5625	4.26259	5.55851	17.8047	4.91055	0.314312	5e-05	0.00111848
Gm13111|ENSMUST00000136217.2	2.45861	2.06007	0.197625	0.209621	2.25934	0.203623	0.369284	5e-05	0.00121875	3.28523	3.1221	0.160649	0.0845488	3.20366	0.122599	0.267052	5e-05	0.0014963	2.84003	3.26383	0.155099	0.222719	3.05193	0.188909	0.293418	5e-05	0.00111848
A930024E05Rik|ENSMUST00000148466.1	0.684799	0.719497	1.72861	2.57171	0.702148	2.15016	1.8507	0.0002	0.00325	9.48125	9.07234	5.62833	4.87543	9.27679	5.25188	0.608349	0.0115	0.0726574	12.2029	9.6952	2.67981	1.98833	10.949	2.33407	0.279024	5e-05	0.00111848
Gm3892|ENSMUST00000107991.2	6.88939	13.3822	1.38659	2.56332	10.1358	1.97496	0.267152	5e-05	0.00121875	9.82794	5.48993	2.93925	1.84174	7.65893	2.3905	0.39156	5e-05	0.0014963	8.36104	7.07122	1.9369	0.907183	7.71613	1.42204	0.27788	5e-05	0.00111848
9130024F11Rik|ENSMUST00000135238.3	0.388091	0.508843	0.477016	0.909917	0.448467	0.693466	1.16914	0.83075	0.903152	8.33644	10.5179	8.95	5.33346	9.42717	7.14173	0.780819	0.0732	0.233334	25.3165	30.4542	5.61718	8.07406	27.8853	6.84562	0.271612	5e-05	0.00111848
2700033N17Rik|ENSMUST00000140185.1	5.52665	8.75187	5.66508	5.5935	7.13926	5.62929	0.814483	0.9292	0.956642	10.7587	9.02714	2.86937	2.52248	9.89292	2.69592	0.339296	5e-05	0.0014963	11.9888	5.9114	1.5099	1.78105	8.9501	1.64548	0.265874	5e-05	0.00111848
Sox2ot|ENSMUST00000196850.1	4.15654	8.25276	1.00298	0.708215	6.20465	0.855598	0.257556	5e-05	0.00121875	1.97616	3.83992	0.419968	0.100699	2.90804	0.260333	0.322498	5e-05	0.0014963	4.63928	6.82454	0.696576	0.87593	5.73191	0.786253	0.265341	5e-05	0.00111848
AW047730|ENSMUST00000180555.1	9.46911	12.3555	4.70641	4.53414	10.9123	4.62028	0.471804	0.0877	0.23376	13.5738	8.30893	3.84869	3.07374	10.9414	3.46122	0.373593	5e-05	0.0014963	15.8524	5.23357	2.57327	1.35255	10.543	1.96291	0.256685	5e-05	0.00111848
Gm14204|ENSMUST00000123944.1	6.54938	11.4673	0.588196	1.11039	9.00834	0.849293	0.184775	5e-05	0.00121875	2.48528	3.55406	0.075439	0.0546248	3.01967	0.0650319	0.264955	0.00015	0.00390968	3.79753	3.68152	0.131236	0.156944	3.73952	0.14409	0.241393	5e-05	0.00111848
H19|ENSMUST00000136359.4	92.8436	81.0469	25.7666	34.9642	86.9453	30.3654	0.356647	0.00875	0.0510853	13.32	10.0243	3.24637	1.38488	11.6722	2.31562	0.261647	5e-05	0.0014963	8.7814	4.91651	0.68247	0.579734	6.84896	0.631102	0.207811	5e-05	0.00111848
Snhg18|ENSMUST00000181536.1	4.34092	5.71604	1.4281	1.5475	5.02848	1.4878	0.412675	0.0001	0.00211957	10.1255	7.26544	1.13806	0.383293	8.69547	0.760676	0.181598	5e-05	0.0014963	6.27197	5.37786	0.32965	0.367469	5.82491	0.34856	0.197594	5e-05	0.00111848
Dlx6os1|ENSMUST00000159568.4	15.4598	25.1043	0.930251	1.15743	20.2821	1.04384	0.0960359	5e-05	0.00121875	6.38055	5.81854	0.192983	0.157161	6.09954	0.175072	0.165514	5e-05	0.0014963	5.07077	5.52096	0.191999	0.236855	5.29587	0.214427	0.192893	5e-05	0.00111848
1190002F15Rik|ENSMUST00000183867.4	17.3048	21.6597	8.65716	8.13837	19.4823	8.39776	0.458825	0.00415	0.03237	46.5789	22.9711	5.32587	2.86779	34.775	4.09683	0.142469	5e-05	0.0014963	15.8286	8.52849	2.08539	0.924527	12.1785	1.50496	0.190079	5e-05	0.00111848
A830082K12Rik|ENSMUST00000137199.1	27.9615	26.0836	39.9827	40.1247	27.0225	40.0537	1.46502	0.0587	0.177741	43.6094	46.0539	18.0503	14.2476	44.8317	16.1489	0.374173	0.0059	0.0466757	27.6065	18.7699	2.61308	2.84348	23.1882	2.72828	0.154136	5e-05	0.00111848
Gm29260|ENSMUST00000186391.1	1.15615	1.77064	0.616315	0.861299	1.4634	0.738807	0.705858	0.06745	0.192292	14.9125	12.0296	0.876761	0.563112	13.471	0.719936	0.118854	5e-05	0.0014963	10.7351	9.31821	0.481386	0.515092	10.0267	0.498239	0.135874	5e-05	0.00111848
Pantr1|ENSMUST00000181725.4	54.9108	37.0589	20.8197	18.7507	45.9849	19.7852	0.442381	0.0181	0.0802159	67.1209	66.959	6.58531	6.6242	67.04	6.60475	0.111769	5e-05	0.0014963	107.102	98.6217	10.8267	10.4785	102.862	10.6526	0.112193	5e-05	0.00111848
RP24-166N8.8|ENSMUST00000197846.1	0	2.4576	11.8304	0	1.2288	5.9152	3.10266	0.2875	0.4875	11.182	3.55956	0	0	7.37078	0	0.119463	0.0062	0.0467009	4.448	13.5849	0	0	9.01645	0	0.0998358	0.00375	0.0406184
Dlx1as|ENSMUST00000137251.2	59.626	82.3897	1.62809	2.52093	71.0079	2.07451	0.0426969	5e-05	0.00121875	32.011	39.6875	0.753406	1.30988	35.8492	1.03164	0.0551339	5e-05	0.0014963	47.5578	45.6312	1.61667	1.99953	46.5945	1.8081	0.0590005	5e-05	0.00111848

## Sheet: Ebf2+ DElncRNAs
Gene	E11.GFPneg.Repeat1	E11.GFPneg.Repeat2	E11.GFPpos.Repeat1	E11.GFPpos.Repeat2	Mean of E11.GFPneg	Mean of E11.GFPpos	Fold change	P-value	Adjusted p-value	E13.GFPneg.Repeat1	E13.GFPneg.Repeat2	E13.GFPpos.Repeat1	E13.GFPpos.Repeat2	Mean of E13.GFPneg	Mean of E13.GFPpos	Fold change	P-value	Adjusted p-value	E15.GFPneg.Repeat1	E15.GFPneg.Repeat2	E15.GFPpos.Repeat1	E15.GFPpos.Repeat2	Mean of E15.GFPneg	Mean of E15.GFPpos	Fold change	P-value	Adjusted p-value
1110002L01Rik|ENSMUST00000168012.2	4.67145	5.22576	12.7402	11.4516	4.9486	12.0959	2.20151	0.0044	0.0332558	7.2648	10.2211	15.8398	14.8482	8.74295	15.344	1.67752	0.0174	0.0932921	17.3778	16.6003	18.905	20.8198	16.989	19.8624	1.15973	0.19845	0.43727
1500035N22Rik|ENSMUST00000075081.6	0.198323	0.327074	1.26252	1.14053	0.262699	1.20152	1.74351	0.0084	0.049631	0.393231	0.634395	3.27332	4.81033	0.513813	4.04183	3.33055	5e-05	0.0014963	2.9006	2.58217	11.4991	7.22757	2.74139	9.36333	2.76992	5e-05	0.00111848
1700086L19Rik|ENSMUST00000186463.3	2.1361	1.63875	4.90428	2.71695	1.88742	3.81061	1.66606	0.00605	0.0398564	2.75578	4.89505	3.94905	4.72946	3.82542	4.33925	1.10649	0.88625	0.922796	4.44822	9.26848	9.4551	21.1755	6.85835	15.3153	2.07617	0.00055	0.00959237
2310069G16Rik|ENSMUST00000181839.1	0.411095	0.451879	0.113867	0.214975	0.431487	0.164421	0.813435	0.1995	0.394333	0.407637	0.39464	1.20692	1.08409	0.401139	1.1455	1.53126	0.033	0.146367	0.602399	1.01412	3.82516	3.90284	0.80826	3.864	2.68988	0.0001	0.00214375
2610035F20Rik|ENSMUST00000177306.1	2.04754	2.86103	2.10961	1.97286	2.45429	2.04123	0.880424	0.03325	0.122335	0.715261	0.354296	0.510928	0.769854	0.534779	0.640391	1.06881	0.58595	0.747942	0.235393	0.155743	1.61167	1.48323	0.195568	1.54745	2.13074	0.0004	0.00748364
2900079G21Rik|ENSMUST00000149308.3	0.0539145	1e-06	4.80383	2.99151	0.0269577	3.89767	4.76911	0.00115	0.0127415	1.33828	1.76314	6.98126	6.51839	1.55071	6.74983	3.0383	0.00075	0.0131739	7.84948	5.2928	17.2602	8.84346	6.57114	13.0518	1.85597	0.0036	0.0394085
4833422C13Rik|ENSMUST00000160385.1	2.71263	2.47372	3.34973	2.83594	2.59318	3.09284	1.13906	0.23265	0.432064	1.97821	2.55234	3.89781	4.06797	2.26527	3.98289	1.52602	0.0143	0.0831252	6.04041	8.91449	14.3572	24.078	7.47745	19.2176	2.38487	5e-05	0.00111848
5330426P16Rik|ENSMUST00000186806.1	0.32851	0.451882	2.35554	2.92895	0.390196	2.64224	2.61995	5e-05	0.00121875	3.19184	3.06954	4.05938	4.09807	3.13069	4.07873	1.22951	0.1394	0.336065	3.69065	2.30966	2.49355	4.17102	3.00015	3.33229	1.08303	0.20685	0.446224
6530402F18Rik|ENSMUST00000155949.1	0.975374	1.18571	5.84989	7.39938	1.08054	6.62463	3.66473	5e-05	0.00121875	7.42545	10.5071	15.4698	16.6669	8.96627	16.0683	1.71261	0.036	0.153905	15.4645	14.776	9.00429	10.0729	15.1203	9.5386	0.653749	0.14525	0.354176
9330104G04Rik|ENSMUST00000181501.1	1.05547	0.855877	3.2068	2.91869	0.955673	3.06275	2.07741	5e-05	0.00121875	1.73149	2.03389	3.04163	2.9951	1.88269	3.01837	1.39396	0.0428	0.16866	4.18699	4.38018	4.63899	4.91047	4.28359	4.77473	1.09296	0.22625	0.469378
9630028B13Rik|ENSMUST00000143787.1	0.0560071	0.0812325	1.69375	2.86205	0.0686198	2.2779	3.06741	0.0002	0.00325	5.54472	5.74797	2.95317	2.88595	5.64635	2.91956	0.589732	0.0076	0.0543434	3.56192	2.40757	0.707406	0.189927	2.98475	0.448667	0.363553	5e-05	0.00111848
9930014A18Rik|ENSMUST00000180730.2	3.33281	3.00944	0.488529	0.482161	3.17112	0.485345	0.356102	5e-05	0.00121875	0.766374	0.922848	1.11704	2.47954	0.844611	1.79829	1.51701	0.06775	0.226207	2.06593	1.8961	5.93211	4.39768	1.98101	5.16489	2.06805	5e-05	0.00111848
A330009N23Rik|ENSMUST00000180639.1	0.335797	0.709616	2.05763	2.04233	0.522706	2.04998	2.003	5e-05	0.00121875	0.537725	0.463538	0.4486	0.294226	0.500632	0.371413	0.913891	1	1	0.17462	0.373634	0.327406	0.451373	0.274127	0.389389	1.09046	0.22355	0.465856
A730020E08Rik|ENSMUST00000180421.1	0.787799	0.693549	5.00023	5.76654	0.740674	5.38338	3.66719	5e-05	0.00121875	3.59528	4.02223	7.17492	6.27524	3.80876	6.72508	1.60646	0.01265	0.0757126	4.19892	3.16824	2.87037	2.31737	3.68358	2.59387	0.767334	0.9613	0.979435
A830039N20Rik|ENSMUST00000145596.1	0	0.318767	0.888882	0.995008	0.159384	0.941945	1.67498	0.00705	0.045222	0.326878	0.773872	3.58295	3.46634	0.550375	3.52465	2.91842	5e-05	0.0014963	1.50509	1.93079	6.65815	5.8603	1.71794	6.25922	2.67086	5e-05	0.00111848
AA387200|ENSMUST00000147463.1	0.272247	0.712335	2.8454	2.94734	0.492291	2.89637	2.611	5e-05	0.00121875	2.42502	2.77845	2.68315	2.72165	2.60174	2.7024	1.02795	0.80035	0.879841	3.24097	4.25538	1.93328	2.43867	3.74817	2.18598	0.670989	0.09035	0.276334
B930095G15Rik|ENSMUST00000130256.1	4.99852	5.87539	11.6177	13.2823	5.43696	12.45	2.0895	0.0001	0.00211957	6.35331	8.29031	9.31494	11.5423	7.32181	10.4286	1.37333	0.12495	0.313539	10.8546	14.2888	15.8205	15.9741	12.5717	15.8973	1.24504	0.1254	0.324213
C030014I23Rik|ENSMUST00000080911.1	1.49404	1.29583	4.90188	3.87486	1.39494	4.38837	2.2499	0.0002	0.00325	0.939901	1.17246	2.84917	3.00143	1.05618	2.9253	1.90903	0.00345	0.0314222	2.92884	1.81506	5.57361	3.90611	2.37195	4.73986	1.70224	0.00705	0.0594627
C230004F18Rik|ENSMUST00000144853.4	0.231065	0.410306	0.300369	0.409216	0.320686	0.354793	1.02583	0.9401	0.959788	0.495962	0.76127	2.91519	2.54635	0.628616	2.73077	2.29076	0.00135	0.0191368	0.832721	0.508702	1.75794	3.22041	0.670712	2.48917	2.08844	5e-05	0.00111848
C230034O21Rik|ENSMUST00000153659.1	2.02409	1.39521	1.0297	1.08847	1.70965	1.05909	0.759908	0.1202	0.290087	1.61234	1.05351	4.36714	5.01941	1.33292	4.69327	2.4404	5e-05	0.0014963	2.24681	2.45673	5.39839	3.52642	2.35177	4.46241	1.62971	0.002	0.0254074
D930028M14Rik|ENSMUST00000098678.4	0.604859	0.38161	7.92777	5.91363	0.493235	6.9207	5.30439	5e-05	0.00121875	0.154313	0	0.0869148	0.0868913	0.0771565	0.086903	1.00905	1	1	0.260939	0.0649749	0.201713	0.409099	0.162957	0.305406	1.12249	1	1
E330013P04Rik|ENSMUST00000065383.7	6.85965	6.84352	2.0319	2.47401	6.85159	2.25296	0.414306	0.0015	0.01625	3.6482	1.94652	1.28846	1.2148	2.79736	1.25163	0.592946	0.21625	0.434652	1.91861	0.603896	4.91924	6.11109	1.26125	5.51516	2.88122	5e-05	0.00111848
Fam219aos|ENSMUST00000151164.1	6.95354	6.28814	15.4902	16.1215	6.62084	15.8058	2.20525	0.00015	0.0028125	9.06013	10.575	14.7087	14.6959	9.81757	14.7023	1.45156	0.05465	0.198558	11.9655	16.9217	16.8462	22.1583	14.4436	19.5023	1.32756	0.05195	0.208803
Fcor|ENSMUST00000159364.1	2.18519	2.36631	1.91641	1.16623	2.27575	1.54132	0.775798	0.5765	0.729984	2.08886	0.477016	2.78543	1.95294	1.28294	2.36918	1.47581	0.2721	0.497294	2.42275	2.51605	6.38609	6.05342	2.4694	6.21976	2.08098	0.0053	0.0491324
Gm10532|ENSMUST00000181913.1	3.15299	3.10536	9.9994	10.645	3.12918	10.3222	2.742	5e-05	0.00121875	2.86792	3.35161	4.03683	4.86395	3.10976	4.45039	1.3262	0.21865	0.4373	4.00521	4.44354	6.22194	5.11061	4.22438	5.66627	1.27599	0.106	0.301652
Gm10544|ENSMUST00000192479.1	0.91338	0.899244	3.73769	4.40234	0.906312	4.07001	2.65959	5e-05	0.00121875	0.992474	0.791231	1.06241	0.554716	0.891853	0.808563	0.955975	0.9054	0.933735	1.06216	0.769449	0.429622	0.360399	0.915805	0.39501	0.728159	0.0478	0.195961
Gm10558|ENSMUST00000147494.1	0.183143	0.101029	1.62974	1.50273	0.142086	1.56624	2.24697	0.0006	0.0075974	0.724158	1.34054	2.23186	2.2851	1.03235	2.25848	1.60331	0.0011	0.0167698	2.08431	1.02377	1.51202	0.8531	1.55404	1.18256	0.854552	0.8769	0.935251
Gm11632|ENSMUST00000145489.1	2.47808	2.4913	6.68261	6.85518	2.48469	6.76889	2.22944	0.00015	0.0028125	4.84523	5.48089	6.09574	6.55059	5.16306	6.32317	1.18824	0.27265	0.497294	4.78236	7.36352	8.30896	5.87501	6.07294	7.09199	1.14408	0.06395	0.232525
Gm12063|ENSMUST00000148087.1	0.338874	1.32492	2.40541	3.59426	0.831897	2.99984	2.18344	0.00065	0.00792188	2.09089	3.01618	11.5157	11.5472	2.55354	11.5314	3.52647	0.0002	0.00505	10.2201	6.03483	22.1521	13.4148	8.12747	17.7834	2.0579	0.00045	0.00798362
Gm12473|ENSMUST00000137535.1	1.02346	2.33343	3.4495	8.06555	1.67844	5.75753	2.52293	0.0004	0.00573529	1.74549	1.64796	4.04895	1.53651	1.69673	2.79273	1.40642	0.12035	0.30676	4.42748	2.71305	8.86195	2.52095	3.57027	5.69145	1.46413	0.0386	0.171204
Gm13404|ENSMUST00000156633.1	0.0507805	0.14714	1.93662	4.56117	0.0989602	3.2489	3.86629	0.0006	0.0075974	0.365569	0.314901	0.193733	0.119986	0.340235	0.15686	0.863177	1	1	0.137371	0.164205	0.0737704	0.0958244	0.150788	0.0847974	0.942656	1	1
Gm13716|ENSMUST00000126401.1	0.721287	0.23777	1.80006	3.0563	0.479529	2.42818	2.31708	0.0019	0.0199194	0.367936	1.03917	2.86117	3.53921	0.703553	3.20019	2.46555	0.00145	0.0192066	1.7345	1.41006	7.26345	6.41283	1.57228	6.83814	3.04716	5e-05	0.00111848
Gm15525|ENSMUST00000132587.1	1.82078	2.29372	10.8311	12.29	2.05725	11.5605	4.10845	5e-05	0.00121875	3.35092	1.49406	8.62558	11.2762	2.42249	9.95089	3.19969	0.0021	0.02424	6.39651	7.38586	7.82485	12.6854	6.89119	10.2551	1.42629	0.0701	0.242872
Gm16277|ENSMUST00000143595.1	2.82229	1.9341	3.62422	2.81129	2.37819	3.21775	1.24852	0.15565	0.340266	0.881268	0.906403	0.520961	0.298486	0.893836	0.409724	0.744375	0.22745	0.449228	0.383655	0.447431	2.4873	4.44616	0.415543	3.46673	3.15549	0.0013	0.018077
Gm16701|ENSMUST00000181309.2	0.406148	0.594548	2.13049	1.88003	0.500348	2.00526	2.00304	0.06245	0.184511	0.555932	0.738466	1.791	1.08335	0.647199	1.43718	1.47959	0.02935	0.133982	0.97964	0.987997	2.35744	2.42076	0.983819	2.3891	1.70837	0.07435	0.245908
Gm17322|ENSMUST00000181289.1	0.0908774	0.188137	1.45223	1.43697	0.139507	1.4446	2.14531	0.00015	0.0028125	0.115427	0.173334	0.767238	0.733455	0.14438	0.750347	1.52951	0.0024	0.0262054	0.350485	0.133517	1.18641	0.428558	0.242001	0.807484	1.4553	0.00105	0.0152176
Gm20649|ENSMUST00000160950.2	0.247066	0.175452	3.06912	2.34388	0.211259	2.7065	3.06004	5e-05	0.00121875	0	0.0336353	6.93e-26	0	0.0168176	3.465e-26	0.983461	1	1	0	0	0	0	0	0	1	1	1
Gm20675|ENSMUST00000175861.1	0	0	1.00953	1.37306	0	1.19129	2.1913	0.0002	0.00325	0	0	0.329376	0	0	0.164688	1.16469	1	1	0	0	0	0	0	0	1	1	1
Gm21984|ENSMUST00000123117.1	1.62266	1.27932	15.0171	14.0038	1.45099	14.5105	6.32824	5e-05	0.00121875	4.55796	7.65536	13.4437	15.9662	6.10666	14.705	2.20989	0.00335	0.0314222	13.6683	15.7106	30.7583	27.1211	14.6895	28.9397	1.90827	0.00125	0.0176199
Gm26507|ENSMUST00000181838.1	0.257347	0.42563	0.272301	0.143734	0.341488	0.208017	0.900505	1	1	0.155829	0.386444	1.80805	1.88432	0.271137	1.84618	2.23909	0.00045	0.00982703	0.945933	1.14768	3.6282	2.8351	1.04681	3.23165	2.06744	5e-05	0.00111848
Gm26649|ENSMUST00000181595.1	6.78477	5.52337	32.2296	30.7345	6.15407	31.4821	4.54036	5e-05	0.00121875	9.493	12.7267	24.6094	26.2307	11.1098	25.42	2.1817	5e-05	0.0014963	15.4814	14.4962	29.1595	25.2068	14.9888	27.1832	1.76268	0.0042	0.0427901
Gm26833|ENSMUST00000180899.1	1.56978	1.13928	7.34332	6.64692	1.35453	6.99512	3.39563	0.00085	0.00986607	3.43669	2.88901	6.6956	11.302	3.16285	8.9988	2.40191	0.0155	0.086651	6.65849	6.20435	12.7039	7.67177	6.43142	10.1878	1.50548	0.05575	0.217255
Gm26872|ENSMUST00000180862.2	0.108569	0.269743	3.04191	2.20396	0.189156	2.62294	3.04664	5e-05	0.00121875	0.147079	0.0414097	0.260137	0.0341914	0.0942444	0.147164	1.04836	1	1	0.0167359	0.0893109	0.110178	0.13105	0.0530234	0.120614	1.06419	1	1
Gm2694|ENSMUST00000182174.4	2.66697	2.02817	26.047	19.1887	2.34757	22.6179	7.05522	5e-05	0.00121875	2.52917	1.43663	4.72785	0.864971	1.9829	2.79641	1.27272	0.4156	0.634792	2.86588	0.517095	1.44169	0.35926	1.69149	0.900475	0.706106	0.27085	0.511857
Gm27199|ENSMUST00000185026.1	0.652781	1.51878	7.78015	8.14075	1.08578	7.96045	4.29597	5e-05	0.00121875	0	0	2.05553	2.67923	0	2.36738	3.36738	5e-05	0.0014963	0.269325	0.0648371	5.13885	12.7154	0.167081	8.92713	8.50594	0.03335	0.156455
Gm28050|ENSMUST00000124394.2	0.802321	1.79054	23.2523	23.1018	1.29643	23.1771	10.5281	0.0002	0.00325	2.0214	2.72805	5.89333	3.77465	2.37473	4.83399	1.72873	0.1461	0.347202	3.05937	0.992337	12.3729	12.9883	2.02585	12.6806	4.52124	5e-05	0.00111848
Gm8773|ENSMUST00000101627.3	0.148093	0.163482	0.445253	0.366259	0.155787	0.405756	1.21628	0.02105	0.0884644	0.104516	0.0941809	0.7263	0.272141	0.0993485	0.499221	1.36374	0.0071	0.0516829	0.114401	0.203137	1.48746	1.21086	0.158769	1.34916	2.02729	5e-05	0.00111848
Kcnmb4os1|ENSMUST00000134586.1	0.843967	0.985504	1.5788	1.65532	0.914736	1.61706	1.3668	0.0361	0.127527	0.597852	1.14807	3.25346	3.83989	0.872961	3.54668	2.42753	0.00365	0.0324088	2.98363	3.87361	7.96598	5.93076	3.42862	6.94837	1.79477	0.0025	0.0302647
Lhx1os|ENSMUST00000128121.1	0.216548	0	6.64177	2.42478	0.108274	4.53327	4.9927	0.2536	0.450184	0	0	3.53543	2.71086	0	3.12315	4.12315	5e-05	0.0014963	0.253682	1.6e-05	6.95528	7.19336	0.126849	7.07432	7.1654	0.00125	0.0176199
Mkln1os|ENSMUST00000144232.4	0.0577364	0.0952965	0.273135	0.580801	0.0765164	0.426968	1.32554	0.03845	0.134368	0.382212	0.37747	1.62699	2.09384	0.379841	1.86041	2.073	0.00085	0.0140163	1.00017	0.915009	4.08952	3.94885	0.957589	4.01919	2.56396	5e-05	0.00111848
Rian|ENSMUST00000181253.5	50.6931	79.8794	58.9706	70.2445	65.2862	64.6076	0.989761	0.86865	0.926197	25.6393	20.958	59.9405	40.6756	23.2986	50.3081	2.11156	0.0021	0.02424	19.2904	21.4872	50.9781	70.7731	20.3888	60.8756	2.8929	0.00075	0.01225
RP23-326H18.1|ENSMUST00000199644.1	1.94657	1.29716	27.5426	26.8694	1.62186	27.206	10.758	5e-05	0.00121875	19.5153	35.6536	45.8402	50.0344	27.5845	47.9373	1.71203	0.02865	0.133041	100.605	128.686	47.5314	56.9845	114.645	52.258	0.460528	0.0113	0.0783836
RP24-166N8.8|ENSMUST00000197846.1	0	2.4576	11.8304	0	1.2288	5.9152	3.10266	0.2875	0.4875	11.182	3.55956	0	0	7.37078	0	0.119463	0.0062	0.0467009	4.448	13.5849	0	0	9.01645	0	0.0998358	0.00375	0.0406184
RP24-317M4.6|ENSMUST00000197216.1	0	0.125791	0.26257	0.121794	0.0628955	0.192182	1.12164	1	1	0.131559	0.298881	1.03675	0.982253	0.21522	1.0095	1.65361	0.0872	0.261104	0.525785	1.29352	3.9703	4.85058	0.909652	4.41044	2.83321	0.00105	0.0152176
RP24-68G17.4|ENSMUST00000200255.1	0.309709	0.573761	2.20068	3.51261	0.441735	2.85664	2.675	5e-05	0.00121875	1.65853	2.31275	5.22525	5.23768	1.98564	5.23147	2.08715	5e-05	0.0014963	2.51838	3.77207	3.622	4.06366	3.14522	3.84283	1.16829	0.108	0.303639
Snhg14|ENSMUST00000185693.3	5.53341	17.4807	31.5015	59.8837	11.5071	45.6926	3.7333	1	1	20.2812	21.8527	66.2781	77.8943	21.0669	72.0862	3.31202	0.031	0.139933	19.0604	35.4389	25.651	27.6993	27.2496	26.6751	0.979663	1	1
Srrm4os|ENSMUST00000126959.4	0.823859	1.81295	2.89105	6.92637	1.3184	4.90871	2.54861	5e-05	0.00121875	1.99522	2.61125	4.0771	6.29139	2.30323	5.18424	1.87218	0.0001	0.00278621	2.59078	3.11774	1.98913	1.65921	2.85426	1.82417	0.73274	0.3154	0.556643

## Sheet: CR-specific DElncRNAs
Ln-CR#	Gene	E11.GFPneg.Repeat1	E11.GFPneg.Repeat2	E11.GFPpos.Repeat1	E11.GFPpos.Repeat2	Mean of E11.GFPneg	Mean of E11.GFPpos	Fold change	P-value	Adjusted p-value	E13.GFPneg.Repeat1	E13.GFPneg.Repeat2	E13.GFPpos.Repeat1	E13.GFPpos.Repeat2	Mean of E13.GFPneg	Mean of E13.GFPpos	Fold change	P-value	Adjusted p-value	E15.GFPneg.Repeat1	E15.GFPneg.Repeat2	E15.GFPpos.Repeat1	E15.GFPpos.Repeat2	Mean of E15.GFPneg	Mean of E15.GFPpos	Fold change	P-value	Adjusted p-value
ln-CR1	Gm26649|ENSMUST00000181595.1	6.78477	5.52337	32.2296	30.7345	6.15407	31.4821	4.54036	5e-05	0.00121875	9.493	12.7267	24.6094	26.2307	11.1098	25.42	2.1817	5e-05	0.0014963	15.4814	14.4962	29.1595	25.2068	14.9888	27.1832	1.76268	0.0042	0.0427901
ln-CR2	Gm16701|ENSMUST00000181309.2	0.406148	0.594548	2.13049	1.88003	0.500348	2.00526	2.00304	0.06245	0.184511	0.555932	0.738466	1.791	1.08335	0.647199	1.43718	1.47959	0.02935	0.133982	0.97964	0.987997	2.35744	2.42076	0.983819	2.3891	1.70837	0.07435	0.245908
ln-CR3	Gm21984|ENSMUST00000123117.1	1.62266	1.27932	15.0171	14.0038	1.45099	14.5105	6.32824	5e-05	0.00121875	4.55796	7.65536	13.4437	15.9662	6.10666	14.705	2.20989	0.00335	0.0314222	13.6683	15.7106	30.7583	27.1211	14.6895	28.9397	1.90827	0.00125	0.0176199
ln-CR4	Gm27199|ENSMUST00000185026.1	0.652781	1.51878	7.78015	8.14075	1.08578	7.96045	4.29597	5e-05	0.00121875	0	0	2.05553	2.67923	0	2.36738	3.36738	5e-05	0.0014963	0.269325	0.0648371	5.13885	12.7154	0.167081	8.92713	8.50594	0.03335	0.156455
ln-CR5	Gm13716|ENSMUST00000126401.1	0.721287	0.23777	1.80006	3.0563	0.479529	2.42818	2.31708	0.0019	0.0199194	0.367936	1.03917	2.86117	3.53921	0.703553	3.20019	2.46555	0.00145	0.0192066	1.7345	1.41006	7.26345	6.41283	1.57228	6.83814	3.04716	5e-05	0.00111848
ln-CR6	Gm12063|ENSMUST00000148087.1	0.338874	1.32492	2.40541	3.59426	0.831897	2.99984	2.18344	0.00065	0.00792188	2.09089	3.01618	11.5157	11.5472	2.55354	11.5314	3.52647	0.0002	0.00505	10.2201	6.03483	22.1521	13.4148	8.12747	17.7834	2.0579	0.00045	0.00798362
ln-CR7	Lhx1os|ENSMUST00000128121.1	0.216548	0	6.64177	2.42478	0.108274	4.53327	4.9927	0.2536	0.450184	0	0	3.53543	2.71086	0	3.12315	4.12315	5e-05	0.0014963	0.253682	1.6e-05	6.95528	7.19336	0.126849	7.07432	7.1654	0.00125	0.0176199
ln-CR8	2610035F20Rik|ENSMUST00000177306.1	2.04754	2.86103	2.10961	1.97286	2.45429	2.04123	0.880424	0.03325	0.122335	0.715261	0.354296	0.510928	0.769854	0.534779	0.640391	1.06881	0.58595	0.747942	0.235393	0.155743	1.61167	1.48323	0.195568	1.54745	2.13074	0.0004	0.00748364
ln-CR9	E330013P04Rik|ENSMUST00000065383.7	6.85965	6.84352	2.0319	2.47401	6.85159	2.25296	0.414306	0.0015	0.01625	3.6482	1.94652	1.28846	1.2148	2.79736	1.25163	0.592946	0.21625	0.434652	1.91861	0.603896	4.91924	6.11109	1.26125	5.51516	2.88122	5e-05	0.00111848
