# Supplementary material for: Integrative genomic analysis of early neurogenesis reveals a temporal genetic program for differentiation and specification of preplate and Cajal-Retzius neurons
Source: PLoS Genet. 2021 Mar 24;17(3):e1009355. doi: 10.1371/journal.pgen.1009355 (PMC7990179; doi:10.1371/journal.pgen.1009355)
Supplement: S5 Table — (XLSX) [file pgen.1009355.s011.xlsx]

## Sheet: EBF2 target genes
EBF2 target genes in C157								EBF2 target genes in C0346
Gene								Gene
robo1								nr2f2
nr2f2								lypd6b
tmem178								celf4
celf4								zcchc12
zcchc12								rprm
rprm								robo2
ubl3								lyrm9
alcam								mef2c
rbfox3								lmo2
robo2								cacna2d1
lrrn3								crim1
mef2c								elmo1
trps1								b3gat2
elmo1								dtnbp1
vcan								cadm1
b3gat2								pdzrn4
gria1								spop
dtnbp1								plk2
cadm1								smarcd3
rnd3								frmd4b
apba2								pfn2
plk2								st8sia2
st6galnac5								nrxn3
smarcd3								fxyd7
pfn2								nebl
fxyd7								rgs3
zfp462								hs3st2
ntm								ntm
efnb2								hs3st4
hs3st4								ntrk3
ntrk3								lsamp
lsamp								ncam1
rgma								mmd2
mmd2								nr2f1
nr2f1								tspyl4
pde4b								epha5
zfp385b								nxph1
ptprk								cntn2
epha5								spock1
cntn2								tshz3
spock1								uncx
tshz3								pantr1
pantr1								slc6a1
chl1								chl1
ldha								tenm2
smarca2								ldha
rgs4								smarca2
zwint								rgs4
tmem108								mex3b
cdh4								celf2
meis2								zwint
gpm6b								tmem108
zfp536								cdh4
pcp4								meis2
nap1l5								gpm6b
stmn2								pcp4
reln								nap1l5
rtn1								reln
galnt9								galnt9
hpcal1								hpcal1
tenm4								tenm4
tle4								tle4
mapk10								cspg5
slc16a2								mtx2
cspg5								nrn1
ldb2								ldb2
cdh13								cdh13
sox5								sox5
cntnap2								cntnap2
olfm1								cadm2
nkain3								c1d
tppp3								auts2
ncald								nefm
cd47								olfm1
fam114a2								trp53i11
mpped1								tppp3
neurod2								ncald
ptprd								slc17a7
lpl								cd47
cux2								fam114a2
brinp2								mpped1
nrp2								prmt8
tle1								neurod2
anks1b								lpl
sybu								mab21l1
kirrel3								lrrtm1
runx1t1								nrp2
anp32a								nova1
thra								grin3a
edil3								sv2b
lhx2								rit2
foxg1								scamp1
nnat								anks1b
foxp1								sybu
tspan18								dtd1
h2afy								kirrel3
pik3r1								brinp3
tmem130								clmp
mir124-2hg								grm3
abracl								runx1t1
c1ql3								thra
tshz2								lhx2
brinp1								foxg1
itsn1								rprml
dmrta2								nnat
tmeff1								foxp1
wbscr17								ube2e3
sorbs2								h2afy
ptpro								map9
mpped2								rpl23a
coro2b								tmem130
mycn								mir124-2hg
epha4								abracl
ptn								rps24
dab1								tshz2
pbx1								brinp1
gpr85								itsn1
fam19a1								dmrta2
lmo1								serpine2
bcl7a								dclk1
tnik								rbfox1
sh3gl2								peli1
gpm6a								slc12a5
nrxn1								pcdh9
1700025g04rik								csmd3
bhlhe22								dpp6
lingo1								mpped2
zfp521								mycn
ppdpf								epha4
adgrl3								ptn
vstm2l								dab1
nrxn2								pbx1
rftn1								klf4
sulf2								fam19a1
calm1								lmo1
gap43								cmas
sox11								tnik
calb2								sh3gl2
ptprz1								zmiz1
akap7								gpm6a
sec11c								myt1l
ppp2r2b								nrxn1
tmem163								bhlhe22
eif1b								lingo1
cbln2								cnr1
elavl2								mgll
nhlh2								frmd4a
tagln3								zfp521
kitl								atp1a1
cdh2								lypd1
nefl								kcnab1
ptma								lingo2
anp32e								vstm2l
insm1								bach2
vstm2b								nrxn2
nav1								ralyl
lmo4								dad1
1500011b03rik								sulf2
ankra2								calm1
gsto1								got1
tcf3								gap43
zbtb20								sox11
dnm3								rabgap1l
kcnn2								calb2
fut8								ptprz1
fezf2								slc17a6
fam110b								akap7
lhx5								ppp2r2b
stmn4								wasf1
xpr1								shroom2
npas3								tmem163
caln1								stxbp6
neurod1								syt1
nfia								nuak1
sfpq								eif1b
camk2n1								cbln2
cadm3								elavl2
dync1i1								nhlh2
dlgap1								tagln3
arpp21								cacna1e
atp1b1								plppr5
gpc1								cntnap5a
cttnbp2								klf6
ndn								id4
calm2								rasl11b
plxna4								kitl
zbtb18								dok5
fam19a2								fam49b
ier2								cdh2
1500009l16rik								nefl
cdc42ep3								ptma
opcml								dact1
adgrb3								vstm2b
nav2								nsmf
pid1								lmo4
tcf4								car10
pkia								a730017c20rik
snrpn								meis1
igfbpl1								gsto1
cdh12								klf13
rwdd3								syt13
tsc22d1								tusc2
enc1								zbtb20
cadps								rpl39
sema6a								skor1
rgs2								sdc3
dusp6								cdh10
mrps33								kcnn2
cyp26b1								fam49a
pcbp4								fezf2
dpysl4								chst1
b3gat1								fam110b
epha7								map7d2
prkar2b								lhx5
snap25								stmn4
1810041l15rik								xpr1
ywhah								znrf2
pou3f4								caln1
cd200								ssbp3
tob1								neurod1
mmd								gnai1
prkce								tmem179
msra								eid1
gnaz								nfia
rnd2								camk2n1
cnih1								arl4c
lmnb1								dync1i1
adcy1								dlgap1
neurod6								arpp21
nfix								grb14
elavl4								atp1b1
ppp1r14c								gabrg2
rspo3								gpc1
ube2e2								cttnbp2
cog1								got2
lmo3								stk32c
rasgef1b								ndn
igsf3								coq7
npy								clu
tbata								dynlt1c
cck								zbtb18
gabra2								rheb
cdk2ap1								fam19a2
fhl2								prss12
crabp1								plcxd3
ezh2								cotl1
ndrg1								cdc42ep3
slc38a1								opcml
vim								adgrb3
tox								tcf4
satb1								pkia
scg2								snrpn
cnn3								igfbpl1
actl6a								bc030500
negr1								tsc22d1
ndrg4								scrn1
snca								vapa
syn2								enc1
tspan7								trib2
hivep2								sema6a
emx1								nudt2
hmgb2								rgs2
lhx1os								dusp6
ppp2r2c								zmat4
mex3a								syt7
fnbp1l								gria2
mif								b3gat1
gm17750								epha7
sfrp1								prkar2b
mndal								snap25
hs3st1								ywhah
serpini1								cd200
oma1								prkce
rnf152								khdrbs3
stx7								msra
nr4a1								bpgm
cdo1								gnaz
plxna2								rnd2
bend6								adcy1
hsp90ab1								tmeff2
camk2d								rpl34
actb								epha3
ntrk2								neurod6
cnrip1								zic1
tmem159								cyth3
fam84a								dlk1
fos								nfix
pde2a								elavl4
eny2								ppp1r14c
cetn3								rspo3
cited2								ube2e2
chd3os								pbx3
sstr2								lmo3
mapt								prkacb
junb								igsf3
cd24a								2019-03-01
ezr								pcdh7
sox4								dpysl2
clstn2								npy
cd81								cck
tusc3								gabra2
ttc28								cxadr
podxl2								cplx1
b630019k06rik								cdk2ap1
ap1s2								cmip
odc1								dusp26
sema3c								egr1
phlda1								pcdh10
tubb2a								necab2
acot7								lrp1b
sdcbp								ezh2
cxcl12								vim
rnf182								esd
bcl2								tox
1700086l19rik								satb1
slit3								mfap2
kcnip2								scg2
hist1h1c								cycs
scoc								cnn3
fgfr1								hpca
bzw2								rps14
irf2bpl								barhl2
sez6								syt6
pdrg1								negr1
camkv								ndrg4
ctsb								pitpnc1
prdm8								idh2
tmem158								grin2b
synpr								rpl37a
socs2								snca
pcdh8								syn2
thtpa								rab3b
fam210b								tspan7
sln								fam131c
prkcsh								hivep2
klc1								calb1
neo1								emx1
araf								lhx1os
ly6h								ywhag
banp								ppp2r2c
kcnk1								fnbp1l
nfib								mif
sqle								gm17750
atp2c1								ssbp4
cacna2d2								serpini1
bin1								fbxw7
eif5								glra2
serinc1								syt16
ddah1								nr4a1
id2								zeb2
grm5								lmo7
h2afy2								lrrtm3
map1lc3a								cdo1
pgrmc1								ccdc184
eif1								fam171a2
srsf3								bend6
fosb								tenm1
nrep								sept6
rcor2								hsp90ab1
pcsk1n								camk2d
dusp1								arxes2
hnrnpdl								tcf7l2
flot1								cnrip1
col12a1								fam171b
tspan17								derl1
pam								fam84a
eef1a2								fos
mest								lrfn5
nt5dc2								mmp16
atp1a3								rps15a
pou3f1								ppp3ca
ssbp2								usp46
ier5								cited2
itm2b								chd3os
srsf7								mapt
camk2b								reep1
tmsb4x								hap1
cux1								junb
hmgcr								fabp5
mn1								ezr
saraf								aw551984
gpc4								sox4
blcap								clstn2
hnrnpu								cd81
hes6								tusc3
neto2								ttc28
prkar1b								ap1s2
rbm3								mad2l2
nxph3								rpl31
st3gal5								msi2
kifap3								shd
txnrd1								phlda1
stmn3								tubb2a
hmgb3								acot7
cnih3								arl4a
sri								zfp637
lhx9								sdcbp
sh3yl1								fry
cpe								rnf182
sh3glb1								sparcl1
bcl11b								bcl2
ranbp1								1700086l19rik
nr4a2								zfp703
khdrbs2								ai593442
psap								kcnip2
frat2								hist1h1c
ifitm2								rorb
fgf13								scoc
ppp2r1b								ngef
snrpf								fgfr1
pls3								lcorl
gas7								slc4a3
csrp2								sez6
wnt7b								nrsn2
psd								cox5a
s100a10								pdrg1
igfbp2								cpne5
ptp4a1								clstn3
hmgn1								camkv
dner								tmem158
trp53								synpr
kctd12								socs2
cyb5a								pcdh8
jun								srsf2
sla								1700001l19rik
rabac1								spock3
dazap1								rasgrf1
fjx1								eif3f
nxph4								araf
dmtn								ly6h
camk2n2								eef1e1
hmgn2								tpm1
ybx1								tecr
syt4								fut9
islr2								slc6a15
phyhipl								faap100
syndig1l								nfib
serp2								ppib
nrp1								ndufa11
arxes1								zfhx3
shtn1								plppr4
bnip3								sqle
ina								cacna2d2
ldhb								prkag2
agl								cdk17
fxyd6								eif5
ifi203								ppp1r1a
hmgcs1								ube3a
nfe2l3								ddah1
hist3h2ba								id2
reep5								pde1a
lix1								mdh1
baiap2								eif2a
ccdc34								grm5
2610001j05rik								lgi1
meg3								vstm2a
emx2								cacnb3
								h2afy2
								pgrmc1
								srsf3
								car11
								pgm2l1
								nrep
								rcor2
								pcsk1n
								ccni
								eno1
								fhl1
								atp6v1g2
								rtn4
								eef1a2
								cav1
								laptm4a
								rgs17
								atp1a3
								ssbp2
								ier5
								itm2b
								srsf7
								ahi1
								camk2b
								tmsb4x
								cux1
								rpl26
								hmgcr
								abca8a
								blcap
								eif3e
								npc2
								neto2
								rpl4
								prkar1b
								klf2
								rbm3
								nxph3
								ndrg3
								nppc
								kifap3
								txnrd1
								tgfb2
								bhlhb9
								stmn3
								gapdh
								hmgb3
								resp18
								cnih3
								c130071c03rik
								dynll2
								pja2
								ablim3
								rpl22l1
								vsnl1
								tceal3
								cpe
								sh3glb1
								bcl11b
								ranbp1
								nr4a2
								bex4
								ogfrl1
								khdrbs2
								bex1
								tmem151a
								blmh
								cadm4
								fam163b
								lasp1
								ifitm2
								fgf13
								ppp2r1b
								pls3
								wbp1
								gas7
								csrp2
								plp1
								wnt7b
								psd
								s100a10
								gabra5
								tma7
								igfbp2
								hmgn1
								dner
								rgs10
								trp53
								nrgn
								tpbg
								cd63
								commd3
								nsf
								slc6a17
								uchl1
								kctd12
								cyb5a
								jun
								sla
								dazap1
								fjx1
								nxph4
								osbpl1a
								dmtn
								camk2n2
								celf5
								rps6
								rps3
								faim2
								syt4
								islr2
								rps23
								phyhipl
								cbx5
								tmem246
								eif4a2
								tmx4
								syndig1l
								krt1
								serp2
								nrp1
								ttc9b
								gpr162
								rpl13
								arxes1
								trim67
								shtn1
								cfdp1
								rplp0
								ina
								eef1a1
								agl
								ptpn5
								rps19
								ifngr2
								rnd1
								fxyd6
								hmgcs1
								nfe2l3
								grm1
								flywch2
								lix1
								atp5g1
								arhgdig
								jund
								baiap2
								cyr61
								2610001j05rik
								vat1l
								meg3
								zdhhc2
								atp6ap2
								lrrc73
								emx2

## Sheet: ZIC2 target genes
ZIC2 target genes in C157								ZIC2 target genes in C0346								ZIC2 target genes in C2
Gene								Gene								Gene
2900011O08Rik								islr2								smoc2
Akap7								stmn4								nrn1
Anks1b								nrn1								cd200
Apba2								cd200								calb2
Arxes1								calb2								cacna2d2
Atp1b1								ttc9b								ppp2r2c
Bcl11b								cacna2d2								nxph3
Bhlhe22								ppp2r2c								mab21l1
Bnip3								nxph3								tmem176b
Cacna2d2								smarcd3								ephb6
Calb2								tmem108								cpne2
Camk2b								mab21l1								cdh4
Camk2n1								tmem176b								homer2
Cd200								bhlhe22								psap
Cd24a								ncam1								klhdc8a
Cd81								lmo1								daam1
Cd9								sox5								serpinh1
Cdc42ep3								pde1a								cit
Cdh4								gpm6b								cd63
Cdo1								hdgfrp3								cd81
Celf4								camk2b								tpbg
Cog1								anks1b								clstn1
Col12a1								nr2f1								cd9
Coro2b								scrn1								hspa5
Cpe								nuak1								mdk
Crabp1								eef1a2								slc25a5
Crip2								ly6h								rpl22l1
Cspg5								necab2								aldoa
Ctsb								serp2								chd7
Cux1								tppp3								kcnip2
Ddah1								camk2n1								gap43
Ddah2								h2-d1								btbd17
Dusp6								magee1
Edil3								h2afy2
Eef1a2								smarca2
Efnb2								pfn2
Elavl2								cpe
Elmo1								commd3
Epha4								uchl1
Fabp3								epha4
Fos								rgs10
Fosb								tgfb2
Foxp1								crim1
Gap43								syt5
Gja1								mapt
Gpc4								pcdh7
Gpm6b								bcl11b
Gsto1								reep1
H2afy2								nfix
H3f3b								klhdc8b
Hes6								psd
Ina								cyr61
Insm1								nefm
Islr2								cspg5
Itfg1								rgs17
Itm2b								cdo1
Itm2c								vopp1
Jun								cdh4
Junb								plp1
Kcnip2								serpine2
Kcnk1								dynll2
Klc1								frmd4b
Ldha								bach2
Ldhb								mex3b
Lmo1								gsto1
Ly6h								slc6a1
Mapt								ndrg4
Mbd3								camk1
Mest								hap1
Mn1								cgref1
Mycn								pdrg1
Nav2								itm2b
Ndrg1								vim
Ndrg4								mmp16
Nefl								chd5
Neurod1								wdr6
Nfix								gabarap
Nr2f1								fam171a2
Nrp1								nrp1
Nrp2								cd63
Nt5dc2								meis1
Ntrk2								mad2l2
Nxph3								oxct1
Pam								ddah1
Pde2a								elavl2
Pdrg1								tubb2a
Pfn2								dpysl2
Pid1								lmo7
Pkia								cdc42ep3
Pld3								xpr1
Plk2								akap7
Ppp2r2c								selm
Psap								fbxw7
Psd								dynlt1c
Ptprd								frmd4a
Rnd3								rnd1
Robo1								atp1b1
Rprm								spint2
Rtn1								laptm4a
Sdcbp								ppp3ca
Serp2								junb
Sfrp1								cd81
Slc25a5								fabp3
Slit3								tpbg
Smarca2								sdcbp
Smarcd3								zwint
Snrpn								khdrbs3
Socs2								cux1
Sorbs2								trp53i11
Sox11								tspan13
Sox5								klf4
Spock2								pmvk
Stat3								plk2
Stmn4								ddah2
Sulf2								zmat4
Syt4								ndufa11
Syt5								tsc22d1
Thtpa								sulf2
Timp2								cd9
Tmem108								rtn4
Tmem159								hspa5
Tmem176b								nrp2
Tppp3								mdk
Trps1								ifrd1
Tsc22d1								slc25a5
Tspan13								clstn3
Tspan7								socs2
Tubb2a								eif2a
Vim								hsp90b1
Xpr1								nefl
Zfp536								dusp6
Zwint								fos
								rpl22l1
								eno1
								peg3
								ppp1r1a
								arl4a
								fbln1
								aldoa
								dtd1
								jund
								snrpn
								trib2
								ldha
								arxes1
								tspan7
								rabgap1l
								shroom2
								arxes2
								gnai1
								egr1
								vgf
								klf13
								jun
								kcnip2
								aw551984
								rprm
								gap43
								sox11
								neurod1
								mycn
								fut9
								pkia
								syt4
								celf4
								foxp1
								syt13
								rgs16
								2019-03-01
								trim67
								elmo1
								ina

## Sheet: FEZF2 induced genes
FEZF2 induced genes in C157							FEZF2 induced genes in C0346							FEZF2 induced genes in C2
Gene							Gene							Gene
calb2							camk2n1							tmem163
nrp2							calb2							calb2
alcam							wnt7b							cntnap2
pik3r1							fam110b							cxxc5
lmo3							tshz2							nxph3
nrxn1							lingo1							clstn1
pou3f1							lmo3							ephb6
crym							nxph3							pcdh11x
							hivep2							smad1
							xpr1							reln
							vat1l							dach1
							spint2
							crym
							rgs16
							gas7
							ddah1
							clu
							cyr61
							efnb3
							pnmal2
							sez6
							bcl11b
							tppp3
							rprm
							dnm1
							epha7

## Sheet: FEZF2 repressed genes
FEZF2 repressed genes in C157							FEZF2 repressed genes in C0346							FEZF2 repressed genes in C2
Gene							Gene							Gene
pcdh8							fezf2							btbd17
ttc28							pbx3							dmrta2
2610001j05rik							camk2n2							tmem158
dab1							tmem158							cd200
ppp2r1b							satb1
cntn2							arl4c
